# Supplementary material for: Yeast Ppz1 protein phosphatase toxicity involves the alteration of multiple cellular targets
Source: Sci Rep. 2020 Sep 24;10:15613. doi: 10.1038/s41598-020-72391-y (PMC7519054; doi:10.1038/s41598-020-72391-y)
Supplement: Supplementary file 1 — Supplementary file1 [file 41598_2020_72391_MOESM1_ESM.xlsx]

## Sheet: Info
Samples were obtained from ZCZ01 and wild type BY4741 cells at time=0, 30, 120 and 240 min after shifting cells to galactose. RNA-seq was performed for three replicates samples and the ZCZ01/BY4741 expression ratio calculated.
Genes were considered induced or repressed upon Ppz1 overexpression when changes for a given time-point were at least 2-fold (log(2)≥1 or log(2)≤-1) with a p-value < 0.05 (paired t-test). Data can be retrieved from the Gene Expression Omnibus (GEO) repository under study GSE138750.

## Sheet: Supp Table S1
Supplementary Table S1. Changes in expression levels (log(2)) produced by overexpression of Ppz1 in ZCZ01 cells vs control BY4741 cells.
		time = 0.5 h						time = 2 h						time = 4 h
ID	Feature	Exp. 1	Exp. 2	Exp. 3	Mean_0.5h	SEM-0.5h	p-value_0.5h	Exp. 1	Exp. 2	Exp. 3	mean_2h	SEM_2h	p-value_2h	Exp. 1	Exp. 2	Exp. 3	mean_4h	SEM_4h	p-value_4h	Description
YAL001C	TFC3	-0.299816	-0.0477145	-0.329515	-0.225682	0.0893958	0.14177	-0.674935	-0.58107	-0.865005	-0.707004	0.0835187	0.0325863	0.0927784	0.375696	0.809133	0.425869	0.20831	0.130957	Subunit of RNA polymerase III transcription initiation factor complex; part of the TauB domain of TFIIIC that binds DNA at the BoxB promoter sites of tRNA and similar genes; cooperates with Tfc6p in DNA binding; largest of six subunits of the RNA polymerase III transcription initiation factor complex (TFIIIC)
YAL002W	VPS8	-1.46773	0.900733	0.438815	-0.0427279	0.724872	0.955908	0.895154	0.0892143	0.809381	0.597916	0.255553	0.171058	0.635548	1.46701	0.781494	0.961351	0.256316	0.0530473	Membrane-binding component of the CORVET complex; involved in endosomal vesicle tethering and fusion in the endosome to vacuole protein targeting pathway; interacts with Vps21p; contains RING finger motif [Source:SGD;Acc:S000000002]
YAL003W	EFB1	0.385663	0.703862	0.742784	0.610769	0.113113	0.0111403	0.121452	0.280705	0.355039	0.252399	0.0689003	0.0775103	0.0927902	0.419952	0.356737	0.289826	0.100194	0.11544	Translation elongation factor 1 beta; stimulates nucleotide exchange to regenerate EF-1 alpha-GTP for the next elongation cycle; part of the EF-1 complex, which facilitates binding of aminoacyl-tRNA to the ribosomal A site [Source:SGD;Acc:S000000003]
YAL005C	SSA1	-0.462451	0.0720871	0.0513693	-0.112998	0.174829	0.556488	-0.54133	-0.476388	-0.441074	-0.486264	0.0293596	0.0281202	-0.729018	0.444504	0.375279	0.0302547	0.380162	0.906532	ATPase involved in protein folding and nuclear localization signal (NLS)-directed nuclear transport; member of heat shock protein 70 (HSP70) family; forms a chaperone complex with Ydj1p; localized to the nucleus, cytoplasm, and cell wall; 98% identi /.../th Ssa2p, but subtle differences between the two proteins provide functional specificity with respect to propagation of yeast [URE3] prions and …
YAL007C	ERP2	0.361224	-0.0701209	-0.365488	-0.0247953	0.211004	0.937766	-1.37786	-0.45778	-0.62605	-0.820565	0.282852	0.126836	-1.22982	-0.885382	-0.978998	-1.0314	0.102826	0.018544	Protein that forms a heterotrimeric complex with Erp1p, Emp24p, and Erv25p; member, along with Emp24p and Erv25p, of the p24 family involved in ER to Golgi transport and localized to COPII-coated vesicles [Source:SGD;Acc:S000000005]
YAL008W	FUN14	-0.794571	-0.199404	-0.0700712	-0.354682	0.223091	0.288947	0.944301	1.11341	0.484891	0.847535	0.187779	0.108065	0.0759288	1.14508	0.708574	0.643195	0.310365	0.123824	Mitochondrial protein of unknown function [Source:SGD;Acc:S000000006]
YAL009W	SPO7	-0.106703	-0.231584	-0.493014	-0.2771	0.113817	0.174366	0.597072	-0.634812	0.0276509	-0.00336294	0.355952	0.695383	-0.194527	-0.591883	0.190529	-0.198627	0.225872	0.41733	Putative regulatory subunit of Nem1p-Spo7p phosphatase holoenzyme, regulates nuclear growth by controlling phospholipid biosynthesis, required for normal nuclear envelope morphology, premeiotic replication, and sporulation [Source:SGD;Acc:S000000007]
YAL010C	MDM10	-1.41973	0.759954	1.8993	0.413177	0.973684	0.895468	1.97316	1.23761	0.908917	1.37323	0.314614	0.00367447	0.613181	0.960658	0.249292	0.60771	0.205372	0.0745231	Subunit of both the ERMES complex that links the ER to mitochondria, and of the mitochondrial sorting and assembly machinery (SAM complex) that functions in import and assembly of outer membrane beta-barrel proteins [Source:SGD;Acc:S000000008]
YAL011W	SWC3	-0.164662	0.0905518	0.241932	0.0559408	0.118643	0.726745	-0.439265	-0.325524	-0.457544	-0.407444	0.0412989	0.00872683	-0.278955	0.444643	-0.0397688	0.041973	0.212846	0.893699	Protein of unknown function, component of the SWR1 complex, which exchanges histone variant H2AZ (Htz1p) for chromatin-bound histone H2A; required for formation of nuclear-associated array of smooth endoplasmic reticulum known as karmellae [Source:SGD;Acc:S000000009]
YAL012W	CYS3	-0.769954	0.178267	0.223526	-0.122721	0.32388	0.696445	0.622553	0.100426	0.091781	0.271587	0.175501	0.289529	0.389569	0.83958	0.711539	0.646896	0.133867	0.0179182	Cystathionine gamma-lyase, catalyzes one of the two reactions involved in the transsulfuration pathway that yields cysteine from homocysteine with the intermediary formation of cystathionine [Source:SGD;Acc:S000000010]
YAL013W	DEP1	-0.530385	-0.248685	0.0878324	-0.230412	0.178698	0.347463	0.437947	-0.142772	-0.417343	-0.0407228	0.252118	0.922408	0.182376	0.387939	-0.878069	-0.102585	0.392257	0.742314	Transcriptional modulator involved in regulation of structural phospholipid biosynthesis genes and metabolically unrelated genes, as well as maintenance of telomeres, mating efficiency, and sporulation [Source:SGD;Acc:S000000011]
YAL014C	SYN8	-0.349543	0.201041	0.123762	-0.00824634	0.1721	0.880585	0.35966	-0.303103	0.315329	0.123962	0.213916	0.416713	-0.142758	0.770687	0.296158	0.308029	0.263756	0.607497	Endosomal SNARE related to mammalian syntaxin 8 [Source:SGD;Acc:S000000012]
YAL015C	NTG1	-0.493726	0.109145	0.281326	-0.0344183	0.234971	0.794317	0.723542	0.0567928	0.460815	0.413717	0.193909	0.206633	0.444865	1.07108	0.732897	0.749615	0.180967	0.0263913	DNA N-glycosylase and apurinic/apyrimidinic (AP) lyase involved in base excision repair; acts in both nucleus and mitochondrion; creates a double-strand break at mtDNA origins that stimulates replication in response to oxidative stress [Source:SGD;Acc:S000000013]
YAL016W	TPD3	-0.36557	0.266914	0.334216	0.07852	0.222893	0.861884	0.591537	0.941316	1.42537	0.986075	0.241745	0.0730567	-0.451914	0.84915	0.579186	0.325474	0.39643	0.4076	Regulatory subunit A of the heterotrimeric PP2A complex; the heterotrimeric protein phosphatase 2A (PP2A) complex also contains regulatory subunit Cdc55p and either catalytic subunit Pph21p or Pph22p; required for cell morphogenesis and transcription by RNA polymerase III
YAL017W	PSK1	-0.658785	-0.622347	-0.392073	-0.557735	0.0834963	0.0321608	0.65495	-0.117237	0.104483	0.214065	0.229546	0.413791	-0.0198035	1.56391	0.805878	0.783329	0.457318	0.201882	One of two (see also PSK2) PAS domain containing S/T protein kinases; coordinately regulates protein synthesis and carbohydrate metabolism and storage in response to a unknown metabolite that reflects nutritional status [Source:SGD;Acc:S000000015]
YAL019W	FUN30	0.872402	1.19291	0.836294	0.967203	0.113336	0.0778056	-0.104846	-0.141566	-0.10497	-0.117128	0.0122192	0.00177374	0.161617	0.945774	0.424357	0.510583	0.230436	0.10855	Conserved member of the Snf2p family with ATP-dependent chromatin remodeling activity; has a role in silencing; potential Cdc28p substrate; authentic, non-tagged protein is detected in purified mitochondria in high-throughput studies [Source:SGD;Acc:S000000017]
YAL020C	ATS1	-0.775297	0.213672	0.198864	-0.12092	0.327216	0.723394	0.532584	-0.726528	-0.454988	-0.216311	0.382564	0.586945	0.696949	0.697624	1.11756	0.837378	0.140092	0.0144464	Protein required, with Elongator complex, Kti11p, and Kti12p, for modification of wobble nucleosides in tRNA; has a potential role in regulatory interactions between microtubules and the cell cycle [Source:SGD;Acc:S000000018]
YAL021C	CCR4	-1.80661	1.60795	0.398173	0.0665049	0.999551	0.873527	1.31019	0.989679	1.77767	1.35918	0.228789	0.0883563	-0.971782	-1.11795	-1.63063	-1.24012	0.199762	0.0543617	Component of the CCR4-NOT transcriptional complex, which is involved in regulation of gene expression; component of the major cytoplasmic deadenylase, which is involved in mRNA poly(A) tail shortening [Source:SGD;Acc:S000000019]
YAL022C	FUN26	-0.671031	-0.216962	-0.204492	-0.364162	0.153477	0.159296	-0.214471	-0.747287	-1.01983	-0.660531	0.236501	0.108801	-1.00831	-0.357417	-0.723741	-0.696489	0.188389	0.116789	Vacuolar membrane transporter with broad nucleoside selectivity; may regulate balance of nicotinamide riboside (NmR) levels between cytosol and vacuole, contributing to salvage of NmR for use in cytosolic NAD+ synthesis [Source:SGD;Acc:S000000020]
YAL023C	PMT2	-0.454327	0.647479	0.539901	0.244351	0.350717	0.741529	-0.354206	-0.924591	-0.66928	-0.649359	0.164957	0.0454987	-0.894966	-0.681318	-0.731561	-0.769282	0.0644944	0.00763938	Protein O-mannosyltransferase, transfers mannose residues from dolichyl phosphate-D-mannose to protein Ser/Thr residues; involved in ER quality control; acts in a complex with Pmt1p, can instead interact with Pmt5; target for new antifungal [Source:SGD;Acc:S000000021]
YAL024C	LTE1	0.841877	0.0673825	0.198864	0.369374	0.239281	0.279044	-0.62422	-1.08071	-0.987862	-0.897598	0.139292	0.0382366	0.176117	1.14508	-0.214728	0.368824	0.404196	0.504275	Protein similar to GDP/GTP exchange factors but without detectable GEF activity; required for asymmetric localization of Bfa1p at daughter-directed spindle pole bodies and for mitotic exit at low temperatures [Source:SGD;Acc:S000000022]
YAL025C	MAK16	0.798163	1.25776	1.25133	1.10242	0.15214	0.00641943	-0.123462	-0.447185	-0.731341	-0.433996	0.175603	0.140996	-0.300489	0.926248	0.861221	0.49566	0.398517	0.339551	Essential nuclear protein, constituent of 66S pre-ribosomal particles; required for maturation of 25S and 5.8S rRNAs; required for maintenance of M1 satellite double-stranded RNA of the L-A virus [Source:SGD;Acc:S000000023]
YAL026C	DRS2	0.336349	0.441941	0.671234	0.483175	0.0988471	0.0353805	-0.38778	0.0668466	-0.284104	-0.201679	0.137558	0.252703	0.188089	0.634545	0.310857	0.377831	0.13316	0.0910496	Trans-golgi network aminophospholipid translocase (flippase); maintains membrane lipid asymmetry in post-Golgi secretory vesicles; contributes to clathrin-coated vesicle formation, endocytosis, protein trafficking between the Golgi and endosomal system and the cellular response to mating pheromone; autoinhibited by its C-terminal tail; localizes to the trans-Golgi network;
YAL026C-A	YAL026C-A	0.234469	0.425087	0.745146	0.468234	0.14899	0.0772093	-0.280696	0.15195	-0.342237	-0.156994	0.15549	0.390008	0.182376	0.622561	0.347342	0.384093	0.128392	0.105729	Dubious open reading frame unlikely to encode a protein, based on available experimental and comparative sequence data; partially overlaps the uncharacterized ORF YAL027W and the verified gene DRS2 [Source:SGD;Acc:S000028730]
YAL027W	SAW1	-0.794896	0.357973	0.144416	-0.0975023	0.354104	0.728599	-1.01174	-0.765209	-0.0524025	-0.609783	0.287633	0.173572	-0.145811	0.511211	-0.674832	-0.103144	0.343045	0.623836	Protein involved in Rad1p/Rad10p-dependent removal of 3'-nonhomologous tails during double-strand break repair via single-strand annealing; green fluorescent protein (GFP)-fusion protein localizes to the nucleus [Source:SGD;Acc:S000000025]
YAL028W	FRT2	-1.07869	-0.713977	0.0289387	-0.587909	0.325898	0.206172	1.75765	1.27919	1.45574	1.49753	0.139692	0.0317161	1.89858	1.63051	1.80677	1.77862	0.0786557	0.0132132	Tail-anchored ER membrane protein, interacts with homolog Frt1p; promotes growth in conditions of high Na+, alkaline pH, or cell wall stress, possibly via a role in posttranslational translocation; potential Cdc28p substrate [Source:SGD;Acc:S000000026]
YAL029C	MYO4	0.0890389	0.171852	0.513374	0.258088	0.129862	0.198328	-0.4633	0.61417	-0.592696	-0.147275	0.382551	0.638451	0.0298274	0.56012	0.346648	0.312199	0.154048	0.153941	One of two type V myosin motors (along with MYO2) involved in actin-based transport of cargos; required for mRNA transport, including ASH1 mRNA, and facilitating the growth and movement of ER tubules into the growing bud along with She3p [Source:SGD;Acc:S000000027]
YAL030W	SNC1	-0.312308	-0.27765	-0.428604	-0.33952	0.0456514	0.044536	0.564846	-0.88479	-0.404531	-0.241492	0.42634	0.969352	-0.239313	0.24942	0.0972886	0.0357982	0.144396	0.783528	Vesicle membrane receptor protein (v-SNARE) involved in the fusion between Golgi-derived secretory vesicles with the plasma membrane; proposed to be involved in endocytosis; member of the synaptobrevin/VAMP family of R-type v-SNARE proteins [Source:SGD;Acc:S000000028]
YAL031C	GIP4	-0.487494	-0.442675	0.0810273	-0.283047	0.182496	0.28735	0.321419	0.293071	0.495902	0.37013	0.0634158	0.067715	0.970733	1.02479	1.396	1.13051	0.13366	0.0204115	Dubious open reading frame unlikely to encode a protein, based on available experimental and comparative sequence data [Source:SGD;Acc:S000028731]
YAL032C	PRP45	0.243239	0.4015	0.710116	0.451619	0.137086	0.0871488	-0.540945	-0.388833	0.19271	-0.245689	0.223555	0.458144	-0.570902	0.320655	1.16378	0.304512	0.500826	0.472427	Protein required for pre-mRNA splicing; associates with the spliceosome and interacts with splicing factors Prp22p and Prp46p; orthologous to human transcriptional coactivator SKIP and can activate transcription of a reporter gene [Source:SGD;Acc:S000000030]
YAL033W	POP5	-0.098054	0.0933778	0.218763	0.0713624	0.0921173	0.657392	-0.397027	-0.39365	-1.13306	-0.641246	0.245909	0.112408	-0.108613	-0.355815	0.276259	-0.0627231	0.183901	0.848202	Subunit of both RNase MRP and nuclear RNase P; RNase MRP cleaves pre-rRNA, while nuclear RNase P cleaves tRNA precursors to generate mature 5' ends and facilitates turnover of nuclear RNAs [Source:SGD;Acc:S000000031]
YAL034C	FUN19	-0.779128	0.155439	0.130477	-0.164404	0.307446	0.729162	2.41099	1.9695	2.11716	2.16588	0.129755	0.0256574	1.81347	1.9807	1.65477	1.81631	0.0940974	0.00719979	Non-essential protein of unknown function; expression induced in response to heat stress [Source:SGD;Acc:S000002134]
YAL034W-A	MTW1	-0.646373	0.308391	-0.000808584	-0.11293	0.28126	0.550279	-0.236091	-1.25825	-1.26672	-0.920354	0.34214	0.0951848	-0.785915	0.112661	-0.649741	-0.440998	0.279607	0.241776	Essential component of the MIND kinetochore complex; joins kinetochore subunits contacting DNA to those contacting microtubules; critical to kinetochore assembly; complex consists of Mtw1p Including Nnf1p-Nsl1p-Dsn1p (MIND)
YAL035W	FUN12	0.564858	0.291028	0.493541	0.449809	0.0820165	0.0670827	-0.325596	-0.655519	-0.713281	-0.564799	0.120758	0.0573819	-0.0632937	-0.183612	-0.366822	-0.204576	0.0882459	0.172598	GTPase, required for general translation initiation by promoting Met-tRNAiMet binding to ribosomes and ribosomal subunit joining; homolog of bacterial IF2 [Source:SGD;Acc:S000000033]
YAL036C	RBG1	1.23984	0.366943	0.102648	0.569811	0.343593	0.271179	-0.228045	0.151142	0.210632	0.0445763	0.137388	0.811918	0.969666	1.18479	1.4519	1.20212	0.139478	0.013429	Member of the DRG family of GTP-binding proteins; associates with translating ribosomes; interacts with Tma46p, Ygr250cp, Gir2p and Yap1p via two-hybrid [Source:SGD;Acc:S000000034]
YAL037W	YAL037W	0.921311	0.192913	0.291973	0.468733	0.228089	0.225046	1.89515	2.57464	3.77767	2.74916	0.550397	0.0114843	0.0505859	2.63051	-0.723741	0.652451	1.01397	0.761413	Putative protein of unknown function [Source:SGD;Acc:S000000035]
YAL038W	CDC19	0.0744789	0.768416	0.792456	0.545117	0.235421	0.114214	1.37263	2.0009	1.98751	1.78701	0.207226	0.00712182	-0.37706	1.00122	0.969573	0.531245	0.454244	0.438381	Pyruvate kinase, functions as a homotetramer in glycolysis to convert phosphoenolpyruvate to pyruvate, the input for aerobic (TCA cycle) or anaerobic (glucose fermentation) respiration [Source:SGD;Acc:S000000036]
YAL039C	CYC3	-1.68585	0.27395	0.176634	-0.411754	0.637665	0.638445	0.0419951	-1.07445	-0.863874	-0.63211	0.34249	0.212267	-0.320252	-0.201093	-0.677199	-0.399514	0.14304	0.178073	Cytochrome c heme lyase (holocytochrome c synthase), attaches heme to apo-cytochrome c (Cyc1p or Cyc7p) in the mitochondrial intermembrane space; human ortholog may have a role in microphthalmia with linear skin defects (MLS) [Source:SGD;Acc:S000000037]
YAL040C	CLN3	-0.241627	0.215633	0.20451	0.0595055	0.150601	0.785075	0.194714	0.781874	0.881295	0.619294	0.214221	0.126382	0.419231	0.542603	0.358721	0.440185	0.0541062	0.0152409	G1 cyclin involved in cell cycle progression; activates Cdc28p kinase to promote the G1 to S phase transition; plays a role in regulating transcription of the other G1 cyclins, CLN1 and CLN2; regulated by phosphorylation and proteolysis [Source:SGD;Acc:S000000038]
YAL041W	CDC24	0.140236	-0.166629	-0.0519444	-0.0261124	0.0895209	0.976081	0.540059	-0.0835702	-0.032105	0.141461	0.199852	0.476849	0.559904	0.833724	0.918124	0.770584	0.108121	0.06823	Guanine nucleotide exchange factor (GEF or GDP-release factor) for Cdc42p; required for polarity establishment and maintenance, and mutants have morphological defects in bud formation and shmooing [Source:SGD;Acc:S000000039]
YAL042W	ERV46	-0.397555	0.298847	0.234238	0.0451767	0.22215	0.911537	-0.0894162	-0.0491405	-0.513559	-0.217372	0.148549	0.264748	-0.537002	-0.247928	-0.424181	-0.403037	0.0841154	0.154388	Protein localized to COPII-coated vesicles; forms a complex with Erv41p; involved in the membrane fusion stage of transport
YAL043C	PTA1	-1.18303	-0.038412	-0.0933171	-0.438251	0.372724	0.338931	0.447695	-0.0103213	-0.477585	-0.0134037	0.26711	0.684253	-0.374436	-0.124378	0.565765	0.0223173	0.281149	0.798082	Subunit of holo-CPF, a multiprotein complex and functional homolog of mammalian CPSF, required for the cleavage and polyadenylation of mRNA and snoRNA 3' ends; involved in pre-tRNA processing; binds to the phosphorylated CTD of RNAPII [Source:SGD;Acc:S000000041]
YAL044C	GCV3	-0.176933	-0.156671	-0.182815	-0.17214	0.00791857	0.0384059	-0.360548	-1.77489	-0.931279	-1.02224	0.410811	0.0350252	-2.24355	-2.13148	-2.50467	-2.29323	0.110555	0.0914969	H subunit of the mitochondrial glycine decarboxylase complex; glycine decarboxylase is required for the catabolism of glycine to 5,10-methylene-THF; also required for all protein lipoylation; expression is regulated by levels of 5,10-methylene-THF
YAL044W-A	YAL044W-A	-0.0065388	-0.0421065	0.00311275	-0.0151775	0.0137497	0.377926	0.25931	0.0789461	-0.382199	-0.0146475	0.191009	0.946826	0.632899	0.112661	1.08361	0.609725	0.280529	0.143917	Putative protein of unknown function; similar to S. pombe uvi31 which is a putative DNA repair protein
YAL046C	AIM1	0.0328197	-0.374455	0.286175	-0.0184867	0.192425	0.916754	-0.571414	-0.892266	-1.1745	-0.879393	0.174215	0.0170183	-0.926844	-0.705954	-0.869592	-0.83413	0.0661845	0.0980494	Protein involved in mitochondrial function or organization; null mutant displays elevated frequency of mitochondrial genome loss [Source:SGD;Acc:S000000044]
YAL047C	SPC72	0.609367	0.970521	0.552501	0.710796	0.130896	0.0179438	-0.0117368	0.404716	1.04071	0.477895	0.30601	0.287762	-0.314411	0.359208	1.12426	0.389684	0.415587	0.418868	Component of the cytoplasmic Tub4p (gamma-tubulin) complex; binds spindle pole bodies and links them to microtubules; is regulated by Cdc5 kinase; has roles in astral microtubule formation and stabilization
YAL049C	AIM2	-0.597156	0.48596	0.0810273	-0.010056	0.315968	0.924532	0.535904	0.564373	0.463291	0.521189	0.030093	0.0109774	0.450309	0.637599	0.539293	0.5424	0.0540883	0.00422496	Cytoplasmic protein involved in mitochondrial function or organization; null mutant displays reduced frequency of mitochondrial genome loss; potential Hsp82p interactor [Source:SGD;Acc:S000000047]
YAL051W	OAF1	-0.20422	0.640373	0.333793	0.256649	0.246845	0.389427	-0.483358	1.35225	0.560861	0.476584	0.531567	0.379406	0.688016	0.330115	1.18772	0.735284	0.248695	0.129473	Oleate-activated transcription factor, acts alone and as a heterodimer with Pip2p; activates genes involved in beta-oxidation of fatty acids and peroxisome organization and biogenesis [Source:SGD;Acc:S000000048]
YAL053W	FLC2	-1.0128	1.51484	0.88399	0.46201	0.75956	0.869998	1.2851	0.13652	0.518286	0.646635	0.33772	0.181435	-0.369906	0.357491	0.0878136	0.025133	0.212307	0.849481	Putative FAD transporter; required for uptake of FAD into endoplasmic reticulum; involved in cell wall maintenance [Source:SGD;Acc:S000000049]
YAL054C	ACS1	-0.558682	0.245381	0.0945271	-0.0729245	0.246752	0.728291	-0.358603	0.404716	-0.0524025	-0.00209636	0.221782	0.982728	-0.704758	1.28259	0.360323	0.312717	0.574191	0.986796	Acetyl-coA synthetase isoform which, along with Acs2p, is the nuclear source of acetyl-coA for histone acetylation; expressed during growth on nonfermentable carbon sources and under aerobic conditions [Source:SGD;Acc:S000000050]
YAL055W	PEX22	-1.00256	0.376135	0.0538133	-0.19087	0.416374	0.574738	0.632119	-0.767751	-0.841237	-0.325623	0.479341	0.78457	0.125548	0.697624	0.429733	0.417635	0.165255	0.0748948	Putative peroxisomal membrane protein required for import of peroxisomal proteins, functionally complements a Pichia pastoris pex22 mutation [Source:SGD;Acc:S000000051]
YAL056W	GPB2	-0.564115	0.192913	0.021986	-0.116405	0.229229	0.573385	1.02405	-0.0326891	0.617208	0.53619	0.307733	0.244325	0.0211693	0.60865	0.79868	0.476166	0.234019	0.191967	Multistep regulator of cAMP-PKA signaling; inhibits PKA downstream of Gpa2p and Cyr1p, thereby increasing cAMP dependency; inhibits Ras activity through direct interactions with Ira1p/2p; regulated by G-alpha protein Gpa2p; homolog of Gpb1p [Source:SGD;Acc:S000000052]
YAL058W	CNE1	0.0817761	0.579937	0.414592	0.358768	0.14649	0.129724	0.625967	0.361648	-0.0220288	0.321862	0.188115	0.245108	0.235618	0.63051	1.05648	0.640868	0.237018	0.156031	Calnexin; integral membrane ER chaperone involved in folding and quality control of glycoproteins; chaperone activity is inhibited by Mpd1p, with which Cne1p interacts; 24% identical to mammalian calnexin; Ca+ binding not yet shown in yeast [Source:SGD;Acc:S000000054]
YAL059W	ECM1	0.357411	0.286023	0.77002	0.471151	0.150849	0.104366	-0.104846	-0.917212	-0.534918	-0.518992	0.234645	0.0808544	-0.142444	0.301202	0.585587	0.248115	0.211834	0.698642	Pre-ribosomal factor involved in 60S ribosomal protein subunit export; associates with the pre-60S particle; shuttles between the nucleus and cytoplasm
YAL060W	BDH1	-0.156961	-0.587577	-0.516495	-0.420344	0.133281	0.105961	-0.673766	-1.51543	-1.37051	-1.18657	0.259792	0.0130962	-1.22072	-1.1823	-1.11196	-1.17166	0.0318444	0.114177	NAD-dependent (R,R)-butanediol dehydrogenase, catalyzes oxidation of (R,R)-2,3-butanediol to (3R)-acetoin, oxidation of meso-butanediol to (3S)-acetoin, and reduction of acetoin; enhances use of 2,3-butanediol as an aerobic carbon source [Source:SGD;Acc:S000000056]
YAL061W	BDH2	-0.131156	0.308391	-0.652614	-0.15846	0.277754	0.585627	1.82476	1.85843	1.86514	1.84944	0.0124908	0.0338271	0.913082	0.932779	0.834254	0.893372	0.0301008	0.00724242	Putative medium-chain alcohol dehydrogenase with similarity to BDH1; transcription induced by constitutively active PDR1 and PDR3 [Source:SGD;Acc:S000000057]
YAL062W	GDH3	-0.0786886	0.279328	0.0903392	0.096993	0.103404	0.398558	1.35459	-0.0807107	0.436636	0.57017	0.419679	0.258926	2.02983	1.53936	2.23403	1.93441	0.206131	0.0158645	NADP(+)-dependent glutamate dehydrogenase, synthesizes glutamate from ammonia and alpha-ketoglutarate; rate of alpha-ketoglutarate utilization differs from Gdh1p; expression regulated by nitrogen and carbon sources [Source:SGD;Acc:S000000058]
YAL063C	FLO9	-0.0786886	-0.68578	-0.638865	-0.467778	0.195016	0.191114	2.11755	0.858434	0.83212	1.26937	0.424158	0.0563035	1.31362	1.86268	1.31021	1.4955	0.183593	0.112965	Lectin-like protein with similarity to Flo1p, thought to be expressed and involved in flocculation [Source:SGD;Acc:S000000059]
YAR002C-A	ERP1	-0.114468	0.223657	0.030581	0.0465898	0.097936	0.885507	-0.783288	-1.26723	-1.63965	-1.23005	0.247907	0.0202266	-1.67718	-0.990144	-1.0935	-1.25361	0.213878	0.213223	Protein that forms a heterotrimeric complex with Erp2p, Emp24p, and Erv25p; member, along with Emp24p and Erv25p, of the p24 family involved in ER to Golgi transport and localized to COPII-coated vesicles [Source:SGD;Acc:S000002129]
YAR002W	NUP60	-0.378249	0.262176	-0.165973	-0.0940153	0.188343	0.542341	-0.512931	-0.650779	-0.12448	-0.429397	0.157566	0.09764	-0.643944	0.282586	0.393828	0.0108235	0.328955	0.840195	Subunit of the nuclear pore complex (NPC), functions to anchor Nup2p to the NPC in a process controlled by the nucleoplasmic concentration of Gsp1p-GTP; involved in nuclear export and cytoplasmic localization of specific mRNAs such as ASH1 [Source:SGD;Acc:S000000063]
YAR003W	SWD1	0.113956	0.830343	-0.0235288	0.306924	0.264702	0.326756	1.51183	0.989679	-0.681759	0.606582	0.66157	0.38438	0.941652	0.99308	0.556367	0.830366	0.137802	0.117411	Subunit of the COMPASS (Set1C) complex, which methylates histone H3 on lysine 4 and is required in transcriptional silencing near telomeres; WD40 beta propeller superfamily member with similarity to mammalian Rbbp7 [Source:SGD;Acc:S000000064]
YAR007C	RFA1	-1.12308	-0.107596	0.593723	-0.212318	0.498358	0.624668	-0.193656	-0.760343	-0.448603	-0.467534	0.163862	0.0535771	-0.879025	-0.311146	-0.515936	-0.568702	0.166042	0.0408551	Subunit of heterotrimeric Replication Protein A (RPA), which is a highly conserved single-stranded DNA binding protein involved in DNA replication, repair, and recombination [Source:SGD;Acc:S000000065]
YAR008W	SEN34	-0.195606	-0.361022	-0.0819453	-0.212858	0.081023	0.0908205	-0.723167	-1.10986	-2.04545	-1.29282	0.39252	0.036892	-1.77211	-1.17685	-0.624206	-1.19105	0.331447	0.312461	Subunit of the tRNA splicing endonuclease, which is composed of Sen2p, Sen15p, Sen34p, and Sen54p; Sen34p contains the active site for tRNA 3' splice site cleavage and has similarity to Sen2p and to Archaeal tRNA splicing endonuclease [Source:SGD;Acc:S000000066]
YAR009C	YAR009C	2.72867	0.332975	0.313453	1.12503	0.801837	0.173034	0.480116	0.628101	0.473911	0.527376	0.0503944	0.182603	2.45112	1.98476	1.9548	2.13023	0.160682	0.183753	Retrotransposon TYA Gag and TYB Pol genes; in YARCTY1-1 TYB is mutant and probably non-functional [Source:SGD;Acc:S000000067]
YAR014C	BUD14	0.247812	-0.333155	0.120861	0.0118394	0.176347	0.778666	0.380581	-0.433533	-0.431781	-0.161578	0.27108	0.653032	0.582109	1.01298	-0.138779	0.485437	0.335979	0.315467	Protein involved in bud-site selection, Bud14p-Glc7p complex is a cortical regulator of dynein; inhibitor of the actin assembly factor Bnr1p (formin); diploid mutants display a random budding pattern instead of the wild-type bipolar pattern [Source:SGD;Acc:S000000069]
YAR015W	ADE1	0.30116	0.754792	0.401493	0.485815	0.137572	0.0182646	-0.212906	-1.04091	-1.12045	-0.791421	0.290167	0.115721	-3.27134	-2.68991	-3.0336	-2.99828	0.16877	0.0114656	N-succinyl-5-aminoimidazole-4-carboxamide ribotide (SAICAR) synthetase, required for 'de novo' purine nucleotide biosynthesis; red pigment accumulates in mutant cells deprived of adenine [Source:SGD;Acc:S000000070]
YAR018C	KIN3	-0.106169	-0.199404	0.124863	-0.0602367	0.096384	0.668323	0.948593	-0.180246	0.654816	0.474387	0.338125	0.236248	-1.00831	-0.0513143	-0.24981	-0.436477	0.291601	0.299026	Nonessential serine/threonine protein kinase; possible role in DNA damage response [Source:SGD;Acc:S000000071]
YAR019C	CDC15	0.361884	-0.169657	0.0733328	0.0885201	0.15363	0.659508	-0.104846	0.361648	1.08579	0.447532	0.346381	0.341895	1.31362	1.17679	1.5326	1.341	0.103621	0.0114832	Protein kinase of the Mitotic Exit Network that is localized to the spindle pole bodies at late anaphase; promotes mitotic exit by directly switching on the kinase activity of Dbf2p; required for spindle disassembly after meiosis II [Source:SGD;Acc:S000000072]
YAR023C	YAR023C	2.09124	1.19291	0.836294	1.37348	0.373351	0.00601177	1.70251	2.79703	2.0996	2.19971	0.319903	0.0275497	1.89858	2.28259	0.976698	1.71929	0.38749	0.00360908	Putative integral membrane protein, member of DUP240 gene family [Source:SGD;Acc:S000000074]
YAR027W	UIP3	-1.01456	-0.407816	-0.207762	-0.543379	0.242565	0.14916	0.81347	0.776685	0.23139	0.607182	0.188195	0.110641	-0.0442733	0.195124	0.396553	0.182468	0.127413	0.327433	Putative integral membrane protein of unknown function; interacts with Ulp1p at the nuclear periphery; member of DUP240 gene family [Source:SGD;Acc:S000000075]
YAR028W	YAR028W	-0.53812	1.77788	0.198864	0.47954	0.683141	0.748652	1.89515	1.50425	2.30123	1.90021	0.230083	0.0620906	-0.00830768	0.823155	-0.723741	0.0303686	0.446969	0.758425	Putative integral membrane protein, member of DUP240 gene family; GFP-fusion protein is induced in response to the DNA-damaging agent MMS [Source:SGD;Acc:S000000076]
YAR030C	YAR030C	-0.493726	-1.12901	1.93583	0.104363	0.933917	0.937832	1.11755	-1.01032	-0.544256	-0.145677	0.645782	0.989024	-1.49373	0.0455473	0.691296	-0.252297	0.648106	0.770088	Dubious open reading frame; unlikely to encode a functional protein, based on available experimental and comparative sequence data; partially overlaps the uncharacterized ORF YAR029W and the verified gene PRM9
YAR031W	PRM9	-1.19417	0.385559	-0.84553	-0.551379	0.479158	0.364752	0.480116	1.21207	1.2631	0.985096	0.252919	0.0982705	0.0505859	0.308582	0.598187	0.319118	0.158166	0.219463	Pheromone-regulated protein; contains 3 predicted transmembrane segments and an FF sequence, a motif involved in COPII binding; member of DUP240 gene family; PRM9 has a paralog, PRM8, that arose from a segmental duplication
YAR033W	MST28	-0.285139	1.08188	1.01245	0.603064	0.444554	0.290775	0.480116	0.404716	-0.0703243	0.271503	0.172294	0.361991	-0.823883	-0.061368	-0.830657	-0.571969	0.255308	0.181637	Putative integral membrane protein, involved in vesicle formation; forms complex with Mst27p; member of DUP240 gene family; binds COPI and COPII vesicles [Source:SGD;Acc:S000000079]
YAR035W	YAT1	-1.2868	-0.23593	-0.355072	-0.625933	0.332217	0.219486	0.729144	-1.20672	-1.24223	-0.573267	0.651286	0.503309	0.228731	1.14508	1.21486	0.862891	0.317719	0.07939	Outer mitochondrial carnitine acetyltransferase, minor ethanol-inducible enzyme involved in transport of activated acyl groups from the cytoplasm into the mitochondrial matrix; phosphorylated [Source:SGD;Acc:S000000080]
YAR042W	SWH1	0.0863706	0.179108	0.0215592	0.0956792	0.0457179	0.145289	0.327265	-0.142233	0.145916	0.110316	0.136696	0.437821	0.578762	0.644185	0.751597	0.658181	0.0503814	0.00855418	Protein similar to mammalian oxysterol-binding protein; contains ankyrin repeats; localizes to the Golgi and the nucleus-vacuole junction [Source:SGD;Acc:S000000081]
YAR050W	FLO1	0.101884	-0.977011	-0.0075872	-0.294238	0.342846	0.457731	1.21708	0.574641	0.455744	0.749156	0.236467	0.0719565	1.38762	0.99308	1.20226	1.19432	0.113963	0.0523843	Lectin-like protein involved in flocculation, cell wall protein that binds to mannose chains on the surface of other cells, confers floc-forming ability that is chymotrypsin sensitive and heat resistant; similar to Flo5p [Source:SGD;Acc:S000000084]
YAR071W	PHO11	-0.0356198	-1.34314	-1.42357	-0.934111	0.449845	0.179185	-0.657387	0.19613	0.408439	-0.0176064	0.325709	0.961072	0.091228	-0.36949	-1.37582	-0.55136	0.433153	0.367586	One of three repressible acid phosphatases, a glycoprotein that is transported to the cell surface by the secretory pathway; induced by phosphate starvation and coordinately regulated by PHO4 and PHO2 [Source:SGD;Acc:S000000094]
YBL001C	ECM15	-0.487829	0.0877967	-0.108756	-0.169596	0.16893	0.394075	1.02102	0.51514	0.306092	0.614084	0.212228	0.207475	0.989508	1.08057	1.05883	1.04297	0.0274567	0.038882	Non-essential protein of unknown function, likely exists as tetramer, may be regulated by the binding of small-molecule ligands (possibly sulfate ions), may have a role in yeast cell-wall biogenesis [Source:SGD;Acc:S000000097]
YBL002W	HTB2	0.119177	0.300091	0.189186	0.202818	0.0526685	0.0141785	-3.2191	-3.09353	-3.13232	-3.14832	0.037121	0.0279614	-3.23676	-2.9842	-3.39859	-3.20652	0.120576	0.0843211	Histone H2B, core histone protein required for chromatin assembly and chromosome function; nearly identical to HTB1; Rad6p-Bre1p-Lge1p mediated ubiquitination regulates transcriptional activation, meiotic DSB formation and H3 methylation [Source:SGD;Acc:S000000098]
YBL003C	HTA2	0.0682326	0.0335018	0.102638	0.0681241	0.0199579	0.0980435	-3.0778	-3.64282	-3.59283	-3.43781	0.180585	0.0330016	-3.72095	-3.42838	-3.35393	-3.50109	0.11201	0.11961	Histone H2A, core histone protein required for chromatin assembly and chromosome function; one of two nearly identical (see also HTA1) subtypes; DNA damage-dependent phosphorylation by Mec1p facilitates DNA repair; acetylated by Nat4p [Source:SGD;Acc:S000000099]
YBL004W	UTP20	0.884412	1.08908	1.18376	1.05242	0.0883364	0.013554	-0.711504	-0.928707	-0.929437	-0.856549	0.0725232	0.0171211	0.583381	0.617836	0.48271	0.561309	0.0405387	0.00969846	Component of the small-subunit (SSU) processome, which is involved in the biogenesis of the 18S rRNA [Source:SGD;Acc:S000000100]
YBL005W	PDR3	1.12295	0.415306	-0.00758712	0.510221	0.329789	0.304815	1.15819	0.252713	0.585028	0.66531	0.264452	0.0523027	-0.534377	0.308582	-1.13878	-0.454858	0.419704	0.424167	Transcriptional activator of the pleiotropic drug resistance network, regulates expression of ATP-binding cassette (ABC) transporters through binding to cis-acting sites known as PDREs (PDR responsive elements); post-translationally up-regulated in /.../lacking a functional mitochondrial genome [Source:SGD;Acc:S000000101]
YBL005W-B	YBL005W-B	1.50627	0.368641	0.426731	0.767215	0.36991	0.185517	1.89515	0.998292	1.04281	1.31209	0.291817	0.18766	3.89858	2.12408	2.1938	2.73882	0.58023	0.183235	Retrotransposon TYA Gag gene co-transcribed with TYB Pol; translated as TYA or TYA-TYB polyprotein; Gag is a nucleocapsid protein that is the structural constituent of virus-like particles (VLPs); similar to retroviral Gag [Source:SGD;Acc:S000002146]
YBL006C	LDB7	-0.481653	-0.00957938	0.191446	-0.0999288	0.199489	0.599877	0.665148	0.208992	-0.421107	0.151011	0.314912	0.66964	-0.185185	-0.211611	-0.281737	-0.226178	0.028808	0.0158296	Component of the RSC chromatin remodeling complex; interacts with Rsc3p, Rsc30p, Npl6p, and Htl1p to form a module important for a broad range of RSC functions [Source:SGD;Acc:S000000102]
YBL007C	SLA1	0.0947277	-0.201827	-0.140006	-0.0823684	0.0903285	0.436725	-0.731519	-0.792476	-0.798357	-0.774117	0.0213667	0.00772611	-0.245253	0.24024	0.221623	0.0722035	0.158819	0.869036	Cytoskeletal protein binding protein required for assembly of the cortical actin cytoskeleton; interacts with proteins regulating actin dynamics and proteins required for endocytosis; found in the nucleus and cell cortex; has 3 SH3 domains [Source:SGD;Acc:S000000103]
YBL008W	HIR1	0.0456395	-0.37215	0.099328	-0.0757273	0.149019	0.744615	0.587725	-0.141566	-0.750707	-0.101516	0.386891	0.941023	0.47963	0.0455472	0.684343	0.403174	0.188325	0.185189	Subunit of the HIR complex, a nucleosome assembly complex involved in regulation of histone gene transcription; contributes to nucleosome formation, heterochromatic gene silencing, and formation of functional kinetochores [Source:SGD;Acc:S000000104]
YBL009W	ALK2	0.0607144	1.26003	0.912242	0.744328	0.356246	0.149581	-0.585973	-1.21196	-0.584898	-0.794275	0.20884	0.0569276	-0.653213	-0.729386	-0.836216	-0.739605	0.053075	0.0222866	Protein kinase; accumulation and phosphorylation are periodic during the cell cycle; phosphorylated in response to DNA damage; contains characteristic motifs for degradation via the APC pathway; similar to Alk1p and to mammalian haspins [Source:SGD;Acc:S000000105]
YBL010C	YBL010C	-0.526148	0.260028	0.668349	0.134076	0.350525	0.910661	-0.104846	-0.747287	0.362635	-0.163166	0.321731	0.600388	-0.0583484	0.681136	-0.0456694	0.192373	0.244409	0.539025	Putative protein of unknown function; green fluorescent protein (GFP)-fusion protein colocalizes with clathrin-coated vesicles [Source:SGD;Acc:S000000106]
YBL011W	SCT1	0.346064	-0.475105	-0.155801	-0.0949473	0.238996	0.68574	-0.926509	-0.805501	-0.744096	-0.825369	0.0535868	0.0178066	-0.0372868	-0.000995353	0.284433	0.0820501	0.101732	0.479559	Glycerol 3-phosphate/dihydroxyacetone phosphate sn-1 acyltransferase; dual substrate-specific acyltransferase of the glycerolipid biosynthesis pathway; prefers 16-carbon fatty acids; similar to Gpt2p; gene is constitutively transcribed
YBL014C	RRN6	-0.418175	1.05726	0.594272	0.411119	0.435655	0.492719	0.129619	-0.922858	-0.115412	-0.302884	0.317955	0.466237	0.150122	1.252	0.686134	0.696085	0.318123	0.103791	Component of the core factor (CF) rDNA transcription factor complex; CF is required for transcription of 35S rRNA genes by RNA polymerase I and is composed of Rrn6p, Rrn7p, and Rrn11p [Source:SGD;Acc:S000000110]
YBL015W	ACH1	0.470809	0.516321	0.515956	0.501029	0.0151101	0.0359548	-0.15497	-0.202966	-0.211911	-0.189949	0.0176792	0.0466486	0.176804	-0.167627	0.000108757	0.00309525	0.0994397	0.990746	Protein with CoA transferase activity, particularly for CoASH transfer from succinyl-CoA to acetate; has minor acetyl-CoA-hydrolase activity; phosphorylated; required for acetate utilization and for diploid pseudohyphal growth [Source:SGD;Acc:S000000111]
YBL016W	FUS3	0.249934	1.26506	0.961824	0.825607	0.300853	0.0611732	2.03266	0.955731	1.50204	1.49681	0.310893	0.0849234	0.876557	1.48612	1.70029	1.35432	0.246753	0.050215	Mitogen-activated serine/threonine protein kinase involved in mating; phosphoactivated by Ste7p; substrates include Ste12p, Far1p, Bni1p, Sst2p; inhibits invasive growth during mating by phosphorylating Tec1p, promoting its degradation [Source:SGD;Acc:S000000112]
YBL017C	PEP1	-0.233017	-0.0590657	0.0531862	-0.0796321	0.0832572	0.455186	0.223386	0.563915	0.16999	0.319097	0.123376	0.0839193	0.879217	0.968205	0.797956	0.881793	0.0491635	0.0132928	Type I transmembrane sorting receptor for multiple vacuolar hydrolases; cycles between the late-Golgi and prevacuolar endosome-like compartments [Source:SGD;Acc:S000000113]
YBL018C	POP8	0.267086	1.1352	0.713437	0.70524	0.250636	0.0521828	-0.0503985	-0.568317	-0.698061	-0.438925	0.197841	0.178941	-0.841658	0.478507	0.698492	0.11178	0.48093	0.811163	Subunit of both RNase MRP and nuclear RNase P; RNase MRP cleaves pre-rRNA, while nuclear RNase P cleaves tRNA precursors to generate mature 5' ends and facilitates turnover of nuclear RNAs; relocalizes to the cytosol in response to hypoxia
YBL019W	APN2	-0.463353	0.0367943	0.223955	-0.0675345	0.205151	0.786221	0.676974	0.896569	6.4863e-05	0.524536	0.269789	0.220377	0.861108	1.6756	0.90075	1.14582	0.265137	0.0529311	Class II abasic (AP) endonuclease involved in repair of DNA damage; homolog of human HAP1 and E. coli exoIII [Source:SGD;Acc:S000000115]
YBL020W	RFT1	0.847311	0.459088	0.66599	0.657463	0.112151	0.0612961	-0.536185	-0.787929	-0.13708	-0.487065	0.189482	0.0986341	-0.419734	0.604515	0.528322	0.237701	0.329452	0.743444	Essential integral membrane protein that is required for translocation of Man5GlcNac2-PP-Dol from the cytoplasmic side to the lumenal side of the ER membrane but is not the flippase; mutation is suppressed by expression of human p53 protein [Source:SGD;Acc:S000000116]
YBL021C	HAP3	-0.0408205	-0.229319	-0.248595	-0.172912	0.0662796	0.11677	-0.726335	-1.55876	-2.0013	-1.4288	0.373743	0.0161482	-0.795678	0.600762	-0.418887	-0.204601	0.417113	0.405441	Subunit of the heme-activated, glucose-repressed Hap2p/3p/4p/5p CCAAT-binding complex, a transcriptional activator and global regulator of respiratory gene expression; contains sequences contributing to both complex assembly and DNA binding [Source:SGD;Acc:S000000117]
YBL022C	PIM1	0.00905423	0.180401	0.126853	0.105436	0.0506094	0.155998	-0.532267	-0.876304	-0.903049	-0.77054	0.119386	0.0427009	-0.854324	0.189477	0.119289	-0.181853	0.336846	0.606829	ATP-dependent Lon protease, involved in degradation of misfolded proteins in mitochondria; required for biogenesis and maintenance of mitochondria [Source:SGD;Acc:S000000118]
YBL023C	MCM2	0.343138	-0.434484	-0.178294	-0.08988	0.228792	0.686506	-0.0731374	-0.40625	-0.30979	-0.263059	0.0989593	0.103482	0.164757	-0.145818	0.146976	0.0553048	0.100692	0.494303	Protein involved in DNA replication; component of the Mcm2-7 hexameric complex that binds chromatin as a part of the pre-replicative complex [Source:SGD;Acc:S000000119]
YBL024W	NCL1	0.941211	0.480572	0.24656	0.556114	0.204055	0.0943989	-0.828873	-0.626406	-0.620251	-0.691843	0.0685377	0.00313653	0.297319	0.733693	0.690085	0.573699	0.138762	0.067194	S-adenosyl-L-methionine-dependent tRNA: m5C-methyltransferase, methylates cytosine to m5C at several positions in tRNAs and intron-containing pre-tRNAs; similar to Nop2p and human proliferation associated nucleolar protein p120 [Source:SGD;Acc:S000000120]
YBL026W	LSM2	0.0994568	-0.0234044	0.19637	0.0908075	0.0635906	0.296078	-0.0245446	0.0954733	0.0109595	0.0272961	0.0355961	0.542846	0.0822947	0.0503885	-0.0409315	0.0305839	0.0369249	0.544052	Lsm (Like Sm) protein; part of heteroheptameric complexes (Lsm2p-7p and either Lsm1p or 8p): cytoplasmic Lsm1p complex involved in mRNA decay; nuclear Lsm8p complex part of U6 snRNP and possibly involved in processing tRNA, snoRNA, and rRNA [Source:SGD;Acc:S000000122]
YBL027W	RPL19B	0.0367501	0.603873	0.523679	0.388101	0.177194	0.150843	-0.359284	-1.04998	-1.10754	-0.838933	0.240399	0.0669299	0.432294	0.389105	0.504598	0.441999	0.0336911	0.0195487	Protein component of the large (60S) ribosomal subunit, nearly identical to Rpl19Ap and has similarity to rat L19 ribosomal protein; rpl19a and rpl19b single null mutations result in slow growth, while the double null mutation is lethal [Source:SGD;Acc:S000000123]
YBL028C	YBL028C	0.971352	1.66004	1.29462	1.30867	0.198931	0.00850204	-0.562195	-0.889015	-0.500959	-0.650723	0.12045	0.00774895	0.120083	0.593229	0.346029	0.353114	0.136631	0.0430095	Protein of unknown function that may interact with ribosomes; green fluorescent protein (GFP)-fusion protein localizes to the nucleolus; predicted to be involved in ribosome biogenesis [Source:SGD;Acc:S000000124]
YBL029C-A	YBL029C-A	-0.738613	0.146371	0.295372	-0.0989568	0.322708	0.765184	-0.706297	-0.28041	-0.30979	-0.432166	0.137328	0.113095	-1.4364	-1.13312	-0.652483	-1.074	0.22822	0.0309227	Protein of unknown function; green fluorescent protein (GFP)-fusion protein localizes to the cell periphery; has potential orthologs in Saccharomyces species and in Yarrowia lipolytica [Source:SGD;Acc:S000007591]
YBL029W	YBL029W	0.0367886	-1.09249	0.166442	-0.296419	0.399791	0.635456	1.00207	1.25271	0.620131	0.958304	0.183917	0.00981671	1.07916	0.855576	-0.110765	0.607989	0.365126	0.279573	Non-essential protein of unknown function [Source:SGD;Acc:S000000125]
YBL030C	PET9	0.189525	0.626712	0.48837	0.434869	0.129009	0.00115163	-1.76569	-0.661144	-0.527704	-0.984845	0.392316	0.288295	-2.44483	-0.68604	-0.710974	-1.28061	0.58215	0.327406	Major ADP/ATP carrier of the mitochondrial inner membrane, exchanges cytosolic ADP for mitochondrially synthesized ATP; also imports heme and ATP; phosphorylated; required for viability in many lab strains that carry a sal1 mutation [Source:SGD;Acc:S000000126]
YBL031W	SHE1	-0.383543	-1.07012	0.324395	-0.376423	0.402578	0.487307	-0.979315	-0.147825	0.670757	-0.152128	0.47634	0.92526	-1.14581	-0.591883	-1.86124	-1.19965	0.367421	0.159967	Mitotic spindle protein that interacts with components of the Dam1 (DASH) complex, its effector Sli15p, and microtubule-associated protein Bim1p; also localizes to nuclear microtubules and to the bud neck in a ring-shaped structure [Source:SGD;Acc:S000000127]
YBL032W	HEK2	0.0435671	0.565723	0.495257	0.368182	0.163577	0.13159	-1.03085	-1.44328	-0.504727	-0.992951	0.271599	0.0394147	-1.00831	-0.176845	-0.723741	-0.636298	0.243972	0.122507	RNA binding protein involved in the asymmetric localization of ASH1 mRNA; represses translation of ASH1 mRNA, an effect reversed by Yck1p-dependent phosphoryation; regulates telomere position effect and length; similarity to hnRNP-K [Source:SGD;Acc:S000000128]
YBL033C	RIB1	-0.803054	0.336649	0.286016	-0.0601299	0.37175	0.806287	0.775572	-0.162324	0.14473	0.252659	0.276073	0.418617	0.24949	0.947483	0.757792	0.651588	0.208373	0.0840347	GTP cyclohydrolase II; catalyzes the first step of the riboflavin biosynthesis pathway [Source:SGD;Acc:S000000129]
YBL034C	STU1	0.0302459	1.11891	-0.000808584	0.382783	0.368174	0.399175	-0.033293	0.0510793	0.0691354	0.0289739	0.0315668	0.412623	0.272978	0.246366	0.256081	0.258475	0.00777497	0.00862311	Component of the mitotic spindle that binds to interpolar microtubules via its association with beta-tubulin (Tub2p); required for interpolar microtubules to provide an outward force on the spindle poles [Source:SGD;Acc:S000000130]
YBL035C	POL12	0.0807896	0.267876	-0.185186	0.0544931	0.131447	0.847508	0.464519	-1.69482	-1.05373	-0.761343	0.640261	0.394574	0.556477	0.145083	1.05916	0.586907	0.26431	0.155161	B subunit of DNA polymerase alpha-primase complex, required for initiation of DNA replication during mitotic and premeiotic DNA synthesis; also functions in telomere capping and length regulation [Source:SGD;Acc:S000000131]
YBL036C	YBL036C	0.0197151	0.0190196	0.233798	0.0908441	0.071477	0.343592	0.434964	0.0940152	-0.0572682	0.157237	0.145569	0.422029	0.449757	0.49872	1.12592	0.691467	0.217688	0.0744137	Putative non-specific single-domain racemase based on structural similarity; binds pyridoxal 5'-phosphate; expression of GFP-fusion protein induced in response to the DNA-damaging agent MMS [Source:SGD;Acc:S000000132]
YBL037W	APL3	-0.271334	0.148519	0.828914	0.235367	0.320569	0.64319	-0.426774	-0.273356	0.171952	-0.17606	0.179553	0.438879	-0.299357	-0.498773	0.193797	-0.201444	0.205834	0.542134	Alpha-adaptin, large subunit of the clathrin associated protein complex (AP-2); involved in vesicle mediated transport [Source:SGD;Acc:S000000133]
YBL038W	MRPL16	-0.813165	0.245381	-0.0662185	-0.211334	0.314072	0.528039	-0.493412	-0.692581	-0.607449	-0.597814	0.0576968	0.0258859	-0.432623	0.869848	-0.179806	0.0858064	0.398756	0.936863	Mitochondrial ribosomal protein of the large subunit [Source:SGD;Acc:S000000134]
YBL039C	URA7	1.62955	2.20621	1.54351	1.79309	0.208048	0.0518408	-0.689809	-0.753163	-0.508949	-0.65064	0.0731684	0.0395035	-1.05783	0.332168	0.23319	-0.164156	0.447748	0.531953	Major CTP synthase isozyme (see also URA8), catalyzes the ATP-dependent transfer of the amide nitrogen from glutamine to UTP, forming CTP, the final step in de novo biosynthesis of pyrimidines; involved in phospholipid biosynthesis [Source:SGD;Acc:S000000135]
YBL039W-B	YBL039W-B	-0.260892	-0.243186	0.391509	-0.0375229	0.214577	0.965528	0.676513	0.8344	0.913024	0.807979	0.0695411	0.0248523	0.417957	1.10695	1.06475	0.86322	0.222964	0.0484778	Putative protein of unknown function [Source:SGD;Acc:S000028517]
YBL040C	ERD2	-0.343623	-0.096921	0.137463	-0.101027	0.138893	0.532884	-0.262388	-0.553464	-0.279813	-0.365221	0.0942555	0.0157241	-0.363432	-0.0188434	-0.138779	-0.173685	0.100994	0.244457	HDEL receptor, an integral membrane protein that binds to the HDEL motif in proteins destined for retention in the endoplasmic reticulum; has a role in maintenance of normal levels of ER-resident proteins [Source:SGD;Acc:S000000136]
YBL041W	PRE7	-0.308012	0.150334	0.0435855	-0.0380308	0.138463	0.668919	0.493599	0.429211	0.92705	0.61662	0.156324	0.0712744	-0.538404	-0.14413	-0.298257	-0.32693	0.114716	0.151383	Beta 6 subunit of the 20S proteasome [Source:SGD;Acc:S000000137]
YBL042C	FUI1	0.385715	0.173548	0.980684	0.513316	0.241577	0.129085	-2.00531	-1.20672	-1.51262	-1.57488	0.232626	0.0188117	-2.46879	-1.15858	-1.44436	-1.69058	0.397755	0.0421531	High affinity uridine permease, localizes to the plasma membrane; also mediates low but significant transport of the cytotoxic nucleoside analog 5-fluorouridine; not involved in uracil transport [Source:SGD;Acc:S000000138]
YBL043W	ECM13	0.262348	0.585925	0.965887	0.60472	0.203311	0.130586	-0.745304	-0.0103213	0.161001	-0.198208	0.277983	0.516673	-2.37444	-1.06993	-1.11967	-1.52135	0.426787	0.155197	Non-essential protein of unknown function; induced by treatment with 8-methoxypsoralen and UVA irradiation [Source:SGD;Acc:S000000139]
YBL045C	COR1	-0.054441	0.501507	0.552942	0.333336	0.194456	0.244797	-0.512869	-0.447113	-0.436361	-0.465448	0.0239128	0.0169197	-0.691329	-0.28537	-0.446374	-0.474357	0.118023	0.0707291	Core subunit of the ubiquinol-cytochrome c reductase complex (bc1 complex), which is a component of the mitochondrial inner membrane electron transport chain [Source:SGD;Acc:S000000141]
YBL046W	PSY4	0.738447	-0.877476	-0.163706	-0.100912	0.467532	0.928593	-1.4624	0.709571	0.221279	-0.177183	0.657886	0.867033	-0.474876	-0.789822	0.124256	-0.380147	0.268089	0.312509	Regulatory subunit of protein phosphatase PP4; presence of Psy4p in the PP4 complex (along with catalytic subunit Pph3p and Psy2p) is required for dephosphorylation of the histone variant H2AX, but not for dephosphorylation of Rad53p, during recover /.../ the DNA damage checkpoint; localization is cell-cycle dependent and regulated by Cdc28p phosphorylation; required for cisplatin resistance; hom…
YBL047C	EDE1	-0.137582	-0.462704	-0.185461	-0.261916	0.101341	0.0987342	-0.0176943	0.00675223	0.00640651	-0.00151184	0.00809182	0.836444	-0.524916	0.0848959	0.0475248	-0.130832	0.197337	0.515839	Key endocytic protein involved in a network of interactions with other endocytic proteins, binds membranes in a ubiquitin-dependent manner, may also bind ubiquitinated membrane-associated proteins [Source:SGD;Acc:S000000143]
YBL048W	RRT1	0.528994	-0.286439	-0.439048	-0.0654975	0.300493	0.592637	5.65348	2.77976	2.74115	3.7248	0.964409	0.264509	4.01406	4.12084	4.95808	4.36433	0.298474	0.245947	Identified in a screen for mutants with increased levels of rDNA transcription; dubious open reading frame unlikely to encode a protein, based on experimental and comparative sequence data [Source:SGD;Acc:S000000144]
YBL050W	SEC17	-0.504295	0.330723	0.319935	0.0487874	0.276559	0.938327	0.600411	0.28341	0.0299805	0.3046	0.165009	0.202915	-0.0940376	0.359822	0.359036	0.208273	0.151156	0.278001	Peripheral membrane protein required for vesicular transport between ER and Golgi, the 'priming' step in homotypic vacuole fusion, and autophagy; stimulates the ATPase activity of Sec18p; has similarity to mammalian alpha-SNAP [Source:SGD;Acc:S000000146]
YBL051C	PIN4	1.0433	0.830343	-0.53294	0.446902	0.493763	0.442954	-2.16374	0.79037	1.47157	0.0327331	1.1157	0.862705	-2.04895	1.09324	1.37579	0.14003	1.09752	0.862019	Protein involved in G2/M phase progression and response to DNA damage, interacts with Rad53p; contains an RNA recognition motif, a nuclear localization signal, and several SQ/TQ cluster domains; hyperphosphorylated in response to DNA damage [Source:SGD;Acc:S000000147]
YBL052C	SAS3	-0.122081	0.124349	0.018743	0.00700367	0.0713801	0.922399	0.167407	-1.13808	-0.831137	-0.600602	0.394095	0.268587	0.969175	0.877603	0.480399	0.775726	0.150011	0.0229714	Histone acetyltransferase catalytic subunit of NuA3 complex; acetylates histone H3, involved in transcriptional silencing; homolog of the mammalian MOZ proto-oncogene; mutant has aneuploidy tolerance; sas3gcn5 double mutation is lethal
YBL054W	TOD6	1.02085	3.19291	3.86183	2.69186	0.857532	0.0433522	0.587031	0.404716	0.684563	0.55877	0.0820114	0.0661435	0.31362	1.99308	1.62418	1.31029	0.509588	0.138046	PAC motif binding protein involved in rRNA and ribosome biogenesis; subunit of the RPD3L histone deacetylase complex; Myb-like HTH transcription factor, similar to Dot6p; hypophosphorylated by rapamycin treatment in a Sch9p-dependent manne [Source:SGD;Acc:S000000150]
YBL055C	YBL055C	0.717778	0.655257	0.846562	0.739866	0.0563185	0.0289454	0.297913	0.301623	0.455744	0.35176	0.0520032	0.0542312	0.120975	0.975158	0.691296	0.59581	0.251161	0.106563	3'-->5' exonuclease and endonuclease with a possible role in apoptosis; has similarity to mammalian and C. elegans apoptotic nucleases [Source:SGD;Acc:S000000151]
YBL056W	PTC3	-0.424017	-0.36376	-0.14421	-0.310662	0.0850245	0.123929	0.511367	0.697498	0.863064	0.690643	0.101584	0.0258305	-0.445372	-0.618355	-0.375818	-0.479848	0.0721053	0.026667	Type 2C protein phosphatase (PP2C); dephosphorylates Hog1p (see also Ptc2p) to limit maximal kinase activity induced by osmotic stress; dephosphorylates T169 phosphorylated Cdc28p (see also Ptc2p); role in DNA damage checkpoint inactivation [Source:SGD;Acc:S000000152]
YBL057C	PTH2	0.108012	0.0765041	0.592314	0.258944	0.166933	0.264112	0.228577	-0.568317	-0.402237	-0.247325	0.242733	0.561119	0.0482757	0.63051	0.716831	0.465206	0.209949	0.144567	One of two mitochondrially-localized peptidyl-tRNA hydrolases; negatively regulates the ubiquitin-proteasome pathway via interactions with ubiquitin-like ubiquitin-associated proteins; dispensable for cell growth;
YBL058W	SHP1	-0.848821	0.201959	0.234892	-0.137323	0.355876	0.700506	0.883181	0.549106	0.728429	0.720239	0.0965261	0.0389916	0.0241137	-0.169026	-0.0863115	-0.0770745	0.0559455	0.242854	UBX (ubiquitin regulatory X) domain-containing protein that regulates Glc7p phosphatase activity and interacts with Cdc48p; interacts with ubiquitylated proteins in vivo and is required for degradation of a ubiquitylated model substrate [Source:SGD;Acc:S000000154]
YBL059C-A	CMC2	0.192908	0.257765	-0.107798	0.114292	0.112612	0.499506	-0.811115	-0.498259	-1.2718	-0.86039	0.224656	0.0769922	-0.915198	-0.649216	-0.980081	-0.848165	0.101223	0.0276401	Protein of the mitochondrial intermembrane space with a role in respiratory chain complex assembly or maintenance; contains twin Cx9C motifs that can form coiled coil-helix-coiled-coil helix fold [Source:SGD;Acc:S000007488]
YBL059W	YBL059W	-0.421081	-0.0586251	0.647068	0.0557874	0.31361	0.895001	0.175262	-1.42536	-0.369169	-0.539755	0.469866	0.344812	-0.145811	-0.380379	-0.401813	-0.309334	0.0819953	0.122209	Putative protein of unknown function; the authentic, non-tagged protein is detected in highly purified mitochondria in high-throughput studies [Source:SGD;Acc:S000000155]
YBL060W	YEL1	-0.0391604	0.160492	0.230573	0.117301	0.0808044	0.369886	0.136162	-0.55089	-0.776916	-0.397215	0.274554	0.316375	0.692132	0.112661	1.21968	0.674823	0.319684	0.143058	Guanine nucleotide exchange factor specific for Arf3p; localized to the bud neck and tip; required for localization of Arf3p to the bud neck and tip [Source:SGD;Acc:S000000156]
YBL061C	SKT5	0.81028	-0.199404	-0.291462	0.106471	0.352906	0.683729	-0.104846	-0.484253	0.362635	-0.0754879	0.244916	0.811059	0.754193	0.56012	1.06845	0.794256	0.148104	0.0596445	Activator of Chs3p (chitin synthase III) during vegetative growth; recruits Chs3p to the bud neck via interaction with Bni4p; SKT5 has a paralog, SHC1, that arose from the whole genome duplication
YBL062W	YBL062W	-0.593262	-0.392049	-0.386099	-0.457136	0.0680843	0.0124471	-1.68981	-0.180246	-1.54426	-1.1381	0.480768	0.146757	-1.27134	-0.43988	-0.460707	-0.723976	0.273749	0.0891088	Dubious open reading frame unlikely to encode a protein, based on available experimental and comparative sequence data [Source:SGD;Acc:S000000158]
YBL063W	KIP1	-0.493726	-0.603553	-0.2226	-0.43996	0.11321	0.0513892	-1.95284	-0.698377	-1.16093	-1.27072	0.36627	0.039242	-1.33846	-1.08938	-0.964749	-1.13086	0.109855	0.00424508	Kinesin-related motor protein required for mitotic spindle assembly, chromosome segregation, and 2 micron plasmid partitioning; functionally redundant with Cin8p for chromosomal but not plasmid functions [Source:SGD;Acc:S000000159]
YBL064C	PRX1	-1.10407	0.222803	0.048304	-0.277656	0.416268	0.58238	1.08314	1.13838	1.0996	1.10704	0.0163738	0.0149841	0.441235	0.955762	0.832221	0.743073	0.155076	0.0978641	Mitochondrial peroxiredoxin with thioredoxin peroxidase activity; has a role in reduction of hydroperoxides; reactivation requires Trr2p and glutathione; induced during respiratory growth and oxidative stress; phosphorylated; protein abundance increases in response to DNA replication stress
YBL066C	SEF1	0.838849	0.209402	0.729378	0.592543	0.19416	0.0996718	-0.841812	-0.798817	-0.606991	-0.749207	0.0721828	0.00253626	-1.03688	0.0861893	-0.772651	-0.574446	0.33901	0.235592	Putative transcription factor, has homolog in Kluyveromyces lactis [Source:SGD;Acc:S000000162]
YBL067C	UBP13	1.35015	0.119451	-0.790941	0.226222	0.620382	0.822837	-0.65028	-0.0609474	0.349579	-0.12055	0.290169	0.788438	0.358708	1.09816	0.799821	0.75223	0.214784	0.0535285	Putative ubiquitin carboxyl-terminal hydrolase, ubiquitin-specific protease that cleaves ubiquitin-protein fusions [Source:SGD;Acc:S000000163]
YBL068W	PRS4	0.0525559	0.777876	1.03659	0.622341	0.294519	0.174045	0.31614	0.574641	0.353175	0.414652	0.0807058	0.0209958	0.145676	0.566379	0.544192	0.418749	0.136687	0.0772474	5-phospho-ribosyl-1(alpha)-pyrophosphate synthetase, synthesizes PRPP, which is required for nucleotide, histidine, and tryptophan biosynthesis; one of five related enzymes, which are active as heteromultimeric complexes [Source:SGD;Acc:S000000164]
YBL068W-A	YBL068W-A	-0.725052	0.444452	0.570833	0.0967443	0.412514	0.999733	1.21708	0.748671	0.777672	0.914475	0.151535	0.0178124	-0.971782	0.740693	-0.308704	-0.179931	0.498524	0.610638	Dubious open reading frame; unlikely to encode a functional protein, based on available experimental and comparative sequence data; identified by fungal homology and RT-PCR
YBL069W	AST1	-0.741654	0.251807	0.48837	-0.000492058	0.37682	0.858161	1.19772	0.819754	0.817201	0.94489	0.126415	0.010748	-0.908772	0.671152	-0.228977	-0.155532	0.457561	0.622336	Lipid raft associated protein; interacts with the plasma membrane ATPase Pma1p and has a role in its targeting to the plasma membrane by influencing its incorporation into lipid rafts; sometimes classified in the medium-chain dehydrogenase/reductases (MDRs) superfamily; AST1 has a paralog, AST2, that arose from the whole genome duplication
YBL071W-A	KTI11	0.558741	-0.507526	0.983135	0.344783	0.443415	0.379719	0.798938	0.648642	0.488166	0.645249	0.0897284	0.0467127	1.20671	1.30858	2.20226	1.57251	0.316242	0.0330552	Zn-ribbon protein that co-purifies with Dph1 and Dph2 in a complex required for synthesis of diphthamide on translation factor eEF2 and with Elongator subunits Iki3p, Elp2p, and Elp3p involved in modification of wobble nucleosides in tRNAs [Source:SGD;Acc:S000007587]
YBL072C	RPS8A	0.212695	0.635643	0.790214	0.546184	0.172612	0.120011	-0.741977	-0.332655	-0.442945	-0.505859	0.122276	0.030737	0.181568	0.411299	0.324416	0.305761	0.0669701	0.0948827	Protein component of the small (40S) ribosomal subunit; identical to Rps8Bp and has similarity to rat S8 ribosomal protein [Source:SGD;Acc:S000000168]
YBL075C	SSA3	-0.364598	-0.106647	-0.029955	-0.167066	0.101216	0.257104	4.08143	2.80064	3.05069	3.31092	0.391957	0.0899854	5.05487	5.90869	5.82518	5.59625	0.271758	0.0392928	ATPase involved in protein folding and the response to stress; plays a role in SRP-dependent cotranslational protein-membrane targeting and translocation; member of the heat shock protein 70 (HSP70) family; localized to the cytoplasm [Source:SGD;Acc:S000000171]
YBL076C	ILS1	0.196294	0.585231	0.574052	0.451859	0.127823	0.0474383	-0.167477	-0.426445	-0.394827	-0.329583	0.0815652	0.074947	0.347043	0.125099	0.207311	0.226484	0.0647831	0.0565492	Cytoplasmic isoleucine-tRNA synthetase; target of the G1-specific inhibitor reveromycin A
YBL078C	ATG8	0.0510793	-0.376782	-0.029955	-0.118553	0.131217	0.43956	1.85816	2.1795	2.21377	2.08381	0.113259	0.0498493	1.56224	1.87177	2.08786	1.84062	0.152528	0.0356347	Component of autophagosomes and Cvt vesicles; undergoes conjugation to phosphatidylethanolamine (PE); Atg8p-PE is anchored to membranes, is involved in phagophore expansion, and may mediate membrane fusion during autophagosome formation [Source:SGD;Acc:S000000174]
YBL079W	NUP170	0.28291	0.192914	0.0833866	0.186403	0.0576893	0.0697589	-0.20142	-0.686914	-0.60389	-0.497408	0.149922	0.078165	0.347972	0.472248	0.487406	0.435875	0.044169	0.00221373	Subunit of the nuclear pore complex (NPC), required for NPC localization of specific nucleoporins; involved in nuclear envelope permeability and chromosome segregation; has similar to Nup157p; essential role, with Nup157p, in NPC assembly [Source:SGD;Acc:S000000175]
YBL080C	PET112	-1.58965	0.520488	0.214294	-0.284956	0.658308	0.634752	-0.628408	-0.180246	-0.176524	-0.328393	0.150012	0.0846257	-0.271342	-0.925306	-0.340413	-0.512354	0.207437	0.158909	Subunit of the trimeric GatFAB AmidoTransferase(AdT) complex; involved in the formation of Q-tRNAQ; mutation is functionally complemented by the bacterial GatB ortholog
YBL081W	YBL081W	-0.15504	0.514842	0.685692	0.348498	0.256554	0.387726	0.418107	-0.651867	-0.834512	-0.356091	0.390673	0.546924	-0.175418	0.478507	0.588203	0.297097	0.23837	0.479814	Non-essential protein of unknown function; null mutation results in a decrease in plasma membrane electron transport [Source:SGD;Acc:S000000177]
YBL082C	ALG3	-0.341723	0.822076	1.6139	0.698085	0.567934	0.432179	-0.0653179	-0.654177	-0.205839	-0.308445	0.177562	0.146234	-0.785916	-0.021567	-0.271229	-0.359571	0.225026	0.22573	Dolichol-P-Man dependent alpha(1-3) mannosyltransferase; involved in the synthesis of dolichol-linked oligosaccharide donor for N-linked glycosylation of proteins
YBL083C	YBL083C	-0.390633	0.88097	1.6139	0.701413	0.585582	0.450576	-0.0246759	-0.654177	-0.205839	-0.294898	0.187098	0.18302	-0.785916	-0.021567	-0.232755	-0.346746	0.227891	0.243841	Dubious open reading frame unlikely to encode a protein, based on available experimental and comparative sequence data; overlaps verified ORF ALG3 [Source:SGD;Acc:S000000179]
YBL084C	CDC27	-0.815654	-0.474511	0.0159996	-0.424722	0.241365	0.251044	0.93168	-0.540836	0.777673	0.389505	0.46729	0.370142	-0.0607752	0.444643	0.34443	0.242766	0.154503	0.265827	Subunit of the Anaphase-Promoting Complex/Cyclosome (APC/C), which is a ubiquitin-protein ligase required for degradation of anaphase inhibitors, including mitotic cyclins, during the metaphase/anaphase transition [Source:SGD;Acc:S000000180]
YBL085W	BOI1	-0.0598296	1.03537	0.257757	0.4111	0.325321	0.334331	-0.231958	-1.03417	0.0917811	-0.391448	0.334673	0.368302	0.0451316	1.25611	0.37387	0.558372	0.361548	0.186623	Protein implicated in polar growth, functionally redundant with Boi2p; interacts with bud-emergence protein Bem1p; contains an SH3 (src homology 3) domain and a PH (pleckstrin homology) domain [Source:SGD;Acc:S000000181]
YBL086C	YBL086C	-1.00654	-0.070121	0.122048	-0.318204	0.34861	0.458574	0.74629	-0.290429	0.0158323	0.157231	0.307513	0.560277	0.235618	0.00757939	0.219675	0.154291	0.0735	0.176342	Protein of unknown function; green fluorescent protein (GFP)-fusion protein localizes to the cell periphery [Source:SGD;Acc:S000000182]
YBL087C	RPL23A	0.0268235	0.386638	0.511616	0.308359	0.145318	0.164511	-0.378654	-1.20766	-1.1963	-0.92754	0.274462	0.0224225	-0.699209	0.138206	0.010699	-0.183435	0.260501	0.465172	Protein component of the large (60S) ribosomal subunit, identical to Rpl23Bp and has similarity to E. coli L14 and rat L23 ribosomal proteins [Source:SGD;Acc:S000000183]
YBL088C	TEL1	-0.397371	-0.0453984	-0.312726	-0.251832	0.10607	0.143667	0.923443	-0.157163	0.0407069	0.268996	0.332172	0.457924	0.975624	1.29889	1.10117	1.12523	0.0940904	0.0425594	Putative transporter, member of a family of seven S. cerevisiae genes (AVT1-7) related to vesicular GABA-glycine transporters [Source:SGD;Acc:S000000185]
YBL089W	AVT5	-0.230692	0.286023	-0.479208	-0.141292	0.22538	0.519635	-0.16143	-0.836292	-0.0703243	-0.356015	0.241574	0.228379	0.31362	0.666429	1.49865	0.826234	0.351296	0.136579	Putative transporter, member of a family of seven S. cerevisiae genes (AVT1-7) related to vesicular GABA-glycine transporters [Source:SGD;Acc:S000000185]
YBL090W	MRP21	-0.564115	-0.240046	-0.0654768	-0.289879	0.146085	0.192976	-0.887748	-2.21677	-1.33145	-1.47866	0.390653	0.00145153	-0.59327	-0.581687	-0.351773	-0.50891	0.0786398	0.0666062	Mitochondrial ribosomal protein of the small subunit; MRP21 exhibits genetic interactions with mutations in the COX2 and COX3 mRNA 5'-untranslated leader sequences [Source:SGD;Acc:S000000186]
YBL091C	MAP2	-0.419232	0.200887	0.232267	0.00464059	0.21213	0.93006	-0.0766326	-0.162324	-0.316845	-0.185267	0.0702858	0.168534	-0.140668	0.123734	-0.0434651	-0.0201332	0.0772126	0.703123	Methionine aminopeptidase, catalyzes the cotranslational removal of N-terminal methionine from nascent polypeptides; function is partially redundant with that of Map1p [Source:SGD;Acc:S000000187]
YBL091C-A	SCS22	-0.549994	0.431073	0.0695808	-0.0164467	0.286458	0.794487	1.09679	0.494914	0.47511	0.688937	0.204005	0.106191	-0.0454608	1.49775	0.716831	0.723042	0.445499	0.230605	Protein involved in regulation of phospholipid metabolism; homolog of Scs2p; similar to D. melanogaster inturned protein [Source:SGD;Acc:S000007228]
YBL092W	RPL32	0.289591	0.563361	0.54949	0.467481	0.089035	0.0139949	-0.284552	-0.0484048	0.0235827	-0.103125	0.0930636	0.405338	0.2726	0.653579	0.626201	0.51746	0.122685	0.0566404	Protein component of the large (60S) ribosomal subunit, has similarity to rat L32 ribosomal protein; overexpression disrupts telomeric silencing [Source:SGD;Acc:S000000188]
YBL093C	ROX3	0.0378252	-0.000858256	0.521979	0.186315	0.168203	0.381284	0.44359	0.0721409	-0.328369	0.062454	0.222898	0.737718	0.952739	1.23409	1.41712	1.20132	0.135053	0.0533295	Subunit of the RNA polymerase II mediator complex; associates with core polymerase subunits to form the RNA polymerase II holoenzyme [Source:SGD;Acc:S000000189]
YBL095W	YBL095W	-1.2955	0.179108	0.950936	-0.0551521	0.658983	0.924623	0.194714	-0.0103213	-0.133791	0.0168673	0.0958007	0.992518	-0.330236	0.106089	0.848837	0.20823	0.344179	0.536561	Putative protein of unknown function; likely functions in cristae junction formation; the authentic, non-tagged protein is detected in highly purified mitochondria in high-throughput studies
YBL096C	YBL096C	1.59308	0.261955	0.14245	0.665828	0.464907	0.0510518	-1.03773	0.449673	0.618697	0.0102128	0.526239	0.247364	2.20115	-0.00893796	-0.0127515	0.726485	0.737331	0.463852	Non-essential protein of unknown function
YBL097W	BRN1	2.80884	-0.276572	0.265978	0.932748	0.95103	0.435197	-2.87744	-1.37289	-1.28646	-1.84559	0.516523	0.00375615	0.536013	-0.00692017	0.0352506	0.188114	0.174375	0.387245	Subunit of the condensin complex; required for chromosome condensation and for clustering of tRNA genes at the nucleolus; may influence multiple aspects of chromosome transmission [Source:SGD;Acc:S000000193]
YBL098W	BNA4	0.96084	1.60795	0.836294	1.13503	0.239179	0.276725	-1.14437	-0.232714	1.14024	-0.0789485	0.663978	0.718229	-3.17823	-0.591883	-0.401813	-1.39064	0.895478	0.375636	Kynurenine 3-mono oxygenase, required for the de novo biosynthesis of NAD from tryptophan via kynurenine; expression regulated by Hst1p; putative therapeutic target for Huntington disease [Source:SGD;Acc:S000000194]
YBL099W	ATP1	1.8716	0.0618526	0.0751545	0.669534	0.601043	0.383527	-3.05821	-0.911233	-1.0028	-1.65741	0.700895	0.0618728	-0.536354	-0.181999	-0.166758	-0.295037	0.120739	0.145118	Alpha subunit of the F1 sector of mitochondrial F1F0 ATP synthase; which is a large, evolutionarily conserved enzyme complex required for ATP synthesis; F1 translationally regulates ATP6 and ATP8 expression to achieve a balanced output of ATP synthase genes encoded in nucleus and mitochondria; phosphorylated; N-terminally propionylated in vivo
YBL101C	ECM21	-0.400617	0.13633	-0.171974	-0.14542	0.155571	0.397502	0.468339	-0.202966	0.401524	0.222299	0.213506	0.323304	-0.218393	0.749154	1.26419	0.598316	0.434578	0.420254	Protein involved in regulating the endocytosis of plasma membrane proteins; identified as a substrate for ubiquitination by Rsp5p and deubiquitination by Ubp2p; promoter contains several Gcn4p binding elements [Source:SGD;Acc:S000000197]
YBL102W	SFT2	-0.131707	0.215634	-0.101008	-0.00569364	0.111018	0.73757	-0.221491	-0.171785	-0.641041	-0.344772	0.148828	0.130789	-0.663418	-0.457746	-0.556844	-0.559336	0.0593856	0.0608872	Non-essential tetra-spanning membrane protein found mostly in the late Golgi, can suppress some sed5 alleles; may be part of the transport machinery, but precise function is unknown; similar to mammalian syntaxin 5 [Source:SGD;Acc:S000000198]
YBL103C	RTG3	0.985442	0.148519	-0.0812442	0.350906	0.324127	0.413365	0.243077	-0.688393	0.140243	-0.101691	0.294849	0.925513	0.501247	0.408117	0.117561	0.342309	0.115545	0.138667	Basic helix-loop-helix-leucine zipper (bHLH/Zip) transcription factor that forms a complex with another bHLH/Zip protein, Rtg1p, to activate the retrograde (RTG) and TOR pathways [Source:SGD;Acc:S000000199]
YBL104C	SEA4	0.961953	-0.134891	-0.0943328	0.244243	0.359046	0.565217	-0.552305	-0.858318	0.00323221	-0.46913	0.252161	0.209843	0.455639	0.593673	0.142992	0.397435	0.133316	0.0697522	Subunit of the SEA (Seh1-associated) complex, a coatomer-related complex that associates dynamically with the vacuole; has an N-terminal beta-propeller fold and a C-terminal RING motif; promoter contains multiple GCN4 binding sites [Source:SGD;Acc:S000000200]
YBL105C	PKC1	-0.250169	-0.129015	0.240086	-0.0463658	0.147434	0.832578	0.0986871	-0.232714	-0.0338823	-0.0559696	0.0963025	0.640237	0.391623	0.437865	0.171076	0.333521	0.0823121	0.042143	Protein serine/threonine kinase essential for cell wall remodeling during growth; localized to sites of polarized growth and the mother-daughter bud neck; homolog of the alpha, beta, and gamma isoforms of mammalian protein kinase C (PKC) [Source:SGD;Acc:S000000201]
YBL106C	SRO77	-0.941185	-0.681556	-0.634026	-0.752256	0.0954559	0.041003	-0.192309	-0.180246	0.140243	-0.0774376	0.108896	0.678303	0.728658	1.82315	2.92011	1.82398	0.632619	0.0979944	Protein with roles in exocytosis and cation homeostasis; functions in docking and fusion of post-Golgi vesicles with plasma membrane; homolog of Sro7p and Drosophila lethal giant larvae tumor suppressor; interacts with SNARE protein Sec9p [Source:SGD;Acc:S000000202]
YBL107C	MIX23	-0.0641891	0.324158	0.209511	0.156493	0.115198	0.314041	0.186203	-0.439165	-0.183853	-0.145605	0.181538	0.471178	0.110803	0.516177	0.695484	0.440821	0.172937	0.143243	Mitochondrial intermembrane space protein of unknown function; imported via the MIA import machinery; contains an unusual twin cysteine motif (CX13C CX14C)
YBL113C	YBL113C	-0.118217	-0.100093	-0.533252	-0.250521	0.141463	0.289459	0.175262	-1.01032	-0.883911	-0.57299	0.375901	0.236549	1.05684	0.889244	0.370586	0.772225	0.206565	0.0258958	Helicase-like protein encoded within the telomeric Y' element [Source:SGD;Acc:S000002153]
YBR001C	NTH2	-0.843399	-0.413423	-0.835546	-0.697456	0.142035	0.0542657	-0.645415	-0.415578	-0.721133	-0.594042	0.0918702	0.0355336	0.540689	0.747206	0.267213	0.51837	0.139011	0.0367071	Putative neutral trehalase, required for thermotolerance and may mediate resistance to other cellular stresses [Source:SGD;Acc:S000000205]
YBR002C	RER2	-0.0948083	0.579937	0.383288	0.289472	0.200351	0.375327	0.29425	0.00878747	-0.834512	-0.177158	0.33885	0.65318	-0.235718	0.802977	0.398249	0.321836	0.30227	0.444333	Cis-prenyltransferase involved in dolichol synthesis; participates in endoplasmic reticulum (ER) protein sorting [Source:SGD;Acc:S000000206]
YBR003W	COQ1	-0.341723	0.244139	0.0151064	-0.0274926	0.17046	0.79293	-0.894923	-0.521283	-0.10685	-0.507686	0.227599	0.226552	-0.256235	0.286555	-0.184582	-0.0514208	0.170249	0.628169	Hexaprenyl pyrophosphate synthetase, catalyzes the first step in ubiquinone (coenzyme Q) biosynthesis [Source:SGD;Acc:S000000207]
YBR004C	GPI18	-0.792384	0.474684	1.28633	0.322876	0.604854	0.73251	0.435722	-0.747287	0.0996006	-0.0706547	0.351955	0.961606	-0.0556135	0.270614	0.124256	0.113085	0.0943392	0.385793	Functional ortholog of human PIG-V, which is a mannosyltransferase that transfers the second mannose in glycosylphosphatidylinositol biosynthesis; the authentic, non-tagged protein was localized to mitochondria [Source:SGD;Acc:S000000208]
YBR005W	RCR1	-0.710957	0.666845	-0.201674	-0.0819288	0.402218	0.702601	0.292489	-0.332249	0.777673	0.245971	0.32125	0.393853	-0.930305	-1.03934	0.4338	-0.511949	0.473921	0.420824	Protein of the ER membrane involved in cell wall chitin deposition; may function in the endosomal-vacuolar trafficking pathway, helping determine whether plasma membrane proteins are degraded or routed to the plasma membrane [Source:SGD;Acc:S000000209]
YBR006W	UGA2	-0.485864	-0.070121	-0.506393	-0.354126	0.142126	0.141963	2.65654	2.79703	2.30422	2.58593	0.146579	0.0098307	1.86296	2.28259	2.56166	2.23574	0.203054	0.026972	Succinate semialdehyde dehydrogenase involved in the utilization of gamma-aminobutyrate (GABA) as a nitrogen source; part of the 4-aminobutyrate and glutamate degradation pathways; localized to the cytoplasm [Source:SGD;Acc:S000000210]
YBR007C	DSF2	-0.564115	0.929879	0.526438	0.297401	0.446224	0.947137	0.532584	-0.0576271	-0.53045	-0.0184978	0.307494	0.878893	0.0241137	1.46058	-0.200179	0.428173	0.520251	0.542948	Deletion suppressor of mpt5 mutation [Source:SGD;Acc:S000000211]
YBR008C	FLR1	-0.996227	0.792376	0.515721	0.103957	0.555859	0.988998	1.582	0.758353	0.500139	0.946829	0.326214	0.166751	1.28561	1.47851	1.29863	1.35425	0.0622437	0.00830765	Plasma membrane multidrug transporter of the major facilitator superfamily, involved in efflux of fluconazole, diazaborine, benomyl, methotrexate, and other drugs; expression induced in cells treated with the mycotoxin patulin [Source:SGD;Acc:S000000212]
YBR009C	HHF1	0.0379564	0.213934	0.185106	0.145666	0.0544938	0.0841692	-1.33633	-1.65882	-1.7251	-1.57342	0.120076	0.0227101	-1.35053	-0.948704	-0.977812	-1.09235	0.129364	0.189544	Histone H4, core histone protein required for chromatin assembly and chromosome function; one of two identical histone proteins (see also HHF2); contributes to telomeric silencing; N-terminal domain involved in maintaining genomic integrity [Source:SGD;Acc:S000000213]
YBR010W	HHT1	0.18537	0.334249	0.332733	0.284117	0.0493754	0.0124321	-1.12009	-0.935344	-0.830804	-0.962078	0.084572	0.0803046	-0.913174	-0.199315	-0.0749472	-0.395812	0.26116	0.348561	Histone H3, core histone protein required for chromatin assembly, part of heterochromatin-mediated telomeric and HM silencing; one of two identical histone H3 proteins (see HHT2); regulated by acetylation, methylation, and phosphorylation [Source:SGD;Acc:S000000214]
YBR011C	IPP1	0.13911	0.166841	0.12736	0.144437	0.0117044	0.00443472	0.074124	-0.181178	-0.190889	-0.0993143	0.0867644	0.333095	0.0318882	0.676885	0.708529	0.472434	0.220462	0.179473	Cytoplasmic inorganic pyrophosphatase (PPase), homodimer that catalyzes the rapid exchange of oxygens from Pi with water, highly expressed and essential for viability, active-site residues show identity to those from E. coli PPase [Source:SGD;Acc:S000000215]
YBR012C	YBR012C	-0.0145583	-0.713977	-1.5236	-0.750713	0.436011	0.273999	3.60565	2.57464	2.36264	2.84764	0.383913	0.183745	3.72866	4.10856	3.21037	3.68253	0.260308	0.0896613	Dubious open reading frame, unlikely to encode a functional protein; expression induced by iron-regulated transcriptional activator Aft2p [Source:SGD;Acc:S000000216]
YBR013C	YBR013C	-0.70672	1.19291	1.42126	0.635817	0.674497	0.456433	-1.42677	1.66775	-0.0967966	0.0480599	0.896244	0.739905	-1.68638	-0.591883	-0.811204	-1.02982	0.334328	0.0782267	Putative protein of unknown function, haploid deletion mutant exhibits synthetic phenotype with alpha-synuclein [Source:SGD;Acc:S000000217]
YBR014C	GRX7	-0.445011	-0.156671	0.0353649	-0.188772	0.139598	0.360158	0.0488632	0.141682	0.37168	0.187408	0.0959529	0.223887	-0.851966	0.0121887	-0.263012	-0.367596	0.254882	0.290318	Cis-golgi localized monothiol glutaredoxin; more similar in activity to dithiol than other monothiol glutaredoxins; involved in the oxidative stress response; does not bind metal ions; functional overlap with GRX6 [Source:SGD;Acc:S000000218]
YBR015C	MNN2	-0.439876	-0.0343201	-0.178973	-0.217723	0.118666	0.203788	-0.605744	-0.900138	-1.00782	-0.837902	0.120169	0.0209423	-0.710425	-0.234948	-0.0397688	-0.328381	0.199158	0.300358	Alpha-1,2-mannosyltransferase, responsible for addition of the first alpha-1,2-linked mannose to form the branches on the mannan backbone of oligosaccharides, localizes to an early Golgi compartment [Source:SGD;Acc:S000000219]
YBR016W	YBR016W	-0.277997	-0.651693	-0.202099	-0.377263	0.138953	0.0930516	-0.700697	-0.650779	-1.30233	-0.884601	0.209359	0.0613423	-0.965534	-0.538111	-0.622101	-0.708582	0.130744	0.0739131	Tail-anchored plasma membrane protein containing a conserved CYSTM module; predicted to be palmitoylated; has similarity to hydrophilins, which are involved in the adaptive response to hyperosmotic conditions [Source:SGD;Acc:S000000220]
YBR017C	KAP104	0.347937	0.521794	0.328744	0.399492	0.0614018	0.00753299	-0.288292	0.1695	0.0908305	-0.00932071	0.141322	0.915819	0.164477	0.33917	0.5725	0.358716	0.118191	0.0968596	Transportin or cytosolic karyopherin beta 2; functions in the rg-nuclear localization signal-mediated nuclear import/reimport of mRNA-binding proteins Nab2p and Hrp1p; regulates asymmetric protein synthesis in daughter cells during mitosis [Source:SGD;Acc:S000000221]
YBR018C	GAL7	-0.153704	0.489426	0.398339	0.244687	0.200924	0.626106	-0.719021	1.15117	1.05925	0.497134	0.608656	0.666132	-3.13515	-0.160682	-0.243798	-1.17988	0.977933	0.378239	Galactose-1-phosphate uridyl transferase, synthesizes glucose-1-phosphate and UDP-galactose from UDP-D-glucose and alpha-D-galactose-1-phosphate in the second step of galactose catabolism [Source:SGD;Acc:S000000222]
YBR019C	GAL10	-0.150444	0.0441631	0.111382	0.0017006	0.0785079	0.879284	-0.561877	-0.639026	-0.510162	-0.570355	0.0374406	0.00269095	-1.84012	-1.12637	-1.04794	-1.33814	0.252009	0.0309097	UDP-glucose-4-epimerase, catalyzes the interconversion of UDP-galactose and UDP-D-glucose in galactose metabolism; also catalyzes the conversion of alpha-D-glucose or alpha-D-galactose to their beta-anomers [Source:SGD;Acc:S000000223]
YBR020W	GAL1	-0.176906	0.0603015	0.156226	0.0132071	0.0990076	0.838571	0.28277	-0.226069	-0.108237	-0.0171784	0.153783	0.926808	-1.32734	-0.894111	-0.859743	-1.02707	0.150466	0.110168	Galactokinase, phosphorylates alpha-D-galactose to alpha-D-galactose-1-phosphate in the first step of galactose catabolism; expression regulated by Gal4p [Source:SGD;Acc:S000000224]
YBR021W	FUR4	-1.37825	-0.836834	-0.857405	-1.02416	0.177143	0.131361	-1.33265	-1.45254	-1.25709	-1.34743	0.0569035	0.00246569	-1.15105	-1.07955	-0.801744	-1.01078	0.106537	0.00358842	Uracil permease, localized to the plasma membrane; expression is tightly regulated by uracil levels and environmental cues [Source:SGD;Acc:S000000225]
YBR022W	POA1	-0.549579	-0.0185906	0.167837	-0.133444	0.214915	0.563926	0.228891	-0.65802	-0.0647863	-0.164638	0.260851	0.716739	-0.00830783	-0.208554	0.276259	0.0197989	0.140657	0.766745	Phosphatase that is highly specific for ADP-ribose 1''-phosphate, a tRNA splicing metabolite; may have a role in regulation of tRNA splicing [Source:SGD;Acc:S000000226]
YBR023C	CHS3	-0.102535	-0.405105	0.0264997	-0.16038	0.127906	0.297644	0.355883	-0.434819	-0.448603	-0.175846	0.265895	0.858189	0.544104	0.269411	0.101172	0.304896	0.129089	0.253565	Chitin synthase III, catalyzes the transfer of N-acetylglucosamine (GlcNAc) to chitin; required for synthesis of the majority of cell wall chitin, the chitin ring during bud emergence, and spore wall chitosan [Source:SGD;Acc:S000000227]
YBR024W	SCO2	-0.658882	0.0385854	0.23539	-0.128302	0.271305	0.67502	0.323612	0.0281528	-0.115412	0.0787841	0.129239	0.620898	0.141668	0.0999951	0.505393	0.249018	0.12875	0.199151	Protein anchored to the mitochondrial inner membrane, similar to Sco1p and may have a redundant function with Sco1p in delivery of copper to cytochrome c oxidase; interacts with Cox2p [Source:SGD;Acc:S000000228]
YBR025C	OLA1	0.323052	0.335727	0.123199	0.26066	0.0688274	0.0799439	0.749499	0.634666	0.551538	0.645234	0.0573904	0.0344397	0.665629	0.787204	0.780656	0.744496	0.039479	0.0251775	P-loop ATPase with similarity to human OLA1 and bacterial YchF; identified as specifically interacting with the proteasome; protein levels are induced by hydrogen peroxide [Source:SGD;Acc:S000000229]
YBR026C	ETR1	-0.815654	-0.308721	0.255447	-0.289643	0.309347	0.517678	0.963541	0.562669	0.418778	0.648329	0.162988	0.010854	0.703935	1.46985	1.30397	1.15925	0.232639	0.0785367	2-enoyl thioester reductase, member of the medium chain dehydrogenase/reductase family; localized to in mitochondria, where it has a probable role in fatty acid synthesis [Source:SGD;Acc:S000000230]
YBR027C	YBR027C	-0.090004	-0.0510121	-0.341011	-0.160676	0.0908675	0.238372	-1.74695	-3.36787	-2.12922	-2.41468	0.489204	0.0130944	-1.53928	0.359208	-0.823277	-0.667782	0.553532	0.369227	Dubious open reading frame; unlikely to encode a functional protein, based on available experimental and comparative sequence data
YBR028C	YPK3	-0.36474	-0.132405	-0.295901	-0.264349	0.0688996	0.11704	-1.44188	-1.68017	-1.8353	-1.65245	0.114414	0.0321157	-1.78698	0.185725	-1.05816	-0.886473	0.575906	0.354774	AGC kinase; phosphorylated by cAMP-dependent protein kinase (PKA) in a TORC1-dependent
YBR029C	CDS1	-0.163578	0.777876	0.459391	0.357897	0.276472	0.312713	-0.752544	-0.784762	-0.653667	-0.730324	0.0394409	0.00134267	-0.975886	-0.257015	0.571715	-0.220396	0.447129	0.684608	Phosphatidate cytidylyltransferase (CDP-diglyceride synthetase); an enzyme that catalyzes that conversion of CTP + phosphate into diphosphate + CDP-diaclglyerol, a critical step in the synthesis of all major yeast phospholipids [Source:SGD;Acc:S000000233]
YBR030W	RKM3	-0.330227	0.208344	0.0795648	-0.0141063	0.162373	0.804865	-0.497164	0.586323	0.27363	0.12093	0.32196	0.438365	0.380735	0.722628	0.359675	0.487679	0.117632	0.111374	Ribosomal lysine methyltransferase specific for monomethylation of Rpl42ap and Rpl42bp (lysine 40); nuclear SET domain containing protein [Source:SGD;Acc:S000000234]
YBR031W	RPL4A	0.0924649	0.761602	0.612987	0.489018	0.202865	0.130654	-0.4182	-0.225686	-0.24731	-0.297065	0.060888	0.0236014	-0.222317	0.398817	0.347517	0.174673	0.199046	0.369885	N-terminally acetylated protein component of the large (60S) ribosomal subunit, nearly identical to Rpl4Bp and has similarity to E. coli L4 and rat L4 ribosomal proteins [Source:SGD;Acc:S000000235]
YBR033W	EDS1	-0.603464	0.348431	0.364874	0.0366136	0.320074	0.905453	0.594287	-0.52817	-0.12675	-0.0202107	0.328375	0.879299	-0.0418603	-0.248398	-0.0207231	-0.103661	0.0726257	0.22072	Putative zinc cluster protein; YBR033W is not an essential gene [Source:SGD;Acc:S000000237]
YBR034C	HMT1	0.770894	0.688871	1.11979	0.859853	0.132109	0.0374398	0.000336024	-0.299828	-0.0740047	-0.124499	0.0902531	0.281095	-0.173428	0.623846	0.872626	0.441015	0.315504	0.474051	Nuclear SAM-dependent mono- and asymmetric arginine dimethylating methyltransferase that modifies hnRNPs, including Npl3p and Hrp1p, affecting their activity and nuclear export; methylates U1 snRNP protein Snp1p and ribosomal protein Rps2p [Source:SGD;Acc:S000000238]
YBR035C	PDX3	-0.461408	0.0818823	0.130845	-0.0828936	0.189784	0.663815	0.100577	-0.271587	-0.246575	-0.139195	0.120103	0.420452	-0.125665	0.0168359	0.0564775	-0.0174504	0.0553041	0.68949	Pyridoxine (pyridoxamine) phosphate oxidase, has homologs in E. coli and Myxococcus xanthus; transcription is under the general control of nitrogen metabolism [Source:SGD;Acc:S000000239]
YBR036C	CSG2	-0.434832	0.187245	0.178165	-0.023141	0.205862	0.776628	0.373617	-0.109857	0.3202	0.194653	0.153034	0.291825	-0.677967	0.145083	0.375794	-0.0523634	0.319814	0.687512	Endoplasmic reticulum membrane protein, required for mannosylation of inositolphosphorylceramide and for growth at high calcium concentrations [Source:SGD;Acc:S000000240]
YBR037C	SCO1	-0.413673	-0.800134	-0.677702	-0.630503	0.11403	0.0479494	-1.64541	-1.45511	-0.999935	-1.36682	0.191491	0.0610818	-1.95723	-1.73872	-1.10561	-1.60052	0.255369	0.103935	Copper-binding protein of the mitochondrial inner membrane, required for cytochrome c oxidase activity and respiration; may function to deliver copper to cytochrome c oxidase; has similarity to thioredoxins [Source:SGD;Acc:S000000241]
YBR038W	CHS2	0.594017	-0.554987	-0.386099	-0.11569	0.358187	0.880043	0.202477	-0.0627888	0.228779	0.122823	0.0931158	0.259728	-1.65216	-1.39924	-1.88724	-1.64621	0.140906	0.0827589	Chitin synthase II; catalyzes transfer of N-acetylglucosamine (GlcNAc) to chitin upon activation of zymogenic form; required for chitin synthesis in the primary septum during cytokinesis; localization regulated by Cdk1p during mitosis [Source:SGD;Acc:S000000242]
YBR039W	ATP3	0.0289869	0.848434	0.965925	0.614449	0.294689	0.177107	-0.902353	-0.435098	-0.33118	-0.55621	0.175652	0.105727	-0.756533	-0.0752314	-0.298199	-0.376655	0.200549	0.151739	Gamma subunit of the F1 sector of mitochondrial F1F0 ATP synthase, which is a large, evolutionarily conserved enzyme complex required for ATP synthesis [Source:SGD;Acc:S000000243]
YBR040W	FIG1	-0.0786886	-0.0135374	0.836294	0.248023	0.294736	0.438655	-0.689809	0.433285	-0.30979	-0.188771	0.329808	0.961457	1.89858	0.901157	0.0836136	0.961118	0.524794	0.115897	Integral membrane protein required for efficient mating; may participate in or regulate the low affinity Ca2+ influx system, which affects intracellular signaling and cell-cell fusion during mating [Source:SGD;Acc:S000000244]
YBR041W	FAT1	-0.710301	0.425087	-0.163706	-0.14964	0.327834	0.579852	0.593125	0.404716	0.592117	0.529986	0.0626356	0.0446284	0.26209	0.60903	0.759581	0.543567	0.147296	0.105515	Very long chain fatty acyl-CoA synthetase and long chain fatty acid transporter; activates imported fatty acids with a preference for very long lengths (C20-C26); has a separate function in the transport of long chain fatty acids [Source:SGD;Acc:S000000245]
YBR042C	CST26	0.13704	1.19291	0.88239	0.737448	0.313301	0.134503	-0.358603	-0.147825	1.01868	0.170751	0.428309	0.78601	-0.597112	1.79278	1.93161	1.04243	0.820748	0.454615	Protein required for incorporation of stearic acid into phosphatidylinositol; affects chromosome stability when overexpressed [Source:SGD;Acc:S000000246]
YBR043C	QDR3	-0.0501194	-0.392049	0.314341	-0.0426091	0.203952	0.958093	0.753135	0.141682	-0.00820262	0.295538	0.232854	0.367556	0.59602	1.04555	1.77876	1.14011	0.344685	0.0863926	Multidrug transporter of the major facilitator superfamily, has a role in polyamine homeostasis; expression is upregulated under polyamine stress; required for resistance to quinidine, barban, cisplatin, and bleomycin [Source:SGD;Acc:S000000247]
YBR044C	TCM62	-0.545256	-0.713977	0.535899	-0.241112	0.391546	0.598473	-0.772271	-1.01032	-0.18916	-0.657251	0.243925	0.0799387	-0.00830771	0.346717	0.709218	0.349209	0.207136	0.249174	Protein involved in the assembly of the mitochondrial succinate dehydrogenase complex; putative chaperone [Source:SGD;Acc:S000000248]
YBR045C	GIP1	-0.971773	-1.61444	-0.0235288	-0.869915	0.462072	0.198409	2.26439	2.1596	1.77767	2.06722	0.147901	0.0064574	3.12098	2.40812	3.33515	2.95475	0.280221	0.0233751	Meiosis-specific regulatory subunit of the Glc7p protein phosphatase, regulates spore wall formation and septin organization, required for expression of some late meiotic genes and for normal localization of Glc7p [Source:SGD;Acc:S000000249]
YBR046C	ZTA1	-1.07869	-0.179504	-0.214332	-0.490842	0.294095	0.216445	1.8744	2.24748	2.14267	2.08818	0.111092	0.0135746	1.15135	2.09324	1.65177	1.63212	0.272079	0.0234552	NADPH-dependent quinone reductase, GFP-tagged protein localizes to the cytoplasm and nucleus; has similarity to E. coli quinone oxidoreductase and to human zeta-crystallin [Source:SGD;Acc:S000000250]
YBR047W	FMP23	-0.0786886	-0.485158	-0.723134	-0.428994	0.188143	0.176451	1.21708	-0.917212	1.9476	0.749156	0.859457	0.362527	0.091228	1.92749	1.86122	1.29331	0.601347	0.193867	Putative protein of unknown function; proposed to be involved in iron or copper homeostasis; the authentic, non-tagged protein is detected in highly purified mitochondria in high-throughput studies [Source:SGD;Acc:S000000251]
YBR048W	RPS11B	0.207571	0.4845	0.559055	0.417042	0.106924	0.0272336	-0.626902	-1.01607	-0.829868	-0.824278	0.112377	0.0191373	-0.512009	0.232621	0.0458289	-0.0778531	0.223675	0.563379	Protein component of the small (40S) ribosomal subunit; identical to Rps11Ap and has similarity to E. coli S17 and rat S11 ribosomal proteins [Source:SGD;Acc:S000000252]
YBR049C	REB1	0.818742	-0.392049	-0.748669	-0.107325	0.47434	0.885636	-1.87303	-1.05763	-1.13253	-1.3544	0.260217	0.0306254	-1.59327	-0.470576	-1.58172	-1.21519	0.372322	0.119509	RNA polymerase I enhancer binding protein; DNA binding protein which binds to genes transcribed by both RNA polymerase I and RNA polymerase II; required for termination of RNA polymerase I transcription [Source:SGD;Acc:S000000253]
YBR050C	REG2	-0.730765	-0.225399	0.39412	-0.187348	0.325283	0.658891	-1.87744	-2.25825	-2.02968	-2.05512	0.110665	0.014528	-2.49373	-1.64633	-1.28562	-1.80856	0.358062	0.0135331	Regulatory subunit of the Glc7p type-1 protein phosphatase; involved with Reg1p, Glc7p, and Snf1p in regulation of glucose-repressible genes, also involved in glucose-induced proteolysis of maltose permease [Source:SGD;Acc:S000000254]
YBR052C	RFS1	-0.696516	-0.36543	-0.390041	-0.483996	0.106497	0.0347647	-0.0454677	-0.618442	-0.88479	-0.516233	0.247622	0.193984	-0.810708	-0.698614	-0.535881	-0.681734	0.0797832	0.0537425	Protein of unknown function; member of a flavodoxin-like fold protein family that includes Pst2p and Ycp4p; green fluorescent protein (GFP)-fusion protein localizes to the cytoplasm in a punctate pattern [Source:SGD;Acc:S000000256]
YBR053C	YBR053C	-0.987058	-0.153262	-0.0806858	-0.407002	0.290784	0.26769	1.56173	1.89014	1.66826	1.70671	0.0967343	0.0324237	0.750684	0.439826	0.855197	0.681903	0.124742	0.0685114	Putative protein of unknown function; induced by cell wall perturbation [Source:SGD;Acc:S000000257]
YBR054W	YRO2	0.0144208	0.0229885	0.531439	0.189616	0.170929	0.388704	6.36981	8.60439	7.90438	7.62619	0.659894	0.0033647	4.74597	5.67615	5.63381	5.35198	0.303249	0.0108843	Protein of unknown function with similarity to archaeal rhodopsins; the authentic, non-tagged protein is detected in a phosphorylated state in highly purified mitochondria in high-throughput studies; transcriptionally regulated by Haa1p [Source:SGD;Acc:S000000258]
YBR055C	PRP6	0.738447	0.233103	-0.0199709	0.317193	0.222937	0.311806	-1.25459	-1.26271	-0.702953	-1.07342	0.185247	0.0131105	0.0883281	0.701849	0.0474399	0.279206	0.211651	0.277317	Splicing factor, component of the U4/U6-U5 snRNP complex [Source:SGD;Acc:S000000259]
YBR056W	YBR056W	-0.977577	-0.427238	-0.399905	-0.601573	0.188167	0.117497	1.58459	1.20058	1.03483	1.27333	0.162817	0.100119	0.865099	0.749154	0.857517	0.823923	0.0374486	0.0541464	Putative cytoplasmic protein of unknown function [Source:SGD;Acc:S000000260]
YBR057C	MUM2	-0.560558	0.45041	-0.460099	-0.190082	0.321556	0.446006	-0.0862305	-0.377104	-0.288417	-0.250584	0.0860723	0.0814159	-0.353804	0.0526367	0.292937	-0.00274343	0.188741	0.925018	Cytoplasmic protein essential for meiotic DNA replication and sporulation; interacts with Orc2p, which is a component of the origin recognition complex [Source:SGD;Acc:S000000261]
YBR058C	UBP14	0.506274	0.122524	1.02894	0.552579	0.262682	0.204264	-0.204382	-0.109857	-0.0703243	-0.128188	0.0397696	0.00944713	0.31362	1.76175	2.04885	1.37474	0.536994	0.186768	Ubiquitin-specific protease that specifically disassembles unanchored ubiquitin chains; involved in fructose-1,6-bisphosphatase (Fbp1p) degradation; similar to human isopeptidase T [Source:SGD;Acc:S000000262]
YBR058C-A	TSC3	0.268625	0.101598	0.277376	0.215866	0.0571898	0.0846683	0.0241957	0.416789	0.541438	0.327474	0.15585	0.203434	0.399593	0.0613146	0.0864342	0.182447	0.108815	0.30031	Protein that stimulates the activity of serine palmitoyltransferase (Lcb1p, Lcb2p) several-fold; involved in sphingolipid biosynthesis [Source:SGD;Acc:S000007521]
YBR059C	AKL1	-0.400617	-0.282927	-0.318985	-0.334176	0.0348128	0.0277792	0.795618	0.0754086	0.158763	0.343263	0.227454	0.300624	0.427277	0.854864	0.160162	0.480768	0.202319	0.0935057	Ser-Thr protein kinase, member (with Ark1p and Prk1p) of the Ark kinase family; involved in endocytosis and actin cytoskeleton organization [Source:SGD;Acc:S000000263]
YBR060C	ORC2	-0.953158	0.497768	-0.000808584	-0.152066	0.425619	0.724631	-0.16374	-0.86447	-0.372075	-0.466762	0.20775	0.11347	0.863818	-0.0338872	0.539293	0.456408	0.262438	0.223294	Subunit of the origin recognition complex, which directs DNA replication by binding to replication origins and is also involved in transcriptional silencing; interacts with Spp1p and with trimethylated histone H3; phosphorylated by Cdc28p [Source:SGD;Acc:S000000264]
YBR061C	TRM7	-0.204219	1.06738	1.6139	0.825688	0.538579	0.318241	-0.458483	-0.180246	-0.103683	-0.247471	0.107796	0.160725	-0.811911	-0.117951	-0.546864	-0.492242	0.202182	0.128253	2'-O-ribose methyltransferase, methylates the 2'-O-ribose of nucleotides at positions 32 and 34 of the tRNA anticodon loop [Source:SGD;Acc:S000000265]
YBR062C	YBR062C	-0.354813	-0.181282	0.0228641	-0.171077	0.109145	0.302917	0.939548	0.829214	0.202558	0.657107	0.229495	0.166444	-0.155865	0.392521	0.276259	0.170971	0.166829	0.607705	Protein of unknown function that interacts with Msb2p; may play a role in activation of the filamentous growth pathway. [Source:SGD;Acc:S000000266]
YBR063C	YBR063C	0.101884	0.564882	0.899303	0.522023	0.231191	0.141338	0.83626	0.475105	0.777673	0.696346	0.111906	0.06561	0.646196	1.57448	1.06981	1.09683	0.268312	0.0709702	Putative protein of unknown function; YBR063C is not an essential gene [Source:SGD;Acc:S000000267]
YBR065C	ECM2	2.58428	0.0229885	-0.386099	0.740389	0.929476	0.49994	-3.01174	-1.1258	-0.6629	-1.60015	0.718334	0.0181661	1.09123	1.07108	3.36372	1.84201	0.760878	0.0270936	Pre-mRNA splicing factor, facilitates the cooperative formation of U2/U6 helix II in association with stem II in the spliceosome, function may be regulated by Slu7p [Source:SGD;Acc:S000000269]
YBR066C	NRG2	-0.258012	0.128783	0.0223661	-0.035621	0.115361	0.69698	1.05643	0.5219	0.49227	0.690202	0.183316	0.105267	0.963434	0.685651	0.937842	0.862309	0.0886374	0.0353596	Transcriptional repressor that mediates glucose repression and negatively regulates filamentous growth; has similarity to Nrg1p [Source:SGD;Acc:S000000270]
YBR067C	TIP1	-1.13891	-0.373433	-0.222205	-0.578182	0.283741	0.138388	1.22018	0.599935	0.495159	0.771758	0.226242	0.124635	1.48543	2.33294	2.43645	2.08494	0.301239	0.0148238	Major cell wall mannoprotein with possible lipase activity; transcription is induced by heat- and cold-shock; member of the Srp1p/Tip1p family of serine-alanine-rich proteins [Source:SGD;Acc:S000000271]
YBR068C	BAP2	0.300725	0.607951	0.755734	0.554803	0.134011	0.0761863	-0.0624111	-0.402639	0.611314	0.0487548	0.297934	0.788117	-0.794904	0.0126327	-0.195362	-0.325878	0.242078	0.293781	High-affinity leucine permease, functions as a branched-chain amino acid permease involved in the uptake of leucine, isoleucine and valine; contains 12 predicted transmembrane domains [Source:SGD;Acc:S000000272]
YBR069C	TAT1	0.24038	0.27395	0.613901	0.376077	0.119306	0.1023	-1.43107	-1.1704	-1.34645	-1.31597	0.0767779	0.00812242	-1.2419	-0.464971	-0.723741	-0.810203	0.228408	0.132914	Amino acid transport protein for valine, leucine, isoleucine, and tyrosine, low-affinity tryptophan and histidine transporter; overexpression confers FK506 and FTY720 resistance [Source:SGD;Acc:S000000273]
YBR070C	ALG14	-0.564115	-0.278392	-0.0409633	-0.29449	0.151235	0.242566	-1.03646	-2.61913	-2.1366	-1.93073	0.46833	0.0279193	-1.95317	-3.02484	-1.84573	-2.27458	0.376411	0.0206991	Component of UDP-GlcNAc transferase required for the second step of dolichyl-linked oligosaccharide synthesis; anchors the catalytic subunit Alg13p to the ER membrane; similar to bacterial and human glycosyltransferases [Source:SGD;Acc:S000000274]
YBR071W	YBR071W	-0.798581	1.69541	0.198864	0.365232	0.724744	0.986367	-0.104846	0.141682	-0.80729	-0.256818	0.284288	0.400258	-1.68638	-0.524768	-1.94613	-1.38576	0.436978	0.124125	Protein of unknown function found in the cytoplasm and bud neck; mRNA expression may be regulated by the cell cycle and/or cell wall stress; overexpression of YBR071W affects endocytic protein trafficking [Source:SGD;Acc:S000000275]
YBR072W	HSP26	-0.107544	-0.522661	-0.422779	-0.350995	0.125094	0.153643	4.25389	2.80525	2.87235	3.3105	0.472095	0.0157936	4.11201	4.96534	4.88885	4.6554	0.272591	0.0307176	Small heat shock protein (sHSP) with chaperone activity; forms hollow, sphere-shaped oligomers that suppress unfolded proteins aggregation; oligomer activation requires heat-induced conformational change; also has mRNA binding activity [Source:SGD;Acc:S000000276]
YBR073W	RDH54	-0.380344	0.633042	0.697559	0.316752	0.349046	0.492342	-0.727283	-1.42061	-1.02439	-1.05743	0.200825	0.0297876	-0.175127	0.253143	-0.28562	-0.0692014	0.164298	0.624345	DNA-dependent ATPase, stimulates strand exchange by modifying the topology of double-stranded DNA; involved in recombinational repair of DNA double-strand breaks during mitosis and meiosis; proposed to be involved in crossover interference [Source:SGD;Acc:S000000277]
YBR074W	YBR074W	-0.229469	0.152271	0.0664134	-0.00359459	0.115625	0.726343	-0.431828	-0.729139	-0.619218	-0.593395	0.0867923	0.00254981	-0.453403	0.0906351	-0.477101	-0.279956	0.185422	0.237854	Putative metalloprotease [Source:SGD;Acc:S000000278]
YBR076C-A	YBR076C-A	-1.20909	-0.32596	-0.490796	-0.67528	0.271111	0.0823573	-0.62422	-1.05214	-1.22233	-0.96623	0.177922	0.0527099	-0.641986	0.00149212	0.219675	-0.140273	0.258642	0.649014	Non-essential protein of unknown function [Source:SGD;Acc:S000000280]
YBR077C	SLM4	-1.00898	-0.366514	0.182744	-0.397583	0.344372	0.395994	0.597072	0.60635	0.455744	0.553056	0.0487292	0.0560364	-0.488934	-0.571124	-0.676436	-0.578831	0.0542642	0.0326937	Component of the EGO complex, which is involved in the regulation of microautophagy, and of the GSE complex, which is required for proper sorting of amino acid permease Gap1p; gene exhibits synthetic genetic interaction with MSS4 [Source:SGD;Acc:S000000281]
YBR078W	ECM33	0.12465	0.226292	0.214526	0.188489	0.0321	0.0210492	1.54752	0.713199	0.769464	1.01006	0.26922	0.219899	-0.608557	0.220128	0.259936	-0.042831	0.283096	0.553125	GPI-anchored protein of unknown function, has a possible role in apical bud growth; GPI-anchoring on the plasma membrane crucial to function; phosphorylated in mitochondria; similar to Sps2p and Pst1p [Source:SGD;Acc:S000000282]
YBR079C	RPG1	-0.352507	0.607951	0.332945	0.19613	0.285575	0.710249	0.0917678	-0.869723	-0.669786	-0.48258	0.292917	0.250474	0.203438	-0.293801	-0.170867	-0.0870771	0.14953	0.659012	eIF3a subunit of the core complex of translation initiation factor 3 (eIF3), essential for translation; part of a Prt1p-Rpg1p-Nip1p subcomplex that stimulates binding of mRNA and tRNA(i)Met to ribosomes; involved in translation reinitiation [Source:SGD;Acc:S000000283]
YBR080C	SEC18	-0.0786885	-0.138763	-0.241709	-0.153053	0.0475993	0.0998057	-0.315743	-0.724017	-0.0108234	-0.350195	0.206601	0.199962	-0.796563	-0.0215669	-0.493736	-0.437288	0.225495	0.213226	ATPase required for vesicular transport between ER and Golgi, the 'priming' step in homotypic vacuole fusion, autophagy, and protein secretion; releases Sec17p from SNAP complexes; has similarity to mammalian NSF [Source:SGD;Acc:S000000284]
YBR081C	SPT7	0.244851	0.20621	-0.0641708	0.128963	0.0972092	0.364065	-0.320784	-0.304942	-0.14692	-0.257549	0.055503	0.0258123	0.410482	0.297086	0.068601	0.258723	0.100539	0.136498	Subunit of the SAGA transcriptional regulatory complex, involved in proper assembly of the complex; also present as a C-terminally truncated form in the SLIK/SALSA transcriptional regulatory complex [Source:SGD;Acc:S000000285]
YBR082C	UBC4	-0.24541	0.149287	0.201665	0.0351806	0.141108	0.927131	1.08326	0.833921	0.771534	0.896238	0.0952293	0.117619	0.701546	0.976146	1.09753	0.925074	0.117128	0.0175892	Ubiquitin-conjugating enzyme (E2), mediates degradation of abnormal or excess proteins, including calmodulin and histone H3; interacts with many SCF ubiquitin protein ligases; component of the cellular stress response [Source:SGD;Acc:S000000286]
YBR083W	TEC1	-0.488564	0.163767	0.493047	0.0560832	0.288437	0.936902	0.92229	0.546549	0.786085	0.751641	0.109826	0.0400885	0.864313	0.787965	1.02297	0.89175	0.0692138	0.0200835	Transcription factor targeting filamentation genes and Ty1 expression; Ste12p activation of most filamentation gene promoters depends on Tec1p and Tec1p transcriptional activity is dependent on its association with Ste12p; binds to TCS elements upst /.../f filamentation genes, which are regulated by Tec1p/Ste12p/Dig1p complex; competes with Dig2p for binding to Ste12p/Dig1p; positive regulator of…
YBR084C-A	RPL19A	0.208751	0.542504	0.529827	0.427027	0.109199	0.0391122	0.134804	-0.442183	-0.539317	-0.282232	0.210395	0.364907	0.58126	0.87966	0.818544	0.759822	0.0910071	0.00952758	Protein component of the large (60S) ribosomal subunit, nearly identical to Rpl19Bp and has similarity to rat L19 ribosomal protein; rpl19a and rpl19b single null mutations result in slow growth, while the double null mutation is lethal [Source:SGD;Acc:S000002156]
YBR084W	MIS1	0.56043	0.833664	1.03344	0.809178	0.137094	0.0283054	-0.542055	-0.658478	-0.493431	-0.564655	0.0489664	0.000878475	-0.151603	0.0170346	-0.214443	-0.116337	0.0691092	0.229713	Mitochondrial C1-tetrahydrofolate synthase, involved in interconversion between different oxidation states of tetrahydrofolate (THF); provides activities of formyl-THF synthetase, methenyl-THF cyclohydrolase, and methylene-THF dehydrogenase [Source:SGD;Acc:S000000288]
YBR085C-A	YBR085C-A	0.251017	0.192914	0.549771	0.331234	0.110548	0.0887949	3.28641	5.15157	4.26417	4.23405	0.538634	0.00486367	3.02042	3.22233	3.15179	3.13151	0.059159	0.0713891	Putative protein of unknown function; green fluorescent protein (GFP)-fusion protein localizes to the cytoplasm and to the nucleus [Source:SGD;Acc:S000007522]
YBR085W	AAC3	-0.493726	0.970521	0.0993281	0.192041	0.425226	0.993826	1.55412	-0.0103214	0.652142	0.731979	0.453375	0.307895	1.07916	-0.328848	1.59819	0.782831	0.57568	0.269676	Mitochondrial inner membrane ADP/ATP translocator, exchanges cytosolic ADP for mitochondrially synthesized ATP; expressed under anaerobic conditions; similar to Pet9p and Aac1p; has roles in maintenance of viability and in respiration [Source:SGD;Acc:S000000289]
YBR086C	IST2	-0.11731	0.0906455	-0.139938	-0.0555342	0.0733811	0.425188	-0.0948621	-0.0291803	-0.262969	-0.129004	0.0696146	0.201598	-0.279335	0.686273	0.276259	0.227732	0.279801	0.545543	Plasma membrane protein that may be involved in osmotolerance, localizes to the mother cell in small-budded cells and to the bud in medium- and large-budded cells; mRNA is transported to the bud tip by an actomyosin-driven process [Source:SGD;Acc:S000000290]
YBR087W	RFC5	-0.614742	0.765492	0.0340098	0.0615868	0.398678	0.98574	-0.418955	-0.366465	0.0704544	-0.238322	0.15513	0.294434	-0.334907	-0.298151	0.163048	-0.15667	0.160211	0.55891	Subunit of heteropentameric Replication factor C (RF-C), which is a DNA binding protein and ATPase that acts as a clamp loader of the proliferating cell nuclear antigen (PCNA) processivity factor for DNA polymerases delta and epsilon [Source:SGD;Acc:S000000291]
YBR088C	POL30	-0.203059	-0.0121153	-0.0737749	-0.0963165	0.0562613	0.282066	-1.78165	-1.55597	-1.96124	-1.76629	0.117243	0.0396256	-2.07972	-1.42196	-1.78707	-1.76292	0.190264	0.0814273	Proliferating cell nuclear antigen (PCNA), functions as the sliding clamp for DNA polymerase delta; may function as a docking site for other proteins required for mitotic and meiotic chromosomal DNA replication and for DNA repair [Source:SGD;Acc:S000000292]
YBR089C-A	NHP6B	-0.101409	0.0177136	-0.0258741	-0.036523	0.0347974	0.384835	1.07715	0.757316	1.24188	1.02545	0.142251	0.0511131	0.299121	1.27485	0.905165	0.826379	0.28441	0.0537446	High-mobility group (HMG) protein that binds to and remodels nucleosomes; involved in recruiting FACT and other chromatin remodelling complexes to the chromosomes; functionally redundant with Nhp6Ap; homologous to mammalian HMGB1 and HMGB2 [Source:SGD;Acc:S000002157]
YBR090C	YBR090C	-0.225915	-0.16378	0.421256	0.0105205	0.20615	0.946003	1.63642	1.02815	1.02921	1.23126	0.202579	0.11054	-0.2307	0.0157999	0.446184	0.0770944	0.197788	0.960063	Putative protein of unknown function; green fluorescent protein (GFP)-fusion protein localizes to the cytoplasm and nucleus
YBR091C	TIM12	-0.485009	-0.233787	-0.0911939	-0.269997	0.115117	0.16838	-1.50694	-1.38536	-2.7018	-1.8647	0.420017	0.0529753	-1.98184	-1.71118	-1.03861	-1.57721	0.280403	0.0645714	Essential protein of the inner mitochondrial membrane; peripherally localized; component of the TIM22 complex, which is a twin-pore translocase that mediates insertion of numerous multispanning inner membrane proteins
YBR092C	PHO3	0.658277	1.04405	1.79447	1.1656	0.333575	0.0481887	1.40973	1.05785	1.5455	1.33769	0.145307	0.0348999	-0.00125295	-0.150373	0.172423	0.00693229	0.0932729	0.873419	Constitutively expressed acid phosphatase similar to Pho5p; brought to the cell surface by transport vesicles; hydrolyzes thiamin phosphates in the periplasmic space, increasing cellular thiamin uptake; expression is repressed by thiamin [Source:SGD;Acc:S000000296]
YBR093C	PHO5	-0.787226	-1.45618	-1.16746	-1.13695	0.193712	0.00585396	2.85741	1.80525	1.73317	2.13195	0.363329	0.0904458	2.7186	1.17108	1.32688	1.73886	0.491935	0.116756	Repressible acid phosphatase (1 of 3) that also mediates extracellular nucleotide-derived phosphate hydrolysis; secretory pathway derived cell surface glycoprotein; induced by phosphate starvation and coordinately regulated by PHO4 and PHO2 [Source:SGD;Acc:S000000297]
YBR094W	PBY1	0.366096	-0.0252667	0.594272	0.311701	0.180902	0.240173	-0.615808	-0.38229	0.0552065	-0.314297	0.196666	0.282479	-0.0489497	0.745152	0.503669	0.399957	0.23503	0.208184	Putative tubulin tyrosine ligase associated with P-bodies [Source:SGD;Acc:S000000298]
YBR095C	RXT2	0.230262	0.116098	0.281326	0.209229	0.0488428	0.0688362	0.102596	0.430251	0.114708	0.215852	0.107257	0.152498	0.665922	0.301202	0.185111	0.384078	0.144852	0.12717	Subunit of the histone deacetylase Rpd3L complex; possibly involved in cell fusion and invasive growth [Source:SGD;Acc:S000000299]
YBR096W	YBR096W	-0.68441	-0.129015	-0.200232	-0.337886	0.174478	0.257539	0.75765	0.616635	0.692425	0.688904	0.0407456	0.023714	-0.545024	0.887285	0.803189	0.381817	0.464056	0.474955	Putative protein of unknown function; green fluorescent protein (GFP)-fusion protein localizes to the ER [Source:SGD;Acc:S000000300]
YBR097W	VPS15	0.0367886	0.223287	-0.246696	0.00446006	0.136632	0.927534	1.21163	-0.232714	0.568219	0.515711	0.417771	0.319489	0.692132	1.33412	0.93161	0.985953	0.187306	0.00898207	Myristoylated serine/threonine protein kinase involved in vacuolar protein sorting; functions as a membrane-associated complex with Vps34p; active form recruits Vps34p to the Golgi membrane; interacts with the GDP-bound form of Gpa1p [Source:SGD;Acc:S000000301]
YBR098W	MMS4	-0.593262	0.415306	-0.279183	-0.15238	0.297972	0.529312	-0.104846	-1.33225	0.415102	-0.340664	0.518015	0.654704	-1.80186	2.99308	0.428262	0.539828	1.3853	0.783331	Subunit of the structure-specific Mms4p-Mus81p endonuclease that cleaves branched DNA; involved in recombination, DNA repair, and joint molecule formation/resolution during meiotic recombination [Source:SGD;Acc:S000000302]
YBR099C	YBR099C	-1.71612	-1.61444	-0.597603	-1.30939	0.357101	0.0519577	0.310191	-1.23271	-1.07032	-0.664282	0.489487	0.302295	1.05059	2.34672	1.27626	1.55785	0.399775	0.00681016	Dubious open reading frame; unlikely to encode a functional protein, based on available experimental and comparative sequence data; completely overlaps the verified gene MMS4
YBR101C	FES1	-0.328245	0.505381	0.396464	0.1912	0.261619	0.569561	0.626451	0.833559	0.620131	0.69338	0.0701132	0.0114887	0.862959	1.27284	1.04351	1.05977	0.118601	0.0338855	Hsp70 (Ssa1p) nucleotide exchange factor, cytosolic homolog of Sil1p, which is the nucleotide exchange factor for BiP (Kar2p) in the endoplasmic reticulum [Source:SGD;Acc:S000000305]
YBR102C	EXO84	0.220872	-0.157584	-0.0641707	-0.000294306	0.113823	0.953434	0.497818	0.303787	0.503498	0.435034	0.065644	0.049254	0.718011	0.650974	0.648227	0.672404	0.0228171	0.00797103	Essential protein with dual roles in spliceosome assembly and exocytosis; the exocyst complex (Sec3p, Sec5p, Sec6p, Sec8p, Sec10p, Sec15p, Exo70p, and Exo84p) mediates polarized targeting of secretory vesicles to active sites of exocytosis [Source:SGD;Acc:S000000306]
YBR103W	SIF2	0.232513	0.668493	-0.0110593	0.296649	0.198773	0.255495	0.361722	0.422638	0.389107	0.391156	0.0176148	0.0316732	0.176117	1.12694	0.617296	0.640116	0.274715	0.129801	WD40 repeat-containing subunit of the Set3C histone deacetylase complex, which represses early/middle sporulation genes; antagonizes telomeric silencing; binds specifically to the Sir4p N-terminus [Source:SGD;Acc:S000000307]
YBR104W	YMC2	1.74728	0.286023	1.5399	1.19107	0.456466	0.150284	1.84138	0.589141	2.56427	1.66493	0.576956	0.116121	2.00394	3.86755	2.75431	2.87526	0.541368	0.0164919	Mitochondrial protein, putative inner membrane transporter with a role in oleate metabolism and glutamate biosynthesis; member of the mitochondrial carrier (MCF) family; has similarity with Ymc1p [Source:SGD;Acc:S000000308]
YBR105C	VID24	-0.197988	-0.33861	-0.203235	-0.246611	0.0460244	0.0120924	1.04325	0.827407	0.598702	0.823121	0.128348	0.0460961	-0.662921	1.24765	0.55456	0.379764	0.558417	0.990369	Peripheral membrane protein located at Vid (vacuole import and degradation) vesicles; regulates fructose-1,6-bisphosphatase (FBPase) targeting to the vacuole; promotes proteasome-dependent catabolite degradation of FBPase [Source:SGD;Acc:S000000309]
YBR106W	PHO88	0.175902	-0.0287505	0.128143	0.0917649	0.0618148	0.261975	-0.0861207	-0.381979	-0.325074	-0.264391	0.0906364	0.033123	-0.250422	0.360421	0.269917	0.126639	0.190332	0.924463	Probable membrane protein, involved in phosphate transport; pho88 pho86 double null mutant exhibits enhanced synthesis of repressible acid phosphatase at high inorganic phosphate concentrations [Source:SGD;Acc:S000000310]
YBR108W	AIM3	0.354271	0.105451	-1.08654	-0.208939	0.44464	0.618666	0.774859	0.907217	1.55528	1.07912	0.241127	0.106222	0.24949	0.823155	0.95433	0.675658	0.216423	0.146465	Protein interacting with Rvs167p; null mutant is viable and displays elevated frequency of mitochondrial genome loss [Source:SGD;Acc:S000000312]
YBR109C	CMD1	-0.585886	0.28088	0.387473	0.0274891	0.308227	0.927664	0.850392	0.724745	0.932534	0.83589	0.0604201	0.0169115	-0.0295243	0.159503	0.0955466	0.0751753	0.0555101	0.297918	Calmodulin; Ca++ binding protein that regulates Ca++ independent processes (mitosis, bud growth, actin organization, endocytosis, etc.) and Ca++ dependent processes (stress-activated pathways), targets include Nuf1p, Myo2p and calcineurin [Source:SGD;Acc:S000000313]
YBR110W	ALG1	-0.0531534	-0.0353553	-0.0797675	-0.0560921	0.0129046	0.053318	0.18466	0.162515	0.711583	0.35292	0.179446	0.209127	0.381792	0.494532	0.502767	0.459697	0.0390251	0.0180011	Mannosyltransferase, involved in asparagine-linked glycosylation in the endoplasmic reticulum (ER); essential for viability, mutation is functionally complemented by human ortholog [Source:SGD;Acc:S000000314]
YBR111C	YSA1	-0.658858	0.126916	0.185748	-0.115398	0.27226	0.693027	1.32736	0.524916	0.791251	0.881176	0.235969	0.0737421	1.61364	1.50097	1.2328	1.44914	0.112953	0.00235603	Nudix hydrolase family member with ADP-ribose pyrophosphatase activity; shown to metabolize O-acetyl-ADP-ribose to AMP and acetylated ribose 5'-phosphate [Source:SGD;Acc:S000000315]
YBR111W-A	SUS1	-0.663651	0.903407	0.894009	0.377922	0.520793	0.769589	0.697214	1.12295	2.03706	1.28574	0.395252	0.167325	-0.119339	1.27061	1.38478	0.845353	0.483471	0.207613	Component of both the SAGA histone acetylase and TREX-2 complexes; interacts with RNA polymerase II; involved in mRNA export coupled transcription activation and elongation; involved in post-transcriptional tethering of active genes to the nuclear p /.../ry and to non-nascent mRNP [Source:SGD;Acc:S000028510]
YBR112C	CYC8	-0.43402	0.381675	0.437023	0.128226	0.281577	0.857347	-0.323487	0.220292	-0.1341	-0.0790984	0.159366	0.614111	-0.340883	-0.16249	-0.236076	-0.246483	0.0517599	0.0431635	General transcriptional co-repressor, acts together with Tup1p; also acts as part of a transcriptional co-activator complex that recruits the SWI/SNF and SAGA complexes to promoters; can form the prion [OCT+] [Source:SGD;Acc:S000000316]
YBR114W	RAD16	0.0433019	-0.25003	0.806546	0.199939	0.314902	0.577786	1.87169	1.53988	1.73187	1.71448	0.0961817	0.00652068	1.78493	1.33773	2.30179	1.80815	0.278544	0.0583366	Protein that recognizes and binds damaged DNA in an ATP-dependent manner (with Rad7p) during nucleotide excision repair; subunit of Nucleotide Excision Repair Factor 4 (NEF4) and the Elongin-Cullin-Socs (ECS) ligase complex [Source:SGD;Acc:S000000318]
YBR115C	LYS2	0.319396	1.05274	0.623003	0.665045	0.212738	0.0499369	0.656994	0.43416	0.169251	0.420135	0.140974	0.0774133	0.0765811	0.325655	0.881121	0.427786	0.237798	0.239911	Alpha aminoadipate reductase, catalyzes the reduction of alpha-aminoadipate to alpha-aminoadipate 6-semialdehyde, which is the fifth step in biosynthesis of lysine; activation requires posttranslational phosphopantetheinylation by Lys5p [Source:SGD;Acc:S000000319]
YBR116C	YBR116C	0.875508	0.146817	-0.0919156	0.310136	0.290965	0.486069	5.02126	3.29085	3.92272	4.07828	0.505546	0.0102103	6.22771	5.87119	6.67286	6.25725	0.231895	0.0108525	Dubious open reading frame unlikely to encode a protein, based on available experimental and comparative sequence data; partially overlaps the verified gene TKL2 [Source:SGD;Acc:S000000320]
YBR117C	TKL2	0.875508	0.270916	-0.105991	0.346811	0.285864	0.438956	5.01489	3.24602	3.79757	4.01949	0.522547	0.011669	6.20844	5.86937	6.64549	6.2411	0.224642	0.00993729	Transketolase; catalyzes conversion of xylulose-5-phosphate and ribose-5-phosphate to sedoheptulose-7-phosphate and glyceraldehyde-3-phosphate in the pentose phosphate pathway; needed for synthesis of aromatic amino acids; TKL2 has a paralog, TKL1, that arose from the whole genome duplication
YBR118W	TEF2	-0.157864	0.412377	0.445097	0.233203	0.195762	0.364686	0.182553	-0.385438	-0.328344	-0.177077	0.180568	0.460099	-0.0055943	0.646314	0.604392	0.415037	0.210664	0.191729	Translational elongation factor EF-1 alpha; also encoded by TEF1; functions in the binding reaction of aminoacyl-tRNA (AA-tRNA) to ribosomes; may also have a role in tRNA re-export from the nucleus [Source:SGD;Acc:S000000322]
YBR119W	MUD1	0.390797	-0.353575	-0.477247	-0.146675	0.271097	0.690818	-0.662842	-0.529696	-0.115412	-0.435983	0.164829	0.11156	0.465623	0.823155	0.0132243	0.434001	0.234341	0.202988	U1 snRNP A protein, homolog of human U1-A; involved in nuclear mRNA splicing [Source:SGD;Acc:S000000323]
YBR120C	CBP6	-0.820891	0.410012	-0.0559502	-0.15561	0.358808	0.605499	-1.3143	-0.767751	-0.8562	-0.979417	0.169377	0.00603856	-0.378257	-0.761808	-0.667158	-0.602408	0.115358	0.0686389	Mitochondrial protein required for translation of the COB mRNA; forms a complex with Cbp3p that binds to mt ribosomes near the polypeptide tunnel exit and promotes efficient translation of the COB mRNA; Cbp3p-Cbp6p complex also interacts with newly /.../sized cytochrome b (Cobp) and Cbp4p to promote assembly of Cobp into the cytochrome bc1 complex [Source:SGD;Acc:S000000324]
YBR121C	GRS1	1.04692	0.232672	0.353734	0.544443	0.253659	0.155448	-1.20326	-0.831603	-1.00179	-1.01222	0.107415	0.0167723	-0.0511652	-0.14157	-0.0953272	-0.0960207	0.0260998	0.0271906	Cytoplasmic and mitochondrial glycyl-tRNA synthase that ligates glycine to the cognate anticodon bearing tRNA; transcription termination factor that may interact with the 3'-end of pre-mRNA to promote 3'-end formation [Source:SGD;Acc:S000000325]
YBR122C	MRPL36	0.354008	-0.278955	-0.0924994	-0.00581562	0.187791	0.947765	-1.468	-1.37196	-1.53476	-1.45824	0.0472503	0.00916204	-0.794295	-0.896036	-0.526884	-0.739072	0.110084	0.0100821	Mitochondrial ribosomal protein of the large subunit; overproduction suppresses mutations in the COX2 leader peptide-encoding region [Source:SGD;Acc:S000000326]
YBR123C	TFC1	-0.0981849	0.187108	-0.0732158	0.00523574	0.0912213	0.860726	0.334686	-0.284944	-0.32036	-0.0902058	0.212692	0.858266	0.294512	0.613232	0.0836136	0.330452	0.15394	0.109209	One of six subunits of the RNA polymerase III transcription initiation factor complex (TFIIIC); part of the TauA globular domain of TFIIIC that binds DNA at the BoxA promoter sites of tRNA and similar genes; human homolog is TFIIIC-63 [Source:SGD;Acc:S000000327]
YBR125C	PTC4	0.36877	-0.392049	0.132775	0.0364986	0.224843	0.74895	0.0976466	-0.469753	-0.155213	-0.175773	0.164116	0.414605	0.336704	0.850636	0.676797	0.621379	0.150925	0.0026295	Cytoplasmic type 2C protein phosphatase (PP2C); identified as a high-copy number suppressor of cnb1 mpk1 synthetic lethality; overexpression decreases high-osmolarity induced Hog1p phosphorylation and kinase activity [Source:SGD;Acc:S000000329]
YBR126C	TPS1	-1.17084	-0.619716	-0.530915	-0.773823	0.200156	0.0340187	1.37028	1.41826	1.38596	1.3915	0.0141256	0.0060891	1.1874	1.02069	1.11599	1.10803	0.0482896	0.0117778	Synthase subunit of trehalose-6-phosphate synthase/phosphatase complex, which synthesizes the storage carbohydrate trehalose; also found in a monomeric form; expression is induced by the stress response and repressed by the Ras-cAMP pathway [Source:SGD;Acc:S000000330]
YBR126W-A	YBR126W-A	-0.405791	-0.260452	0.0189357	-0.215769	0.124627	0.233023	-0.0970966	-0.414712	-0.339367	-0.283725	0.0958155	0.051347	0.330222	0.408117	0.524186	0.420842	0.0563529	0.0416761	Dubious ORF unlikely to encode a protein, based on available experimental and comparative sequence data; partially overlaps the dubious ORF YBR126W-B; identified by gene-trapping, microarray analysis, and genome-wide homology searches [Source:SGD;Acc:S000028600]
YBR126W-B	YBR126W-B	-0.309202	-0.26687	0.00179669	-0.191425	0.0973806	0.189811	-0.118393	-0.259681	-0.340842	-0.239639	0.0649928	0.0386615	0.368718	0.462194	0.577828	0.46958	0.0604776	0.038386	Dubious open reading frame; unlikely to encode a functional protein, based on available experimental and comparative sequence data; partially overlaps the dubious ORF YBR126W-A; identified by SAGE
YBR127C	VMA2	-0.288702	0.249745	0.378506	0.113183	0.204351	0.801776	0.791747	0.262569	0.70122	0.585179	0.163408	0.138533	-0.45324	-0.0231049	-0.0565972	-0.177647	0.138135	0.375315	Subunit B of the eight-subunit V1 peripheral membrane domain of the vacuolar H+-ATPase (V-ATPase), an electrogenic proton pump found throughout the endomembrane system; contains nucleotide binding sites; also detected in the cytoplasm [Source:SGD;Acc:S000000331]
YBR128C	ATG14	-4.32662	-0.169657	-1.90966	-2.13531	1.2053	0.152293	-0.0434456	-0.710761	1.30123	0.182343	0.591683	0.577428	0.31362	1.58869	1.21486	1.03906	0.378431	0.116105	Autophagy-specific subunit of phosphatidylinositol 3-kinase complex I (with Vps34/15/30p); Atg14p targets complex I to the phagophore assembly site (PAS); required for localizing additional ATG proteins to the PAS; homolog of human Barkor [Source:SGD;Acc:S000000332]
YBR129C	OPY1	-0.521207	-0.417584	-0.290942	-0.409911	0.0665824	0.0557618	-1.14437	-0.192525	-0.279661	-0.538853	0.303804	0.25535	-0.81883	-0.423485	-0.0885057	-0.443607	0.211066	0.249407	Protein of unknown function, overproduction blocks cell cycle arrest in the presence of mating pheromone; the authentic, non-tagged protein is detected in highly purified mitochondria in high-throughput studies [Source:SGD;Acc:S000000333]
YBR130C	SHE3	-0.123083	0.183453	0.286327	0.115566	0.122964	0.55523	0.279494	-0.332249	-0.291369	-0.114708	0.197454	0.629583	-0.317735	0.430837	-0.518922	-0.135273	0.288952	0.480491	Protein that acts as an adaptor between Myo4p and the She2p-mRNA complex; part of the mRNA localization machinery that restricts accumulation of certain proteins to the bud; also required for cortical ER inheritance [Source:SGD;Acc:S000000334]
YBR131W	CCZ1	-0.0786887	0.750909	0.55876	0.410327	0.250721	0.244865	0.133313	-0.0774355	0.427175	0.161018	0.146326	0.345809	0.979883	1.54898	1.4546	1.32782	0.176089	0.00144551	Protein involved in vacuolar assembly, essential for autophagy and the cytoplasm-to-vacuole pathway [Source:SGD;Acc:S000000335]
YBR133C	HSL7	-0.844223	-0.0779404	-0.0554534	-0.325872	0.259257	0.335918	-1.06832	0.20727	-0.264148	-0.375066	0.372384	0.389472	-1.00831	-0.00692017	0.169343	-0.281962	0.36672	0.543311	Protein arginine N-methyltransferase that exhibits septin and Hsl1p-dependent bud neck localization and periodic Hsl1p-dependent phosphorylation; required along with Hsl1p for bud neck recruitment, phosphorylation, and degradation of Swe1p [Source:SGD;Acc:S000000337]
YBR135W	CKS1	-0.0786887	0.000268534	-0.0516798	-0.0433666	0.0231689	0.243327	-0.564278	-0.312884	-0.400665	-0.425942	0.0736635	0.0139339	-0.888013	0.48612	0.363722	-0.012724	0.439069	0.790294	Cyclin-dependent protein kinase regulatory subunit and adaptor; modulates proteolysis of M-phase targets through interactions with the proteasome; role in transcriptional regulation, recruiting proteasomal subunits to target gene promoters [Source:SGD;Acc:S000000339]
YBR136W	MEC1	-0.587702	0.0409104	0.405315	-0.047159	0.290022	0.894361	0.895154	1.79703	1.00715	1.23311	0.283808	0.0292656	0.356689	0.49558	1.34337	0.731881	0.308364	0.192133	Genome integrity checkpoint protein and PI kinase superfamily member; signal transducer required for cell cycle arrest and transcriptional responses prompted by damaged or unreplicated DNA; monitors and participates in meiotic recombination [Source:SGD;Acc:S000000340]
YBR137W	YBR137W	-0.43688	-0.316498	0.0471624	-0.235405	0.145495	0.263591	0.792904	0.119739	-0.102033	0.270203	0.269077	0.425836	-0.505807	-0.357417	0.0929514	-0.256758	0.180025	0.33177	Protein of unknown function; localized to the cytoplasm; binds to Replication Protein A (RPA); also interacts with Sgt2p; YBR137W is not an essential gene [Source:SGD;Acc:S000000341]
YBR138C	YBR138C	0.218293	-0.304586	-0.564436	-0.21691	0.230168	0.473898	0.440588	0.890143	-0.321863	0.336289	0.353741	0.425495	-0.423345	-0.314349	0.709218	-0.00949191	0.36073	0.853067	Cytoplasmic protein of unknown function, potentially phosphorylated by Cdc28p; YBR138C is not an essential gene [Source:SGD;Acc:S000000342]
YBR139W	YBR139W	-1.32155	0.199311	-0.0765545	-0.399596	0.467803	0.45084	1.58445	2.19913	1.84376	1.87578	0.178163	0.0100022	0.348386	0.425499	0.769798	0.514561	0.129545	0.105765	Putative serine type carboxypeptidase with a role in phytochelatin synthesis; green fluorescent protein (GFP)-fusion protein localizes to the vacuole; expression induced by nitrogen limitation in a GLN3, GAT1-independent manner [Source:SGD;Acc:S000000343]
YBR140C	IRA1	-0.195098	-0.054416	0.0609845	-0.0628433	0.0740447	0.53113	-0.265311	-0.184819	-0.0547733	-0.168301	0.0613356	0.14491	0.499571	1.03261	1.38847	0.973549	0.258296	0.0310214	GTPase-activating protein that negatively regulates RAS by converting it from the GTP- to the GDP-bound inactive form, required for reducing cAMP levels under nutrient limiting conditions, mediates membrane association of adenylate cyclase [Source:SGD;Acc:S000000344]
YBR141C	YBR141C	0.506274	1.30839	1.02894	0.947868	0.235073	0.0748988	0.136162	-0.495748	1.21377	0.284728	0.499055	0.497733	-0.908772	0.501227	1.27626	0.289571	0.63958	0.602485	Putative S-adenosylmethionine-dependent methyltransferase; green fluorescent protein (GFP)-fusion protein localizes to the nucleolus; YBR141C is not an essential gene [Source:SGD;Acc:S000000345]
YBR142W	MAK5	2.10819	0.810768	1.04524	1.3214	0.399176	0.112917	-0.53453	0.231385	0.19271	-0.036812	0.24911	0.955789	0.494733	1.33693	1.14604	0.992565	0.254943	0.0343921	Essential nucleolar protein, putative DEAD-box RNA helicase required for maintenance of M1 dsRNA virus; involved in biogenesis of large (60S) ribosomal subunits [Source:SGD;Acc:S000000346]
YBR143C	SUP45	0.492887	0.328975	0.317968	0.379944	0.0565611	0.108947	-0.240623	-0.202966	-0.259998	-0.234529	0.0167432	0.0380645	-0.392829	0.385253	0.201101	0.0645085	0.234767	0.940552	Polypeptide release factor (eRF1) in translation termination; mutant form acts as a recessive omnipotent suppressor; methylated by Mtq2p-Trm112p in ternary complex eRF1-eRF3-GTP; mutation of methylation site confers resistance to zymocin [Source:SGD;Acc:S000000347]
YBR145W	ADH5	-0.649004	0.174992	-0.189062	-0.221025	0.238403	0.409457	1.1016	0.404716	0.207357	0.571226	0.27124	0.235387	-0.215074	0.43459	0.539293	0.252936	0.235949	0.629706	Alcohol dehydrogenase isoenzyme V; involved in ethanol production [Source:SGD;Acc:S000000349]
YBR146W	MRPS9	-0.612121	0.0191464	0.216566	-0.125469	0.24991	0.643002	-0.53294	-0.459629	-0.10685	-0.366473	0.131525	0.133012	-1.11637	-0.515647	-0.723741	-0.785252	0.176119	0.0634766	Mitochondrial ribosomal protein of the small subunit [Source:SGD;Acc:S000000350]
YBR147W	RTC2	0.506274	-0.318048	0.410368	0.199531	0.260266	0.52466	1.85451	1.72664	1.15618	1.57911	0.214662	0.0161522	1.00168	1.19661	1.27626	1.15818	0.0815609	0.0192092	Protein of unknown function; mutant produces large lipid droplets, is resistant to fluconazole, has decreased levels of rDNA transcription, growth defects on minimal media, and suppresses cdc13-1; detected in highly purified mitochondria; similar to /.../rotein coupled receptor from S. pombe [Source:SGD;Acc:S000000351]
YBR148W	YSW1	0.728666	0.455948	0.506986	0.563867	0.0837066	0.0681494	0.795618	0.864148	1.72521	1.12832	0.299096	0.151709	2.94589	1.87378	1.87617	2.23195	0.356971	0.0369746	Protein required for normal prospore membrane formation; interacts with Gip1p, which is the meiosis-specific regulatory subunit of the Glc7p protein phosphatase; expressed specifically in spores and localizes to the prospore membrane [Source:SGD;Acc:S000000352]
YBR149W	ARA1	-0.841392	-0.265292	-0.25554	-0.454075	0.193679	0.11271	0.629809	0.566822	0.540061	0.578897	0.0266024	0.0060806	-0.732346	-0.215578	-0.374352	-0.440758	0.152828	0.0844418	NADP+ dependent arabinose dehydrogenase, involved in carbohydrate metabolism; purified as homodimer; naturally occurs with a N-terminus degradation product [Source:SGD;Acc:S000000353]
YBR150C	TBS1	-0.227832	-0.502473	-0.347279	-0.359195	0.0795055	0.0272356	-0.675162	-1.01032	-0.282869	-0.656117	0.210213	0.0567684	-0.701976	0.176792	0.418278	-0.0356357	0.340385	0.699966	Putative protein of unknown function; the authentic, non-tagged protein is detected in highly purified mitochondria in high-throughput studies [Source:SGD;Acc:S000000354]
YBR151W	APD1	-1.16528	-0.160723	0.206358	-0.373214	0.409963	0.474451	-0.354018	-0.769313	-0.144325	-0.422552	0.183644	0.0922474	-0.135365	-0.107803	-0.271229	-0.171466	0.0505122	0.135572	Protein of unknown function, required for normal localization of actin patches and for normal tolerance of sodium ions and hydrogen peroxide; localizes to both cytoplasm and nucleus [Source:SGD;Acc:S000000355]
YBR153W	RIB7	-0.564115	0.0726193	0.576748	0.0284174	0.33008	0.995133	0.323612	-0.332249	-0.87142	-0.293353	0.345524	0.730209	-0.823883	0.823155	0.725566	0.241613	0.533492	0.786575	Diaminohydroxyphoshoribosylaminopyrimidine deaminase; catalyzes the second step of the riboflavin biosynthesis pathway [Source:SGD;Acc:S000000357]
YBR154C	RPB5	0.246712	0.501864	0.539901	0.429492	0.0920475	0.0260823	0.00762849	0.0827882	0.293922	0.128113	0.0856967	0.306908	0.741042	0.748424	0.955591	0.815019	0.0703184	0.0148595	RNA polymerase subunit ABC27, common to RNA polymerases I, II, and III; contacts DNA and affects transactivation [Source:SGD;Acc:S000000358]
YBR155W	CNS1	0.422005	1.07092	1.36114	0.951354	0.277617	0.0495161	0.687212	-0.224915	-0.0137409	0.149519	0.275672	0.595653	1.12098	1.09262	0.674808	0.9628	0.144228	0.0632589	TPR-containing co-chaperone; binds both Hsp82p (Hsp90) and Ssa1p (Hsp70) and stimulates the ATPase activity of SSA1, ts mutants reduce Hsp82p function while over expression suppresses the phenotypes of an HSP82 ts allele and a cpr7 deletion [Source:SGD;Acc:S000000359]
YBR156C	SLI15	-0.290193	-0.0701208	-0.386099	-0.248804	0.093533	0.139021	0.743151	-0.402639	0.156184	0.165565	0.330794	0.55883	0.754193	0.770687	0.413762	0.646214	0.116323	0.0143287	Subunit of the conserved chromosomal passenger complex (CPC; Ipl1p-Sli15p-Bir1p-Nbl1p), which regulates kinetochore-microtubule attachments, activation of the spindle tension checkpoint, and mitotic spindle disassembly [Source:SGD;Acc:S000000360]
YBR157C	ICS2	-0.702125	0.277802	0.1258	-0.0995075	0.304487	0.844371	0.46547	1.61528	1.12006	1.06694	0.332984	0.0873194	-0.718088	0.66818	1.08361	0.344568	0.544694	0.686804	Protein of unknown function; null mutation does not confer any obvious defects in growth, spore germination, viability, or carbohydrate utilization [Source:SGD;Acc:S000000361]
YBR158W	AMN1	-0.560676	0.285004	0.403482	0.0426029	0.303572	0.922619	1.2693	0.583053	0.87486	0.909071	0.19884	0.0810389	0.741042	1.07412	1.35453	1.05656	0.177317	0.0422315	Protein required for daughter cell separation, multiple mitotic checkpoints, and chromosome stability; contains 12 degenerate leucine-rich repeat motifs; expression is induced by the Mitotic Exit Network (MEN) [Source:SGD;Acc:S000000362]
YBR159W	IFA38	-0.332445	-0.0200802	0.956293	0.201256	0.388138	0.868354	-1.55041	1.09277	0.462171	0.00151239	0.797026	0.718964	-2.90304	-0.0435786	0.291209	-0.885135	1.01357	0.456036	Microsomal beta-keto-reductase; contains oleate response element (ORE) sequence in the promoter region; mutants exhibit reduced VLCFA synthesis, accumulate high levels of dihydrosphingosine, phytosphingosine and medium-chain ceramides [Source:SGD;Acc:S000000363]
YBR160W	CDC28	-0.53812	-0.472219	0.732083	-0.0927523	0.412856	0.906814	0.807691	0.224144	0.369588	0.467141	0.175375	0.0868338	-0.372271	-0.539415	-0.357613	-0.4231	0.0583114	0.0167767	Catalytic subunit of the main cell cycle cyclin-dependent kinase (CDK); alternately associates with G1 cyclins (CLNs) and G2/M cyclins (CLBs) which direct the CDK to specific substrates [Source:SGD;Acc:S000000364]
YBR161W	CSH1	-0.383543	0.415306	0.15447	0.0620775	0.235189	0.831623	1.18056	2.14168	1.9621	1.76144	0.295035	0.0360969	1.01023	1.56012	1.76658	1.44564	0.225719	0.0433196	Probable catalytic subunit of a mannosylinositol phosphorylceramide (MIPC) synthase, forms a complex with probable regulatory subunit Csg2p; function in sphingolipid biosynthesis is overlapping with that of Sur1p [Source:SGD;Acc:S000000365]
YBR162C	TOS1	-0.342005	0.17456	0.248617	0.0270572	0.185765	0.960726	0.550566	0.0156741	0.109749	0.225329	0.16487	0.347395	-0.914441	-0.542822	-0.556567	-0.671277	0.121647	0.206777	Covalently-bound cell wall protein of unknown function; identified as a cell cycle regulated SBF target gene; deletion mutants are highly resistant to treatment with beta-1,3-glucanase; has sequence similarity to YJL171C [Source:SGD;Acc:S000000366]
YBR162W-A	YSY6	-0.114645	0.262307	0.483645	0.210435	0.174648	0.41325	0.548909	-0.450498	-0.45453	-0.118707	0.33381	0.847918	-0.237194	-0.311295	-0.126905	-0.225131	0.0535696	0.0339729	Protein whose expression suppresses a secretory pathway mutation in E. coli; has similarity to the mammalian RAMP4 protein involved in secretion [Source:SGD;Acc:S000002158]
YBR163W	EXO5	-0.484681	-0.301851	0.221584	-0.188316	0.211637	0.549778	0.01646	0.159604	0.566168	0.247411	0.164648	0.313165	0.635548	-0.176845	0.90429	0.454331	0.324984	0.258695	Mitochondrial 5'-3' exonuclease and sliding exonuclease, required for mitochondrial genome maintenance; distantly related to the RecB nuclease domain of bacterial RecBCD recombinases; may be regulated by the transcription factor Ace2 [Source:SGD;Acc:S000000367]
YBR164C	ARL1	-0.450657	0.387929	0.391509	0.109594	0.280127	0.986159	0.496418	-0.216772	-0.341835	-0.0207296	0.261082	0.8023	-1.03297	-0.920831	-0.65292	-0.868907	0.112741	0.0586937	Soluble GTPase with a role in regulation of membrane traffic; regulates potassium influx; G protein of the Ras superfamily, similar to ADP-ribosylation factor [Source:SGD;Acc:S000000368]
YBR165W	UBS1	-0.159609	0.333776	0.00621869	0.0601287	0.144956	0.89551	-0.177603	0.234791	0.514638	0.190609	0.20105	0.52932	-0.433614	0.145083	0.477892	0.0631206	0.266301	0.997247	Ubiquitin-conjugating enzyme suppressor that functions as a general positive regulator of Cdc34p activity; nuclear protein that may represent a link between nucleocytoplasmic transport and ubiquitin ligase activity [Source:SGD;Acc:S000000369]
YBR166C	TYR1	-0.963211	0.628415	0.571673	0.0789589	0.521343	0.906076	0.153222	0.0798765	0.436636	0.223245	0.108776	0.203457	-0.972684	1.00902	0.665301	0.23388	0.611387	0.879177	Prephenate dehydrogenase involved in tyrosine biosynthesis, expression is dependent on phenylalanine levels [Source:SGD;Acc:S000000370]
YBR167C	POP7	-0.273945	0.431073	0.23539	0.130839	0.210128	0.825055	0.573226	0.0915583	-0.408741	0.0853478	0.283486	0.70802	0.429098	0.446085	0.3169	0.397361	0.0405281	0.0342861	Subunit of both RNase MRP and nuclear RNase P; RNase MRP cleaves pre-rRNA, while nuclear RNase P cleaves tRNA precursors to generate mature 5' ends and facilitates turnover of nuclear RNAs [Source:SGD;Acc:S000000371]
YBR168W	PEX32	-0.86296	0.814402	0.291973	0.0811383	0.495555	0.917927	-0.220323	0.487178	-0.134865	0.0439968	0.22296	0.907	0.120975	0.0326082	0.489252	0.214279	0.139833	0.327581	Peroxisomal integral membrane protein, involved in negative regulation of peroxisome size; partially functionally redundant with Pex31p; genetic interactions suggest action at a step downstream of steps mediated by Pex28p and Pex29p [Source:SGD;Acc:S000000372]
YBR169C	SSE2	-0.944762	-0.130155	-0.43874	-0.504552	0.237448	0.128621	2.15712	1.82921	2.02863	2.00499	0.0953947	0.0167923	1.43493	2.16893	2.20458	1.93615	0.250821	0.0217046	Member of the heat shock protein 70 (HSP70) family; may be involved in protein folding; localized to the cytoplasm; highly homologous to the heat shock protein Sse1p [Source:SGD;Acc:S000000373]
YBR170C	NPL4	-0.290739	0.288194	-0.0401029	-0.014216	0.167624	0.844548	1.29001	0.823029	0.984123	1.03239	0.13695	0.0867602	0.630293	1.47766	1.48925	1.19907	0.284407	0.00517813	Ubiquitin-binding protein involved in protein degradation; Cdc48p-Npl4p-Ufd1p complex participates in ER-associated degradation (ERAD) while Cdc48p-Npl4p-Vms1p complex participates in mitochondria-associated degradation (MAD) [Source:SGD;Acc:S000000374]
YBR171W	SEC66	-0.189582	0.445301	0.0966833	0.117467	0.183569	0.858233	-0.0234186	-0.969679	-0.645539	-0.546212	0.27764	0.156628	-0.705832	-0.11175	-0.156701	-0.324761	0.190977	0.353196	Non-essential subunit of Sec63 complex (Sec63p, Sec62p, Sec66p and Sec72p); with Sec61 complex, Kar2p/BiP and Lhs1p forms a channel competent for SRP-dependent and post-translational SRP-independent protein targeting and import into the ER [Source:SGD;Acc:S000000375]
YBR172C	SMY2	0.0504566	0.934761	0.827881	0.604366	0.278668	0.155397	0.330464	0.284126	0.096741	0.23711	0.0714479	0.074674	0.298592	0.535174	0.742762	0.525509	0.128312	0.0766933	Protein of unknown function involved in COPII vesicle formation; interacts with the Sec23p/Sec24p subcomplex; overexpression suppresses the temperature sensitivity of a myo2 mutant; has similarity to S. pombe Mpd2 [Source:SGD;Acc:S000000376]
YBR173C	UMP1	-0.556268	0.0104976	-0.0335825	-0.193117	0.18202	0.390922	0.601423	0.835351	1.20707	0.881279	0.176336	0.0494993	-0.32579	-0.262092	-0.0211272	-0.203003	0.0927784	0.138914	Short-lived chaperone required for correct maturation of the 20S proteasome; may inhibit premature dimerization of proteasome half-mers; degraded by proteasome upon completion of its assembly [Source:SGD;Acc:S000000377]
YBR175W	SWD3	0.109756	-0.337601	0.0778482	-0.0499988	0.144096	0.938715	0.262886	-0.540836	0.522415	0.0814884	0.320054	0.511114	0.01406	0.408117	0.598187	0.340121	0.172016	0.197032	Essential subunit of the COMPASS (Set1C) complex; COMPASS methylates histone H3 on lysine 4 and is required in transcriptional silencing near telomeres; WD40 beta propeller superfamily member and ortholog of mammalian WDR5
YBR176W	ECM31	-0.422643	0.607951	0.379436	0.188248	0.312488	0.779213	0.209262	1.53717	-0.018794	0.575878	0.485132	0.339132	-0.68638	0.238192	0.205869	-0.0807726	0.302947	0.958512	Ketopantoate hydroxymethyltransferase, required for pantothenic acid biosynthesis, converts 2-oxoisovalerate into 2-dehydropantoate [Source:SGD;Acc:S000000380]
YBR177C	EHT1	-0.785642	-0.369329	-0.325768	-0.49358	0.146571	0.0413867	-1.35446	-0.662398	-0.329243	-0.782034	0.301939	0.0853004	-0.858235	-0.986162	-0.891198	-0.911865	0.0383478	0.00305699	Acyl-coenzymeA:ethanol O-acyltransferase that plays a minor role in medium-chain fatty acid ethyl ester biosynthesis; possesses short-chain esterase activity; localizes to lipid particles and the mitochondrial outer membrane [Source:SGD;Acc:S000000381]
YBR179C	FZO1	-0.411264	0.0969891	-0.160539	-0.158271	0.146724	0.391775	-1.32116	-0.537568	-0.268131	-0.708955	0.315832	0.122765	-0.185951	0.287102	0.397274	0.166142	0.178896	0.37707	Mitofusin; integral membrane protein involved in mitochondrial outer membrane tethering and fusion; role in mitochondrial genome maintenance; efficient tethering and degradation of Fzo1p requires an intact N-terminal GTPase domain; targeted for dest /.../n by the ubiquitin ligase SCF-Mdm30p and the cytosolic ubiquitin-proteasome system [Source:SGD;Acc:S000000383]
YBR181C	RPS6B	0.395002	0.281377	0.264312	0.313564	0.0410162	0.063092	-0.449038	-1.13091	-1.05704	-0.878997	0.216035	0.0129498	0.216988	0.499413	0.636015	0.450805	0.12338	0.0291166	Protein component of the small (40S) ribosomal subunit; identical to Rps6Ap and has similarity to rat S6 ribosomal protein [Source:SGD;Acc:S000000385]
YBR183W	YPC1	-1.8395	-0.341423	-0.701601	-0.960842	0.451466	0.153997	0.342613	-0.0744517	0.164696	0.144286	0.120828	0.345137	-0.423345	0.63051	0.4231	0.210088	0.322327	0.660278	Alkaline ceramidase that also has reverse (CoA-independent) ceramide synthase activity, catalyzes both breakdown and synthesis of phytoceramide; overexpression confers fumonisin B1 resistance [Source:SGD;Acc:S000000387]
YBR184W	YBR184W	-1.49373	-0.0701208	0.198864	-0.454994	0.525138	0.447482	0.895154	1.98968	0.777673	1.22084	0.385915	0.0218807	-0.560849	-0.176845	0.169343	-0.18945	0.210883	0.541391	Putative protein of unknown function; YBR184W is not an essential gene [Source:SGD;Acc:S000000388]
YBR185C	MBA1	-0.834452	0.332317	0.0672668	-0.144956	0.353136	0.643652	-1.58289	-0.698377	-0.563364	-0.948212	0.319725	0.0377409	-1.51645	-0.948576	-0.794131	-1.08639	0.219607	0.016366	Membrane-associated mitochondrial ribosome receptor; forms a complex with Mdm38p that may facilitate recruitment of mRNA-specific translational activators to ribosomes; possible role in protein export from the matrix to inner membrane [Source:SGD;Acc:S000000389]
YBR187W	GDT1	0.14958	0.236768	0.445396	0.277248	0.0877603	0.0918017	-0.391727	-0.509127	-0.160266	-0.353707	0.102486	0.0741063	-0.586844	0.0530223	-0.0688768	-0.200899	0.196154	0.404937	Putative protein of unknown function; expression is reduced in a gcr1 null mutant; GFP-fusion protein localizes to the vacuole; expression pattern and physical interactions suggest a possible role in ribosome biogenesis [Source:SGD;Acc:S000000391]
YBR188C	NTC20	-0.222053	0.634423	0.137463	0.183278	0.248302	0.691889	0.542482	0.252713	0.207357	0.334184	0.104969	0.204533	0.381792	0.58869	-0.328882	0.213867	0.277869	0.578542	Member of the NineTeen Complex (NTC) that contains Prp19p and stabilizes U6 snRNA in catalytic forms of the spliceosome containing U2, U5, and U6 snRNAs [Source:SGD;Acc:S000000392]
YBR189W	RPS9B	0.240764	0.493209	0.579481	0.437818	0.101626	0.0347925	-0.592002	-1.02441	-0.975518	-0.863976	0.136717	0.00550719	-0.200767	0.268442	0.365	0.144225	0.174734	0.584963	Protein component of the small (40S) ribosomal subunit; nearly identical to Rps9Ap and has similarity to E. coli S4 and rat S9 ribosomal proteins [Source:SGD;Acc:S000000393]
YBR191W	RPL21A	0.538482	0.831457	0.872809	0.747583	0.105229	0.11443	-1.08089	0.861881	0.929511	0.236835	0.65915	0.857415	-1.59857	0.787072	0.840306	0.00960232	0.804234	0.778606	Ribosomal 60S subunit protein L21A; homologous to mammalian ribosomal protein L21, no bacterial homolog; RPL21A has a paralog, RPL21B, that arose from the whole genome duplication
YBR191W-A	YBR191W-A	0.478965	0.832847	0.886133	0.732648	0.127771	0.0721509	-1.01122	0.676951	0.773637	0.146455	0.579511	0.777187	-1.4757	0.807558	0.921721	0.0845259	0.780809	0.84646	Dubious open reading frame unlikely to encode a protein, based on available experimental and comparative sequence data [Source:SGD;Acc:S000007594]
YBR192W	RIM2	-0.22553	0.0774364	0.0903392	-0.0192515	0.103207	0.744268	0.821153	0.864148	1.00006	0.895122	0.0539194	0.0276478	0.420536	0.523595	0.939224	0.627785	0.158536	0.119362	Mitochondrial pyrimidine nucleotide transporter; imports pyrimidine nucleoside triphosphates and exports pyrimidine nucleoside monophosphates; member of the mitochondrial carrier family [Source:SGD;Acc:S000000396]
YBR193C	MED8	-0.0786887	0.192914	-0.279183	-0.0549862	0.136797	0.538122	-0.327239	1.25271	0.777673	0.567716	0.468018	0.351952	1.57665	-0.061368	0.375794	0.63036	0.489688	0.315997	Subunit of the RNA polymerase II mediator complex; associates with core polymerase subunits to form the RNA polymerase II holoenzyme; essential for transcriptional regulation [Source:SGD;Acc:S000000397]
YBR194W	AIM4	-0.341723	0.145608	-0.155801	-0.117305	0.141991	0.429296	1.19471	0.459164	0.146906	0.600261	0.310594	0.192843	0.0282181	1.63051	0.846114	0.834947	0.462575	0.175643	Protein proposed to be associated with the nuclear pore complex; null mutant is viable, displays elevated frequency of mitochondrial genome loss and is sensitive to freeze-thaw stress [Source:SGD;Acc:S000000398]
YBR195C	MSI1	-0.426612	-0.14051	0.998565	0.143814	0.435283	0.723422	0.310191	0.55358	0.86787	0.577214	0.161421	0.122021	1.37251	1.82315	2.50892	1.90153	0.330384	0.0775255	Subunit of chromatin assembly factor I (CAF-1); chromatin assembly by CAF-1 is important for multiple processes including silencing at telomeres, mating type loci, and rDNA; maintenance of kinetochore structure; deactivation of the DNA damage checkp /.../fter DNA repair; and chromatin dynamics during transcription; Msi1p localizes to both nucleus and cytoplasm and has an independent role as a neg…
YBR196C	PGI1	-0.071493	0.669938	0.764535	0.454327	0.264324	0.262476	0.277577	0.637188	0.695624	0.536797	0.130703	0.0585855	-0.718323	-0.285195	-0.376148	-0.459889	0.131858	0.0330126	Glycolytic enzyme phosphoglucose isomerase, catalyzes the interconversion of glucose-6-phosphate and fructose-6-phosphate; required for cell cycle progression and completion of the gluconeogenic events of sporulation [Source:SGD;Acc:S000000400]
YBR196C-A	YBR196C-A	-0.886044	-0.392049	0.613901	-0.221397	0.441324	0.643519	0.409727	0.989679	-2.92277	-0.507787	1.21904	0.691156	-1.27134	-0.176845	-1.72374	-1.05731	0.459195	0.17523	Putative protein of unknown function; identified by fungal homology and RT-PCR [Source:SGD;Acc:S000028534]
YBR198C	TAF5	-0.236753	0.340471	0.525365	0.209694	0.229516	0.478416	-0.211761	-0.159699	-0.206026	-0.192495	0.0164816	0.0436541	0.81112	0.149515	0.269686	0.410107	0.203485	0.0826822	Subunit (90 kDa) of TFIID and SAGA complexes, involved in RNA polymerase II transcription initiation and in chromatin modification [Source:SGD;Acc:S000000402]
YBR199W	KTR4	-0.434405	0.17472	0.25191	-0.00259155	0.217054	0.888476	0.528096	0.428368	0.422756	0.45974	0.0342165	0.0495715	0.668367	1.12014	1.00581	0.931437	0.135612	0.00214244	Putative mannosyltransferase involved in protein glycosylation; member of the KRE2/MNT1 mannosyltransferase family [Source:SGD;Acc:S000000403]
YBR200W	BEM1	-0.0786886	-1.09659	-0.230821	-0.468701	0.317003	0.249502	-0.581284	0.0915583	-0.315437	-0.268388	0.195652	0.275712	0.266315	0.666429	0.254232	0.395659	0.13543	0.0732259	Protein containing SH3-domains, involved in establishing cell polarity and morphogenesis; functions as a scaffold protein for complexes that include Cdc24p, Ste5p, Ste20p, and Rsr1p [Source:SGD;Acc:S000000404]
YBR201C-A	YBR201C-A	0.921311	-0.0701209	0.613901	0.488364	0.293004	0.225781	1.36464	1.88276	2.36264	1.87001	0.288167	0.0285433	0.761079	1.76175	1.6913	1.40471	0.322457	0.0135092	Putative protein of unknown function [Source:SGD;Acc:S000087085]
YBR201W	DER1	-1.17822	0.745455	-0.0906429	-0.174471	0.556898	0.657272	1.50521	0.989679	0.497565	0.997484	0.290908	0.0343938	1.16162	0.885439	0.94611	0.997722	0.0837983	0.00880665	Endoplasmic reticulum membrane protein, required for ER-associated protein degradation of misfolded or unassembled proteins; N- and C- termini protrude into the cytoplasm, has similarity to Dfm1p [Source:SGD;Acc:S000000405]
YBR202W	MCM7	-0.378249	0.739196	-0.0381754	0.10759	0.33071	0.902743	-0.426774	-0.710761	0.213772	-0.307921	0.273426	0.465398	-0.730774	-0.736273	-0.671274	-0.712773	0.0208104	0.0142678	Component of the heterohexameric MCM2-7 complex, which primes origins of DNA replication in G1 and becomes an active ATP-dependent helicase that promotes DNA melting and elongation in S-phase; forms an Mcm4p-6p-7p subcomplex [Source:SGD;Acc:S000000406]
YBR203W	COS111	-0.971773	-0.00502576	-0.265805	-0.414201	0.288771	0.271147	0.310191	0.252713	0.399161	0.320688	0.0426004	0.0990846	0.0298275	0.697624	0.629896	0.452449	0.212213	0.146471	Protein required for resistance to the antifungal drug ciclopirox olamine; not related to the subtelomerically-encoded COS family; the authentic, non-tagged protein is detected in highly purified mitochondria in high-throughput studies [Source:SGD;Acc:S000000407]
YBR204C	LDH1	-1.18831	0.855879	1.39817	0.355246	0.787496	0.992302	0.743151	2.88276	2.56617	2.06403	0.666732	0.108305	-0.378257	0.578042	0.340389	0.180058	0.287464	0.43303	Serine hydrolase; exhibits active esterase plus weak triacylglycerol lipase activities; proposed role in lipid homeostasis, regulating phospholipid and non-polar lipid levels and required for mobilization of LD-stored lipids; localizes to the lipid /.../t (LD) surface; contains a classical serine containing catalytic triad (GxSxG motif) [Source:SGD;Acc:S000000408]
YBR205W	KTR3	-0.636378	0.809585	0.77077	0.314659	0.475651	0.657141	0.281336	0.0808265	0.552799	0.304987	0.136759	0.192552	0.120975	-0.156667	0.145014	0.0364407	0.096803	0.788444	Putative alpha-1,2-mannosyltransferase involved in O- and N-linked protein glycosylation; member of the KRE2/MNT1 mannosyltransferase family; Svp26p mediates uptake of Ktr3p into COPII vesicles [Source:SGD;Acc:S000000409]
YBR206W	YBR206W	-0.488451	0.275875	-0.0765015	-0.0963592	0.220865	0.622593	-0.361186	-0.379555	-0.432687	-0.391143	0.0214384	0.0228915	0.358944	0.0541093	0.224859	0.212638	0.0882102	0.122246	Dubious open reading frame; unlikely to encode a functional protein, based on available experimental and comparative sequence data; partially overlaps the verified gene KTR3
YBR207W	FTH1	-0.875702	0.102716	0.040166	-0.244273	0.31623	0.499106	-0.561224	-0.0509633	0.130554	-0.160545	0.207079	0.538137	-0.705239	-0.108132	0.409153	-0.134739	0.321972	0.838712	Putative high affinity iron transporter involved in transport of intravacuolar stores of iron; forms complex with Fet5p; expression is regulated by iron; proposed to play indirect role in endocytosis [Source:SGD;Acc:S000000411]
YBR208C	DUR1,2	-0.943337	-1.08135	-0.315132	-0.779939	0.235794	0.114739	-0.342886	-1.37956	-0.814047	-0.845496	0.299673	0.0307614	0.393055	1.10326	0.61384	0.703386	0.209851	0.00984135	Urea amidolyase, contains both urea carboxylase and allophanate hydrolase activities, degrades urea to CO2 and NH3; expression sensitive to nitrogen catabolite repression and induced by allophanate, an intermediate in allantoin degradation [Source:SGD;Acc:S000000412]
YBR210W	ERV15	1.16232	0.286023	-0.298636	0.383235	0.424533	0.478795	-1.96283	1.14168	0.292246	-0.1763	0.926309	0.742473	-1.17181	-0.243959	1.43154	0.00525703	0.761781	0.890006	Protein involved in export of proteins from the endoplasmic reticulum, has similarity to Erv14p [Source:SGD;Acc:S000000414]
YBR211C	AME1	-1.14908	-0.392049	1.6139	0.0242581	0.824317	0.719058	-0.689809	0.252713	-0.0703243	-0.16914	0.276532	0.712234	-1.49373	1.28259	0.861221	0.216691	0.86382	0.978712	Essential kinetochore protein associated with microtubules and spindle pole bodies; component of the kinetochore sub-complex COMA (Ctf19p, Okp1p, Mcm21p, Ame1p); involved in spindle checkpoint maintenance [Source:SGD;Acc:S000000415]
YBR212W	NGR1	-0.474617	-0.331508	0.0289388	-0.259062	0.149809	0.232979	0.354585	0.574641	0.371047	0.433425	0.070768	0.0299168	-0.271342	1.46701	0.335152	0.510274	0.509401	0.392244	RNA binding protein that negatively regulates growth rate; interacts with the 3' UTR of the mitochondrial porin (POR1) mRNA and enhances its degradation; overexpression impairs mitochondrial function; interacts with Dhh1p to mediate POR1 mRNA decay;
YBR213W	MET8	-0.341723	-0.0441258	0.476398	0.0301829	0.239076	0.959306	0.447695	0.66775	-0.637365	0.15936	0.403396	0.870192	0.226157	1.91062	0.193797	0.776857	0.566957	0.17873	Bifunctional dehydrogenase and ferrochelatase, involved in the biosynthesis of siroheme, a prosthetic group used by sulfite reductase; required for sulfate assimilation and methionine biosynthesis [Source:SGD;Acc:S000000417]
YBR214W	SDS24	-1.31001	-0.896522	-0.600224	-0.935586	0.205828	0.0636873	1.79132	1.72664	1.82951	1.78249	0.0300214	0.0169518	1.1088	1.36112	1.12128	1.19707	0.082105	0.036067	One of two S. cerevisiae homologs (Sds23p and Sds24p) of the S. pombe Sds23 protein, which is implicated in APC/cyclosome regulation; involved in cell separation during budding; may play an indirect role in fluid-phase endocytosis [Source:SGD;Acc:S000000418]
YBR215W	HPC2	0.676199	0.242667	0.0960529	0.338306	0.174167	0.215108	0.347666	0.945285	0.287867	0.526939	0.209884	0.0615363	1.2975	0.938632	0.951824	1.06265	0.117486	0.0280325	Subunit of the HIR complex, a nucleosome assembly complex involved in regulation of histone gene transcription; mutants display synthetic defects with subunits of FACT, a complex that allows passage of RNA Pol II through nucleosomes [Source:SGD;Acc:S000000419]
YBR216C	YBP1	-0.609203	0.551368	-0.201674	-0.0865034	0.339941	0.72458	0.824764	2.04413	1.58503	1.48464	0.35556	0.0773398	-0.145811	0.511211	0.110249	0.158549	0.191197	0.471335	Protein required for oxidation of specific cysteine residues of the transcription factor Yap1p, resulting in the nuclear localization of Yap1p in response to stress [Source:SGD;Acc:S000000420]
YBR217W	ATG12	0.373824	0.0485237	0.437024	0.286457	0.120357	0.147507	0.347666	-0.299828	0.19271	0.0801827	0.1952	0.726464	1.70594	1.20167	0.565765	1.15779	0.32987	0.0925037	Conserved ubiquitin-like modifier involved in autophagy and the Cvt pathway; conjugated to Atg5p to form a complex involved in Atg8p lipidation; Atg12p-Atg5p also forms a complex with Atg16p that is required for autophagosome formation [Source:SGD;Acc:S000000421]
YBR218C	PYC2	0.098898	0.435547	0.600418	0.378288	0.14758	0.127551	-0.158954	-0.70939	-0.44756	-0.438635	0.15896	0.0906799	-0.746615	-0.779955	-0.856379	-0.794316	0.0324897	0.0191621	Pyruvate carboxylase isoform, cytoplasmic enzyme that converts pyruvate to oxaloacetate; highly similar to isoform Pyc1p but differentially regulated; mutations in the human homolog are associated with lactic acidosis [Source:SGD;Acc:S000000422]
YBR219C	YBR219C	-0.619257	0.00650038	-0.01413	-0.208962	0.205234	0.414347	-1.06832	-0.402639	-0.62832	-0.69976	0.195457	0.0234085	0.120975	-0.700407	-0.690574	-0.423335	0.27217	0.232859	Putative protein of unknown function; YBR219C is not an essential gene [Source:SGD;Acc:S000000423]
YBR220C	YBR220C	-0.341723	0.759954	0.226878	0.215036	0.318082	0.793783	-0.805286	0.182324	-0.173418	-0.26546	0.288789	0.463688	0.439151	-0.176845	-0.647792	-0.128495	0.314704	0.488713	Putative protein of unknown function; YBR220C is not an essential gene [Source:SGD;Acc:S000000423]
YBR221C	PDB1	-0.962695	0.471316	0.571295	0.0266387	0.495508	0.897858	-0.71703	-0.367391	-0.578471	-0.554298	0.101653	0.0458346	-1.22952	-0.842055	-1.02606	-1.03255	0.111899	0.00905842	E1 beta subunit of the pyruvate dehydrogenase (PDH) complex, which is an evolutionarily-conserved multi-protein complex found in mitochondria [Source:SGD;Acc:S000000425]
YBR222C	PCS60	-0.540869	0.155439	0.372512	-0.00430617	0.275503	0.93246	0.973156	0.176333	0.497565	0.549018	0.231457	0.0928096	0.877972	1.69063	1.33397	1.30086	0.235178	0.0497788	Oxalyl-CoA synthetase; capable of catalyzing conversion of oxalate to oxalyl-CoA; catalyzes first step in pathway of oxalate degradation that functions to protect yeast from inhibitory effects of oxalate; peroxisomal protein that binds mRNA; localizes to both peroxisomal peripheral membrane and matrix, expression is highly inducible by oleic acid; similar to E. coli long chain acyl-CoA synthetase
YBR223C	TDP1	0.565168	0.607951	0.0427446	0.405288	0.181692	0.170563	0.725229	0.311607	0.125596	0.387477	0.177207	0.259185	0.0656928	1.14508	1.20226	0.804345	0.369695	0.149229	Tyrosyl-DNA Phosphodiesterase I, hydrolyzes 3' and 5'-phosphotyrosyl bonds, involved in the repair of DNA lesions created by topoisomerase I and topoisomerase II; mutations in human homolog result in the neurodegenerative disease SCANI [Source:SGD;Acc:S000000427]
YBR225W	YBR225W	0.406738	0.929879	0.913462	0.750026	0.171709	0.116052	0.380581	1.36819	1.8418	1.19686	0.43043	0.134613	0.483545	1.0158	0.539293	0.679546	0.168895	0.0245875	Putative protein of unknown function; non-essential gene identified in a screen for mutants affected in mannosylphophorylation of cell wall components
YBR226C	YBR226C	-0.581189	0.723428	0.350867	0.164369	0.387983	0.846922	0.812692	-0.0807107	0.529745	0.420575	0.263616	0.243155	3.63555	3.40812	1.01322	2.68563	0.838776	0.0786233	Dubious open reading frame; unlikely to encode a functional protein, based on available experimental and comparative sequence data; partially overlaps the uncharacterized ORF YBR225W
YBR227C	MCX1	0.0408929	0.84499	0.198864	0.361582	0.245968	0.217923	0.418716	0.236319	0.0931743	0.249403	0.0942031	0.140029	0.648039	1.08095	0.964315	0.897769	0.129325	0.0205183	Mitochondrial matrix protein; putative ATP-binding chaperone with non-proteolytic function; similar to bacterial ClpX proteins
YBR228W	SLX1	-0.133136	-0.0627414	0.453437	0.0858529	0.184912	0.693573	0.749723	-0.290429	0.652142	0.370479	0.331652	0.312977	1.43464	0.480267	0.861221	0.925375	0.277364	0.235599	Subunit of a complex, with Slx4p, that hydrolyzes 5' branches from duplex DNA in response to stalled or converging replication forks; function overlaps with that of Sgs1p-Top3p [Source:SGD;Acc:S000000432]
YBR229C	ROT2	0.267086	0.0468353	0.00509195	0.106338	0.0812725	0.323644	-0.260965	0.455342	0.611663	0.26868	0.26864	0.438231	0.100627	0.145083	0.517267	0.254325	0.132095	0.223445	Glucosidase II catalytic subunit required for normal cell wall synthesis; mutations in rot2 suppress tor2 mutations, and are synthetically lethal with rot1 mutations [Source:SGD;Acc:S000000433]
YBR230C	OM14	-1.17822	0.166161	0.0148439	-0.332407	0.425159	0.495978	0.213124	-0.397926	-0.53243	-0.239077	0.22941	0.412408	0.383829	0.624552	0.53202	0.513467	0.0701071	0.0213302	Integral mitochondrial outer membrane protein; abundance is decreased in cells grown in glucose relative to other carbon sources; appears to contain 3 alpha-helical transmembrane segments; ORF encodes a 97-basepair intron [Source:SGD;Acc:S000000434]
YBR230W-A	YBR230W-A	-0.145031	-0.48466	-0.190268	-0.27332	0.106474	0.0773083	0.482331	-0.239567	-0.167313	0.0251499	0.22954	0.707802	0.604227	0.697624	0.792508	0.69812	0.0543528	0.0863473	Putative protein of unknown function [Source:SGD;Acc:S000029722]
YBR231C	SWC5	-0.599521	-0.219212	-0.074897	-0.297877	0.15647	0.193376	0.847848	0.217089	0.399161	0.488033	0.187428	0.192049	0.465623	0.463612	0.723718	0.550984	0.0863685	0.0359388	Protein of unknown function, component of the SWR1 complex, which exchanges histone variant H2AZ (Htz1p) for chromatin-bound histone H2A [Source:SGD;Acc:S000000435]
YBR233W	PBP2	-1.09364	1.33587	0.771443	0.337892	0.734077	0.94587	0.337158	-0.273356	0.00715425	0.0236523	0.176433	0.884127	-0.152043	0.387056	0.526802	0.253938	0.206961	0.290563	RNA binding protein; has similarity to mammalian heterogeneous nuclear RNP K protein, involved in the regulation of telomere position effect and telomere length; relative distribution to the nucleus increases upon DNA replication stress
YBR233W-A	DAD3	-0.0154948	-0.0424644	0.0124505	-0.0151695	0.0158534	0.418748	-0.575737	-2.01032	-1.15876	-1.24827	0.41654	0.0118437	-1.40686	-1.87728	-1.69775	-1.66063	0.137063	0.0534773	Essential subunit of the Dam1 complex (aka DASH complex), couples kinetochores to the force produced by MT depolymerization thereby aiding in chromosome segregation; is transferred to the kinetochore prior to mitosis [Source:SGD;Acc:S000007595]
YBR234C	ARC40	-0.55643	0.0498398	-0.0364373	-0.181009	0.189356	0.42615	0.961752	0.487178	0.513127	0.654019	0.154049	0.130764	0.0387605	0.601687	0.764837	0.468428	0.219936	0.17781	Subunit of the ARP2/3 complex, which is required for the motility and integrity of cortical actin patches [Source:SGD;Acc:S000000438]
YBR235W	VHC1	-0.429186	0.557325	-0.200543	-0.0241347	0.298128	0.850798	-0.0559366	0.648642	0.371047	0.321251	0.204913	0.230487	0.387621	1.11073	2.13755	1.21197	0.507691	0.147234	Putative ion transporter, similar to mammalian electroneutral Na(+)-(K+)-C1- cotransporter family; YBR235W is not an essential gene [Source:SGD;Acc:S000000439]
YBR236C	ABD1	-0.718793	0.212022	-0.17037	-0.225713	0.270124	0.417273	0.463043	-0.698377	0.251604	0.00542305	0.357154	0.7484	0.171601	-0.000995353	-0.0356853	0.0449736	0.0641009	0.553663	Methyltransferase, catalyzes the transfer of a methyl group from S-adenosylmethionine to the GpppN terminus of capped mRNA [Source:SGD;Acc:S000000440]
YBR237W	PRP5	0.797929	-0.278093	-0.217827	0.10067	0.349063	0.803025	-0.197105	-0.315176	-0.922767	-0.478349	0.224808	0.212376	0.908779	1.41901	0.814224	1.04734	0.187829	0.0231053	RNA helicase in the DEAD-box family, necessary for prespliceosome formation, bridges U1 and U2 snRNPs and enables stable U2 snRNP association with intron RNA [Source:SGD;Acc:S000000441]
YBR239C	ERT1	0.406738	0.324158	0.241932	0.324276	0.0475754	0.00523455	0.175262	0.337602	0.0256001	0.179488	0.090092	0.183606	0.0656928	0.823155	0.785272	0.55804	0.246416	0.153992	Transcriptional regulator of nonfermentable carbon utilization; GFP-fusion protein localizes to cytoplasm, nucleus; null mutation affects periodicity of transcriptional and metabolic oscillation; plays role in restricting Ty1 transposition [Source:SGD;Acc:S000000443]
YBR241C	YBR241C	-0.872238	-0.977011	-0.55828	-0.80251	0.125805	0.0171579	0.462194	1.28924	1.42537	1.05893	0.300947	0.0718462	1.37921	0.440907	1.22735	1.01582	0.290781	0.099078	Putative transporter, member of the sugar porter family; green fluorescent protein (GFP)-fusion protein localizes to the vacuolar membrane; YBR241C is not an essential gene [Source:SGD;Acc:S000000445]
YBR242W	YBR242W	-0.477238	0.00848895	1.02894	0.18673	0.443835	0.856805	0.590299	-0.507821	-0.148327	-0.0219495	0.323236	0.937509	-0.635754	-0.363931	0.921975	-0.025903	0.480391	0.968773	Putative protein of unknown function; green fluorescent protein (GFP)-fusion protein localizes to the cytoplasm and nucleus; YBR242W is not an essential gene [Source:SGD;Acc:S000000446]
YBR243C	ALG7	-0.433605	0.0466397	-0.0881306	-0.158365	0.143013	0.364223	-1.1125	-2.23271	-1.98609	-1.7771	0.339842	0.0144457	-1.62828	-1.27872	-1.46071	-1.4559	0.100936	0.0567155	UDP-N-acetyl-glucosamine-1-P transferase; transfers Glc-Nac-P from UDP-GlcNac to Dol-P in the ER in the first step of the dolichol pathway of protein asparagine-linked glycosylation; inhibited by tunicamycin
YBR244W	GPX2	-0.687899	0.80726	0.512022	0.210461	0.457194	0.90264	-0.447734	0.311607	0.2732	0.0456909	0.246961	0.966812	-0.271342	-0.233429	0.0352506	-0.156507	0.0965013	0.269223	Phospholipid hydroperoxide glutathione peroxidase induced by glucose starvation that protects cells from phospholipid hydroperoxides and nonphospholipid peroxides during oxidative stress [Source:SGD;Acc:S000000448]
YBR245C	ISW1	0.649715	-0.258782	0.0651588	0.15203	0.265833	0.554768	-0.603652	-0.68086	-0.751581	-0.678697	0.0427169	0.0140028	-0.156522	0.0615596	-0.308704	-0.134555	0.107449	0.288164	Member of the imitation-switch (ISWI) class of ATP-dependent chromatin remodeling complexes; ATPase that forms a complex with Ioc2p and Ioc4p to regulate transcription elongation, and a complex with Ioc3p to repress transcription initiation [Source:SGD;Acc:S000000449]
YBR246W	RRT2	-0.178224	-0.0462741	0.549771	0.108424	0.223937	0.755884	0.0844241	-0.394985	-0.134865	-0.148475	0.138561	0.495748	-0.290451	0.158758	0.430587	0.0996313	0.210235	0.894219	WD40 domain-containing protein involved in endosomal recycling; forms a complex with Rtt10p that functions in the retromer-mediated pathway for recycling internalized cell-surface proteins; non-essential gene identified in a screen for mutants with /.../sed levels of rDNA transcription; null mutants display a weak carboxypeptidase Y missorting/secretion phenotype; human ortholog is WDR85 [Source:…
YBR247C	ENP1	0.850228	1.59146	0.985157	1.14228	0.227943	0.0019474	0.383255	0.194037	-0.405927	0.0571215	0.237881	0.870042	0.0791551	0.606057	1.54475	0.74332	0.428611	0.228849	Protein associated with U3 and U14 snoRNAs, required for pre-rRNA processing and 40S ribosomal subunit synthesis; localized in the nucleus and concentrated in the nucleolus [Source:SGD;Acc:S000000451]
YBR248C	HIS7	0.00647877	0.789558	0.410155	0.402064	0.226092	0.18601	0.816705	-0.578889	-0.104804	0.044337	0.409717	0.645746	0.515073	0.861483	0.62117	0.665909	0.102471	0.0336377	Imidazole glycerol phosphate synthase (glutamine amidotransferase:cyclase), catalyzes the fifth and sixth steps of histidine biosynthesis and also produces 5-aminoimidazole-4-carboxamide ribotide (AICAR), a purine precursor [Source:SGD;Acc:S000000452]
YBR249C	ARO4	0.0771492	0.57025	0.532573	0.393324	0.158461	0.124259	0.718903	0.221951	0.13564	0.358831	0.181752	0.219263	0.804924	0.932909	0.995612	0.911148	0.0561118	0.0151945	3-deoxy-D-arabino-heptulosonate-7-phosphate (DAHP) synthase, catalyzes the first step in aromatic amino acid biosynthesis and is feedback-inhibited by tyrosine or high concentrations of phenylalanine or tryptophan [Source:SGD;Acc:S000000453]
YBR251W	MRPS5	-0.897663	0.153692	0.101088	-0.214294	0.342022	0.558681	-0.240198	-1.62923	-1.33013	-1.06652	0.422087	0.102353	-1.32883	-1.09884	-1.32278	-1.25015	0.0756737	0.0255455	Mitochondrial ribosomal protein of the small subunit [Source:SGD;Acc:S000000455]
YBR252W	DUT1	0.201744	0.08828	0.145348	0.145124	0.0327546	0.0877049	-0.563492	-1.68126	-1.31278	-1.18584	0.328854	0.0260877	-0.69156	-0.776915	0.0861558	-0.460773	0.274572	0.271097	deoxyuridine triphosphate diphosphatase (dUTPase); catalyzes hydrolysis of dUTP to dUMP and PPi, thereby preventing incorporation of uracil into DNA during replication; critical for the maintenance of genetic stability; also has diphosphatase activi /.../deoxyinosine triphosphate [Source:SGD;Acc:S000000456]
YBR253W	SRB6	0.164868	-0.0259211	-0.0909318	0.0160052	0.0767611	0.846899	0.153687	0.15614	0.153475	0.154434	0.000855174	0.00869568	0.907407	0.580298	0.73569	0.741132	0.0944672	0.0601381	Subunit of the RNA polymerase II mediator complex; associates with core polymerase subunits to form the RNA polymerase II holoenzyme; essential for transcriptional regulation [Source:SGD;Acc:S000000457]
YBR254C	TRS20	-0.533254	-0.0924886	0.909357	0.094538	0.426816	0.923507	-0.662842	-0.595284	-1.07032	-0.77615	0.148374	0.0176588	-0.59327	0.282586	1.36372	0.351013	0.56597	0.74867	One of 10 subunits of the transport protein particle (TRAPP) complex of the cis-Golgi which mediates vesicle docking and fusion; mutations in the human homolog cause the spondyloepiphyseal dysplasia tarda (SEDL) disorder [Source:SGD;Acc:S000000458]
YBR255C-A	YBR255C-A	-0.539	-0.428118	-0.0860538	-0.351057	0.136313	0.120541	-1.18522	-1.66567	-2.38527	-1.74539	0.348709	0.0439947	-1.24333	-0.701936	-0.852065	-0.932443	0.161371	0.0626897	Putative protein of unknown function; may interact with respiratory chain complexes III (ubiquinol-cytochrome c reductase) or IV (cytochrome c oxidase); identified by sequence comparison with hemiascomycetous yeast species
YBR255W	MTC4	-0.115214	-0.190415	-0.156617	-0.154082	0.0217455	0.0149377	1.04716	-0.0103212	0.0886016	0.375146	0.337217	0.385812	0.898583	1.27633	1.31075	1.16189	0.132026	0.00923712	Protein of unknown function, required for normal growth rate at 15 degrees C; green fluorescent protein (GFP)-fusion protein localizes to the cytoplasm in a punctate pattern; mtc4 is synthetically sick with cdc13-1 [Source:SGD;Acc:S000000459]
YBR256C	RIB5	-0.984712	0.166824	0.506045	-0.103948	0.451138	0.811646	1.24606	0.890143	0.830915	0.989039	0.129643	0.0233512	0.844135	0.37417	0.528924	0.58241	0.138278	0.0337989	Riboflavin synthase; catalyzes the last step of the riboflavin biosynthesis pathway [Source:SGD;Acc:S000000460]
YBR257W	POP4	0.894344	-0.0594736	-0.0880175	0.248951	0.322802	0.502017	0.613118	0.379625	0.435567	0.476103	0.0703851	0.0562284	0.223422	1.36505	1.25423	0.947568	0.363483	0.0592931	Subunit of both RNase MRP and nuclear RNase P; RNase MRP cleaves pre-rRNA, while nuclear RNase P cleaves tRNA precursors to generate mature 5' ends and facilitates turnover of nuclear RNAs; binds to the RPR1 RNA subunit in RNase P [Source:SGD;Acc:S000000461]
YBR258C	SHG1	-0.408837	0.723428	0.158222	0.157604	0.326857	0.838521	0.895154	-1.06921	-0.109853	-0.094638	0.567115	0.808183	-0.608377	-0.0699299	-0.0356854	-0.237998	0.185454	0.354379	Subunit of the COMPASS (Set1C) complex; COMPASS methylates histone H3 on lysine 4 and is required in transcriptional silencing near telomeres
YBR259W	YBR259W	-0.209933	0.809585	0.257757	0.285803	0.294643	0.483503	0.243077	0.361648	0.514638	0.373121	0.0786026	0.0233404	-0.216894	0.960658	1.32688	0.690216	0.465714	0.369769	Putative protein of unknown function; YBR259W is not an essential gene [Source:SGD;Acc:S000000463]
YBR260C	RGD1	-0.150242	-0.0701209	-0.0346265	-0.0849965	0.034194	0.150898	-0.204382	0.141682	0.461645	0.132982	0.192315	0.537529	-0.579464	-0.308949	0.295118	-0.197765	0.258518	0.553145	GTPase-activating protein (RhoGAP) for Rho3p and Rho4p, possibly involved in control of actin cytoskeleton organization [Source:SGD;Acc:S000000464]
YBR261C	TAE1	0.159003	0.67834	0.847391	0.561578	0.207119	0.103157	0.439474	-0.0103215	0.0186805	0.149278	0.14534	0.407628	0.1088	0.370643	0.502767	0.327403	0.115765	0.144581	AdoMet-dependent proline methyltransferase; catalyzes the dimethylation of ribosomal proteins Rpl12 and Rps25 at N-terminal proline residues; has a role in protein synthesis; fusion protein localizes to the cytoplasm [Source:SGD;Acc:S000000465]
YBR262C	AIM5	-0.106886	0.240894	0.341108	0.158372	0.135747	0.387318	-0.70252	-0.988517	-1.16451	-0.951848	0.134619	0.0154003	-0.342895	-0.487546	-0.395687	-0.40871	0.0422616	0.00260302	Mitochondrial inner membrane protein; subunit of the mitochondrial inner membrane organizing system (MitOS, MICOS, or MINOS), a scaffold-like structure on the intermembrane space side of the inner membrane which has a role in the maintenance of cris /.../ctions and inner membrane architecture [Source:SGD;Acc:S000000466]
YBR263W	SHM1	1.27046	0.592068	0.367741	0.743423	0.271359	0.102155	0.404626	0.497826	0.140243	0.347565	0.107096	0.067985	0.227206	0.918732	0.57346	0.573133	0.199627	0.0478211	Mitochondrial serine hydroxymethyltransferase, converts serine to glycine plus 5,10 methylenetetrahydrofolate; involved in generating precursors for purine, pyrimidine, amino acid, and lipid biosynthesis; reverse reaction generates serine [Source:SGD;Acc:S000000467]
YBR264C	YPT10	-0.383543	0.0554102	0.0179676	-0.103388	0.140494	0.47744	0.105833	-0.341527	-0.818431	-0.351375	0.266857	0.383027	0.193881	0.498315	0.43853	0.376909	0.0931271	0.00367193	3-ketosphinganine reductase, catalyzes the second step in phytosphingosine synthesis, essential for growth in the absence of exogenous dihydrosphingosine or phytosphingosine, member of short chain dehydrogenase/reductase protein family [Source:SGD;Acc:S000000469]
YBR265W	TSC10	-0.663651	0.141383	0.174081	-0.116062	0.273957	0.662958	-0.480713	-1.21196	-0.944793	-0.879154	0.213628	0.00840213	-1.20895	-1.46373	-1.43001	-1.36756	0.0799025	0.0234098	3-ketosphinganine reductase, catalyzes the second step in phytosphingosine synthesis, essential for growth in the absence of exogenous dihydrosphingosine or phytosphingosine, member of short chain dehydrogenase/reductase protein family [Source:SGD;Acc:S000000469]
YBR267W	REI1	1.36977	1.10438	1.33769	1.27061	0.0836326	0.0444298	-0.22203	-0.988948	-0.129218	-0.446732	0.272429	0.215603	0.401083	1.06778	1.05826	0.842373	0.220662	0.0447216	Cytoplasmic pre-60S factor; required for the correct recycling of shuttling factors Alb1, Arx1 and Tif6 at the end of the ribosomal large subunit biogenesis; involved in bud growth in the mitotic signaling network [Source:SGD;Acc:S000000471]
YBR268W	MRPL37	-0.0562823	-0.308855	-0.278183	-0.21444	0.0795731	0.112429	-0.821392	-1.79916	-1.90528	-1.50861	0.344972	0.0288326	-0.0153774	-0.314349	-0.0716646	-0.133797	0.0917266	0.199237	Mitochondrial ribosomal protein of the large subunit [Source:SGD;Acc:S000000472]
YBR269C	FMP21	-1.22308	-0.0236617	-0.0955836	-0.447441	0.388374	0.374086	0.557889	-0.477927	-0.252075	-0.0573708	0.314463	0.860341	-0.399791	0.259542	0.324135	0.0612954	0.231296	0.938615	Putative protein of unknown function; the authentic, non-tagged protein is detected in highly purified mitochondria in high-throughput studies [Source:SGD;Acc:S000000473]
YBR270C	BIT2	-0.450657	0.324158	-0.538102	-0.221534	0.274011	0.478365	1.1016	1.42578	0.585027	1.03747	0.244813	0.0533267	1.71572	2.86755	1.55637	2.04654	0.413072	0.0242662	Subunit of TORC2, a membrane-associated complex that regulates actin cytoskeletal dynamics during polarized growth and cell wall integrity; interacts with Slm1p and Slm2p, homologous PH domain-containing TORC2 substrates; similar to Bit61p [Source:SGD;Acc:S000000474]
YBR271W	YBR271W	1.0062	0.643575	0.45636	0.702045	0.161395	0.118117	0.217082	-0.455106	0.00323221	-0.078264	0.198276	0.928673	-0.062943	1.07949	1.40554	0.807364	0.445216	0.284149	S-adenosylmethionine-dependent methyltransferase; belongs to the seven beta-strand family; green fluorescent protein (GFP)-fusion protein localizes to the cytoplasm; predicted to be involved in ribosome biogenesis [Source:SGD;Acc:S000000475]
YBR272C	HSM3	-0.598696	0.118913	-0.286563	-0.255449	0.207739	0.300777	-0.0852174	0.131698	-0.749575	-0.234365	0.265106	0.423296	-0.572723	-0.424773	-0.0992505	-0.365582	0.139847	0.204278	Proteasome-interacting protein involved in the assembly of the base subcomplex of the 19S proteasomal regulatory particle (RP); involved in DNA mismatch repair during slow growth; weak similarity to Msh1p; related to human 19S subunit S5b [Source:SGD;Acc:S000000476]
YBR273C	UBX7	0.946847	-0.21802	-0.216174	0.170884	0.387981	0.7558	-0.0813873	0.504252	0.573314	0.33206	0.207683	0.288428	0.582109	0.334117	-0.0936908	0.274178	0.197375	0.346773	UBX (ubiquitin regulatory X) domain-containing protein that interacts with Cdc48p [Source:SGD;Acc:S000000477]
YBR274W	CHK1	0.180399	0.464587	0.17578	0.273588	0.0955085	0.0420903	-0.215878	0.389286	-0.0214148	0.0506646	0.178375	0.944499	0.495824	1.33773	1.16788	1.00048	0.257047	0.0636006	Serine/threonine kinase and DNA damage checkpoint effector, mediates cell cycle arrest via phosphorylation of Pds1p; phosphorylated by checkpoint signal transducer Mec1p; homolog of S. pombe and mammalian Chk1 checkpoint kinase [Source:SGD;Acc:S000000478]
YBR275C	RIF1	1.92131	-0.12356	-0.36534	0.47747	0.725287	0.58852	-0.642503	-0.226639	-0.518945	-0.462696	0.1233	0.0650745	0.698911	0.600762	0.472656	0.590776	0.0655047	0.00933673	Protein that binds to the Rap1p C-terminus and acts synergistically with Rif2p to help control telomere length and establish telomeric silencing; deletion results in telomere elongation [Source:SGD;Acc:S000000479]
YBR276C	PPS1	-0.583033	0.280376	-0.0222866	-0.108314	0.252929	0.570347	0.249819	-0.34474	-0.837664	-0.310862	0.314386	0.520644	0.32812	0.091088	0.297954	0.239054	0.0744937	0.111077	Protein phosphatase with specificity for serine, threonine, and tyrosine residues; has a role in the DNA synthesis phase of the cell cycle [Source:SGD;Acc:S000000480]
YBR278W	DPB3	0.394064	0.438026	-0.221712	0.203459	0.212964	0.523172	0.33876	0.551558	-0.12675	0.254523	0.200289	0.344158	0.939225	0.115937	0.498651	0.517938	0.237858	0.127583	Third-largest subunit of DNA polymerase II (DNA polymerase epsilon); required to maintain fidelity of chromosomal replication and also for inheritance of telomeric silencing; stabilizes the interaction of Pol epsilon with primer-template DNA, positively affecting the processivity of the polymerase and exonuclease activities of Pol epsilon; mRNA abundance peaks at the G1/S boundary of the cell cyc…
YBR279W	PAF1	-0.0870522	0.103159	-0.0487039	-0.0108658	0.0580771	0.694322	-0.0498797	-0.595284	-0.122792	-0.255985	0.17095	0.242843	0.216104	0.378674	0.604446	0.399741	0.112598	0.0728974	Component of the Paf1p complex involved in transcription elongation; binds to and modulates the activity of RNA polymerases I and II; required for expression of a subset of genes, including cell cycle-regulated genes; involved in SER3 repression by
YBR280C	SAF1	-0.472968	-0.260805	-0.17136	-0.301711	0.0894367	0.0935	1.61136	0.858434	0.984123	1.15131	0.232871	0.189494	0.273356	0.798907	1.81815	0.963472	0.453472	0.112464	F-Box protein involved in proteasome-dependent degradation of Aah1p during entry of cells into quiescence; interacts with Skp1 [Source:SGD;Acc:S000000484]
YBR281C	DUG2	-0.688742	-0.306319	-0.167458	-0.387507	0.155861	0.112313	-1.13727	-0.41242	-1.27678	-0.942154	0.267911	0.0857167	0.368068	0.382582	0.154952	0.301868	0.073577	0.0350068	Probable di- and tri-peptidase; forms a complex with Dug1p and Dug3p to degrade glutathione (GSH) and other peptides containing a gamma-glu-X bond in an alternative pathway to GSH degradation by gamma-glutamyl transpeptidase (Ecm38p) [Source:SGD;Acc:S000000485]
YBR282W	MRPL27	-0.651578	0.0898201	-0.0676512	-0.209803	0.225517	0.427282	-1.13342	-1.23271	-1.52611	-1.29741	0.117886	0.0234149	-1.19945	-0.96272	-0.594458	-0.918876	0.176016	0.0883655	Mitochondrial ribosomal protein of the large subunit [Source:SGD;Acc:S000000486]
YBR283C	SSH1	0.0830092	-0.233087	-0.158357	-0.102812	0.095382	0.427338	-0.180511	-1.10202	-0.903713	-0.728748	0.280033	0.0652179	-0.396027	0.056252	0.0244328	-0.105114	0.145746	0.459256	Subunit of the Ssh1 translocon complex; Sec61p homolog involved in co-translational pathway of protein translocation; not essential [Source:SGD;Acc:S000000487]
YBR284W	YBR284W	-0.663651	-0.392049	-0.179648	-0.411783	0.140068	0.0653411	1.0878	2.40472	1.91518	1.80256	0.384308	0.0442963	1.83718	2.03261	1.77876	1.88285	0.076755	0.00096667	Putative protein of unknown function; YBR284W is not an essential gene; null mutant exhibits decreased resistance to rapamycin and wortmannin and synthetic phenotype with alpha-synuclein [Source:SGD;Acc:S000000488]
YBR285W	YBR285W	-1.72778	-0.926385	-0.0466123	-0.90026	0.485488	0.219957	1.71458	1.08921	1.82207	1.54195	0.228487	0.0521133	-0.00830771	0.842014	1.13876	0.657487	0.343742	0.198071	Putative protein of unknown function; YBR285W is not an essential gene [Source:SGD;Acc:S000000489]
YBR286W	APE3	-0.191945	-0.0313017	-0.0627067	-0.0953177	0.0491567	0.156662	-0.763932	-0.146153	-0.0410451	-0.317043	0.225495	0.29835	-0.98827	-0.107983	0.0497503	-0.348834	0.322944	0.406007	Vacuolar aminopeptidase Y, processed to mature form by Prb1p [Source:SGD;Acc:S000000490]
YBR287W	YBR287W	-0.509323	0.0472361	-0.583545	-0.348544	0.199047	0.215185	1.44974	1.7176	1.57414	1.58049	0.0773888	0.0387767	0.0754606	1.38387	0.738365	0.732565	0.377716	0.110049	Protein of unknown function; green fluorescent protein (GFP)-fusion protein localizes to the ER; YBR287W is not an essential gene [Source:SGD;Acc:S000000491]
YBR288C	APM3	-0.0540268	0.583704	0.821497	0.450391	0.261384	0.265354	0.487496	0.574641	0.429749	0.497295	0.0421127	0.0103837	0.47963	0.681136	0.70821	0.622992	0.0721056	0.0602797	Mu3-like subunit of the clathrin associated protein complex (AP-3); functions in transport of alkaline phosphatase to the vacuole via the alternate pathway [Source:SGD;Acc:S000000492]
YBR289W	SNF5	-0.0786887	0.160492	0.367261	0.149688	0.128848	0.353164	0.172688	0.376702	0.697502	0.415631	0.152746	0.191109	1.18035	0.677304	0.88033	0.912663	0.146115	0.0415041	Subunit of the SWI/SNF chromatin remodeling complex involved in transcriptional regulation; functions interdependently in transcriptional activation with Snf2p and Snf6p [Source:SGD;Acc:S000000493]
YBR290W	BSD2	-0.229368	-0.550747	-0.396014	-0.392043	0.0927954	0.0381397	-0.0854809	0.19613	-0.1341	-0.0078172	0.102935	0.835433	0.928956	0.855576	1.29616	1.0269	0.136287	0.0490431	Heavy metal ion homeostasis protein, facilitates trafficking of Smf1p and Smf2p metal transporters to the vacuole where they are degraded, controls metal ion transport, prevents metal hyperaccumulation, functions in copper detoxification [Source:SGD;Acc:S000000494]
YBR291C	CTP1	-0.314317	-0.541796	-0.544361	-0.466825	0.0762575	0.0266477	1.24308	-0.548741	-0.347858	0.115492	0.566767	0.621582	0.904815	1.23255	1.15073	1.09603	0.0984816	0.0492249	Mitochondrial inner membrane citrate transporter, member of the mitochondrial carrier family [Source:SGD;Acc:S000000495]
YBR292C	YBR292C	0.980205	1.87099	0.437024	1.09607	0.417983	0.067104	0.364639	0.182324	-0.626718	-0.026585	0.304647	0.652238	0.844135	0.475232	1.50892	0.942762	0.302447	0.190476	Dubious open reading frame unlikely to encode a protein, based on available experimental and comparative sequence data; YBR292C is not an essential gene [Source:SGD;Acc:S000000496]
YBR293W	VBA2	-0.593262	-0.157584	0.498424	-0.0841405	0.317275	0.690287	2.65415	0.896569	1.15207	1.56759	0.548259	0.101584	1.1437	0.251998	1.16934	0.855012	0.301598	0.118237	Permease of basic amino acids in the vacuolar membrane [Source:SGD;Acc:S000000497]
YBR295W	PCA1	-0.185604	0.344917	0.967538	0.375617	0.333237	0.397959	-0.564278	0.989679	1.69521	0.70687	0.66741	0.455397	-0.216894	2.82315	1.11276	1.23967	0.879878	0.264945	Cadmium transporting P-type ATPase; may also have a role in copper and iron homeostasis; stabilized by Cd binding, which prevents ubiquitination; S288C and other lab strains contain a G970R mutation which eliminates Cd transport function [Source:SGD;Acc:S000000499]
YBR296C	PHO89	0.536831	-0.0294788	-0.11601	0.130448	0.204721	0.461719	-0.887255	-0.450894	0.0772327	-0.420305	0.278843	0.361262	-4.89583	-2.34677	-0.0456695	-2.42942	1.40073	0.272304	Na+/Pi cotransporter, active in early growth phase; similar to phosphate transporters of Neurospora crassa; transcription regulated by inorganic phosphate concentrations and Pho4p [Source:SGD;Acc:S000000500]
YBR297W	MAL33	-0.730765	-0.51758	-0.148407	-0.465584	0.170111	0.200737	-2.36119	-4.46975	-2.19633	-3.00909	0.73188	0.00735218	-1.72033	-4.11544	-1.78264	-2.53947	0.788193	0.0727346	MAL-activator protein, part of complex locus MAL3; nonfunctional in genomic reference strain S288C [Source:SGD;Acc:S000000501]
YBR298C	MAL31	-1.12401	-0.348328	-0.518202	-0.663514	0.235413	0.108302	-1.22032	-4.36787	-2.05522	-2.5478	0.941408	0.00297776	-0.908772	-1.76181	-0.852065	-1.17422	0.294252	0.00173571	Maltose permease, high-affinity maltose transporter (alpha-glucoside transporter); encoded in the MAL3 complex locus; member of the 12 transmembrane domain superfamily of sugar transporters; functional in genomic reference strain S288C [Source:SGD;Acc:S000000502]
YBR302C	COS2	-1.42661	-0.20477	0.026096	-0.535095	0.450713	0.254421	0.101605	-0.45284	0.277243	-0.0246638	0.22001	0.943456	1.01989	0.898443	0.952964	0.957099	0.0351194	0.0953653	Protein of unknown function, member of the DUP380 subfamily of conserved, often subtelomerically-encoded proteins [Source:SGD;Acc:S000000506]
YCL001W	RER1	-0.750066	-0.0462741	0.410809	-0.12851	0.337629	0.656887	0.162965	-0.134649	-0.498452	-0.156712	0.191253	0.585567	-1.018	0.10169	0.293332	-0.20766	0.40893	0.586132	Protein involved in retention of membrane proteins, including Sec12p, in the ER; localized to Golgi; functions as a retrieval receptor in returning membrane proteins to the ER [Source:SGD;Acc:S000000507]
YCL002C	YCL002C	0.921311	0.0933778	0.801528	0.605406	0.258339	0.148214	-0.168977	-0.363958	1.00006	0.15571	0.425913	0.743612	-1.12695	-0.238246	0.812312	-0.184295	0.560467	0.65022	Putative protein of unknown function; YCL002C is not an essential gene [Source:SGD;Acc:S000000508]
YCL004W	PGS1	0.0416055	0.695414	0.713437	0.483485	0.221001	0.179899	0.329557	0.404716	-0.13306	0.200404	0.168138	0.435572	1.05059	1.12272	2.04885	1.40738	0.321408	0.0435867	Phosphatidylglycerolphosphate synthase, catalyzes the synthesis of phosphatidylglycerolphosphate from CDP-diacylglycerol and sn-glycerol 3-phosphate in the first committed and rate-limiting step of cardiolipin biosynthesis [Source:SGD;Acc:S000000510]
YCL005W	LDB16	-1.10844	0.171852	0.104888	-0.277232	0.416051	0.562582	-0.135873	-0.170786	-0.252075	-0.186245	0.0344235	0.0601689	-0.423345	1.00758	0.190529	0.258254	0.414458	0.62201	Protein of unknown function; null mutants have decreased net negative cell surface charge; GFP-fusion protein expression is induced in response to the DNA-damaging agent MMS; native protein is detected in purified mitochondria [Source:SGD;Acc:S000000511]
YCL005W-A	VMA9	-0.386117	0.527031	0.536132	0.225682	0.305911	0.712858	-0.237703	-0.205233	-0.422626	-0.288521	0.0677046	0.0699107	-0.301641	0.066921	0.00810831	-0.0755372	0.11432	0.560906	Vacuolar H+ ATPase subunit e of the V-ATPase V0 subcomplex; essential for vacuolar acidification; interacts with the V-ATPase assembly factor Vma21p in the ER; involved in V0 biogenesis
YCL008C	STP22	-0.945422	0.321647	-0.197654	-0.27381	0.367748	0.463232	1.03266	0.475105	-0.0296824	0.492693	0.306797	0.274073	0.728658	1.60743	0.861221	1.06577	0.273519	0.0183528	Component of the ESCRT-I complex, which is involved in ubiquitin-dependent sorting of proteins into the endosome; homologous to the mouse and human Tsg101 tumor susceptibility gene; mutants exhibit a Class E Vps phenotype [Source:SGD;Acc:S000000514]
YCL009C	ILV6	0.216534	0.577435	0.683745	0.492571	0.141389	0.103295	0.522242	0.569017	0.499742	0.530334	0.0204029	0.000557894	0.674618	0.937641	0.809084	0.807114	0.0759345	0.0217215	Regulatory subunit of acetolactate synthase, which catalyzes the first step of branched-chain amino acid biosynthesis; enhances activity of the Ilv2p catalytic subunit, localizes to mitochondria [Source:SGD;Acc:S000000515]
YCL010C	SGF29	2.80884	-0.691609	-0.76461	0.450872	1.17917	0.99767	-3.3143	-2.81768	-1.54426	-2.55874	0.527114	0.000345034	0.45801	1.68114	1.13876	1.09263	0.353838	0.0481282	Component of the HAT/Core module of the SAGA, SLIK, and ADA complexes; HAT/Core module also contains Gcn5p, Ngg1p, and Ada2p; binds methylated histone H3K4; involved in transcriptional regulation through SAGA recruitment to target promoters and H3 a /.../tion [Source:SGD;Acc:S000000516]
YCL011C	GBP2	-0.046267	0.192914	0.284837	0.143828	0.0986822	0.313153	-0.17108	-0.243381	-0.259526	-0.224662	0.0271936	0.0249816	-0.0866202	0.401131	0.904723	0.406411	0.286188	0.334984	Poly(A+) RNA-binding protein, involved in the export of mRNAs from the nucleus to the cytoplasm; similar to Hrb1p and Npl3p; also binds single-stranded telomeric repeat sequence in vitro [Source:SGD;Acc:S000000517]
YCL012C	YCL012C	-0.454198	-0.247659	-0.300369	-0.334075	0.0619587	0.0352167	0.647226	0.455342	0.726142	0.60957	0.0804086	0.0467456	0.486952	0.530974	0.262045	0.426657	0.0832813	0.0182837	Putative protein of unknown function; orthologs are present in S. bayanus, S. paradoxus and Ashbya gossypii; YCL012C is not an essential gene [Source:SGD;Acc:S000029705]
YCL014W	BUD3	-0.247086	-0.161436	0.099328	-0.103065	0.104173	0.429557	-0.0434456	-1.15168	-0.632203	-0.609109	0.320127	0.157231	-0.876204	0.0107818	-0.183173	-0.349532	0.269223	0.382885	Protein involved in bud-site selection and required for axial budding pattern; localizes with septins to bud neck in mitosis and may constitute an axial landmark for next round of budding [Source:SGD;Acc:S000000520]
YCL016C	DCC1	-0.801155	0.540837	0.198864	-0.0204847	0.402625	0.741947	-0.262388	-0.0103212	0.0407069	-0.077334	0.093692	0.495672	-0.68638	1.30858	0.913689	0.511964	0.609919	0.382854	Subunit of a complex with Ctf8p and Ctf18p that shares some components with Replication Factor C, required for sister chromatid cohesion and telomere length maintenance [Source:SGD;Acc:S000000521]
YCL017C	NFS1	0.512506	-0.151041	0.423679	0.261715	0.207965	0.301288	0.0290095	0.0547738	0.157521	0.0804346	0.039254	0.176145	-0.583069	-0.227471	0.463886	-0.115551	0.307367	0.517795	Cysteine desulfurase involved in iron-sulfur cluster (Fe/S) biogenesis and in thio-modification of mitochondrial and cytoplasmic tRNAs; essential protein located predominantly in mitochondria [Source:SGD;Acc:S000000522]
YCL021W-A	YCL021W-A	0.361884	-0.0701209	1.05447	0.448746	0.327535	0.26707	-0.230377	1.47511	0.0996006	0.44811	0.522258	0.552233	1.89858	-0.176845	1.67836	1.13336	0.658183	0.248187	Putative protein of unknown function [Source:SGD;Acc:S000007549]
YCL024W	KCC4	-0.663651	-0.070121	0.128474	-0.201766	0.237952	0.490327	-2.01174	-2.46975	-1.93128	-2.13759	0.167698	0.0222779	-1.18114	-1.05131	-1.49242	-1.24162	0.130877	0.0681247	Protein kinase of the bud neck involved in the septin checkpoint; associates with septin proteins, negatively regulates Swe1p by phosphorylation, shows structural homology to bud neck kinases Gin4p and Hsl1p; KCC4 has a paralog, GIN4, that arose from the whole genome duplication
YCL025C	AGP1	0.240929	-0.703251	-0.291187	-0.251169	0.273295	0.53134	1.69252	1.37177	1.38659	1.48363	0.104537	0.0391969	1.265	1.7151	1.90531	1.62847	0.18985	0.0123303	Low-affinity amino acid permease with broad substrate range, involved in uptake of asparagine, glutamine, and other amino acids; expression is regulated by the SPS plasma membrane amino acid sensor system (Ssy1p-Ptr3p-Ssy5p) [Source:SGD;Acc:S000000530]
YCL026C-B	HBN1	-1.18675	0.449253	0.324395	-0.1377	0.525761	0.627243	-0.574332	-0.710761	-1.31748	-0.867526	0.228401	0.116722	-0.0400165	-0.0300038	0.520184	0.150055	0.185087	0.483696	Protein of unknown function; similar to bacterial nitroreductases; green fluorescent protein (GFP)-fusion protein localizes to the cytoplasm and nucleus; protein becomes insoluble upon intracellular iron depletion; protein abundance increases in response to DNA replication stress
YCL027W	FUS1	-0.364091	-0.330649	0.0733329	-0.207135	0.140566	0.322357	2.43312	2.20267	1.33161	1.98913	0.335425	0.0878975	1.74043	2.20458	2.11451	2.01984	0.142103	0.00747674	Membrane protein localized to the shmoo tip, required for cell fusion; expression regulated by mating pheromone; proposed to coordinate signaling, fusion, and polarization events required for fusion; potential Cdc28p substrate [Source:SGD;Acc:S000000532]
YCL028W	RNQ1	-0.168631	0.0664902	-0.0112504	-0.037797	0.0691593	0.620806	-0.535481	0.0685341	-0.348705	-0.271884	0.178545	0.2426	-0.871491	-0.673079	-0.562587	-0.702386	0.090369	0.0625386	[PIN(+)] prion, an infectious protein conformation that is generally an ordered protein aggregate [Source:SGD;Acc:S000000533]
YCL029C	BIK1	-0.581189	1.06738	-0.179648	0.102182	0.496326	0.806045	0.812692	0.212071	0.89315	0.639304	0.214875	0.115232	-0.307868	0.823155	0.0836137	0.199633	0.331612	0.752605	Microtubule-associated protein, component of the interface between microtubules and kinetochore, involved in sister chromatid separation; essential in polyploid cells but not in haploid or diploid cells; ortholog of mammalian CLIP-170 [Source:SGD;Acc:S000000534]
YCL030C	HIS4	0.797737	0.607951	1.18648	0.864056	0.170267	0.0447392	0.513283	-0.0400686	0.327011	0.266742	0.162556	0.244639	-1.89904	-1.6496	-1.34794	-1.63219	0.159327	0.0499866	Multifunctional enzyme containing phosphoribosyl-ATP pyrophosphatase, phosphoribosyl-AMP cyclohydrolase, and histidinol dehydrogenase activities; catalyzes the second, third, ninth and tenth steps in histidine biosynthesis [Source:SGD;Acc:S000000535]
YCL031C	RRP7	-0.953158	2.03422	1.19886	0.759974	0.889863	0.916956	0.989481	0.989679	0.846935	0.942032	0.0475483	0.00902365	-0.945114	0.796188	0.825152	0.225409	0.585321	0.568524	Essential protein involved in rRNA processing and ribosome biogenesis [Source:SGD;Acc:S000000536]
YCL032W	STE50	-0.57826	0.299829	-0.184465	-0.154299	0.253931	0.475681	0.511825	1.49218	0.566168	0.856724	0.318114	0.07162	-0.271342	1.04555	0.460683	0.411629	0.380944	0.322516	Protein involved in mating response, invasive/filamentous growth, and osmotolerance, acts as an adaptor that links G protein-associated Cdc42p-Ste20p complex to the effector Ste11p to modulate signal transduction [Source:SGD;Acc:S000000537]
YCL033C	MXR2	-0.452663	0.327843	1.33176	0.402313	0.516462	0.668495	0.314868	1.06563	1.03641	0.805634	0.245528	0.0340072	-1.39492	0.305937	0.650234	-0.146249	0.632196	0.790015	Methionine-R-sulfoxide reductase; involved in the response to oxidative stress; protects iron-sulfur clusters from oxidative inactivation along with MXR1; involved in the regulation of lifespan
YCL034W	LSB5	0.303182	0.361311	0.312246	0.32558	0.0180563	0.0518434	-0.676753	0.752639	0.263099	0.112995	0.4194	0.966013	-1.2567	0.0660114	-0.0488367	-0.413174	0.423062	0.421499	Protein of unknown function; binds Las17p, which is a homolog of human Wiskott-Aldrich Syndrome protein involved in actin patch assembly and actin polymerization; may mediate disassembly of the Pan1 complex from the endocytic coat [Source:SGD;Acc:S000000539]
YCL035C	GRX1	-0.304834	-0.24053	-0.070457	-0.205274	0.0699175	0.107403	1.33024	0.976701	0.966118	1.09102	0.119648	0.0675361	0.699493	0.84869	0.708734	0.752306	0.0482658	0.0290765	Hydroperoxide and superoxide-radical responsive heat-stable glutathione-dependent disulfide oxidoreductase with active site cysteine pair; protects cells from oxidative damage [Source:SGD;Acc:S000000540]
YCL036W	GFD2	1.62175	2.06738	3.15822	2.28245	0.45639	0.0330662	-0.29388	0.767286	1.15618	0.543197	0.433333	0.397371	0.527745	1.73005	1.47789	1.24523	0.366052	0.0080976	Protein of unknown function, identified as a high-copy suppressor of a dbp5 mutation [Source:SGD;Acc:S000000541]
YCL038C	ATG22	-0.0786886	-0.807086	-0.675605	-0.52046	0.224123	0.158818	0.895154	1.06768	1.60364	1.18883	0.213304	0.0427851	0.218983	0.442065	1.04885	0.569965	0.24795	0.0440928	Protein of unknown function, involved in proteasome-dependent catabolite inactivation of fructose-1,6-bisphosphatase; contains six WD40 repeats; computational analysis suggests that Gid7p and Moh1p have similar functions [Source:SGD;Acc:S000000544]
YCL039W	GID7	-0.793286	0.167378	0.182185	-0.147908	0.322718	0.724234	0.815719	0.376702	0.883026	0.691816	0.15875	0.0900001	0.778289	1.16247	1.48216	1.14097	0.203475	0.0699989	Protein of unknown function, involved in proteasome-dependent catabolite inactivation of fructose-1,6-bisphosphatase; contains six WD40 repeats; computational analysis suggests that Gid7p and Moh1p have similar functions [Source:SGD;Acc:S000000544]
YCL040W	GLK1	-1.02273	0.131513	-0.0504002	-0.313873	0.358299	0.440325	0.119785	1.41821	1.42834	0.988778	0.434507	0.124253	-2.82686	-0.357417	-0.723741	-1.30267	0.769396	0.323595	Putative protein of unknown function; epitope-tagged protein localizes to the cytoplasm [Source:SGD;Acc:S000000547]
YCL043C	PDI1	-0.136587	0.196768	0.05371	0.0379636	0.0965528	0.800958	0.587105	0.452925	0.597832	0.545954	0.0466175	0.0299674	0.0590124	0.491704	0.60217	0.384296	0.165738	0.155182	Protein disulfide isomerase; multifunctional protein resident in the endoplasmic reticulum lumen, essential for the formation of disulfide bonds in secretory and cell-surface proteins, unscrambles non-native disulfide bonds; forms a complex with Mnl
YCL044C	MGR1	-0.712561	0.675065	0.455203	0.139236	0.430602	0.869816	0.371592	0.267213	0.455744	0.36485	0.0545288	0.0275826	-0.294062	0.0809526	0.685064	0.157318	0.285217	0.539129	Subunit of the mitochondrial (mt) i-AAA protease supercomplex, which degrades misfolded mitochondrial proteins; forms a subcomplex with Mgr3p that binds to substrates to facilitate proteolysis; required for growth of cells lacking mtDNA [Source:SGD;Acc:S000000549]
YCL045C	EMC1	-0.202263	0.213234	0.400498	0.137156	0.178111	0.518424	0.266248	0.0334	0.129658	0.143102	0.0675527	0.150734	-0.377276	0.519478	0.498651	0.213618	0.295508	0.478479	Member of a transmembrane complex required for efficient folding of proteins in the ER; null mutant displays induction of the unfolded protein response; interacts with Gal80p [Source:SGD;Acc:S000000550]
YCL047C	POF1	-0.652424	0.508415	-0.018367	-0.0541252	0.335582	0.598706	0.321419	0.404716	-0.222327	0.167936	0.196608	0.550402	0.0282181	0.593673	0.413762	0.345218	0.166792	0.164765	Protein involved in the filamentation pathway; interacts physically with Kss1p and suppresses the filamentation defect of a kss1 deletion [Source:SGD;Acc:S000000552]
YCL049C	YCL049C	-1.49373	-0.796439	0.262429	-0.675912	0.510528	0.333234	0.00762854	-0.0647692	0.63681	0.193223	0.222776	0.449615	-0.940136	0.270614	0.472656	-0.0656222	0.44113	0.884277	Protein of unknown function; localizes to membrane fraction; YCL049C is not an essential gene [Source:SGD;Acc:S000000554]
YCL050C	APA1	-0.209583	0.451832	0.557318	0.266522	0.239992	0.490079	0.197423	0.248212	0.415102	0.286912	0.0657504	0.0698739	-0.454564	0.0107818	-0.122659	-0.188814	0.138346	0.288833	Diadenosine 5',5''-P1,P4-tetraphosphate phosphorylase I (AP4A phosphorylase), involved in catabolism of bis(5'-nucleosidyl) tetraphosphates; has similarity to Apa2p [Source:SGD;Acc:S000000555]
YCL051W	LRE1	-0.483079	0.506071	0.414592	0.145862	0.315577	0.760426	0.129619	0.597361	-0.00659891	0.240127	0.182894	0.315782	-0.598917	-0.814275	0.169343	-0.414616	0.298525	0.342129	Protein involved in control of cell wall structure and stress response; overproduction confers resistance to cell-wall degrading enzymes; exhibits genetic interactions with genes involved in the cell wall integrity pathway [Source:SGD;Acc:S000000556]
YCL052C	PBN1	-1.24861	0.415306	0.296711	-0.178866	0.535969	0.745125	0.292489	1.03698	1.0714	0.800292	0.254096	0.104307	-0.942719	0.192389	1.13686	0.128842	0.601162	0.781028	Essential component of glycosylphosphatidylinositol-mannosyltransferase I, required for the autocatalytic post-translational processing of the protease B precursor Prb1p, localizes to ER in lumenal orientation; homolog of mammalian PIG-X [Source:SGD;Acc:S000000557]
YCL054W	SPB1	1.66656	1.09138	0.646141	1.13469	0.295363	0.103949	-0.38145	-0.980574	-0.965119	-0.775714	0.197182	0.0780643	0.84883	0.771316	0.794919	0.805022	0.0229394	0.0377482	AdoMet-dependent methyltransferase involved in rRNA processing and 60S ribosomal subunit maturation; methylates G2922 in the tRNA docking site of the large subunit rRNA and in the absence of snR52, U2921; suppressor of PAB1 mutants [Source:SGD;Acc:S000000559]
YCL055W	KAR4	-0.644286	0.520488	0.889536	0.255246	0.462211	0.704915	2.55812	1.67557	1.72876	1.98748	0.28573	0.0548759	1.50917	2.09928	1.98995	1.86613	0.181251	0.0189973	Transcription factor required for gene regulation in response to pheromones; also required during meiosis; exists in two forms, a slower-migrating form more abundant during vegetative growth and a faster-migrating form induced by pheromone [Source:SGD;Acc:S000000560]
YCL056C	PEX34	-0.393562	0.39114	-0.0314339	-0.0112854	0.226748	0.769553	1.18466	0.65151	0.220455	0.685542	0.278862	0.171069	0.751307	1.83214	1.8972	1.49355	0.371597	0.0414055	Protein that regulates peroxisome populations; peroxisomal integral membrane protein; interacts with Pex11p, Pex25p, and Pex27p to control both constitutive peroxisome division and peroxisome morphology and abundance during peroxisome proliferation
YCL057C-A	MIC10	0.426521	0.236503	0.175176	0.2794	0.075661	0.0573458	-1.3783	-1.39859	-1.51722	-1.43137	0.043323	0.00807072	-0.930707	-0.640992	-0.650846	-0.740848	0.094972	0.0921636	Conserved component of the MICOS complex; MICOS (formerly MINOS or MitOS) is a mitochondrial inner membrane complex that extends into the intermembrane space and has a role in the maintenance of crista junctions, inner membrane architecture, and formation of contact sites to the outer membrane; ortholog of human MINOS1
YCL057W	PRD1	-0.369109	0.209565	0.337691	0.0593824	0.217415	0.854503	0.301258	-0.484253	0.00797007	-0.0583414	0.229169	0.952878	-0.772451	-0.500542	-0.236754	-0.503249	0.154648	0.135178	Zinc metalloendopeptidase, found in the cytoplasm and intermembrane space of mitochondria; with Cym1p, involved in degradation of mitochondrial proteins and of presequence peptides cleaved from imported proteins [Source:SGD;Acc:S000000562]
YCL058C	FYV5	-0.636684	0.704414	0.674637	0.247456	0.442153	0.556758	-0.706526	-1.22445	-1.12982	-1.02026	0.159229	0.0504711	-0.769521	-0.302376	-0.341272	-0.471056	0.149654	0.0289109	Protein involved in regulation of the mating pathway; binds with Matalpha2p to promoters of haploid-specific genes; required for survival upon exposure to K1 killer toxin; involved in ion homeostasis [Source:SGD;Acc:S000000563]
YCL058W-A	ADF1	1.01647	0.527332	0.539901	0.694567	0.160992	0.095285	0.113059	-0.829749	-0.297616	-0.338102	0.272917	0.328441	1.15068	1.47523	1.35103	1.32565	0.0945449	0.0414761	Transcriptional repressor encoded by the FYV5 antisense strand; negatively regulates transcription of FYV5 by binding to the promoter on the sense strand
YCL059C	KRR1	1.00747	1.94294	1.31916	1.42319	0.27501	0.00105137	-0.0386125	-0.00262691	-0.297818	-0.113019	0.0929814	0.347185	0.876115	0.809979	0.733116	0.806404	0.041319	0.0360533	Essential nucleolar protein required for the synthesis of 18S rRNA and for the assembly of 40S ribosomal subunit [Source:SGD;Acc:S000000564]
YCL061C	MRC1	0.673384	0.111994	0.205096	0.330158	0.173705	0.1892	-1.65944	-0.939238	-1.59488	-1.39785	0.230063	0.0322608	0.176117	-0.108132	-0.06191	0.00202477	0.0880628	0.979602	S-phase checkpoint protein required for DNA replication; interacts with and stabilizes Pol2p at stalled replication forks during stress, where it forms a pausing complex with Tof1p and is phosphorylated by Mec1p; protects uncapped telomeres [Source:SGD;Acc:S000000566]
YCL063W	VAC17	-0.223079	-0.185598	0.535899	0.0424074	0.246983	0.983858	-1.10485	-2.46975	0.040707	-1.17796	0.725629	0.204634	-2.59327	-1.32885	-1.22624	-1.71612	0.439574	0.157199	Phosphoprotein involved in vacuole inheritance; degraded in late M phase of the cell cycle; acts as a vacuole-specific receptor for myosin Myo2p [Source:SGD;Acc:S000000568]
YCL064C	CHA1	-0.332216	-0.304586	-0.329143	-0.321982	0.00874291	0.0601889	-2.59916	-1.94321	-1.78711	-2.10983	0.248783	0.0149578	-2.56507	-1.89507	-1.509	-1.98972	0.308512	0.0218542	Catabolic L-serine (L-threonine) deaminase, catalyzes the degradation of both L-serine and L-threonine; required to use serine or threonine as the sole nitrogen source, transcriptionally induced by serine and threonine [Source:SGD;Acc:S000000569]
YCR002C	CDC10	-0.422096	0.544225	0.493368	0.205166	0.313974	0.697648	0.514064	0.0965938	0.133153	0.247937	0.133481	0.249612	-0.487346	-0.110756	-0.244272	-0.280791	0.110235	0.17004	Component of the septin ring that is required for cytokinesis; septins are GTP-binding proteins that assemble into rod-like hetero-oligomers that can associate with other rods to form filaments; septin rings at the mother-bud neck act as scaffolds f /.../ruiting cell division factors and as barriers to prevent diffusion of specific proteins between mother and daughter cells; N-terminus contribute…
YCR003W	MRPL32	-0.190334	-0.438343	-0.282263	-0.303646	0.0723879	0.0480944	-1.03085	-0.825897	-1.3378	-1.06485	0.14875	0.0430845	-0.0907701	-1.02484	-0.809898	-0.641837	0.282434	0.154404	Mitochondrial ribosomal protein of the large subunit [Source:SGD;Acc:S000000596]
YCR004C	YCP4	-0.464945	0.195723	0.0739485	-0.0650912	0.202994	0.720946	-0.451297	-0.0271951	0.0181643	-0.153442	0.149502	0.419405	-0.940656	-0.00833945	-0.216481	-0.388492	0.282545	0.338782	Protein of unknown function, has sequence and structural similarity to flavodoxins; predicted to be palmitoylated; the authentic, non-tagged protein is detected in highly purified mitochondria in high-throughput studies [Source:SGD;Acc:S000000597]
YCR005C	CIT2	-0.708739	0.542063	0.624318	0.152547	0.431297	0.55508	2.91581	2.09076	2.02729	2.34462	0.286183	0.0069558	2.48855	4.33271	3.75739	3.52621	0.544768	0.00379617	Citrate synthase, catalyzes the condensation of acetyl coenzyme A and oxaloacetate to form citrate, peroxisomal isozyme involved in glyoxylate cycle; expression is controlled by Rtg1p and Rtg2p transcription factors [Source:SGD;Acc:S000000598]
YCR007C	YCR007C	-1.34172	-0.877476	1.12847	-0.363575	0.757966	0.909026	2.70251	1.1596	1.77767	1.87993	0.448323	0.072034	0.603127	1.32566	0.485712	0.804831	0.262608	0.0833914	Putative integral membrane protein, member of DUP240 gene family; YCR007C is not an essential gene [Source:SGD;Acc:S000000600]
YCR008W	SAT4	0.451826	0.759954	0.772599	0.66146	0.10488	0.0177529	0.158188	1.17812	0.518938	0.618417	0.298602	0.154657	0.31362	0.890269	1.50406	0.902651	0.343707	0.0665152	Ser/Thr protein kinase involved in salt tolerance; funtions in regulation of Trk1p-Trk2p potassium transporter; partially redundant with Hal5p; has similarity to Npr1p [Source:SGD;Acc:S000000601]
YCR009C	RVS161	-0.290193	0.408182	0.258421	0.12547	0.21228	0.728154	2.00402	1.71457	2.32364	2.01408	0.175895	0.0615436	0.402773	0.570389	1.3806	0.784586	0.301908	0.0730532	Amphiphysin-like lipid raft protein; interacts with Rvs167p and regulates polarization of the actin cytoskeleton, endocytosis, cell polarity, cell fusion and viability following starvation or osmotic stress [Source:SGD;Acc:S000000602]
YCR011C	ADP1	-0.731886	-0.817211	-0.469821	-0.672972	0.10452	0.0119923	0.405672	-0.385066	-0.516059	-0.165151	0.287905	0.831217	0.122937	1.54242	0.733011	0.799455	0.411114	0.105446	Putative ATP-dependent permease of the ABC transporter family of proteins [Source:SGD;Acc:S000000604]
YCR012W	PGK1	-0.0573702	0.726899	0.83811	0.502546	0.281793	0.29213	0.341673	1.45943	1.38964	1.06358	0.361517	0.0227826	-0.91144	1.00983	0.873605	0.323998	0.618969	0.886578	3-phosphoglycerate kinase, catalyzes transfer of high-energy phosphoryl groups from the acyl phosphate of 1,3-bisphosphoglycerate to ADP to produce ATP; key enzyme in glycolysis and gluconeogenesis [Source:SGD;Acc:S000000605]
YCR014C	POL4	0.609367	-0.467998	0.112707	0.0846921	0.311324	0.712342	-1.82366	-0.791681	-0.16986	-0.928402	0.482282	0.157664	0.625564	1.22004	1.24149	1.02903	0.20183	0.00252401	DNA polymerase IV, undergoes pair-wise interactions with Dnl4p-Lif1p and Rad27p to mediate repair of DNA double-strand breaks by non-homologous end joining (NHEJ); homologous to mammalian DNA polymerase beta [Source:SGD;Acc:S000000607]
YCR015C	YCR015C	0.506274	0.551368	0.751405	0.603015	0.075328	0.0555041	2.34261	0.989679	1.00006	1.44412	0.449257	0.146917	0.433915	0.573177	1.50892	0.83867	0.337527	0.119408	Putative protein of unknown function; YCR015C is not an essential gene [Source:SGD;Acc:S000000608]
YCR016W	YCR016W	1.04684	0.953338	1.06205	1.02074	0.0339868	0.0228668	0.0748132	0.269787	-0.142305	0.0674315	0.119018	0.662193	0.586305	0.721778	0.797496	0.701859	0.0617736	0.0128981	Putative protein of unknown function; green fluorescent protein (GFP)-fusion protein localizes to the nucleolus and nucleus; predicted to be involved in ribosome biogenesis [Source:SGD;Acc:S000000609]
YCR017C	CWH43	-0.813861	0.26122	0.169912	-0.127576	0.344153	0.652684	-0.536957	-0.524894	-1.0347	-0.698851	0.167961	0.0587973	-0.865703	-0.287877	-0.506511	-0.553364	0.168441	0.141696	Putative sensor/transporter protein involved in cell wall biogenesis; contains 14-16 transmembrane segments and several putative glycosylation and phosphorylation sites; null mutation is synthetically lethal with pkc1 deletion [Source:SGD;Acc:S000000610]
YCR018C	SRD1	-0.810756	-0.370023	0.144416	-0.345454	0.276008	0.384875	0.487729	0.265313	0.560081	0.437708	0.0886917	0.0677971	0.58371	1.35488	1.43815	1.12558	0.271998	0.0287123	Protein involved in the processing of pre-rRNA to mature rRNA; contains a C2/C2 zinc finger motif; srd1 mutation suppresses defects caused by the rrp1-1 mutation [Source:SGD;Acc:S000000611]
YCR019W	MAK32	-1.07869	0.607951	0.783826	0.104363	0.593701	0.945684	-0.635361	0.141682	0.716272	0.0741976	0.391639	0.638363	-0.386819	0.545621	-0.0957103	0.0210304	0.275428	0.957328	Protein necessary for structural stability of L-A double-stranded RNA-containing particles [Source:SGD;Acc:S000000612]
YCR020C	PET18	0.991701	-0.285134	-0.0450619	0.220502	0.391778	0.610901	0.695845	2.23761	1.2631	1.39885	0.450214	0.0350614	1.49805	1.93168	3.02042	2.15005	0.452832	0.0441855	Protein of unknown function; has weak similarity to proteins involved in thiamin metabolism; expression is induced in the absence of thiamin
YCR020C-A	MAK31	0.265266	0.00437286	0.412761	0.227467	0.119397	0.202408	0.942117	-0.0296866	-0.0242003	0.296077	0.323024	0.44132	0.44409	0.204789	0.506791	0.385223	0.0920148	0.122396	Non-catalytic subunit of N-terminal acetyltransferase of the NatC type; required for replication of dsRNA virus; member of the Sm protein family [Source:SGD;Acc:S000000614]
YCR020W-B	HTL1	2.43588	-0.448633	-0.427919	0.519778	0.958072	0.759131	-1.62841	-0.662398	-0.620877	-0.970561	0.329142	0.0125696	0.921303	1.77069	1.23319	1.30839	0.248063	0.0152992	Component of the RSC chromatin remodeling complex; RSC functions in transcriptional regulation and elongation, chromosome stability, and establishing sister chromatid cohesion; involved in telomere maintenance [Source:SGD;Acc:S000006439]
YCR021C	HSP30	0.0525559	0.899717	1.0597	0.670658	0.312483	0.177647	3.93955	5.18608	3.95824	4.36129	0.412429	0.00323847	2.77829	3.27097	2.85117	2.96681	0.153528	0.0313549	Hydrophobic plasma membrane localized, stress-responsive protein that negatively regulates the H(+)-ATPase Pma1p; induced by heat shock, ethanol treatment, weak organic acid, glucose limitation, and entry into stationary phase [Source:SGD;Acc:S000000615]
YCR023C	YCR023C	-0.341723	0.334932	-0.529057	-0.178616	0.262407	0.425334	-0.152152	-0.125798	-0.52489	-0.267614	0.128863	0.146337	-0.370878	-0.569163	-0.238315	-0.392785	0.0961337	0.0449404	Vacuolar membrane protein of unknown function; member of the multidrug resistance family; YCR023C is not an essential gene [Source:SGD;Acc:S000000617]
YCR024C	SLM5	-0.803054	-0.922564	-0.685659	-0.803759	0.0683894	0.0150045	-0.889117	-0.0883237	0.514638	-0.154268	0.406569	0.79417	-0.209942	-0.798334	-0.971669	-0.659981	0.230516	0.104236	Mitochondrial asparaginyl-tRNA synthetase [Source:SGD;Acc:S000000618]
YCR024C-A	PMP1	-0.057315	-1.01354	-1.02353	-0.698127	0.320419	0.121814	1.54723	3.95931	3.9675	3.15801	0.805394	0.0500174	-0.349345	3.07108	1.96076	1.56083	1.00744	0.591519	Regulatory subunit for the plasma membrane H(+)-ATPase Pma1p; small single-membrane span proteolipid; forms unique helix and positively charged cytoplasmic domain that is able to specifically segregate phosphatidylserines; PMP1 has a paralog, PMP2, that arose from the whole genome duplication
YCR024C-B	YCR024C-B	0.297933	0.598349	0.657735	0.518006	0.111364	0.0196555	1.31502	2.5381	2.66201	2.17171	0.429835	0.0090115	0.0763932	1.98833	2.2156	1.42677	0.678371	0.164021	Putative protein of unknown function; identified by expression profiling and mass spectrometry [Source:SGD;Acc:S000028818]
YCR026C	NPP1	-0.0455218	0.695414	0.198864	0.282919	0.21798	0.331544	0.440588	0.574641	0.208307	0.407845	0.107011	0.0356626	-0.113801	-0.611248	-0.87184	-0.532296	0.222359	0.154135	Nucleotide pyrophosphatase/phosphodiesterase family member; mediates extracellular nucleotide phosphate hydrolysis along with Npp2p and Pho5p; activity and expression enhanced during conditions of phosphate starvation [Source:SGD;Acc:S000000621]
YCR027C	RHB1	0.395242	0.765492	1.01989	0.726876	0.181352	0.124241	0.380581	0.11521	-0.292717	0.0676911	0.195811	0.819524	-1.16031	0.523595	0.73569	0.0329914	0.599784	0.84	Putative Rheb-related GTPase involved in regulating canavanine resistance and arginine uptake; member of the Ras superfamily of G-proteins [Source:SGD;Acc:S000000622]
YCR028C	FEN2	0.184346	0.961588	1.83629	0.994076	0.477153	0.101292	1.40973	0.726644	2.45574	1.53071	0.5028	0.11427	0.31362	0.749154	0.276259	0.446344	0.151789	0.0596657	Plasma membrane H+-pantothenate symporter; confers sensitivity to the antifungal agent fenpropimorph [Source:SGD;Acc:S000000623]
YCR028C-A	RIM1	-0.212571	0.217403	0.189485	0.0647726	0.138906	0.901174	-0.272175	-0.121353	-0.169216	-0.187581	0.0444965	0.099031	-1.04002	-0.678243	-0.696918	-0.805059	0.117602	0.0780329	Single-stranded DNA-binding protein essential for mitochondrial genome maintenance; involved in mitochondrial DNA replication [Source:SGD;Acc:S000007222]
YCR030C	SYP1	-1.22633	-0.419356	-0.454811	-0.700167	0.263282	0.118949	0.936673	-0.160564	0.307222	0.36111	0.317889	0.350322	-0.0640809	-0.209267	0.0808629	-0.0641615	0.0837532	0.494286	Protein of unknown function that is involved in endocytic site formation; may regulate assembly and disassembly of the septin ring; colocalizes and interacts with septin subunits; potential role in actin cytoskeletal organization [Source:SGD;Acc:S000000626]
YCR031C	RPS14A	0.0771406	0.47808	0.518056	0.357759	0.140783	0.120179	-0.511711	-1.20004	-1.15851	-0.956754	0.222844	0.0270892	-0.116991	0.207543	0.162664	0.0844052	0.101528	0.546412	Ribosomal protein 59 of the small subunit, required for ribosome assembly and 20S pre-rRNA processing; mutations confer cryptopleurine resistance; nearly identical to Rps14Bp and similar to E. coli S11 and rat S14 ribosomal proteins [Source:SGD;Acc:S000000627]
YCR032W	BPH1	-0.256227	0.133412	-0.184465	-0.102426	0.119725	0.419218	0.985352	-0.0784928	-0.137935	0.256308	0.364926	0.513716	1.13076	1.20398	1.75431	1.36301	0.196785	0.022374	PProtein homologous to human Chediak-Higashi syndrome and murine Beige proteins, which are implicated in disease syndromes due to defective lysosomal trafficking; mutant phenotype and genetic interactions suggest a role in protein sorting [Source:SGD;Acc:S000000628]
YCR033W	SNT1	1.37806	0.156693	-0.225634	0.436374	0.483607	0.506439	-1.06704	-0.368775	-0.293347	-0.576389	0.246292	0.0677597	0.37465	0.421989	0.353663	0.383434	0.0202072	0.0060315	Subunit of the Set3C deacetylase complex that interacts directly with the Set3C subunit, Sif2p; putative DNA-binding protein; mutant has increased aneuploidy tolerance [Source:SGD;Acc:S000000629]
YCR034W	FEN1	-0.0554812	0.507787	0.607446	0.353251	0.206381	0.266969	-0.567473	-0.690703	-0.623844	-0.62734	0.0356164	0.00423058	-1.35314	-0.864255	-0.92921	-1.04887	0.153286	0.0242863	Fatty acid elongase, involved in sphingolipid biosynthesis; acts on fatty acids of up to 24 carbons in length; mutations have regulatory effects on 1,3-beta-glucan synthase, vacuolar ATPase, and the secretory pathway [Source:SGD;Acc:S000000630]
YCR035C	RRP43	1.04105	0.286023	0.338267	0.555113	0.243436	0.22018	-0.808453	-0.474269	-0.410772	-0.564498	0.123347	0.030307	-0.123785	0.528412	0.335152	0.246593	0.19341	0.369135	Exosome non-catalytic core component; involved in 3'-5' RNA processing and degradation in both the nucleus and the cytoplasm; has similarity to E. coli RNase PH and to human hRrp43p (OIP2, EXOSC8) [Source:SGD;Acc:S000000631]
YCR036W	RBK1	-0.355398	0.136127	0.059139	-0.0533772	0.152637	0.632622	0.504133	-0.0103214	0.185097	0.226303	0.149933	0.296878	-0.398892	0.508519	0.964315	0.357981	0.400658	0.707992	Putative ribokinase [Source:SGD;Acc:S000000632]
YCR037C	PHO87	-0.291682	0.485094	0.526438	0.23995	0.266084	0.588765	0.655483	-0.38378	-0.222328	0.0164587	0.322894	0.722513	0.108506	0.382582	0.797796	0.429628	0.200366	0.172652	Low-affinity inorganic phosphate (Pi) transporter, involved in activation of PHO pathway; expression is independent of Pi concentration and Pho4p activity; contains 12 membrane-spanning segments [Source:SGD;Acc:S000000633]
YCR038C	BUD5	-1.14009	0.126418	-0.298636	-0.437436	0.372138	0.341295	0.556352	0.445358	0.402163	0.467958	0.0459223	0.00362109	1.36609	1.31501	1.38406	1.35505	0.0206837	0.0196983	GTP/GDP exchange factor for Rsr1p (Bud1p) required for both axial and bipolar budding patterns; mutants exhibit random budding in all cell types [Source:SGD;Acc:S000000634]
YCR038W-A	YCR038W-A	-0.301081	-1.39205	0.421256	-0.423958	0.527049	0.704255	-0.104846	0.989679	2.36263	1.08249	0.71381	0.331675	2.40108	1.63051	1.9767	2.00276	0.222827	0.151906	Dubious open reading frame; unlikely to encode a functional protein, based on available experimental and comparative sequence data; completely overlaps the verified gene BUD5/YCR038C; identified by homology with hemiascomycetous yeast species
YCR039C	MATALPHA2	-1.12051	0.192914	-0.173105	-0.3669	0.391338	0.439942	1.20549	0.667751	0.504654	0.792633	0.211732	0.00145944	1.56155	1.14508	1.38538	1.364	0.120697	0.0640306	Homeobox-domain protein; with Mcm1p, represses a-specific genes in haploids; acts with A1p to repress transcription of haploid-specific genes in diploids; one of two genes encoded by the MATalpha mating type cassette
YCR042C	TAF2	0.617635	0.188651	-0.0152611	0.263675	0.186512	0.301962	0.248462	0.328264	0.380914	0.319213	0.0385023	0.0315426	1.04513	1.50541	0.823086	1.12454	0.200933	0.00105806	TFIID subunit (150 kDa); involved in RNA polymerase II transcription initiation
YCR043C	YCR043C	-0.0135936	0.174298	0.0164478	0.0590507	0.0582725	0.449122	-0.124212	-0.21843	-0.414973	-0.252538	0.0856505	0.0896699	-1.13704	-0.752347	-0.611848	-0.833746	0.156978	0.103938	Putative protein of unknown function; green fluorescent protein (GFP)-fusion protein localizes to the Golgi apparatus; YCR043C is not an essential gene [Source:SGD;Acc:S000000639]
YCR044C	PER1	0.0657012	-0.183941	0.285279	0.0556797	0.135545	0.669602	-0.974262	-1.38883	-0.760748	-1.04128	0.184383	0.0131331	-0.555796	0.35367	-0.297477	-0.166534	0.27058	0.46127	Protein of the endoplasmic reticulum, required for GPI-phospholipase A2 activity that remodels the GPI anchor as a prerequisite for association of GPI-anchored proteins with lipid rafts; functionally complemented by human ortholog PERLD1 [Source:SGD;Acc:S000000640]
YCR046C	IMG1	-0.579491	-0.0847503	-0.0349731	-0.233071	0.173805	0.328772	-0.693561	-1.89785	-1.84452	-1.47864	0.392843	0.0315923	-0.730101	-0.649216	-0.278504	-0.552607	0.139026	0.128611	Mitochondrial ribosomal protein of the large subunit, required for respiration and for maintenance of the mitochondrial genome [Source:SGD;Acc:S000000642]
YCR047C	BUD23	0.143704	0.299829	1.15447	0.532667	0.314151	0.204133	-0.209183	-0.872818	-0.30979	-0.46393	0.206496	0.1165	-0.68638	-0.112715	0.0836136	-0.238494	0.231003	0.463656	Methyltransferase, methylates residue G1575 of 18S rRNA; required for rRNA processing and nuclear export of 40S ribosomal subunits independently of methylation activity; diploid mutant displays random budding pattern [Source:SGD;Acc:S000000643]
YCR048W	ARE1	-1.15669	-0.614441	-0.123064	-0.631399	0.298503	0.27731	-0.0663721	1.88276	1.24716	1.02118	0.573899	0.214568	-1.33846	0.578042	0.330706	-0.143236	0.60186	0.890984	Acyl-CoA:sterol acyltransferase; endoplasmic reticulum enzyme that contributes the major sterol esterification activity in the absence of oxygen; ARE1 has a paralog, ARE2, that arose from the whole genome duplication
YCR051W	YCR051W	-0.0937954	0.857929	0.474176	0.41277	0.27645	0.27731	0.12143	0.279185	-0.144325	0.08543	0.123575	0.579602	1.01159	0.272958	0.608455	0.631001	0.213523	0.0802041	Putative protein of unknown function; green fluorescent protein (GFP)-fusion protein localizes to the cytoplasm and nucleus; contains ankyrin (Ank) repeats; YCR051W is not an essential gene [Source:SGD;Acc:S000000647]
YCR052W	RSC6	0.376991	0.248409	0.457176	0.360858	0.0608033	0.0326497	0.260438	0.658473	0.509739	0.476217	0.116119	0.0605055	0.210527	0.0899414	0.424357	0.241609	0.0977805	0.19031	Component of the RSC chromatin remodeling complex; essential for mitotic growth; homolog of SWI/SNF subunit Swp73p [Source:SGD;Acc:S000000648]
YCR053W	THR4	0.125871	0.604247	0.72143	0.483849	0.182158	0.113835	0.27039	0.444683	0.51229	0.409121	0.0720587	0.0466823	-0.415352	0.497068	0.872735	0.31815	0.382449	0.444444	Threonine synthase, conserved protein that catalyzes formation of threonine from O-phosphohomoserine; expression is regulated by the GCN4-mediated general amino acid control pathway [Source:SGD;Acc:S000000649]
YCR054C	CTR86	-0.493726	1.06738	-0.386099	0.0625193	0.503391	0.703029	0.273665	1.47511	1.24716	0.998643	0.368413	0.115923	-0.785915	1.14508	0.401789	0.253652	0.562331	0.95206	Essential protein of unknown function; with orthologs in Ashbya gossypii and Candida albicans; similar to human ATXN10, mutations in which cause spinocerebellar ataxia type 10; codon usage corresponds to that observed for yeast genes expressed at lo /.../ls [Source:SGD;Acc:S000000650]
YCR057C	PWP2	0.801472	0.633486	1.19886	0.87794	0.167629	0.0714468	0.00533668	-0.125798	0.0746543	-0.0152692	0.0587758	0.93704	1.0448	0.63051	1.32356	0.999626	0.201339	0.0637677	Conserved 90S pre-ribosomal component essential for proper endonucleolytic cleavage of the 35 S rRNA precursor at A0, A1, and A2 sites; contains eight WD-repeats; PWP2 deletion leads to defects in cell cycle and bud morphogenesis [Source:SGD;Acc:S000000653]
YCR059C	YIH1	0.353752	0.645426	0.322438	0.440539	0.102842	0.0166822	-0.305145	-1.09778	-0.80729	-0.73674	0.231518	0.0132134	0.352094	0.607426	-0.0998899	0.286544	0.206798	0.279684	Protein that inhibits activation of Gcn2p, an eIF2 alpha subunit protein kinase, by competing for Gcn1p binding, thus impacting gene expression in response to starvation; has sequence and functional similarity to the mouse IMPACT gene [Source:SGD;Acc:S000000655]
YCR060W	TAH1	0.423812	0.0879439	-0.667512	-0.0519187	0.322706	0.875795	0.0995123	0.153177	-0.343343	-0.0302177	0.157327	0.790599	0.646196	2.91062	2.11756	1.89146	0.663386	0.0234922	HSP90 cofactor; interacts with Hsp82p, Pih1p, Rvb1 and Rvb2, contains a single TPR domain with at least two TPR motifs [Source:SGD;Acc:S000000656]
YCR061W	YCR061W	-1.07869	0.455948	-0.0641707	-0.22897	0.450609	0.628601	0.573226	-0.595284	1.58503	0.52099	0.629943	0.381187	-2.90877	-1.17685	0.498651	-1.19566	0.983683	0.384558	Protein of unknown function; green fluorescent protein (GFP)-fusion protein localizes to the cytoplasm in a punctate pattern; induced by treatment with 8-methoxypsoralen and UVA irradiation [Source:SGD;Acc:S000000657]
YCR065W	HCM1	-0.571729	0.961588	0.177802	0.18922	0.442667	0.998698	-0.912201	-1.27336	-0.987862	-1.05781	0.109966	0.0301449	-1.54888	-0.00692017	-0.723741	-0.759846	0.44549	0.332962	Forkhead transcription factor that drives S-phase specific expression of genes involved in chromosome segregation, spindle dynamics, and budding; suppressor of calmodulin mutants with specific SPB assembly defects; telomere maintenance role [Source:SGD;Acc:S000000661]
YCR066W	RAD18	-0.348778	0.303096	-0.203235	-0.082972	0.197554	0.564277	0.714582	1.23069	0.292246	0.745838	0.271355	0.087134	0.435611	1.99308	0.326885	0.918525	0.538193	0.103116	E3 ubiqutin ligase, forms heterodimer with Rad6p to monoubiquitinate PCNA-K164; heterodimer binds single-stranded DNA and has single-stranded DNA dependent ATPase activity; required for postreplication repair [Source:SGD;Acc:S000000662]
YCR067C	SED4	-0.685677	0.66139	0.342599	0.106104	0.406446	0.831632	-0.175235	-0.0341681	-0.516059	-0.241821	0.143038	0.233711	0.0954402	0.646277	0.155964	0.299227	0.174402	0.193103	Integral endoplasmic reticulum membrane protein that stimulates Sar1p GTPase activity; involved in COPII vesicle budding through disassociation of coat proteins from membranes onto liposomes; binds Sec16p; similar to Sec12p [Source:SGD;Acc:S000000663]
YCR069W	CPR4	-0.839902	0.135463	-0.0455112	-0.249983	0.29955	0.468986	0.71129	0.360322	0.407561	0.493057	0.109965	0.0369405	-0.0353872	0.408117	0.861221	0.411317	0.258833	0.277607	Peptidyl-prolyl cis-trans isomerase (cyclophilin), catalyzes the cis-trans isomerization of peptide bonds N-terminal to proline residues; has a potential role in the secretory pathway [Source:SGD;Acc:S000000665]
YCR071C	IMG2	-0.462236	0.0949997	0.0432128	-0.108008	0.177744	0.53719	0.00108718	-0.877055	-0.606471	-0.494146	0.259645	0.185717	-0.737727	-1.13677	-0.569231	-0.814575	0.168279	0.00500696	Mitochondrial ribosomal protein of the large subunit; conserved in metazoa, with similarity to human mitochondrial ribosomal protein MRPL49
YCR072C	RSA4	1.07512	0.281141	0.801528	0.719262	0.232863	0.11972	-0.298726	-1.21677	-0.565215	-0.693571	0.272677	0.0104825	-0.415732	0.761754	0.820579	0.388867	0.402658	0.932514	WD-repeat protein involved in ribosome biogenesis; may interact with ribosomes; required for maturation and efficient intra-nuclear transport or pre-60S ribosomal subunits, localizes to the nucleolus [Source:SGD;Acc:S000000668]
YCR073C	SSK22	-0.152689	0.888059	0.661207	0.465526	0.315968	0.310363	0.0471568	-0.332249	-1.07032	-0.451806	0.328081	0.330602	0.0726122	0.201667	0.976698	0.416992	0.282322	0.320558	MAP kinase kinase kinase of the HOG1 mitogen-activated signaling pathway; functionally redundant with, and homologous to, Ssk2p; interacts with and is activated by Ssk1p; phosphorylates Pbs2p [Source:SGD;Acc:S000000669]
YCR073W-A	SOL2	0.0468421	0.888059	0.876936	0.603946	0.27857	0.164777	0.243077	1.44911	1.31824	1.00348	0.382072	0.130089	-2.33408	2.63051	0.330706	0.209046	1.43444	0.589799	Protein with a possible role in tRNA export; shows similarity to 6-phosphogluconolactonase non-catalytic domains but does not exhibit this enzymatic activity; homologous to Sol1p, Sol3p, and Sol4p [Source:SGD;Acc:S000000718]
YCR075C	ERS1	-0.465712	0.870985	-0.708027	-0.100918	0.49096	0.533396	-1.73711	2.36819	0.777673	0.469583	1.19507	0.757739	-3.44127	0.408117	-0.723741	-1.2523	1.14222	0.350876	Protein with similarity to human cystinosin, which is a H(+)-driven transporter involved in L-cystine export from lysosomes and implicated in the disease cystinosis; contains seven transmembrane domains [Source:SGD;Acc:S000000671]
YCR075W-A	YCR075W-A	-0.449526	0.427379	0.184217	0.0540231	0.261377	0.936403	0.367907	0.752639	0.882009	0.667518	0.154391	0.0704233	0.171601	-0.176845	0.520881	0.171879	0.201416	0.515209	Putative protein of unknown function; identified by homology to Ashbya gossypii [Source:SGD;Acc:S000028519]
YCR076C	FUB1	-0.674966	-0.671333	-0.455046	-0.600448	0.0727087	0.0236624	0.177741	-1.07261	-0.652315	-0.515727	0.367348	0.416183	-0.260773	0.390195	0.33638	0.155267	0.208599	0.927391	Proteasome-binding protein; interacts physically with multiple subunits of the 20S proteasome and genetically with genes encoding 20S core particle and 19S regulatory particle subunits; exhibits boundary activity which blocks the propagation of heterochromatic silencing; contains a PI31 proteasome regulator domain and sequence similarity with human PSMF1, a proteasome inhibitor; not an essential …
YCR077C	PAT1	-0.334703	0.469875	0.040166	0.0584461	0.232441	0.885791	-0.293703	-0.665673	-0.432363	-0.463913	0.108531	0.00374846	-1.52576	-0.43988	-0.322643	-0.762762	0.382999	0.353131	Topoisomerase II-associated deadenylation-dependent mRNA-decapping factor; also required for faithful chromosome transmission, maintenance of rDNA locus stability, and protection of mRNA 3'-UTRs from trimming; functionally linked to Pab1p [Source:SGD;Acc:S000000673]
YCR079W	PTC6	-1.00469	1.19291	0.363923	0.184049	0.640736	0.996994	0.977616	0.311607	0.536664	0.608629	0.195598	0.111672	-1.12695	0.671152	-0.102253	-0.186018	0.520755	0.654556	Mitochondrial type 2C protein phosphatase (PP2C) with similarity to mammalian PP1Ks; involved in mitophagy; null mutant is sensitive to rapamycin and has decreased phosphorylation of the Pda1 subunit of pyruvate dehydrogenase [Source:SGD;Acc:S000002133]
YCR081W	SRB8	1.92131	-0.392049	-0.386099	0.381055	0.77013	0.783283	-1.27477	-0.0103213	0.19271	-0.364128	0.459079	0.542233	0.898583	1.63051	1.08361	1.20424	0.219728	0.0297815	Subunit of the RNA polymerase II mediator complex; associates with core polymerase subunits to form the RNA polymerase II holoenzyme; essential for transcriptional regulation; involved in glucose repression [Source:SGD;Acc:S000000677]
YCR082W	AHC2	-0.327002	0.200906	0.824889	0.232931	0.332907	0.884239	0.922635	1.66935	1.40663	1.33287	0.218689	0.00260705	-1.01578	0.965843	0.957528	0.30253	0.659161	0.715891	Component of the ADA histone acetyltransferase complex; Ach2p and Ach1p are unique to the ADA complex and not shared with the related SAGA and SLIK complexes; may tether Ach1p to the complex [Source:SGD;Acc:S000000678]
YCR083W	TRX3	0.418811	0.192914	-0.00758712	0.201379	0.123163	0.343512	0.257724	1.45916	2.01214	1.24301	0.517859	0.191415	-0.895833	1.55108	1.08361	0.579619	0.749966	0.539532	Mitochondrial thioredoxin, highly conserved oxidoreductase required to maintain the redox homeostasis of the cell, forms the mitochondrial thioredoxin system with Trr2p, redox state is maintained by both Trr2p and Glr1p [Source:SGD;Acc:S000000679]
YCR084C	TUP1	0.260113	-0.292513	0.516604	0.161401	0.23873	0.505381	0.457033	-0.634812	-0.109853	-0.0958774	0.315266	0.88081	-1.46399	-0.476405	-0.893666	-0.944686	0.286229	0.122166	General repressor of transcription, forms complex with Cyc8p, involved in the establishment of repressive chromatin structure through interactions with histones H3 and H4, appears to enhance expression of some genes [Source:SGD;Acc:S000000680]
YCR085W	YCR085W	-0.564115	0.192913	-0.386099	-0.252434	0.228526	0.330172	-0.104846	-1.59528	-1.22233	-0.974153	0.447789	0.182453	-1.06489	-0.176845	-0.723741	-0.655159	0.25864	0.24444	Dubious open reading frame unlikely to encode a protein, based on available experimental and comparative sequence data [Source:SGD;Acc:S000000681]
YCR086W	CSM1	-0.824932	0.607951	0.666369	0.149796	0.487656	0.866369	0.417106	-0.0413482	0.508486	0.294748	0.170106	0.256606	-0.0489497	0.792781	0.276259	0.34003	0.24507	0.275856	Nucleolar protein that forms a complex with Lrs4p and then Mam1p at kinetochores during meiosis I to mediate accurate homolog segregation; required for condensin recruitment to the replication fork barrier site and rDNA repeat segregation [Source:SGD;Acc:S000000682]
YCR087C-A	YCR087C-A	0.750199	0.807889	0.990277	0.849455	0.0723537	0.028115	0.331253	-0.860426	-0.120077	-0.216417	0.347364	0.796208	0.887695	0.880186	0.568025	0.778635	0.105327	0.127782	Putative protein of unknown function; green fluorescent protein (GFP)-fusion protein localizes to the nucleolus; YCR087C-A is not an essential gene
YCR087W	YCR087W	-1.14282	0.224622	0.876936	-0.0137536	0.595111	0.891841	-0.327239	-0.868302	0.263099	-0.310814	0.326711	0.48335	-0.101417	1.52359	0.183149	0.535109	0.501023	0.360929	Dubious open reading frame unlikely to encode a protein, based on available experimental and comparative sequence data; partially overlaps uncharacterized gene YCR087C-A; YCR087W is not an essential gene [Source:SGD;Acc:S000000683]
YCR088W	ABP1	-0.294679	-0.0235099	-0.15068	-0.156289	0.0783299	0.173529	0.18466	-0.247625	-0.301866	-0.12161	0.153934	0.499417	-0.65031	-0.438532	-0.463547	-0.517463	0.0668151	0.0361372	Actin-binding protein of the cortical actin cytoskeleton, important for activation of the Arp2/3 complex that plays a key role actin in cytoskeleton organization [Source:SGD;Acc:S000000684]
YCR089W	FIG2	-0.0402144	0.729941	-0.176645	0.171027	0.282219	0.676466	2.33573	0.269787	0.777673	1.12773	0.621539	0.275969	1.83969	1.92469	2.3778	2.04739	0.167014	0.00412663	Cell wall adhesin, expressed specifically during mating; may be involved in maintenance of cell wall integrity during mating [Source:SGD;Acc:S000000685]
YCR090C	YCR090C	-0.179489	0.750395	0.147583	0.239496	0.27234	0.590602	-0.0791595	-0.221825	-0.598476	-0.29982	0.154903	0.190757	0.163378	-0.176845	0.116478	0.0343369	0.106455	0.668589	Putative protein of unknown function; green fluorescent protein (GFP)-fusion protein localizes to the cytoplasm and nucleus; YCR090C is not an essential gene
YCR091W	KIN82	-0.0786888	0.745455	-0.608491	0.0194248	0.393917	0.921506	-0.426774	0.252713	0.777672	0.201204	0.348646	0.753479	-0.271342	-0.591883	-0.0233016	-0.295509	0.164579	0.244983	Putative serine/threonine protein kinase implicated in the regulation of phospholipid asymmetry through the activation of phospholipid translocases (flippases) Lem3p-Dnf1p/Dnf2p; similar to Fpk1p [Source:SGD;Acc:S000000687]
YCR092C	MSH3	0.0337862	1.07744	0.286327	0.46585	0.314363	0.201427	-0.0482627	0.345823	0.707283	0.334948	0.218175	0.272415	0.409836	0.671152	-0.202909	0.292693	0.259029	0.375104	Mismatch repair protein, forms dimers with Msh2p that mediate repair of insertion or deletion mutations and removal of nonhomologous DNA ends, contains a PCNA (Pol30p) binding motif required for genome stability [Source:SGD;Acc:S000000688]
YCR093W	CDC39	-0.299288	1.12642	0.491911	0.43968	0.412394	0.49903	-0.204382	0.0721407	0.22428	0.0306796	0.125468	0.608278	-0.0139542	0.219672	0.276259	0.160659	0.0888216	0.2071	Component of the CCR4-NOT complex, which has multiple roles in regulating mRNA levels including regulation of transcription and destabilizing mRNAs by deadenylation; basal transcription factor [Source:SGD;Acc:S000000689]
YCR094W	CDC50	-0.00713528	0.0113067	0.359328	0.121167	0.1192	0.424664	-0.711504	-1.19795	-0.70232	-0.870591	0.1637	0.00288809	-0.68638	-0.225755	-0.501349	-0.471161	0.133825	0.0902445	Endosomal protein that interacts with phospholipid flippase Drs2p; interaction with Cdc50p is essential for Drs2p catalytic activity; mutations affect cell polarity and polarized growth; similar to Ynr048wp and Lem3p [Source:SGD;Acc:S000000690]
YCR095C	OCA4	-0.370869	0.18053	0.0652806	-0.0416863	0.16792	0.783616	-0.231958	0.539017	-0.139865	0.0557313	0.243101	0.875751	0.208651	0.451186	-0.100305	0.186511	0.159586	0.327424	Cytoplasmic protein required for replication of Brome mosaic virus in S. cerevisiae, which is a model system for studying replication of positive-strand RNA viruses in their natural hosts [Source:SGD;Acc:S000000691]
YCR097W	HMRA1	0.0442728	0.143766	0.200504	0.129514	0.0456595	0.138661	-0.013279	-0.431459	-0.303248	-0.249328	0.123692	0.172967	0.863307	0.642583	0.733876	0.746589	0.064034	0.014621	Silenced copy of a1 at HMR; homeobox corepressor that interacts with Alpha2p to repress haploid-specific gene transcription in diploid cells [Source:SGD;Acc:S000000694]
YCR098C	GIT1	0.184346	-0.392049	0.836294	0.20953	0.354816	0.684977	0.895154	0.574641	1.19271	0.887502	0.178462	0.0966987	-0.271342	0.823155	-0.723741	-0.0573096	0.459195	0.649348	Plasma membrane permease, mediates uptake of glycerophosphoinositol and glycerophosphocholine as sources of the nutrients inositol and phosphate; expression and transport rate are regulated by phosphate and inositol availability [Source:SGD;Acc:S000000695]
YCR105W	ADH7	0.506274	0.0229885	-0.193454	0.111936	0.206832	0.636875	1.89515	-0.33225	1.19271	0.918538	0.657447	0.320091	1.09123	0.56012	0.674808	0.775385	0.161354	0.0301709	NADPH-dependent medium chain alcohol dehydrogenase with broad substrate specificity; member of the cinnamyl family of alcohol dehydrogenases; may be involved in fusel alcohol synthesis or in aldehyde tolerance [Source:SGD;Acc:S000000702]
YCR106W	RDS1	0.921311	0.192913	-0.649133	0.155031	0.453744	0.889497	-0.689809	-1.71076	-1.39225	-1.26427	0.30159	0.12501	0.31362	2.82315	1.08361	1.4068	0.742243	0.183827	Zinc cluster transcription factor involved in conferring resistance to cycloheximide [Source:SGD;Acc:S000000703]
YCR107W	AAD3	-0.815654	0.607951	1.1164	0.302899	0.578216	0.54585	0.702509	-0.0103213	-0.584898	0.0357633	0.372356	0.838955	0.506265	0.893544	1.33515	0.911654	0.23945	0.105473	Putative aryl-alcohol dehydrogenase; similar to P. chrysosporium aryl-alcohol dehydrogenase; mutational analysis has not yet revealed a physiological role [Source:SGD;Acc:S000000704]
YDL001W	RMD1	0.682373	-0.155982	-0.192327	0.111355	0.285702	0.755346	-0.941347	-0.52222	-0.628953	-0.697507	0.125753	0.0938246	0.270293	0.682977	0.15696	0.370077	0.159834	0.0905168	Cytoplasmic protein required for sporulation [Source:SGD;Acc:S000002159]
YDL002C	NHP10	2.02085	0.607951	0.441065	1.02329	0.501101	0.152518	-0.689809	0.511631	-0.246174	-0.141451	0.350756	0.734896	0.728658	0.0544804	0.970156	0.584431	0.273993	0.179979	Protein related to mammalian high mobility group proteins; preferentially binds DNA ends, protecting them from exonucleatic cleavage; likely component of the chromatin-remodeling complex INO80 complex; proposed to be involved in DNA repair [Source:SGD;Acc:S000002160]
YDL003W	MCD1	-0.595171	-0.310365	-0.0405018	-0.315346	0.160139	0.254426	-1.27868	-1.88864	-1.86174	-1.67635	0.19899	0.00784567	-1.47065	-1.27414	-1.74611	-1.49697	0.136879	0.0594695	Essential subunit of the cohesin complex required for sister chromatid cohesion in mitosis and meiosis; apoptosis induces cleavage and translocation of a C-terminal fragment to mitochondria; expression peaks in S phase [Source:SGD;Acc:S000002161]
YDL004W	ATP16	0.176993	0.341393	0.347949	0.288779	0.0559248	0.0108465	-1.02285	-0.400781	-0.449648	-0.624427	0.199712	0.13998	-1.08042	-0.561325	-0.930192	-0.857313	0.154217	0.0533741	Delta subunit of the central stalk of mitochondrial F1F0 ATP synthase, which is a large, evolutionarily conserved enzyme complex required for ATP synthesis; phosphorylated [Source:SGD;Acc:S000002162]
YDL005C	MED2	0.686846	0.490594	0.659225	0.612222	0.0613343	0.0368186	-0.177603	-0.239803	0.617208	0.0666007	0.275889	0.673414	0.790058	0.0361486	0.640533	0.488913	0.230461	0.162735	Subunit of the RNA polymerase II mediator complex; associates with core polymerase subunits to form the RNA polymerase II holoenzyme; essential for transcriptional regulation [Source:SGD;Acc:S000002163]
YDL006W	PTC1	-0.301081	0.407652	0.166442	0.0910045	0.208042	0.755933	0.774138	-0.0103214	0.0106497	0.258156	0.258062	0.420115	0.391623	0.778761	1.2662	0.812196	0.253023	0.0778591	Type 2C protein phosphatase (PP2C); dephosphorylates Hog1p, inactivating osmosensing MAPK cascade; involved in Fus3p activation during pheromone response; deletion affects precursor tRNA splicing, mitochondrial inheritance, and sporulation [Source:SGD;Acc:S000002164]
YDL007W	RPT2	-0.510526	-0.00185169	-0.0072539	-0.17321	0.168665	0.413021	1.22017	0.130925	0.219918	0.52367	0.349195	0.298668	0.546281	0.32614	0.618333	0.496918	0.0878858	0.0666688	One of six ATPases of the 19S regulatory particle of the 26S proteasome involved in the degradation of ubiquitinated substrates; required for normal peptide hydrolysis by the core 20S particle [Source:SGD;Acc:S000002165]
YDL008W	APC11	-0.444817	0.129904	0.531439	0.0721754	0.283295	0.785584	-0.0397512	-0.0442687	0.323955	0.0799782	0.121995	0.52758	-0.614827	0.23124	-0.100305	-0.161297	0.246135	0.563511	Catalytic core subunit of the Anaphase-Promoting Complex/Cyclosome (APC/C), which is a ubiquitin-protein ligase required for degradation of anaphase inhibitors, including mitotic cyclins, during the metaphase/anaphase transition; contains a RING-H2 /.../ that is required for activity [Source:SGD;Acc:S000002166]
YDL010W	GRX6	-0.324445	-0.144122	-0.317151	-0.261906	0.0589298	0.0942714	0.432182	-0.0866722	-0.256275	0.0297449	0.207089	0.807149	0.635548	0.563635	0.688642	0.629275	0.0362224	0.0544506	Cis-golgi localized monothiol glutaredoxin, binds Fe-S cluster; more similar in activity to dithiol than other monothiol glutaredoxins; involved in the oxidative stress response; GRX6 has a paralog, GRX7, that arose from the whole genome duplication
YDL012C	YDL012C	-0.460118	0.00722119	0.455203	0.000768973	0.26425	0.974667	-0.487703	0.188987	-0.313475	-0.204064	0.202859	0.346346	-1.20575	-1.23028	-1.04093	-1.15899	0.0594524	2.62381e-05	Tail-anchored plasma membrane protein containing a conserved CYSTM module, possibly involved in response to stress; may contribute to non-homologous end-joining (NHEJ) based on ydl012c htz1 double null phenotype [Source:SGD;Acc:S000002170]
YDL013W	SLX5	0.389864	-0.0862407	0.326325	0.209983	0.149243	0.267377	0.587725	0.4171	0.625669	0.543498	0.0641413	0.0406133	1.29054	1.74069	1.66399	1.56507	0.139042	0.00841084	Subunit of the Slx5-Slx8 SUMO-targeted ubiquitin ligase (STUbL) complex, stimulated by SUMO-modified substrates; contains a RING domain and two SIMs (SUMO-interacting motifs); forms SUMO-dependent nuclear foci, including DNA repair centers [Source:SGD;Acc:S000002171]
YDL014W	NOP1	0.361414	0.966582	1.03483	0.787607	0.214005	0.025927	-0.126326	-0.3305	-0.155926	-0.204251	0.0637002	0.0257365	-0.780007	0.0164009	0.059531	-0.234692	0.272942	0.461007	Nucleolar protein, component of the small subunit processome complex, which is required for processing of pre-18S rRNA; has similarity to mammalian fibrillarin [Source:SGD;Acc:S000002172]
YDL015C	TSC13	0.274192	-0.612891	-0.59255	-0.310416	0.292363	0.430574	-0.689809	-0.100924	-0.30033	-0.363688	0.172923	0.197904	-0.233274	-0.56541	-0.197673	-0.332119	0.117098	0.0446751	Enoyl reductase that catalyzes the last step in each cycle of very long chain fatty acid elongation, localizes to the ER, highly enriched in a structure marking nuclear-vacuolar junctions, coimmunoprecipitates with elongases Fen1p and Sur4p [Source:SGD;Acc:S000002173]
YDL016C	YDL016C	-0.840892	0.0261768	0.157725	-0.218997	0.313258	0.607342	-0.43769	-0.175066	-0.202149	-0.271635	0.0833947	0.0589302	-0.0837152	-0.223238	0.0154945	-0.0971529	0.0692429	0.322883	Dubious open reading frame; unlikely to encode a functional protein, based on available experimental and comparative sequence data; partially overlaps the verified ORF CDC7/YDL153C, the catalytic subunit of a complex that regulates DNA replication
YDL017W	CDC7	-0.330227	1.26003	0.961825	0.630542	0.488037	0.40922	0.779677	0.224144	1.19271	0.732177	0.280608	0.125636	0.761079	-0.340344	1.77876	0.733165	0.611891	0.39461	DDK (Dbf4-dependent kinase) catalytic subunit required for firing origins and replication fork progression in S phase through phosphorylation of Mcm2-7p complexes and Cdc45p; kinase activity correlates with cyclical DBF4 expression [Source:SGD;Acc:S000002175]
YDL018C	ERP3	-0.938964	-0.246619	0.0945271	-0.363685	0.304031	0.3871	-1.42677	-0.897847	-1.68176	-1.33546	0.230856	0.0875867	-0.646851	0.0121887	0.385883	-0.0829265	0.301894	0.789508	Protein with similarity to Emp24p and Erv25p, member of the p24 family involved in ER to Golgi transport [Source:SGD;Acc:S000002176]
YDL019C	OSH2	-0.154637	-0.771897	-0.62379	-0.516775	0.186048	0.11983	-1.20171	-0.907562	-0.929281	-1.01285	0.0946368	0.0128518	-0.087896	0.0337218	0.166286	0.0373705	0.0733987	0.740206	Member of an oxysterol-binding protein family with seven members in S. cerevisiae; family members have overlapping, redundant functions in sterol metabolism and collectively perform a function essential for viability [Source:SGD;Acc:S000002177]
YDL020C	RPN4	-0.710685	-0.100283	-0.054117	-0.288361	0.211582	0.347403	1.57848	1.2428	1.48549	1.43559	0.100064	0.0393902	1.76944	2.76567	2.5643	2.36647	0.304123	0.00708134	Transcription factor that stimulates expression of proteasome genes; Rpn4p levels are in turn regulated by the 26S proteasome in a negative feedback control mechanism; RPN4 is transcriptionally regulated by various stress responses [Source:SGD;Acc:S000002178]
YDL021W	GPM2	-0.673432	-0.447544	-0.587733	-0.56957	0.0658376	0.0263125	0.638814	1.32671	0.210632	0.725387	0.32508	0.114029	0.875499	0.0388836	0.0323331	0.315572	0.27997	0.380383	Homolog of Gpm1p phosphoglycerate mutase, which converts 3-phosphoglycerate to 2-phosphoglycerate in glycolysis; may be non-functional derivative of a gene duplication event [Source:SGD;Acc:S000002179]
YDL022W	GPD1	-0.229894	0.707487	0.260264	0.245952	0.270693	0.690265	1.00207	2.62439	2.239	1.95516	0.489357	0.0708397	-1.19734	-0.288956	-0.148627	-0.544975	0.328689	0.184756	NAD-dependent glycerol-3-phosphate dehydrogenase; key enzyme of glycerol synthesis, essential for growth under osmotic stress; expression regulated by high-osmolarity glycerol response pathway; protein abundance increases in response to DNA replication stress; constitutively inactivated via phosphorylation by the protein kinases YPK1 and YPK2, dephosphorylation increases catalytic activity; GPD1 …
YDL025C	RTK1	-0.710957	1.06738	0.564992	0.307139	0.529304	0.903459	0.858628	1.18232	1.52613	1.18903	0.192721	0.0256402	1.1716	0.725858	0.72692	0.874793	0.148404	0.0307604	Putative protein kinase, potentially phosphorylated by Cdc28p; interacts with ribosome biogenesis factors, Cka2, Gus1 and Arc1 [Source:SGD;Acc:S000002183]
YDL027C	YDL027C	-0.588883	0.344917	-0.119312	-0.121093	0.269566	0.583339	0.598172	0.902216	1.43664	0.979008	0.24507	0.114158	0.898583	1.70148	1.10408	1.23471	0.240803	0.0685938	Putative protein of unknown function; the authentic, non-tagged protein is detected in highly purified mitochondria in high-throughput studies; YDL027C is not an essential gene [Source:SGD;Acc:S000002185]
YDL028C	MPS1	-0.747067	0.260028	0.524634	0.0125315	0.387404	0.950806	-0.0355836	-0.180246	-0.115412	-0.110414	0.0418353	0.0959117	-0.423345	0.219084	-0.138779	-0.114347	0.185855	0.527018	Dual-specificity kinase required for spindle pole body (SPB) duplication and spindle checkpoint function; substrates include SPB proteins Spc42p, Spc110p, and Spc98p, mitotic exit network protein Mob1p, and checkpoint protein Mad1p [Source:SGD;Acc:S000002186]
YDL029W	ARP2	-0.125231	0.268862	0.328057	0.157229	0.14226	0.466156	0.352941	0.560835	0.444473	0.45275	0.0601565	0.000343617	-0.635754	-0.0795479	0.292653	-0.140883	0.269757	0.64218	Essential component of the Arp2/3 complex, which is a highly conserved actin nucleation center required for the motility and integrity of actin patches; involved in endocytosis and membrane growth and polarity [Source:SGD;Acc:S000002187]
YDL030W	PRP9	0.0657014	-0.245208	0.0445357	-0.0449902	0.100295	0.743015	0.207098	-0.445258	0.0292113	-0.0696498	0.194698	0.80563	0.489777	1.29709	1.63883	1.1419	0.340657	0.0279804	Subunit of the SF3a splicing factor complex, required for spliceosome assembly; acts after the formation of the U1 snRNP-pre-mRNA complex [Source:SGD;Acc:S000002188]
YDL031W	DBP10	1.99683	0.927531	0.687068	1.20381	0.40254	0.11409	-0.248776	-0.365688	-0.61149	-0.408651	0.106887	0.10722	1.07514	1.22481	1.14475	1.14824	0.0432402	0.0104459	Putative ATP-dependent RNA helicase of the DEAD-box protein family, constituent of 66S pre-ribosomal particles; essential protein involved in ribosome biogenesis [Source:SGD;Acc:S000002189]
YDL033C	SLM3	-1.17822	0.607951	-0.0641707	-0.211481	0.520859	0.635491	-0.689809	0.504252	-0.392253	-0.192603	0.358859	0.873588	-0.68638	0.282586	-0.0456695	-0.149821	0.284523	0.757436	tRNA-specific 2-thiouridylase, responsible for 2-thiolation of the wobble base of mitochondrial tRNAs; human ortholog is implicated in myoclonus epilepsy associated with ragged red fibers (MERRF) [Source:SGD;Acc:S000002191]
YDL035C	GPR1	-0.288906	0.0038798	-0.221979	-0.169002	0.0885737	0.194188	0.632119	0.547973	0.37395	0.518014	0.0760175	0.034686	0.51943	0.424059	0.721044	0.554844	0.0875416	0.0464224	Plasma membrane G protein coupled receptor (GPCR) that interacts with the heterotrimeric G protein alpha subunit, Gpa2p, and with Plc1p; sensor that integrates nutritional signals with the modulation of cell fate via PKA and cAMP synthesis [Source:SGD;Acc:S000002193]
YDL036C	PUS9	1.53136	-0.0576299	0.342599	0.605445	0.477159	0.304565	-1.27477	-1.33225	-0.359831	-0.988951	0.314997	0.0631351	-0.0541115	0.45787	-0.0456695	0.119363	0.169271	0.577967	Mitochondrial tRNA:pseudouridine synthase, catalyzes the formation of pseudouridine at position 32 in mitochondrial tRNAs; contains an N-terminal mitochondrial targeting sequence [Source:SGD;Acc:S000002194]
YDL040C	NAT1	-0.0400425	0.10072	0.33612	0.132266	0.109728	0.3851	-0.238702	-0.587379	-0.620358	-0.482146	0.122094	0.0723843	-0.0930049	0.659656	0.413762	0.326804	0.221582	0.279823	Subunit of the N-terminal acetyltransferase NatA (Nat1p, Ard1p, Nat5p); N-terminally acetylates many proteins, which influences multiple processes such as the cell cycle, heat-shock resistance, mating, sporulation, and telomeric silencing [Source:SGD;Acc:S000002198]
YDL042C	SIR2	0.00148166	0.576242	-0.018367	0.186452	0.194979	0.441037	0.409727	0.54222	0.514638	0.488862	0.0403604	0.00533581	0.62396	1.1	1.32937	1.01778	0.207742	0.0740482	Conserved NAD+ dependent histone deacetylase of the Sirtuin family involved in regulation of lifespan; plays roles in silencing at HML, HMR, telomeres, and the rDNA locus; negatively regulates initiation of DNA replication [Source:SGD;Acc:S000002200]
YDL043C	PRP11	0.0282266	0.870985	1.09933	0.66618	0.325716	0.173584	0.977616	2.21207	0.330214	1.1733	0.551986	0.0806021	-0.338456	1.07108	0.861221	0.531282	0.439069	0.325338	Subunit of the SF3a splicing factor complex, required for spliceosome assembly [Source:SGD;Acc:S000002201]
YDL044C	MTF2	-0.467731	-0.311879	0.269947	-0.169888	0.224472	0.517817	-0.195994	-0.450894	0.110248	-0.17888	0.162214	0.475501	0.364246	0.501227	0.745744	0.537072	0.111578	0.0970304	Mitochondrial matrix protein that interacts with an N-terminal region of mitochondrial RNA polymerase (Rpo41p) and couples RNA processing and translation to transcription [Source:SGD;Acc:S000002202]
YDL045C	FAD1	-0.504954	0.344917	0.147725	-0.00410399	0.256813	0.783896	1.08392	0.592343	0.0468591	0.574373	0.299507	0.250334	0.365615	1.30262	1.27626	0.981499	0.308036	0.0501421	Flavin adenine dinucleotide (FAD) synthetase, performs the second step in synthesis of FAD from riboflavin [Source:SGD;Acc:S000002203]
YDL045W-A	MRP10	-0.826816	0.537562	0.554662	0.0884691	0.457669	0.990839	0.0185362	-0.227552	-0.745889	-0.318302	0.225287	0.322894	-0.813137	-0.706215	-0.703421	-0.740924	0.0361151	0.0241602	Mitochondrial ribosomal protein of the small subunit; contains twin cysteine-x9-cysteine motifs [Source:SGD;Acc:S000006430]
YDL046W	NPC2	-1.42079	0.226388	-0.0670303	-0.420479	0.507279	0.4683	0.520114	1.37301	0.744506	0.879209	0.255255	0.00839942	-1.04713	-1.21337	-1.13878	-1.13309	0.0480747	0.0248302	Functional homolog of human NPC2/He1, which is a cholesterol-binding protein whose deficiency causes Niemann-Pick type C2 disease involving retention of cholesterol in lysosomes [Source:SGD;Acc:S000002204]
YDL047W	SIT4	0.604121	-0.0627414	0.271014	0.270798	0.192507	0.25879	-0.938836	-0.322911	-0.158197	-0.473315	0.237568	0.103549	-0.271342	0.145083	-0.221241	-0.115833	0.131257	0.411951	Type 2A-related serine-threonine phosphatase that functions in the G1/S transition of the mitotic cycle; cytoplasmic and nuclear protein that modulates functions mediated by Pkc1p including cell wall and actin cytoskeleton organization [Source:SGD;Acc:S000002205]
YDL048C	STP4	0.5428	1.19291	0.783826	0.839847	0.18975	0.040966	0.915618	0.715918	0.259205	0.630247	0.194271	0.0581289	0.369763	0.361251	0.156228	0.295747	0.0698029	0.0397575	Protein containing a Kruppel-type zinc-finger domain; has similarity to Stp1p, Stp2p, and Stp3p [Source:SGD;Acc:S000002206]
YDL049C	KNH1	0.231652	-0.766445	-0.0105897	-0.181794	0.300573	0.589508	-3.35277	-2.25825	-2.60084	-2.73729	0.323244	0.00896376	-1.09077	0.282586	-0.443633	-0.417272	0.396673	0.390082	Protein with similarity to Kre9p, which is involved in cell wall beta 1,6-glucan synthesis; overproduction suppresses growth defects of a kre9 null mutant; required for propionic acid resistance [Source:SGD;Acc:S000002207]
YDL050C	YDL050C	1.00877	0.138466	0.836294	0.661178	0.266057	0.146682	-0.564278	-2.59528	-4.02968	-2.39641	1.00531	0.195449	-1.68638	0.408117	0.0538662	-0.408132	0.647253	0.633361	Dubious open reading frame; unlikely to encode a functional protein, based on available experimental and comparative sequence data
YDL051W	LHP1	0.586892	0.732279	1.1024	0.807191	0.153456	0.0478839	0.07778	0.0995563	-0.139072	0.0127548	0.0761732	0.890328	0.188089	1.06019	0.695798	0.648027	0.252885	0.0745481	RNA binding protein required for maturation of tRNA and U6 snRNA precursors; acts as a molecular chaperone for RNAs transcribed by polymerase III; homologous to human La (SS-B) autoantigen [Source:SGD;Acc:S000002209]
YDL052C	SLC1	-1.00021	0.286023	0.226878	-0.162438	0.419236	0.664556	-1.14298	-1.04985	-1.094	-1.09561	0.0268968	0.0318271	-1.14581	-0.679345	-0.405565	-0.743574	0.21609	0.0135828	1-acyl-sn-glycerol-3-phosphate acyltransferase, catalyzes the acylation of lysophosphatidic acid to form phosphatidic acid, a key intermediate in lipid metabolism; enzymatic activity detected in lipid particles and microsomes [Source:SGD;Acc:S000002210]
YDL053C	PBP4	-0.157115	0.438026	0.234783	0.171898	0.174656	0.544688	-0.268077	0.44911	0.0264931	0.0691756	0.208131	0.770359	0.538052	0.162361	0.440646	0.380353	0.112565	0.0796073	Pbp1p binding protein, interacts strongly with Pab1p-binding protein 1 (Pbp1p) in the yeast two-hybrid system; also interacts with Lsm12p in a copurification assay [Source:SGD;Acc:S000002211]
YDL054C	MCH1	-0.534368	-0.392049	0.506986	-0.13981	0.325997	0.686881	-0.391727	2.31161	1.39065	1.10351	0.793482	0.36603	-0.560849	0.823155	0.136081	0.132796	0.399531	0.972051	Protein with similarity to mammalian monocarboxylate permeases, which are involved in transport of monocarboxylic acids across the plasma membrane; mutant is not deficient in monocarboxylate transport [Source:SGD;Acc:S000002212]
YDL055C	PSA1	0.0366196	0.179175	0.279819	0.165205	0.0705523	0.152599	-1.11164	-1.11504	-1.07032	-1.099	0.0143725	0.0194889	-1.63561	-1.30122	-1.46887	-1.46856	0.0965311	0.0489314	GDP-mannose pyrophosphorylase (mannose-1-phosphate guanyltransferase), synthesizes GDP-mannose from GTP and mannose-1-phosphate in cell wall biosynthesis; required for normal cell wall structure [Source:SGD;Acc:S000002213]
YDL056W	MBP1	0.256496	0.487657	0.535899	0.426684	0.0862261	0.0242656	0.0538515	-0.0103214	0.415102	0.152878	0.132415	0.356164	0.446887	-0.0613679	0.261462	0.21566	0.148497	0.257031	Transcription factor involved in regulation of cell cycle progression from G1 to S phase, forms a complex with Swi6p that binds to MluI cell cycle box regulatory element in promoters of DNA synthesis genes [Source:SGD;Acc:S000002214]
YDL057W	YDL057W	-0.593262	-0.292513	0.0613602	-0.274805	0.18918	0.288529	1.66567	0.252713	1.8283	1.24889	0.500298	0.140276	0.589255	1.20782	1.6913	1.16279	0.318928	0.100916	Putative protein of unknown function; YDL057W is not an essential gene [Source:SGD;Acc:S000002215]
YDL058W	USO1	0.934732	-0.177709	-0.288035	0.15633	0.390502	0.711777	-1.08417	-0.826609	-1.15974	-1.02351	0.100837	0.0359092	0.267327	0.283938	0.311633	0.287633	0.0129229	0.0253577	Essential protein involved in the vesicle-mediated ER to Golgi transport step of secretion; binds membranes and functions during vesicle docking to the Golgi; required for assembly of the ER-to-Golgi SNARE complex [Source:SGD;Acc:S000002216]
YDL059C	RAD59	-0.0786887	-0.576473	-0.193454	-0.282872	0.150493	0.121455	1.60142	0.36819	0.674579	0.881397	0.370718	0.128868	1.02411	0.529424	1.6513	1.06828	0.324609	0.0975171	Protein involved in the repair of double-strand breaks in DNA during vegetative growth via recombination and single-strand annealing; anneals complementary single-stranded DNA; homologous to Rad52p [Source:SGD;Acc:S000002217]
YDL060W	TSR1	1.3189	1.24841	0.399776	0.98903	0.295329	0.208876	-1.29986	0.0303207	0.650561	-0.206327	0.575337	0.792764	-0.77801	0.873781	0.533417	0.209729	0.503549	0.968313	Protein required for processing of 20S pre-rRNA in the cytoplasm; associates with pre-40S ribosomal particles; inhibits the premature association of 60S subunits with assembling 40S subunits in the cytoplasm; similar to Bms1p [Source:SGD;Acc:S000002218]
YDL061C	RPS29B	-0.0507946	0.316649	0.53835	0.268068	0.171797	0.302721	-0.144031	0.026051	0.243463	0.0418277	0.112138	0.79778	-0.114299	0.0817569	0.0703864	0.0126149	0.0635416	0.850135	Protein component of the small (40S) ribosomal subunit; nearly identical to Rps29Ap and has similarity to rat S29 and E. coli S14 ribosomal proteins [Source:SGD;Acc:S000002219]
YDL063C	YDL063C	1.92131	2.33042	2.88692	2.37955	0.279828	0.00387396	-1.01912	-0.0692149	0.429749	-0.219527	0.42495	0.937921	0.387621	0.99308	1.53002	0.970239	0.329979	0.126259	Protein required for biogenesis of the large ribosomal subunit; green fluorescent protein (GFP)-fusion protein localizes to the cytoplasm and nucleus [Source:SGD;Acc:S000002221]
YDL064W	UBC9	0.184346	-0.0496567	-0.266429	-0.0439132	0.130159	0.727577	-0.731388	-0.780839	-1.07171	-0.861311	0.106162	0.0611844	-0.500824	-0.320581	-0.271229	-0.364211	0.0697762	0.0365587	SUMO-conjugating enzyme involved in the Smt3p conjugation pathway; nuclear protein required for S- and M-phase cyclin degradation and mitotic control; involved in proteolysis mediated by the anaphase-promoting complex cyclosome (APCC) [Source:SGD;Acc:S000002222]
YDL065C	PEX19	-0.614112	0.0059821	0.160118	-0.149337	0.236609	0.542173	0.447695	-0.00323198	0.227475	0.223979	0.130183	0.232946	0.42644	0.279793	0.182573	0.296269	0.0708786	0.087877	Chaperone and import receptor for newly-synthesized class I peroxisomal membrane proteins (PMPs), binds PMPs in the cytoplasm and delivers them to the peroxisome for subsequent insertion into the peroxisomal membrane [Source:SGD;Acc:S000002223]
YDL066W	IDP1	1.82016	0.797429	0.939888	1.18583	0.319824	0.0727924	-2.9557	-0.0609474	-0.189661	-1.06877	0.944198	0.341096	-0.876902	0.408117	0.158607	-0.103392	0.393404	0.65622	Mitochondrial NADP-specific isocitrate dehydrogenase, catalyzes the oxidation of isocitrate to alpha-ketoglutarate; not required for mitochondrial respiration and may function to divert alpha-ketoglutarate to biosynthetic processes [Source:SGD;Acc:S000002224]
YDL067C	COX9	-0.133551	0.402421	0.329152	0.199341	0.167784	0.447628	-0.200798	-0.510167	-0.498408	-0.403124	0.10122	0.00644449	-1.05766	-0.686846	-0.703042	-0.815848	0.120994	0.236795	Subunit VIIa of cytochrome c oxidase, which is the terminal member of the mitochondrial inner membrane electron transport chain [Source:SGD;Acc:S000002225]
YDL069C	CBS1	-0.125994	0.569477	0.260264	0.234582	0.201176	0.380672	-0.390248	-0.363958	-0.222328	-0.325511	0.0521472	0.0429352	-0.343492	-1.01638	-0.531096	-0.630323	0.200482	0.0152524	Mitochondrial translational activator of the COB mRNA; membrane protein that interacts with translating ribosomes, acts on the COB mRNA 5'-untranslated leader [Source:SGD;Acc:S000002227]
YDL070W	BDF2	-0.172697	0.243988	0.401871	0.157721	0.17138	0.539225	0.780311	0.965431	0.611569	0.78577	0.102188	0.00281533	1.19152	1.14222	0.953415	1.09572	0.0725611	0.0054551	Protein involved in transcription initiation; acts at TATA-containing promoters; associates with the basal transcription factor TFIID; contains two bromodomains; corresponds to the C-terminal region of mammalian TAF1; redundant with Bdf1p; protein abundance increases in response to DNA replication stress; BDF2 has a paralog, BDF1, that arose from the whole genome
YDL072C	YET3	-0.496415	-0.167881	-0.345226	-0.336507	0.0949398	0.0898099	0.537341	0.906623	0.866377	0.770114	0.116965	0.00899977	-0.126637	0.391293	0.528095	0.26425	0.199394	0.367651	Protein of unknown function; YET3 null mutant decreases the level of secreted invertase; homolog of human BAP31 protein [Source:SGD;Acc:S000002230]
YDL073W	YDL073W	-0.274609	0.0342158	0.501426	0.0870112	0.225572	0.789635	0.178947	1.05108	0.585027	0.605018	0.251961	0.0835139	-0.311984	0.730045	1.17242	0.530161	0.440012	0.423445	Putative protein of unknown function; YDL073W is not an essential gene [Source:SGD;Acc:S000002231]
YDL074C	BRE1	0.369669	-0.203604	0.0383989	0.0681546	0.166157	0.617776	-0.133798	-0.33225	-0.465782	-0.31061	0.0964444	0.101918	0.0174881	0.46849	0.443715	0.309898	0.14638	0.171452	E3 ubiquitin ligase, forms heterodimer with Rad6p to monoubiquinate histone H2B-K123, which is required for the subsequent methylation of histone H3-K4 and H3-K79; required for DSBR, transcription, silencing, and checkpoint control [Source:SGD;Acc:S000002232]
YDL075W	RPL31A	0.0971492	0.907996	0.76692	0.590688	0.250108	0.0811209	-0.229884	-0.160315	-0.312745	-0.234314	0.0440587	0.0686443	-0.423142	0.972104	0.934587	0.494516	0.458957	0.441621	Protein component of the large (60S) ribosomal subunit, nearly identical to Rpl31Bp and has similarity to rat L31 ribosomal protein; associates with the karyopherin Sxm1p; loss of both Rpl31p and Rpl39p confers lethality [Source:SGD;Acc:S000002233]
YDL076C	RXT3	-0.46458	-0.0462741	0.214805	-0.0986829	0.197864	0.632874	1.27367	-0.0774355	0.55528	0.583837	0.39029	0.314108	0.449275	0.782513	0.722058	0.651282	0.1025	0.00495321	Subunit of the RPD3L complex; involved in histone deacetylation [Source:SGD;Acc:S000002234]
YDL077C	VAM6	-0.579118	-0.0294789	0.0582033	-0.183464	0.199439	0.485372	0.409727	0.525731	-0.0628492	0.29087	0.180002	0.287266	0.353149	1.00003	0.761686	0.704956	0.188881	0.0869197	Vacuolar protein that plays a critical role in the tethering steps of vacuolar membrane fusion by facilitating guanine nucleotide exchange on small guanosine triphosphatase Ypt7p [Source:SGD;Acc:S000002235]
YDL078C	MDH3	-0.353766	-0.338676	-0.173393	-0.288612	0.0577738	0.0158345	-0.367165	-0.332249	-0.172402	-0.290606	0.0599549	0.0510846	-0.842781	-0.650216	-0.0893101	-0.527436	0.226006	0.157501	Peroxisomal malate dehydrogenase, catalyzes interconversion of malate and oxaloacetate; involved in the glyoxylate cycle [Source:SGD;Acc:S000002236]
YDL079C	MRK1	-1.25163	-0.846615	-0.745427	-0.947892	0.154655	0.00766117	-3.22954	-3.19023	-3.15124	-3.19034	0.0226026	0.0164951	-2.1401	-2.15175	-2.21773	-2.16986	0.0241701	0.0224464	Glycogen synthase kinase 3 (GSK-3) homolog; one of four GSK-3 homologs in S. cerevisiae that function to activate Msn2p-dependent transcription of stress responsive genes and that function in protein degradation [Source:SGD;Acc:S000002237]
YDL080C	THI3	-0.68441	0.318444	1.25776	0.297264	0.560755	0.660767	0.788239	0.890143	0.823476	0.833953	0.02988	0.0289281	0.40673	0.48612	0.565765	0.486205	0.0459096	0.0473534	Probable alpha-ketoisocaproate decarboxylase, may have a role in catabolism of amino acids to long-chain and complex alcohols; required for expression of enzymes involved in thiamine biosynthesis [Source:SGD;Acc:S000002238]
YDL081C	RPP1A	0.281369	0.256828	0.310228	0.282808	0.0154319	0.0561603	0.0601923	-0.634767	-0.629874	-0.401483	0.230842	0.303695	0.364336	0.857387	0.796039	0.672587	0.15514	0.021921	Ribosomal stalk protein P1 alpha, involved in the interaction between translational elongation factors and the ribosome; accumulation of P1 in the cytoplasm is regulated by phosphorylation and interaction with the P2 stalk component [Source:SGD;Acc:S000002239]
YDL082W	RPL13A	0.42895	0.605659	0.545812	0.526807	0.0518892	0.00878356	-0.543116	-0.114371	0.0566046	-0.200294	0.178375	0.409295	-0.13048	0.0215363	0.257262	0.0494395	0.112797	0.764518	Protein component of the large (60S) ribosomal subunit, nearly identical to Rpl13Bp; not essential for viability; has similarity to rat L13 ribosomal protein [Source:SGD;Acc:S000002240]
YDL083C	RPS16B	0.173307	0.496644	0.331609	0.333854	0.0933461	0.0155229	-0.648168	-0.72189	-0.80011	-0.723389	0.0438682	0.0269145	-0.660303	-0.416432	-0.339626	-0.47212	0.0966684	0.110712	Protein component of the small (40S) ribosomal subunit; identical to Rps16Ap and has similarity to E. coli S9 and rat S16 ribosomal proteins [Source:SGD;Acc:S000002241]
YDL084W	SUB2	0.333948	0.186418	0.178951	0.233105	0.0504672	0.1189	-0.503327	-0.746736	-0.54683	-0.598964	0.0749456	0.00598942	-1.08797	-0.368242	-0.427902	-0.628039	0.230611	0.225586	Component of the TREX complex required for nuclear mRNA export; member of the DEAD-box RNA helicase superfamily and is involved in early and late steps of spliceosome assembly; homolog of the human splicing factor hUAP56 [Source:SGD;Acc:S000002242]
YDL085C-A	YDL085C-A	0.58969	0.410012	0.0925548	0.364085	0.145336	0.156806	0.0294548	-1.71076	-0.563364	-0.748224	0.510789	0.236451	-1.27134	-1.55235	-1.68527	-1.50299	0.122013	0.00894869	Putative protein of unknown function; green fluorescent protein (GFP)-fusion protein localizes to the cytoplasm and nucleus [Source:SGD;Acc:S000007588]
YDL085W	NDE2	-0.614742	-0.89162	-0.329515	-0.611959	0.162272	0.0534035	3.15819	-0.0103213	0.19271	1.11353	1.02401	0.330424	1.77305	2.88924	1.83265	2.16498	0.362539	0.0319636	Mitochondrial external NADH dehydrogenase, catalyzes the oxidation of cytosolic NADH; Nde1p and Nde2p are involved in providing the cytosolic NADH to the mitochondrial respiratory chain [Source:SGD;Acc:S000002243]
YDL086W	YDL086W	-0.335254	0.192914	0.120584	-0.00725214	0.165325	0.980024	0.852718	0.600636	0.395056	0.616137	0.132343	0.0240436	0.439151	0.556761	0.665301	0.553738	0.0653013	0.0570817	Putative protein of unknown function; the authentic, non-tagged protein is detected in highly purified mitochondria in high-throughput studies; YDL086W is not an essential gene [Source:SGD;Acc:S000002244]
YDL087C	LUC7	0.0912363	3.41531	0.935829	1.48079	0.997513	0.231229	0.75765	0.0965938	0.263099	0.372448	0.198508	0.19585	0.898583	0.910618	1.15073	0.986643	0.0821161	0.0132774	Essential protein associated with the U1 snRNP complex; splicing factor involved in recognition of 5' splice site; contains two zinc finger motifs; N-terminal zinc finger binds pre-mRNA [Source:SGD;Acc:S000002245]
YDL088C	ASM4	-0.858907	0.146817	-0.0741549	-0.262082	0.305155	0.481662	0.206083	0.874201	0.777672	0.619319	0.208489	0.0892902	-0.0916361	0.789988	0.646627	0.448326	0.273135	0.233385	Nuclear pore complex subunit, part of a subcomplex also containing Nup53p, Nup170p, and Pse1p [Source:SGD;Acc:S000002246]
YDL089W	NUR1	-0.766745	1.56215	-0.871526	-0.0253744	0.794337	0.798649	0.743151	0.690118	0.576039	0.669769	0.0493024	0.0209556	0.31362	0.29264	0.527797	0.378019	0.0751336	0.0907336	Protein of unknown function; interacts with Csm1p, Lrs4p; required for rDNA repeat stability; null mutant causes increase in unequal sister-chromatid exchange; GFP-fusion protein localizes to the nuclear periphery, possible Cdc28p substrate [Source:SGD;Acc:S000002247]
YDL090C	RAM1	-0.76458	0.555484	0.216566	0.00248981	0.395817	0.884468	0.251298	0.224144	0.292246	0.255896	0.0197933	0.0475759	-0.323809	-0.761808	-0.509617	-0.531745	0.126922	0.0241333	Beta subunit of the CAAX farnesyltransferase (FTase) that prenylates the a-factor mating pheromone and Ras proteins; required for the membrane localization of Ras proteins and a-factor; homolog of the mammalian FTase beta subunit [Source:SGD;Acc:S000002248]
YDL091C	UBX3	-0.268166	0.997898	0.190958	0.306897	0.37005	0.506684	0.288496	0.437138	0.455744	0.393793	0.0529215	0.0220591	0.628494	1.26056	1.01629	0.968448	0.184023	0.0607744	UBX (ubiquitin regulatory X) domain-containing protein that interacts with Cdc48p, green fluorescent protein (GFP)-fusion protein localizes to the cytoplasm in a punctate pattern [Source:SGD;Acc:S000002249]
YDL092W	SRP14	0.0596949	0.380284	-0.15104	0.0963129	0.154469	0.656743	-0.133578	-0.06991	-0.583426	-0.262305	0.161609	0.243286	-0.0147056	-0.209413	-0.138779	-0.120966	0.0569085	0.148288	Signal recognition particle (SRP) subunit, interacts with the RNA component of SRP to form the Alu domain, which is the region of SRP responsible for arrest of nascent chain elongation during membrane targeting; homolog of mammalian SRP14 [Source:SGD;Acc:S000002250]
YDL093W	PMT5	-0.856296	0.607951	0.291973	0.0145427	0.444871	0.719267	0.605647	1.47511	0.777673	0.952808	0.265828	0.0353412	0.898583	-1.30238	-1.3087	-0.570832	0.73471	0.289041	Protein O-mannosyltransferase; transfers mannose residues from dolichyl phosphate-D-mannose to protein serine/threonine residues; acts in a complex with Pmt3p, can instead interact with Pmt2p in some conditions; target for new antifungals
YDL095W	PMT1	-0.101409	0.0413005	0.187766	0.0425526	0.0834799	0.767512	-0.788984	-1.14157	-0.897137	-0.942562	0.104285	0.00484433	-0.310871	-0.740746	-0.346772	-0.466129	0.137699	0.0528205	Dubious open reading frame unlikely to encode a protein, based on available experimental and comparative sequence data; partially overlaps verified gene PMT1/YDL095W; YDL096C is not essential [Source:SGD;Acc:S000002254]
YDL097C	RPN6	-0.378464	0.148873	0.0397617	-0.0632763	0.16071	0.627709	0.542852	0.34876	0.507583	0.466398	0.059694	0.0539665	-0.479379	0.269762	0.272268	0.0208837	0.250133	0.925575	Essential, non-ATPase regulatory subunit of the 26S proteasome lid required for the assembly and activity of the 26S proteasome; the human homolog (S9 protein) partially rescues Rpn6p depletion [Source:SGD;Acc:S000002255]
YDL098C	SNU23	-0.649004	-0.240046	0.0795648	-0.269828	0.210846	0.3773	-0.182849	0.0510792	-0.766648	-0.299472	0.243153	0.333691	0.0791551	0.29264	0.186991	0.186262	0.0616289	0.0951642	Component of U4/U6.U5 snRNP involved in mRNA splicing via spliceosome [Source:SGD;Acc:S000002256]
YDL099W	BUG1	-0.0856079	0.220928	0.159725	0.0983484	0.0936596	0.414277	-0.0937627	-0.164001	-0.298095	-0.185286	0.0599381	0.139416	0.578893	0.639991	0.529413	0.582766	0.0319796	0.00957468	Cis-golgi localized protein involved in ER to Golgi transport; forms a complex with the mammalian GRASP65 homolog, Grh1p; mutants are compromised for the fusion of ER-derived vesicles with Golgi membranes [Source:SGD;Acc:S000002257]
YDL100C	GET3	-0.411008	0.467421	0.17371	0.0767076	0.258177	0.991231	0.310191	0.353835	0.278977	0.314334	0.0217087	0.000562617	0.187304	-0.18656	-0.08426	-0.0278388	0.111551	0.671558	Guanine nucleotide exchange factor for Gpa1p; amplifies G protein signaling; subunit of the GET complex, which is involved in Golgi to ER trafficking and insertion of proteins into the ER membrane; has low-level ATPase activity [Source:SGD;Acc:S000002258]
YDL101C	DUN1	0.348733	-0.392049	-0.260568	-0.101295	0.228192	0.734268	0.122564	-0.0103213	0.1438	0.0853478	0.0482258	0.232183	0.120975	-0.292322	0.787221	0.205291	0.314476	0.623062	Cell-cycle checkpoint serine-threonine kinase required for DNA damage-induced transcription of certain target genes, phosphorylation of Rad55p and Sml1p, and transient G2/M arrest after DNA damage; also regulates postreplicative DNA repair [Source:SGD;Acc:S000002259]
YDL102W	POL3	0.0468422	0.642717	0.577375	0.422311	0.18868	0.131282	0.117546	-0.264078	-0.017969	-0.0548336	0.111697	0.915413	0.076581	0.887285	1.02962	0.664495	0.296815	0.150521	Catalytic subunit of DNA polymerase delta; required for chromosomal DNA replication during mitosis and meiosis, intragenic recombination, repair of double strand DNA breaks, and DNA replication during nucleotide excision repair (NER) [Source:SGD;Acc:S000002260]
YDL103C	QRI1	-0.562439	0.175426	0.17578	-0.0704109	0.246014	0.708992	-0.22203	0.141682	-0.0673528	-0.0492336	0.105385	0.599337	-0.885688	-0.140319	0.0647547	-0.320418	0.288769	0.4154	UDP-N-acetylglucosamine pyrophosphorylase, catalyzes the formation of UDP-N-acetylglucosamine (UDP-GlcNAc), which is important in cell wall biosynthesis, protein N-glycosylation, and GPI anchor biosynthesis [Source:SGD;Acc:S000002261]
YDL104C	QRI7	0.00818886	0.465932	0.38713	0.287084	0.141291	0.174669	0.399828	0.149157	-0.399205	0.0499267	0.235937	0.802709	0.0765811	0.950267	0.550434	0.525761	0.252513	0.0902519	Protein involved in threonylcarbamoyl adenosine biosynthesis; Sua5p and Qri7p are necessary and sufficient for RNA t6A modification in vitro; highly conserved mitochondrial protein; essential for t6A modification of mitochondrial tRNAs that decode ANN codons; similar to Kae1p and E. coli YgjD, both of which are also required for tRNA t6A modification; when directed to the cytoplasm, complements t…
YDL105W	NSE4	0.269235	-0.614441	-0.163706	-0.169638	0.255113	0.520718	-1.76781	-1.51282	-1.07032	-1.45032	0.203758	0.00345602	0.593728	-0.36949	0.446184	0.223474	0.299526	0.458615	Component of the SMC5-SMC6 complex; this complex plays a key role in the removal of X-shaped DNA structures that arise between sister chromatids during DNA replication and repair [Source:SGD;Acc:S000002263]
YDL106C	PHO2	-0.4572	0.16983	0.0733329	-0.0713458	0.194928	0.782898	-0.503396	-0.28334	0.16999	-0.205582	0.19824	0.502657	-0.122479	0.938632	0.310206	0.375453	0.308049	0.307371	Homeobox transcription factor; regulatory targets include genes involved in phosphate metabolism; binds cooperatively with Pho4p to the PHO5 promoter; phosphorylation of Pho2p facilitates interaction with Pho4p [Source:SGD;Acc:S000002264]
YDL107W	MSS2	-0.288142	-0.0252667	0.326099	0.00423008	0.177928	0.954851	1.21066	0.726644	0.420121	0.785807	0.230117	0.117781	1.07261	1.163	0.933371	1.05633	0.0667876	0.000517522	Peripherally bound inner membrane protein of the mitochondrial matrix involved in membrane insertion of C-terminus of Cox2p, interacts genetically and physically with Cox18p [Source:SGD;Acc:S000002265]
YDL108W	KIN28	-0.245339	0.286023	0.555798	0.198828	0.235342	0.565855	0.777317	0.490108	0.32516	0.530862	0.132107	0.0542318	0.603127	0.201666	0.193796	0.332863	0.135151	0.130203	Serine/threonine protein kinase, subunit of the transcription factor TFIIH; involved in transcription initiation at RNA polymerase II promoters [Source:SGD;Acc:S000002266]
YDL110C	TMA17	-1.73429	-0.156833	-0.156617	-0.682579	0.525854	0.35078	1.01272	1.26344	1.62778	1.30131	0.178558	0.0359378	0.0664027	0.671152	0.299642	0.345732	0.17609	0.162437	Protein of unknown function that associates with ribosomes; heterozygous deletion demonstrated increases in chromosome instability in a rad9 deletion background; protein abundance is decreased upon intracellular iron depletion [Source:SGD;Acc:S000002268]
YDL111C	RRP42	-0.223079	0.308391	0.684291	0.256534	0.263215	0.494422	-0.610082	-0.340967	-0.250342	-0.400463	0.108025	0.0142854	-0.553113	-0.0176466	0.30868	-0.0873599	0.251208	0.90018	Exosome non-catalytic core component; involved in 3'-5' RNA processing and degradation in both the nucleus and the cytoplasm; has similarity to E. coli RNase PH and to human hRrp42p (EXOSC7)
YDL112W	TRM3	1.56021	0.33699	0.376572	0.757925	0.401307	0.240252	-0.780574	-0.264078	-0.346316	-0.463656	0.160228	0.125607	0.17088	0.187727	-0.179918	0.0595633	0.119839	0.655739	2'-O-ribose methyltransferase, catalyzes the ribose methylation of the guanosine nucleotide at position 18 of tRNAs [Source:SGD;Acc:S000002270]
YDL113C	ATG20	-0.168886	0.0718981	0.0198936	-0.0256982	0.0731511	0.790801	0.310191	1.19613	0.979306	0.828542	0.266626	0.115662	-0.271342	1.45874	0.80172	0.66304	0.504223	0.258937	Sorting nexin family member required for the cytoplasm-to-vacuole targeting (Cvt) pathway and for endosomal sorting; has a Phox homology domain that binds phosphatidylinositol-3-phosphate; interacts with Snx4p; potential Cdc28p substrate [Source:SGD;Acc:S000002271]
YDL115C	IWR1	-0.0426194	-0.0950673	-0.193454	-0.11038	0.0442101	0.161666	1.13122	0.928278	0.376055	0.811852	0.225636	0.0794642	0.806017	1.16798	1.09569	1.02323	0.110593	0.0259483	RNA polymerase II transport factor, conserved from yeast to humans; involved in both basal and regulated transcription from RNA polymerase II (RNAP II) promoters, but not itself a transcription factor; interacts with most of the RNAP II subunits; nu
YDL116W	NUP84	-0.262401	-0.232571	0.529012	0.011347	0.258976	0.920442	0.0371728	0.989679	-0.0826027	0.31475	0.339231	0.470022	0.0468337	0.487971	0.364916	0.299907	0.131428	0.145468	Subunit of the nuclear pore complex (NPC); forms a subcomplex with Nup85p, Nup120p, Nup145p-C, Sec13p, and Seh1p that plays a role in nuclear mRNA export, and NPC biogenesis; required also for transcription elongation as demonstrated by the G-less-b
YDL117W	CYK3	-0.0786887	-0.867969	-0.560597	-0.502418	0.229695	0.129485	0.940383	0.608589	0.451444	0.666805	0.144115	0.172684	0.253499	0.740693	1.06981	0.688	0.237116	0.0467891	SH3-domain protein located in the mother-bud neck and the cytokinetic actin ring; mutant phenotype and genetic interactions suggest a role in cytokinesis [Source:SGD;Acc:S000002275]
YDL119C	YDL119C	-0.346622	-0.301851	-0.197065	-0.281846	0.0443169	0.0515195	0.495546	0.442191	0.0533071	0.330348	0.139374	0.228321	0.576655	0.192389	0.248244	0.339096	0.119869	0.226268	Putative mitochondrial transport protein; GFP-fusion protein is induced in response to the DNA-damaging agent MMS; the authentic, non-tagged protein is detected in purified mitochondria [Source:SGD;Acc:S000002277]
YDL120W	YFH1	-0.462475	0.0229886	0.252393	-0.0623645	0.210731	0.777474	-0.516042	-1.13062	-0.81989	-0.822182	0.177416	0.0290806	-1.3942	-1.07556	-0.629414	-1.03306	0.221795	0.0282922	Mitochondrial matrix iron chaperone; oxidizes and stores iron; interacts with Isu1p to promote Fe-S cluster assembly; mutation results in multiple Fe/S-dependent enzyme deficiencies; human frataxin homolog is mutated in Friedrich's ataxia [Source:SGD;Acc:S000002278]
YDL121C	YDL121C	0.434381	0.518154	0.613901	0.522146	0.0518614	0.00826823	-0.715804	-0.912141	-1.0968	-0.908247	0.11	0.0533407	-0.407226	-0.288738	-0.446901	-0.380955	0.0475096	0.036225	Putative protein of unknown function; green fluorescent protein (GFP)-fusion protein localizes to the endoplasmic reticulum; YDL121C is not an essential protein [Source:SGD;Acc:S000002279]
YDL122W	UBP1	0.231855	0.294197	0.187087	0.237713	0.0310585	0.0249721	-0.367009	-0.575106	-0.852378	-0.598164	0.140587	0.0724648	1.16777	0.927491	0.840159	0.978474	0.0979481	0.0443924	Ubiquitin-specific protease that removes ubiquitin from ubiquitinated proteins; cleaves at the C terminus of ubiquitin fusions irrespective of their size; capable of cleaving polyubiquitin chains [Source:SGD;Acc:S000002280]
YDL124W	YDL124W	-0.727492	-0.825188	-0.576332	-0.709671	0.0723893	0.0204537	2.06021	2.01643	2.14843	2.07503	0.0388182	0.0112761	1.24323	1.61404	1.79709	1.55145	0.162919	0.0160502	NADPH-dependent alpha-keto amide reductase; reduces aromatic alpha-keto amides, aliphatic alpha-keto esters, and aromatic alpha-keto esters; member of the aldo-keto reductase (AKR) family [Source:SGD;Acc:S000002282]
YDL125C	HNT1	-0.11538	-0.374955	-0.2628	-0.251045	0.0751629	0.0528706	-0.710129	-0.986947	-1.12622	-0.941099	0.122284	0.0169496	-0.510157	0.0376851	-0.217107	-0.22986	0.158277	0.338628	Adenosine 5'-monophosphoramidase; interacts physically and genetically with Kin28p, a CDK and TFIIK subunit, and genetically with CAK1; member of the histidine triad (HIT) superfamily of nucleotide-binding proteins and similar to Hint [Source:SGD;Acc:S000002283]
YDL126C	CDC48	0.00132277	-0.338373	-0.290914	-0.209321	0.106209	0.187237	0.529309	-0.0760455	0.0366557	0.163306	0.185871	0.438921	0.366198	0.41397	0.388701	0.389623	0.0137983	0.0668413	ATPase involved in ubiquitin-mediated protein degradation; Cdc48p-Npl4p-Ufd1p complex participates in ER-associated degradation (ERAD) while Cdc48p-Npl4p-Vms1p complex participates in mitochondria-associated degradation (MAD); along with Npl4-Ufd1 c /.../, important for maintaining the cell wall integrity during heat stress to allow G1 progression; controls the proteasome-mediated degradation of …
YDL127W	PCL2	0.29682	-0.392049	-0.0409633	-0.0453972	0.198872	0.958186	0.745407	0.524015	0.161001	0.476808	0.170347	0.196679	-0.0734028	1.14508	1.21116	0.760948	0.417611	0.236262	Cyclin, interacts with cyclin-dependent kinase Pho85p; member of the Pcl1,2-like subfamily, involved in the regulation of polarized growth and morphogenesis and progression through the cell cycle; localizes to sites of polarized cell growth [Source:SGD;Acc:S000002285]
YDL128W	VCX1	-0.447228	0.235982	0.331866	0.0402068	0.245284	0.980057	0.200008	-0.0726055	0.022785	0.0500626	0.07987	0.49854	-1.07661	-0.102845	-0.322379	-0.500612	0.294891	0.319362	Vacuolar membrane antiporter with Ca2+/H+ and K+/H+ exchange activity, involved in control of cytosolic Ca2+ and K+ concentrations; has similarity to sodium/calcium exchangers, including the bovine Na+/Ca2+,K+ antiporter [Source:SGD;Acc:S000002286]
YDL130W	RPP1B	0.561739	0.328166	0.335919	0.408608	0.0765982	0.114296	-0.405329	-0.707183	-0.665116	-0.592542	0.0943912	0.00496334	0.267336	0.190033	0.25054	0.23597	0.0234745	0.117053	Ribosomal protein P1 beta, component of the ribosomal stalk, which is involved in interaction of translational elongation factors with ribosome; accumulation is regulated by phosphorylation and interaction with the P2 stalk component [Source:SGD;Acc:S000002288]
YDL130W-A	STF1	-0.990268	0.0772632	0.196524	-0.238827	0.377295	0.594464	0.372271	-0.0229951	0.299737	0.216338	0.121485	0.208662	0.225713	-0.00780601	-0.0716645	0.0487476	0.0903827	0.784113	Protein involved in regulation of the mitochondrial F1F0-ATP synthase; Stf1p and Stf2p may act as stabilizing factors that enhance inhibitory action of the Inh1p protein [Source:SGD;Acc:S000007232]
YDL131W	LYS21	-0.222359	0.657099	0.542008	0.325583	0.275978	0.400129	1.30463	0.851295	0.727632	0.961186	0.175394	0.02168	1.17123	1.03507	1.32517	1.17716	0.0837955	0.0230162	Homocitrate synthase isozyme, catalyzes the condensation of acetyl-CoA and alpha-ketoglutarate to form homocitrate, which is the first step in the lysine biosynthesis pathway; highly similar to the other isozyme, Lys20p [Source:SGD;Acc:S000002289]
YDL133C-A	RPL41B	0.854835	0.553089	0.461927	0.623284	0.118729	0.071553	-0.767242	-0.244154	-0.380567	-0.463988	0.156657	0.126254	0.0290418	0.508452	0.547243	0.361579	0.166645	0.173833	Ribosomal protein L47 of the large (60S) ribosomal subunit, identical to Rpl41Ap and has similarity to rat L41 ribosomal protein; comprised of only 25 amino acids; rpl41a rpl41b double null mutant is viable [Source:SGD;Acc:S000002293]
YDL133W	SRF1	-0.545815	0.192914	0.0152638	-0.112546	0.222622	0.643719	0.140266	0.989679	0.631822	0.587256	0.246215	0.137347	0.583709	2.06416	1.40179	1.34989	0.428157	0.0753639	Regulator of phospholipase D (Spo14p); interacts with Spo14p and regulates its catalytic activity; capable of buffering the toxicity of C16:0 platelet activating factor, a lipid that accumulates intraneuronally in Alzheimer's patients [Source:SGD;Acc:S000002291]
YDL134C	PPH21	-0.30457	0.0135897	0.153635	-0.0457819	0.135563	0.751787	0.741907	0.412134	0.777673	0.643905	0.116344	0.0466162	0.238069	0.943449	0.766584	0.649368	0.211892	0.0972044	Catalytic subunit of protein phosphatase 2A (PP2A), functionally redundant with Pph22p; methylated at C terminus; forms alternate complexes with several regulatory subunits; involved in signal transduction and regulation of mitosis [Source:SGD;Acc:S000002292]
YDL135C	RDI1	-0.43136	0.276745	0.325275	0.0568867	0.244525	0.992667	0.575875	0.920966	0.796781	0.764541	0.100915	0.00912074	0.553447	0.0354584	0.0940553	0.227654	0.163773	0.340232	Rho GDP dissociation inhibitor involved in the localization and regulation of Cdc42p and Rho1p [Source:SGD;Acc:S000002294]
YDL136W	RPL35B	0.19575	0.648119	0.666261	0.503377	0.153902	0.0871202	-0.543297	-0.478548	-0.331026	-0.450957	0.0628112	0.00351834	0.0416804	0.257963	0.237622	0.179089	0.0689545	0.129323	Protein component of the large (60S) ribosomal subunit, identical to Rpl35Ap and has similarity to rat L35 ribosomal protein [Source:SGD;Acc:S000002295]
YDL137W	ARF2	-0.218894	-0.404169	-0.350146	-0.324403	0.0550113	0.0182225	0.0574575	-0.597206	-0.543557	-0.361102	0.209852	0.280638	-0.595095	-0.147341	-0.15801	-0.300149	0.147506	0.332691	ADP-ribosylation factor, GTPase of the Ras superfamily involved in regulation of coated formation vesicles in intracellular trafficking within the Golgi; functionally interchangeable with Arf1p [Source:SGD;Acc:S000002296]
YDL138W	RGT2	-0.400617	0.235982	0.661207	0.165524	0.30854	0.473182	2.02444	2.44911	1.83657	2.10337	0.181177	0.00522353	2.52307	2.60451	1.39964	2.17574	0.388763	0.0063184	Plasma membrane high glucose sensor that regulates glucose transport; contains 12 predicted transmembrane segments and a long C-terminal tail required for induction of hexose transporters; highly similar to Snf3p [Source:SGD;Acc:S000002297]
YDL140C	RPO21	-0.0674176	-0.101078	0.299205	0.0435698	0.128186	0.732015	-0.0422617	0.290188	-0.102864	0.0483541	0.122176	0.756321	0.788222	0.24575	0.387941	0.473971	0.162399	0.0921606	RNA polymerase II largest subunit B220, part of central core; phosphorylation of C-terminal heptapeptide repeat domain regulates association with transcription and splicing factors; similar to bacterial beta-prime [Source:SGD;Acc:S000002299]
YDL141W	BPL1	-1.07869	-0.392049	0.935829	-0.178303	0.59128	0.658996	0.702509	0.252713	0.377135	0.444119	0.134095	0.125743	0.391623	0.00372709	1.19053	0.528626	0.349381	0.292197	Biotin:apoprotein ligase, covalently modifies proteins with the addition of biotin, required for acetyl-CoA carboxylase (Acc1p) holoenzyme formation [Source:SGD;Acc:S000002300]
YDL142C	CRD1	-0.271334	-0.254546	-0.456488	-0.327456	0.0646979	0.0774449	-0.0683203	0.252713	0.280173	0.154855	0.111869	0.334605	0.0241137	-0.34677	0.0586672	-0.0879964	0.129771	0.612909	Cardiolipin synthase; produces cardiolipin, which is a phospholipid of the mitochondrial inner membrane that is required for normal mitochondrial membrane potential and function; also required for normal vacuolar ion homeostasis [Source:SGD;Acc:S000002301]
YDL143W	CCT4	0.311712	0.239026	0.308342	0.28636	0.0236871	0.0200164	0.132733	-0.279669	-0.17868	-0.108539	0.124108	0.505728	-0.160656	0.0665323	0.0592295	-0.0116315	0.0745422	0.868454	Subunit of the cytosolic chaperonin Cct ring complex, related to Tcp1p, required for the assembly of actin and tubulins in vivo [Source:SGD;Acc:S000002302]
YDL144C	YDL144C	-0.745445	0.0875605	0.327597	-0.110096	0.325144	0.727231	0.74112	0.237606	0.0354702	0.338066	0.209805	0.259233	0.18117	0.19755	0.466942	0.281887	0.0926481	0.144005	Putative protein of unknown function; green fluorescent protein (GFP)-fusion protein localizes to the cytoplasm and nucleus; YDL144C is not an essential gene. [Source:SGD;Acc:S000002303]
YDL145C	COP1	-0.0990373	0.260028	0.220634	0.127208	0.113693	0.42807	-0.562259	-0.220539	-0.320731	-0.367843	0.101419	0.0585991	-0.404141	0.271429	0.179505	0.0155977	0.21154	0.827386	Alpha subunit of COPI vesicle coatomer complex, which surrounds transport vesicles in the early secretory pathway [Source:SGD;Acc:S000002304]
YDL146W	LDB17	-1.07869	0.324158	1.14995	0.131808	0.650503	0.832152	0.672761	1.57464	0.571222	0.939541	0.3189	0.0401902	-0.32381	-0.560174	0.276259	-0.202575	0.24895	0.569859	Protein involved in the regulation of endocytosis; transiently recruited to actin cortical patches in a SLA1-dependent manner after late coat component assembly; GFP-fusion protein localizes to the periphery, cytoplasm, bud, and bud neck [Source:SGD;Acc:S000002305]
YDL147W	RPN5	-0.173325	-0.203089	-0.111013	-0.162476	0.0271278	0.00968482	0.669494	0.71562	0.925124	0.770079	0.0786578	0.0337803	0.53263	0.672062	0.996459	0.733717	0.137399	0.0672931	Subunit of the COP9 signalosome (CSN) and non-ATPase regulatory subunit of the 26S proteasome lid, similar to mammalian p55 subunit and to another S. cerevisiae regulatory subunit, Rpn7p; Rpn5p is an essential protein [Source:SGD;Acc:S000002306]
YDL148C	NOP14	2.30432	0.873541	1.37092	1.51626	0.419373	0.0945655	-1.46099	-1.05321	-1.05085	-1.18835	0.136323	0.00485508	0.00328021	-0.221933	0.386903	0.0560833	0.177728	0.759135	Nucleolar protein, forms a complex with Noc4p that mediates maturation and nuclear export of 40S ribosomal subunits; also present in the small subunit processome complex, which is required for processing of pre-18S rRNA [Source:SGD;Acc:S000002307]
YDL149W	ATG9	-0.779128	-0.445488	-0.205527	-0.476714	0.166319	0.0331487	0.932629	0.989679	0.777672	0.899993	0.0633389	0.00873349	0.92833	1.21143	1.76455	1.30143	0.245554	0.0366975	Transmembrane protein involved in forming Cvt and autophagic vesicles; cycles between the phagophore assembly site (PAS) and other cytosolic punctate structures, not found in autophagosomes; may be involved in membrane delivery to the PAS [Source:SGD;Acc:S000002308]
YDL150W	RPC53	0.43321	0.322549	0.747168	0.500976	0.127174	0.0389127	0.183279	0.0354824	-0.354778	-0.0453388	0.160494	0.724463	0.339155	0.5374	0.643041	0.506532	0.0890716	0.0264771	RNA polymerase III subunit C53
YDL153C	SAS10	1.47385	0.915379	1.40531	1.26485	0.175851	0.0582369	-0.0191164	-0.0841226	0.152068	0.0162763	0.0704414	0.752979	0.983472	1.02893	1.03639	1.01626	0.0165357	0.0179186	Essential subunit of U3-containing Small Subunit (SSU) processome complex involved in production of 18S rRNA and assembly of small ribosomal subunit; disrupts silencing when overproduced; mutant has increased aneuploidy tolerance [Source:SGD;Acc:S000002312]
YDL154W	MSH5	-0.493726	0.251807	0.476398	0.0781596	0.293201	0.941506	1.33125	1.70017	0.415102	1.14884	0.382015	0.0656193	0.474085	2.21547	0.4338	1.04112	0.587292	0.168507	Protein of the MutS family, forms a dimer with Msh4p that facilitates crossovers between homologs during meiosis; msh5-Y823H mutation confers tolerance to DNA alkylating agents; homologs present in C. elegans and humans [Source:SGD;Acc:S000002313]
YDL155W	CLB3	-0.424864	0.0989373	0.465038	0.0463702	0.258234	0.911945	-0.289271	0.44911	0.125596	0.0951451	0.213695	0.652082	0.161617	-0.112715	-0.214728	-0.055275	0.112373	0.565991	B-type cyclin involved in cell cycle progression; activates Cdc28p to promote the G2/M transition; may be involved in DNA replication and spindle assembly; accumulates during S phase and G2, then targeted for ubiquitin-mediated degradation [Source:SGD;Acc:S000002314]
YDL156W	YDL156W	2.76931	-0.655083	-0.2226	0.630542	1.07665	0.70309	-1.51988	-1.76521	-1.28122	-1.5221	0.13972	0.0284058	-0.133839	-0.36949	0.0956864	-0.135881	0.134289	0.385411	Putative protein of unknown function; protein sequence contains three WD domains (WD-40 repeat); green fluorescent protein (GFP)-fusion protein localizes to the cytoplasm and nucleus; potential regulatory target of Mbp1p, which binds to the YDL156W /.../er region [Source:SGD;Acc:S000002315]
YDL157C	YDL157C	-0.0387624	0.00956801	-0.0262833	-0.0184926	0.0144854	0.304482	-0.0335074	-0.71412	-0.780573	-0.5094	0.238718	0.172808	-0.938864	-0.591883	-0.56787	-0.699539	0.119863	0.167196	Putative protein of unknown function; the authentic, non-tagged protein is detected in highly purified mitochondria in high-throughput studies
YDL158C	YDL158C	-0.0786886	0.192913	0.301192	0.138472	0.11299	0.395601	-0.312954	-0.88479	-0.811736	-0.669827	0.179678	0.0802645	-0.447593	0.00535818	-0.122569	-0.188268	0.134819	0.313393	Dubious open reading frame; unlikely to encode a functional protein, based on available experimental and comparative sequence data
YDL159W	STE7	0.12062	-0.713977	0.516604	-0.0255844	0.362682	0.991207	-0.726335	-0.397344	0.387726	-0.245318	0.330463	0.713191	0.558733	0.227545	0.756252	0.514176	0.154242	0.0863157	Signal transducing MAP kinase kinase involved in pheromone response, where it phosphorylates Fus3p, and in the pseudohyphal/invasive growth pathway, through phosphorylation of Kss1p; phosphorylated by Ste11p, degraded by ubiquitin pathway [Source:SGD;Acc:S000002318]
YDL160C-A	YDL160C-A	-0.673847	0.492474	-0.128941	-0.103438	0.336929	0.626482	-0.739562	-0.273356	-0.846818	-0.619912	0.176023	0.0671194	-1.19734	-0.591883	-1.3087	-1.03264	0.222712	0.119316	Putative protein of unknown function; mutant in a srs2 mutant background displays MMS hypersensitivity; ortholog of human MHF2, a component of the Fanconi anemia (FA) complex that is involved in maintaining genome stability [Source:SGD;Acc:S000028520]
YDL161W	ENT1	-0.255566	0.399634	0.308556	0.150874	0.204914	0.572132	0.654146	0.422978	0.321608	0.466244	0.0984028	0.0152882	1.14958	0.382239	0.265452	0.599091	0.277303	0.170628	Epsin-like protein involved in endocytosis and actin patch assembly; functionally redundant with Ent2p; binds clathrin via a clathrin-binding domain motif at C-terminus; relocalizes from bud neck to cytoplasm upon DNA replication stress; ENT1 has a paralog, ENT2, that arose from the whole genome duplication
YDL164C	CDC9	-0.0786887	-0.540148	-0.145091	-0.254642	0.144034	0.142624	-0.748702	-2.01032	-0.912643	-1.22389	0.396054	0.0268454	-0.124501	-1.02875	-0.221241	-0.458163	0.286655	0.2508	DNA ligase found in the nucleus and mitochondria, an essential enzyme that joins Okazaki fragments during DNA replication; also acts in nucleotide excision repair, base excision repair, and recombination [Source:SGD;Acc:S000002323]
YDL165W	CDC36	-0.19276	-0.234508	-0.275455	-0.234241	0.0238722	0.0136153	0.0951784	-0.464887	-0.0137409	-0.127817	0.171443	0.722426	-0.0668034	0.0455473	-0.42676	-0.149339	0.142452	0.322829	Component of the CCR4-NOT complex, which has multiple roles in regulating mRNA levels including regulation of transcription and destabilizing mRNAs by deadenylation; basal transcription factor [Source:SGD;Acc:S000002324]
YDL166C	FAP7	-0.308556	0.279897	0.385632	0.118991	0.215942	0.770435	0.39183	-0.486055	-0.513229	-0.202485	0.297261	0.752666	-0.511293	0.528412	-0.0495115	-0.0107976	0.30076	0.669521	Essential NTPase required for small ribosome subunit synthesis, mediates processing of the 20S pre-rRNA at site D in the cytoplasm but associates only transiently with 43S preribosomes via Rps14p, may be the endonuclease for site D [Source:SGD;Acc:S000002325]
YDL167C	NRP1	-0.0786886	0.879253	1.02483	0.608466	0.346138	0.273161	0.438775	0.13652	-0.440233	0.045021	0.257839	0.719046	-1.18114	0.0544804	0.0323331	-0.364777	0.408234	0.437618	Putative RNA binding protein of unknown function; localizes to stress granules induced by glucose deprivation; predicted to be involved in ribosome biogenesis [Source:SGD;Acc:S000002326]
YDL168W	SFA1	-0.165566	0.540837	0.411408	0.262226	0.217135	0.443834	1.18922	1.42102	0.954099	1.18811	0.134789	7.33581e-05	0.0598638	0.704008	0.93447	0.566114	0.261722	0.19047	Bifunctional enzyme containing both alcohol dehydrogenase and glutathione-dependent formaldehyde dehydrogenase activities, functions in formaldehyde detoxification and formation of long chain and complex alcohols, regulated by Hog1p-Sko1p [Source:SGD;Acc:S000002327]
YDL169C	UGX2	-0.37567	-0.0405766	0.350867	-0.0217934	0.209943	0.973836	1.72112	1.3241	1.07313	1.37278	0.188638	0.0204202	1.70594	2.45251	1.5133	1.89058	0.286415	0.0148933	Protein of unknown function, transcript accumulates in response to any combination of stress conditions [Source:SGD;Acc:S000002328]
YDL170W	UGA3	1.19433	0.0229885	0.0878325	0.43505	0.380101	0.372004	0.101605	-0.388833	0.514638	0.0758032	0.261128	0.543926	1.18035	2.63051	1.18315	1.66467	0.48292	0.00638723	Transcriptional activator necessary for gamma-aminobutyrate (GABA)-dependent induction of GABA genes (such as UGA1, UGA2, UGA4); zinc-finger transcription factor of the Zn(2)-Cys(6) binuclear cluster domain type; localized to the nucleus [Source:SGD;Acc:S000002329]
YDL171C	GLT1	1.42381	-0.834567	-1.25485	-0.22187	0.831737	0.842543	-1.39025	-0.456121	-0.329243	-0.725204	0.334533	0.155141	-0.838383	-0.0393416	0.291525	-0.1954	0.33538	0.570383	NAD(+)-dependent glutamate synthase (GOGAT), synthesizes glutamate from glutamine and alpha-ketoglutarate; with Gln1p, forms the secondary pathway for glutamate biosynthesis from ammonia; expression regulated by nitrogen source [Source:SGD;Acc:S000002330]
YDL173W	PAR32	0.591163	-0.425216	-0.338005	-0.0573525	0.325234	0.94098	-0.930817	1.02071	1.42404	0.504641	0.727112	0.419873	0.974818	2.28259	1.06353	1.44031	0.421915	0.00780116	Putative protein of unknown function; hyperphosphorylated upon rapamycin treatment in a Tap42p-dependent manner; green fluorescent protein (GFP)-fusion protein localizes to the cytoplasm; PAR32 is not an essential gene [Source:SGD;Acc:S000002332]
YDL174C	DLD1	-1.26916	0.0971354	-0.0521809	-0.408069	0.432699	0.434411	0.557759	-0.0927835	-0.20418	0.0869318	0.2376	0.736445	0.993531	0.878196	1.06662	0.979449	0.0548472	0.0189561	D-lactate dehydrogenase, oxidizes D-lactate to pyruvate, transcription is heme-dependent, repressed by glucose, and derepressed in ethanol or lactate; located in the mitochondrial inner membrane [Source:SGD;Acc:S000002333]
YDL175C	AIR2	-0.383543	1.48242	0.678032	0.592303	0.54036	0.450811	-1.10485	-0.495748	-0.30033	-0.633641	0.242262	0.0738889	-0.423345	0.238192	-0.531096	-0.23875	0.240491	0.362246	Zinc knuckle protein, involved in nuclear RNA processing and degredation as a component of the TRAMP complex; stimulates the poly(A) polymerase activity of Pap2p in vitro; functionally redundant with Air1p [Source:SGD;Acc:S000002334]
YDL176W	YDL176W	-0.251525	0.415306	0.388342	0.184041	0.217922	0.61343	1.17269	0.641755	0.718779	0.844407	0.165639	0.085922	1.59373	1.58118	1.31075	1.49522	0.0923071	0.00736273	Protein of unknown function, predicted by computational methods to be involved in fructose-1,6-bisphosphatase (Fbp1p) degradation; interacts with components of the GID complex; YDL176W is not an essential gene [Source:SGD;Acc:S000002335]
YDL177C	YDL177C	0.0848102	-0.240046	1.48837	0.444378	0.530353	0.481087	0.846244	0.627109	1.28669	0.920013	0.193943	0.1078	0.576655	0.367475	1.89517	0.946433	0.478196	0.173596	Putative protein of unknown function; similar to the mouse IMPACT gene; YDL177C is not an essential gene
YDL178W	DLD2	-0.286797	0.252856	0.421256	0.129105	0.213558	0.736633	-1.02238	-0.787929	-1.6295	-1.14661	0.250755	0.0611524	-1.15105	-0.269955	-0.609785	-0.676929	0.256556	0.188367	D-lactate dehydrogenase, located in the mitochondrial matrix [Source:SGD;Acc:S000002337]
YDL179W	PCL9	-0.785907	0.981409	0.574373	0.256625	0.534345	0.888159	1.39111	1.37301	1.74966	1.50459	0.122644	0.0172812	-0.586844	0.646277	-0.579351	-0.173306	0.409797	0.634131	Cyclin, forms a functional kinase complex with Pho85p cyclin-dependent kinase (Cdk), expressed in late M/early G1 phase, activated by Swi5p [Source:SGD;Acc:S000002338]
YDL180W	YDL180W	-0.350362	-0.125534	-0.0516798	-0.175859	0.0898187	0.238395	0.439089	0.289239	-0.0628492	0.221826	0.148766	0.312031	0.660271	1.19819	1.07771	0.978726	0.162982	0.0148285	Putative protein of unknown function; green fluorescent protein (GFP)-fusion protein localizes to the vacuole [Source:SGD;Acc:S000002339]
YDL181W	INH1	0.10628	1.07663	1.2028	0.795236	0.346398	0.153016	-1.10485	-0.303103	-0.431469	-0.613139	0.24863	0.0952703	-0.671429	-0.194547	-0.0417114	-0.302563	0.189637	0.220184	Protein that inhibits ATP hydrolysis by the F1F0-ATP synthase; inhibitory function is enhanced by stabilizing proteins Stf1p and Stf2p; has similarity to Stf1p; has a calmodulin-binding motif and binds calmodulin in vitro [Source:SGD;Acc:S000002340]
YDL182W	LYS20	0.506274	1.59218	1.05591	1.05145	0.313483	0.0415989	0.895154	2.22575	1.60606	1.57565	0.38441	0.0579069	0.203996	1.06321	1.13424	0.80048	0.298946	0.144094	Homocitrate synthase isozyme, catalyzes the condensation of acetyl-CoA and alpha-ketoglutarate to form homocitrate, which is the first step in the lysine biosynthesis pathway; highly similar to the other isozyme, Lys21p [Source:SGD;Acc:S000002341]
YDL183C	YDL183C	0.698919	0.607951	-0.0965921	0.403426	0.251384	0.259213	0.743151	1.27919	0.415102	0.812479	0.251836	0.0848865	1.31362	0.192389	0.219675	0.575228	0.36928	0.113569	Mitochondrial inner-membrane protein thought to be involved in the formation of an active mitochondrial K+/H+ exchanger (KHE) system; non-essential gene [Source:SGD;Acc:S000002342]
YDL184C	RPL41A	0.644251	0.337645	0.306904	0.4296	0.107692	0.0585915	-0.924915	-0.205326	-0.230757	-0.453666	0.235739	0.154347	0.377046	0.159013	0.103993	0.213351	0.0833744	0.0628375	Ribosomal protein L47 of the large (60S) ribosomal subunit, identical to Rpl41Bp and has similarity to rat L41 ribosomal protein; comprised of only 25 amino acids; rpl41a rpl41b double null mutant is viable [Source:SGD;Acc:S000002343]
YDL185C-A	YDL185C-A	0.406738	1.03297	1.42762	0.955776	0.297219	0.259379	0.895154	1.79511	2.11667	1.60231	0.365561	0.224806	0.991692	0.622622	0.774652	0.796322	0.107091	0.224456	Dubious open reading frame unlikely to encode a protein, based on available experimental and comparative sequence data; partially overlaps the verified gene YDL185W; identified by homology with hemiascomycetous yeast species [Source:SGD;Acc:S000007600]
YDL185W	VMA1	0.101519	0.153211	0.282497	0.179076	0.0538206	0.106805	0.537235	0.726644	0.696284	0.653388	0.058734	0.0128814	0.668123	0.894816	0.966791	0.843243	0.0899917	0.013435	Subunit A of the V1 peripheral membrane domain of V-ATPase; protein precursor undergoes self-catalyzed splicing to yield the extein Tfp1p and the intein Vde (PI-SceI), which is a site-specific endonuclease; the V1 peripheral membrane domain of the vacuolar H+-ATPase (V-ATPase) has eight subunits; involved in methionine restriction extension of chronological lifespan in an autophagy-dependent mann…
YDL188C	PPH22	-0.856296	0.427379	-0.188159	-0.205692	0.370669	0.50466	-0.178847	-0.533883	0.312009	-0.133574	0.245235	0.777214	-1.71386	-0.4817	0.638829	-0.51891	0.679418	0.466544	Catalytic subunit of protein phosphatase 2A (PP2A), functionally redundant with Pph21p; methylated at C terminus; forms alternate complexes with several regulatory subunits; involved in signal transduction and regulation of mitosis [Source:SGD;Acc:S000002347]
YDL189W	RBS1	-0.353051	-0.222124	0.240284	-0.11163	0.179971	0.576423	0.452636	-0.889015	-0.562177	-0.332852	0.403918	0.612074	0.216596	0.60865	0.694402	0.506549	0.147075	0.0488231	Protein of unknown function, identified as a high copy suppressor of psk1 psk2 mutations that confer temperature-sensitivity for galactose utilization; proposed to bind single-stranded nucleic acids via its R3H domain [Source:SGD;Acc:S000002348]
YDL190C	UFD2	1.13282	-0.095656	-0.441594	0.198522	0.477702	0.875798	-0.255089	0.819754	0.896317	0.486994	0.371699	0.295694	0.959337	0.823155	0.488309	0.756934	0.139947	0.0335233	Ubiquitin chain assembly factor (E4) that cooperates with a ubiquitin-activating enzyme (E1), a ubiquitin-conjugating enzyme (E2), and a ubiquitin protein ligase (E3) to conjugate ubiquitin to substrates; also functions as an E3 [Source:SGD;Acc:S000002349]
YDL191W	RPL35A	-0.082797	0.730523	0.630355	0.426027	0.25605	0.234742	-0.407409	-0.336493	-0.34306	-0.362321	0.0226237	0.0223954	0.507301	0.460503	0.394646	0.45415	0.0326757	0.0340854	Protein component of the large (60S) ribosomal subunit, identical to Rpl35Bp and has similarity to rat L35 ribosomal protein [Source:SGD;Acc:S000002350]
YDL192W	ARF1	0.0920032	0.277235	0.173296	0.180845	0.053605	0.0132581	0.00493723	-0.719273	-0.700036	-0.471457	0.238262	0.193467	-0.399486	-0.260784	-0.281582	-0.313951	0.0431869	0.10143	ADP-ribosylation factor, GTPase of the Ras superfamily involved in regulation of coated vesicle formation in intracellular trafficking within the Golgi; functionally interchangeable with Arf2p [Source:SGD;Acc:S000002351]
YDL193W	NUS1	-0.577494	0.308391	-0.552749	-0.273951	0.291258	0.378323	0.0410046	-0.244787	0.777673	0.191297	0.304574	0.572563	0.0435311	-0.200304	0.413762	0.0856631	0.178513	0.621693	Putative prenyltransferase, required for cell viability; proposed to be involved in protein trafficking because tet-repressible mutant shows accumulation of hypoglycosylated forms of CPY [Source:SGD;Acc:S000002352]
YDL194W	SNF3	-0.25202	-0.0853877	-0.052675	-0.130028	0.0617229	0.183519	-1.25685	-1.9738	-1.73329	-1.65464	0.210667	0.0398742	-0.59327	-1.73627	-0.689794	-1.00645	0.365976	0.0755977	Plasma membrane low glucose sensor that regulates glucose transport; contains 12 predicted transmembrane segments and a long C-terminal tail required for induction of hexose transporters; also senses fructose and mannose; similar to Rgt2p [Source:SGD;Acc:S000002353]
YDL195W	SEC31	-0.0614107	-0.138601	0.041698	-0.0527711	0.0522267	0.423431	-0.31558	-0.691253	-0.457104	-0.487979	0.109541	0.000572063	-1.02952	-0.229864	0.0647546	-0.398211	0.326913	0.386117	Component of the Sec13p-Sec31p complex of the COPII vesicle coat, required for vesicle formation in ER to Golgi transport; mutant has increased aneuploidy tolerance [Source:SGD;Acc:S000002354]
YDL197C	ASF2	0.0175265	0.275376	0.903408	0.39877	0.263069	0.295488	-0.352774	0.0421459	-0.342622	-0.21775	0.129981	0.244485	0.433915	0.777351	0.534056	0.581774	0.101972	0.044302	Anti-silencing protein that causes derepression of silent loci when overexpressed [Source:SGD;Acc:S000002356]
YDL198C	GGC1	-0.216192	0.189996	0.413914	0.129239	0.184415	0.552756	0.16768	-0.858318	-1.09022	-0.593621	0.386492	0.291426	-0.493735	-0.269955	-0.354507	-0.372732	0.0652393	0.0881984	Mitochondrial GTP/GDP transporter, essential for mitochondrial genome maintenance; has a role in mitochondrial iron transport; member of the mitochondrial carrier family [Source:SGD;Acc:S000002357]
YDL199C	YDL199C	-0.493726	-0.655083	0.281326	-0.289161	0.289022	0.478086	0.895154	1.25271	0.275172	0.80768	0.285561	0.0994155	1.37775	0.756041	0.668576	0.934123	0.223247	0.0182754	Putative transporter, member of the sugar porter family [Source:SGD;Acc:S000002358]
YDL200C	MGT1	-0.583481	0.22361	0.314341	-0.0151765	0.285357	0.928445	0.296116	-0.299828	-0.544256	-0.182656	0.249568	0.645479	0.067864	1.15876	0.288859	0.50516	0.332967	0.201195	DNA repair methyltransferase (6-O-methylguanine-DNA methylase); involved in protection against DNA alkylation damage
YDL201W	TRM8	-0.112372	1.28602	1.06136	0.745004	0.433566	0.27316	0.101014	-0.540836	-0.231788	-0.22387	0.185329	0.35096	-0.294062	0.271913	0.422337	0.133396	0.218096	0.648972	Noncatalytic subunit of a tRNA methyltransferase complex; Trm8p and Trm82p comprise an enzyme that catalyzes a methyl-transfer from S-adenosyl-l-methionine to the N(7) atom of guanine at position 46 in tRNA; Trm8 lacks catalytic activity if not boun /.../rm82p [Source:SGD;Acc:S000002360]
YDL202W	MRPL11	-0.470568	0.249497	0.539901	0.106276	0.300359	0.989527	-0.540945	-0.782911	-1.03524	-0.786366	0.142702	0.0480689	-1.03688	-1.12622	-0.427609	-0.863568	0.2195	0.0362203	Mitochondrial ribosomal protein of the large subunit [Source:SGD;Acc:S000002361]
YDL203C	ACK1	-0.545815	1.15227	-0.145091	0.153789	0.512468	0.967521	0.936974	0.326714	0.0407069	0.434798	0.264314	0.300784	-0.271342	0.282586	0.276259	0.0958343	0.183597	0.99878	Protein that functions upstream of Pkc1p in the cell wall integrity pathway; GFP-fusion protein expression is induced in response to the DNA-damaging agent MMS; non-tagged Ack1p is detected in purified mitochondria [Source:SGD;Acc:S000002362]
YDL204W	RTN2	-1.66365	0.05541	-0.44622	-0.68482	0.510389	0.255167	3.4224	3.12213	4.1256	3.55671	0.297358	0.0243819	1.64257	2.55822	2.64363	2.28147	0.320402	0.0304612	Protein of unknown function; has similarity to mammalian reticulon proteins; member of the RTNLA (reticulon-like A) subfamily [Source:SGD;Acc:S000002363]
YDL205C	HEM3	1.16924	0.607951	-0.468561	0.43621	0.480527	0.583614	-0.274771	-0.388833	0.399161	-0.0881478	0.245869	0.96479	-1.62498	-0.43988	-0.0456695	-0.703509	0.474581	0.332051	Porphobilinogen deaminase, catalyzes the conversion of 4-porphobilinogen to hydroxymethylbilane, the third step in heme biosynthesis; localizes to the cytoplasm and nucleus; expression is regulated by Hap2p-Hap3p, but not by levels of heme [Source:SGD;Acc:S000002364]
YDL206W	YDL206W	-0.322614	-0.584694	0.0733328	-0.277992	0.191262	0.285157	-0.927968	0.482719	-0.151938	-0.199063	0.407911	0.718955	0.921303	0.656045	1.06053	0.879293	0.118639	0.0233107	Putative protein of unknown function; YDL206W is not an essential protein [Source:SGD;Acc:S000002365]
YDL207W	GLE1	0.0610361	0.0989373	0.241932	0.133969	0.0550795	0.1694	-0.12404	-0.566137	-0.0542048	-0.248127	0.160278	0.214148	0.082666	0.435084	0.250264	0.256005	0.101775	0.070641	Cytoplasmic nucleoporin required for polyadenylated RNA export; not essential for protein import; contains a nuclear export signal; when bound to inositol hexakisphosphate (IP6), functions as an activator for the Dbp5p ATPase activity at the nuclear /.../complex during mRNA export [Source:SGD;Acc:S000002366]
YDL208W	NHP2	0.477858	1.16543	0.822596	0.821962	0.198486	0.0123039	-0.087401	-0.0316162	-0.12439	-0.0811356	0.026964	0.124592	0.457174	0.759299	0.767099	0.661191	0.102033	0.020517	Nuclear protein related to mammalian high mobility group (HMG) proteins, essential for function of H/ACA-type snoRNPs, which are involved in 18S rRNA processing [Source:SGD;Acc:S000002367]
YDL209C	CWC2	1.04684	1.44445	0.836294	1.1092	0.178307	0.0446263	-0.260124	-0.0692149	1.30819	0.326283	0.494036	0.602882	0.866161	0.952438	1.13041	0.983002	0.0777971	0.0289616	Member of the NineTeen Complex (NTC) that contains Prp19p and stabilizes U6 snRNA in catalytic forms of the spliceosome containing U2, U5, and U6 snRNAs; binds directly to U6 snRNA; similar to S. pombe Cwf2 [Source:SGD;Acc:S000002368]
YDL210W	UGA4	-0.493726	1.02299	1.42126	0.650173	0.58339	0.531025	1.78824	2.57464	0.777673	1.71352	0.520084	0.0631164	0.828194	2.99308	2.13424	1.98517	0.629378	0.0814095	Permease that serves as a gamma-aminobutyrate (GABA) transport protein involved in the utilization of GABA as a nitrogen source; catalyzes the transport of putrescine and delta-aminolevulinic acid (ALA); localized to the vacuolar membrane [Source:SGD;Acc:S000002369]
YDL211C	YDL211C	-0.756761	-0.0135374	0.198864	-0.190478	0.289704	0.536304	-0.792902	-1.09778	-0.80729	-0.899325	0.0993163	0.000715179	-2.11934	-1.43988	1.08361	-0.825202	0.974354	0.45153	Putative protein of unknown function; green fluorescent protein (GFP)-fusion protein localizes to the vacuole [Source:SGD;Acc:S000002370]
YDL212W	SHR3	0.116257	0.328334	0.0791935	0.174595	0.0776105	0.0889329	-1.11643	-0.524895	-0.409206	-0.683511	0.219022	0.137719	-1.39533	-0.673521	-0.825025	-0.964626	0.219749	0.0661385	Endoplasmic reticulum packaging chaperone, required for incorporation of amino acid permeases into COPII coated vesicles for transport to the cell surface [Source:SGD;Acc:S000002371]
YDL213C	NOP6	1.07238	1.22194	0.808917	1.03441	0.120732	0.0148002	-0.487202	-0.871746	-0.763167	-0.707372	0.11446	0.0302609	0.625898	0.696043	0.837176	0.719706	0.0621275	0.0184962	rRNA-binding protein required for 40S ribosomal subunit biogenesis; contains an RNA recognition motif (RRM) and has similarity to hydrophilins; NOP6 may be a fungal-specific gene as no homologs have been yet identified in higher eukaryotes [Source:SGD;Acc:S000002372]
YDL214C	PRR2	-1.53812	-0.129015	-0.578744	-0.748626	0.415548	0.219473	0.480116	-0.0103213	1.19271	0.554168	0.349253	0.277307	1.05059	0.56012	0.861221	0.823976	0.142805	0.0723338	Serine/threonine protein kinase that inhibits pheromone induced signalling downstream of MAPK, possibly at the level of the Ste12p transcription factor; mutant has increased aneuploidy tolerance [Source:SGD;Acc:S000002373]
YDL215C	GDH2	-0.535146	-0.380584	-0.166285	-0.360672	0.106945	0.0506069	0.66232	0.493445	0.561944	0.57257	0.0490385	0.021606	0.866161	1.82789	2.02852	1.57419	0.35872	0.0468781	NAD(+)-dependent glutamate dehydrogenase, degrades glutamate to ammonia and alpha-ketoglutarate; expression sensitive to nitrogen catabolite repression and intracellular ammonia levels [Source:SGD;Acc:S000002374]
YDL216C	RRI1	-0.626176	-0.392049	0.564992	-0.151078	0.364358	0.858453	1.31019	1.65264	0.455744	1.13953	0.355896	0.194383	0.773052	0.607426	0.624182	0.66822	0.0526387	0.00753571	Catalytic subunit of the COP9 signalosome (CSN) complex that acts as an isopeptidase in cleaving the ubiquitin-like protein Nedd8 from SCF ubiquitin ligases; metalloendopeptidase involved in the adaptation to pheromone signaling [Source:SGD;Acc:S000002375]
YDL217C	TIM22	0.506274	0.916073	0.941066	0.787804	0.14095	0.0326477	-0.264045	0.0303207	-1.02968	-0.421136	0.315917	0.263571	-2.0787	-0.9842	-1.03569	-1.36619	0.356561	0.0937479	Essential core component of the mitochondrial TIM22 complex involved in insertion of polytopic proteins into the inner membrane; forms the channel through which proteins are imported [Source:SGD;Acc:S000002376]
YDL219W	DTD1	0.159003	0.568423	0.374231	0.367219	0.118241	0.0521085	0.544247	-0.290429	-0.13213	0.0405625	0.255954	0.7089	-0.579464	-0.650776	-0.138779	-0.45634	0.160109	0.21301	D-Tyr-tRNA(Tyr) deacylase, functions in protein translation, may affect nonsense suppression via alteration of the protein synthesis machinery; ubiquitous among eukaryotes [Source:SGD;Acc:S000002378]
YDL220C	CDC13	1.50627	-0.392049	-0.193454	0.306924	0.602409	0.581582	0.895154	-0.595284	-2.22233	-0.640819	0.900227	0.749641	0.576655	1.82315	-1.04567	0.45138	0.830524	0.679819	Single stranded DNA-binding protein found at TG1-3 telomere G-tails; key roles in regulation of telomerase, telomere end protection, conventional telomere replication; regulates telomere replication through recruitment of specific sub-complexes, essential function is telomere capping; forms homodimer via N-terminus; disruption of dimerization leads to short telomeres; autophagy and proteasome are…
YDL224C	WHI4	-0.875155	0.110451	-0.111924	-0.292209	0.298458	0.412465	1.09446	0.84158	0.733278	0.889774	0.107013	0.0524189	-0.16106	-0.68652	-0.0257699	-0.291117	0.201522	0.214816	Putative RNA binding protein and partially redundant Whi3p homolog that regulates the cell size requirement for passage through Start and commitment to cell division [Source:SGD;Acc:S000002383]
YDL225W	SHS1	-0.394376	0.422736	-0.234096	-0.0685785	0.249977	0.641924	0.259918	0.375861	0.436636	0.357472	0.051836	0.0581002	0.606402	0.634121	0.183149	0.474557	0.145924	0.0618496	Component of the septin ring that is required for cytokinesis; septins are GTP-binding proteins that assemble into rod-like hetero-oligomers that can associate with other rods to form filaments; septin rings at the mother-bud neck act as scaffolds f /.../ruiting cell division factors and as barriers to prevent diffusion of specific proteins between mother and daughter cells; undergoes sumoylation…
YDL226C	GCS1	-0.267298	0.329966	0.31252	0.125063	0.196245	0.74545	-0.623313	-0.506279	-0.333836	-0.487809	0.0840737	0.0629644	-1.32059	-1.23697	-1.07465	-1.21073	0.0721974	0.0406696	ADP-ribosylation factor GTPase activating protein (ARF GAP), involved in ER-Golgi transport; shares functional similarity with Glo3p [Source:SGD;Acc:S000002385]
YDL227C	HO	-0.947343	-0.126155	-0.127994	-0.400497	0.273423	0.324375	-2.93774	-4.68839	-4.06602	-3.89738	0.512357	0.0117075	-3.0901	-2.39924	-2.63991	-2.70975	0.202469	0.0786881	Site-specific endonuclease required for gene conversion at the MAT locus (homothallic switching) through the generation of a ds DNA break; expression restricted to mother cells in late G1 as controlled by Swi4p-Swi6p, Swi5p and Ash1p [Source:SGD;Acc:S000002386]
YDL229W	SSB1	0.517175	0.922676	0.908017	0.782623	0.132791	0.00950185	-0.532908	-0.638199	-0.512045	-0.561051	0.0390415	0.00532701	-0.501629	-0.00870895	-0.0819261	-0.197421	0.153565	0.319245	Cytoplasmic ATPase that is a ribosome-associated molecular chaperone, functions with J-protein partner Zuo1p; may be involved in folding of newly-made polypeptide chains; member of the HSP70 family; interacts with phosphatase subunit Reg1p [Source:SGD;Acc:S000002388]
YDL230W	PTP1	-0.916937	0.192913	-0.133333	-0.285786	0.329329	0.456348	0.19061	-0.251329	-0.637365	-0.232695	0.239197	0.500253	0.269226	0.308582	0.883941	0.48725	0.198671	0.166609	Phosphotyrosine-specific protein phosphatase that dephosphorylates a broad range of substrates in vivo, including Fpr3p; localized to the cytoplasm and the mitochondria; proposed to be a negative regulator of filamentation [Source:SGD;Acc:S000002389]
YDL231C	BRE4	-0.450658	0.146371	0.263404	-0.0136275	0.221111	0.749154	0.565846	0.262697	-0.222327	0.202072	0.229536	0.488855	0.293442	0.659656	1.27626	0.743119	0.286767	0.114327	Zinc finger protein containing five transmembrane domains; null mutant exhibits strongly fragmented vacuoles and sensitivity to brefeldin A, a drug which is known to affect intracellular transport [Source:SGD;Acc:S000002390]
YDL232W	OST4	-0.121124	0.32965	0.646816	0.285114	0.222801	0.420583	0.078461	0.778175	0.861737	0.572791	0.248339	0.119175	-1.04147	-0.406327	-0.0716647	-0.506489	0.284404	0.274578	Subunit of the oligosaccharyltransferase complex of the ER lumen, which catalyzes protein asparagine-linked glycosylation; type I membrane protein required for incorporation of Ost3p or Ost6p into the OST complex [Source:SGD;Acc:S000002391]
YDL233W	YDL233W	-0.313154	-0.0924888	0.15987	-0.0819243	0.136652	0.654292	0.496604	-0.736146	0.0802353	-0.0531022	0.362056	0.89927	0.847957	0.567316	0.598187	0.671153	0.0888498	0.0173317	Putative protein of unknown function; green fluorescent protein (GFP)-fusion protein localizes to the cytoplasm and nucleus; YDL233W is not an essential gene [Source:SGD;Acc:S000002392]
YDL234C	GYP7	-0.63123	-0.109649	0.0833865	-0.219164	0.213436	0.422936	1.05562	1.70017	1.58503	1.44694	0.198464	0.0245358	0.744255	1.02109	0.895169	0.886839	0.0800251	0.0330916	GTPase-activating protein for yeast Rab family members including: Ypt7p (most effective), Ypt1p, Ypt31p, and Ypt32p (in vitro); involved in vesicle mediated protein trafficking [Source:SGD;Acc:S000002393]
YDL235C	YPD1	-0.259261	-0.199404	1.02894	0.190091	0.419779	0.995567	-0.400302	1.79703	0.69967	0.698801	0.634316	0.354256	-1.8563	0.225253	1.32065	-0.103466	0.93172	0.863941	Phosphorelay intermediate protein, phosphorylated by the plasma membrane sensor Sln1p in response to osmotic stress and then in turn phosphorylates the response regulators Ssk1p in the cytosol and Skn7p in the nucleus [Source:SGD;Acc:S000002394]
YDL236W	PHO13	0.0193434	1.22462	1.4745	0.906155	0.449235	0.18449	0.215144	2.57464	2.27363	1.68781	0.74144	0.133894	-2.1138	1.01817	0.604881	-0.163583	0.982381	0.722368	Alkaline phosphatase specific for p-nitrophenyl phosphate; also has protein phosphatase activity [Source:SGD;Acc:S000002395]
YDL237W	AIM6	-0.794896	0.13402	0.253019	-0.135952	0.331258	0.670593	0.562578	0.404716	0.0714037	0.346233	0.144774	0.16033	-0.189812	-0.336323	-0.104563	-0.210233	0.0676781	0.0677744	Putative protein of unknown function, required for respiratory growth; YDL237W is not an essential gene [Source:SGD;Acc:S000002396]
YDL238C	GUD1	0.0144208	0.192914	0.226878	0.144737	0.0658919	0.184128	3.31019	2.14168	1.65214	2.368	0.491833	0.0798681	1.41316	2.31501	0.920115	1.54943	0.408395	0.0631276	Guanine deaminase, a catabolic enzyme of the guanine salvage pathway producing xanthine and ammonia from guanine; activity is low in exponentially-growing cultures but expression is increased in post-diauxic and stationary-phase cultures [Source:SGD;Acc:S000002397]
YDL239C	ADY3	0.210818	-0.254545	-0.838611	-0.294113	0.303589	0.429192	-1.42677	-0.0103213	0.362635	-0.358154	0.545049	0.706856	0.875499	0.297086	0.913689	0.695425	0.199474	0.072874	Protein required for spore wall formation, thought to mediate assembly of a Don1p-containing structure at the leading edge of the prospore membrane via interaction with spindle pole body components; potentially phosphorylated by Cdc28p [Source:SGD;Acc:S000002398]
YDL240W	LRG1	-0.793712	-0.264293	-0.406857	-0.488287	0.15816	0.113817	0.187936	-0.726528	-0.0230187	-0.187204	0.276453	0.70011	-0.376695	-0.219914	0.565765	-0.0102812	0.291557	0.736897	Putative GTPase-activating protein (GAP) involved in the Pkc1p-mediated signaling pathway that controls cell wall integrity; appears to specifically regulate 1,3-beta-glucan synthesis [Source:SGD;Acc:S000002399]
YDL241W	YDL241W	0.390797	0.385559	1.42126	0.732537	0.344363	0.156163	-3.01174	-0.817676	-2.54426	-2.12456	0.66723	0.0785599	-1.14581	-2.76181	-3.89367	-2.60043	0.797331	0.0725394	Putative protein of unknown function; YDL241W is not an essential gene [Source:SGD;Acc:S000002400]
YDL243C	AAD4	0.985442	0.167378	-0.0235288	0.37643	0.309452	0.332123	2.02444	1.28513	2.02921	1.77959	0.247234	0.0416448	0.965697	1.99308	1.83425	1.59768	0.319299	0.0419413	Putative aryl-alcohol dehydrogenase; involved in oxidative stress response; similar to P. chrysosporium aryl-alcohol dehydrogenase; expression induced in cells treated with the mycotoxin patulin [Source:SGD;Acc:S000002402]
YDL244W	THI13	1.50627	1.92988	0.421256	1.2858	0.449237	0.0550362	4.21708	0.574641	3.9476	2.91311	1.17182	0.129493	1.89858	1.63051	2.44618	1.99176	0.240029	0.0245391	Protein involved in synthesis of the thiamine precursor hydroxymethylpyrimidine (HMP); member of a subtelomeric gene family including THI5, THI11, THI12, and THI13 [Source:SGD;Acc:S000002403]
YDR001C	NTH1	-0.26745	-0.141506	-0.244545	-0.217833	0.0387325	0.0716086	1.62214	2.50969	2.81949	2.3171	0.358809	0.0715448	0.565684	2.92382	2.66274	2.05075	0.746347	0.132732	Neutral trehalase, degrades trehalose; required for thermotolerance and may mediate resistance to other cellular stresses; may be phosphorylated by Cdc28p [Source:SGD;Acc:S000002408]
YDR002W	YRB1	0.161499	0.349217	0.38191	0.297542	0.0686732	0.0358241	0.138112	0.13445	0.117067	0.129877	0.00649128	0.0288837	-0.362446	-0.14057	0.0822833	-0.140244	0.128382	0.409871	Ran GTPase binding protein; involved in nuclear protein import and RNA export, ubiquitin-mediated protein degradation during the cell cycle; shuttles between the nucleus and cytoplasm; is essential; homolog of human RanBP1 [Source:SGD;Acc:S000002409]
YDR003W	RCR2	-0.171798	0.0673827	-0.734022	-0.279479	0.237528	0.32002	0.714581	1.98968	1.9032	1.53582	0.411378	0.0828547	1.46562	0.145083	2.11756	1.24276	0.580207	0.179791	Vacuolar protein that presumably functions within the endosomal-vacuolar trafficking pathway, affecting events that determine whether plasma membrane proteins are degraded or routed to the plasma membrane; similar to Rcr1p [Source:SGD;Acc:S000002410]
YDR003W-A	YDR003W-A	-1.04179	-0.308793	-0.557085	-0.635889	0.215235	0.119577	0.794353	0.319827	0.263099	0.459093	0.168428	0.223818	0.190764	1.02703	1.51657	0.911455	0.387066	0.131655	Putative protein of unknown function; identified by expression profiling and mass spectrometry [Source:SGD;Acc:S000028819]
YDR004W	RAD57	-0.901811	0.396447	0.161389	-0.114658	0.399383	0.732422	-0.31784	0.166556	0.543207	0.130641	0.249211	0.625636	-0.586844	0.749154	0.648227	0.270179	0.429501	0.582955	Protein that stimulates strand exchange by stabilizing the binding of Rad51p to single-stranded DNA; involved in the recombinational repair of double-strand breaks in DNA during vegetative growth and meiosis; forms heterodimer with Rad55p [Source:SGD;Acc:S000002411]
YDR005C	MAF1	-0.276628	-0.177924	0.922024	0.155824	0.384158	0.728332	0.261282	0.638206	1.15318	0.684223	0.258495	0.156387	-0.155865	0.447646	0.504528	0.265436	0.21129	0.294055	Highly conserved negative regulator of RNA polymerase III; binds to the N-terminal domain of the Rpc160p subunit of Pol III to prevent closed-complex formation; localization and activity are regulated by phosphorylation, mediated by TORC1, protein k /.../A, and Sch9p; localizes to cytoplasm during vegetative growth and translocates to the nucleus and nucleolus under stress conditions [Source:SGD;…
YDR006C	SOK1	0.482427	0.322974	0.350867	0.385423	0.0491661	0.022038	0.176925	-0.0103212	0.0359845	0.0675293	0.0563074	0.333466	0.444865	1.25611	1.32835	1.00978	0.283224	0.0650094	Protein whose overexpression suppresses the growth defect of mutants lacking protein kinase A activity; involved in cAMP-mediated signaling; localized to the nucleus; similar to the mouse testis-specific protein PBS13 [Source:SGD;Acc:S000002413]
YDR007W	TRP1	-0.119243	-0.0866721	0.0382165	-0.0558994	0.0479881	0.37785	0.0163554	-0.832863	-1.3378	-0.718104	0.395101	0.23201	-0.538747	-0.313347	-0.339312	-0.397135	0.0712013	0.246821	Phosphoribosylanthranilate isomerase that catalyzes the third step in tryptophan biosynthesis; in 2004, the sequence of TRP1 from strain S228C was updated by changing the previously annotated internal STOP (TAA) to serine (TCA) [Source:SGD;Acc:S000002414]
YDR009W	GAL3	-0.389728	0.336405	0.567915	0.171531	0.288478	0.608846	-0.389727	-0.842594	-1.0263	-0.752874	0.189159	0.0855469	-1.82388	-1.79833	-1.72374	-1.78199	0.0300418	0.013141	Transcriptional regulator involved in activation of the GAL genes in response to galactose; forms a complex with Gal80p to relieve Gal80p inhibition of Gal4p; binds galactose and ATP but does not have galactokinase activity [Source:SGD;Acc:S000002416]
YDR011W	SNQ2	0.0309359	-0.266518	0.0979803	-0.0458673	0.11201	0.831867	-1.39687	-0.0597901	-0.855789	-0.770817	0.388314	0.193479	-0.43907	0.22978	-0.394793	-0.201361	0.215949	0.379582	Plasma membrane ATP-binding cassette (ABC) transporter, multidrug transporter involved in multidrug resistance and resistance to singlet oxygen species [Source:SGD;Acc:S000002418]
YDR012W	RPL4B	0.0211833	0.580644	0.472413	0.35808	0.171321	0.168936	-0.244948	-0.104297	-0.183764	-0.17767	0.0407165	0.0559211	0.527327	0.65323	0.620334	0.600297	0.0377005	0.0486275	Protein component of the large (60S) ribosomal subunit, nearly identical to Rpl4Ap and has similarity to E. coli L4 and rat L4 ribosomal proteins [Source:SGD;Acc:S000002419]
YDR013W	PSF1	-0.400617	-0.129015	0.421256	-0.036125	0.241757	0.826883	0.0371728	-0.147825	0.286686	0.058678	0.125893	0.552454	-0.351961	0.798907	0.790832	0.412593	0.382284	0.444483	Subunit of the GINS complex (Sld5p, Psf1p, Psf2p, Psf3p), which is localized to DNA replication origins and implicated in assembly of the DNA replication machinery [Source:SGD;Acc:S000002420]
YDR014W	RAD61	3.19433	-0.392049	0.350867	1.05105	1.09289	0.405828	-0.426774	-0.125798	0.140243	-0.137443	0.163787	0.549869	0.935109	1.02479	1.86122	1.27371	0.294896	0.089431	Subunit of a complex (Scc3p, Pds5p, Rad61p) that inhibits sister chromatid cohesion; inhibited by Eco1p-acetylated cohesin subunits Smc3p and Mcd1p; related to the human Wapl protein that controls the association of cohesin with chromatin [Source:SGD;Acc:S000002421]
YDR016C	DAD1	-0.362187	0.05541	-0.0842719	-0.13035	0.122732	0.377887	0.376044	-0.950943	-1.15361	-0.576171	0.479689	0.472749	-0.801857	-0.667832	-0.813378	-0.761022	0.0467139	0.078422	Essential subunit of the Dam1 complex (aka DASH complex), couples kinetochores to the force produced by MT depolymerization thereby aiding in chromosome segregation; is transferred to the kinetochore prior to mitosis [Source:SGD;Acc:S000002423]
YDR017C	KCS1	-0.341723	0.192913	0.122048	-0.00892043	0.167654	0.820963	-0.124212	0.926943	0.420738	0.407823	0.303511	0.274749	0.143695	0.373352	0.481728	0.332925	0.0996531	0.149858	Inositol hexakisphosphate (IP6) and inositol heptakisphosphate (IP7) kinase; generation of high energy inositol pyrophosphates by Kcs1p is required for many processes such as vacuolar biogenesis, stress response and telomere maintenance [Source:SGD;Acc:S000002424]
YDR018C	YDR018C	-1.23623	-0.0441258	-1.06417	-0.781509	0.372022	0.179106	0.136162	1.47511	-0.0524025	0.519622	0.480833	0.361749	-0.516455	1.14508	0.992466	0.540365	0.530243	0.415483	Probable membrane protein with three predicted transmembrane domains; homologous to Ybr042cp, similar to C. elegans F55A11.5 and maize 1-acyl-glycerol-3-phosphate acyltransferase [Source:SGD;Acc:S000002425]
YDR019C	GCV1	0.418811	0.192913	0.66337	0.425031	0.135845	0.106462	-0.841812	-0.477447	-0.954131	-0.757797	0.143876	0.0836187	-3.38345	-2.60134	-2.41833	-2.80104	0.295959	0.037179	T subunit of the mitochondrial glycine decarboxylase complex, required for the catabolism of glycine to 5,10-methylene-THF; expression is regulated by levels of levels of 5,10-methylene-THF in the cytoplasm [Source:SGD;Acc:S000002426]
YDR021W	FAL1	0.875508	1.37349	1.93583	1.39494	0.306276	0.0236924	0.480116	0.930785	-0.0206936	0.463403	0.274795	0.213899	0.609076	1.18572	1.83085	1.20855	0.35288	0.0611232	Nucleolar protein required for maturation of 18S rRNA, member of the eIF4A subfamily of DEAD-box ATP-dependent RNA helicases [Source:SGD;Acc:S000002428]
YDR022C	ATG31	-0.619257	0.075077	0.187087	-0.119031	0.252194	0.717583	1.20182	1.55528	0.741147	1.16608	0.235697	0.029749	0.824582	0.945145	0.631354	0.80036	0.0913899	0.00460497	Autophagy-specific protein required for autophagosome formation; may form a complex with Atg17p and Atg29p that localizes other proteins to the pre-autophagosomal structure; high-copy suppressor of CIK1 deletion
YDR023W	SES1	0.436166	0.190433	0.154305	0.260301	0.0885486	0.123636	-0.679354	-0.288748	-0.25572	-0.407941	0.136041	0.0851901	-0.0989016	0.0447024	0.225904	0.0572351	0.0939726	0.543121	Cytosolic seryl-tRNA synthetase, class II aminoacyl-tRNA synthetase that aminoacylates tRNA(Ser), displays tRNA-dependent amino acid recognition which enhances discrimination of the serine substrate, interacts with peroxin Pex21p [Source:SGD;Acc:S000002430]
YDR024W	FYV1	-0.124492	1.42961	0.992413	0.765845	0.462713	0.211664	-0.727777	0.184935	-0.21055	-0.251131	0.264257	0.521101	0.613181	0.586116	0.46415	0.554482	0.0458367	0.103886	Dubious open reading frame, unlikely to encode a protein; not conserved in closely related Saccharomyces species; mutation decreases survival upon exposure to K1 killer toxin [Source:SGD;Acc:S000002431]
YDR025W	RPS11A	-0.013787	0.669476	0.633908	0.429866	0.222064	0.200428	-0.197058	-0.620019	-0.755479	-0.524185	0.168173	0.0864154	0.162065	0.449521	0.434187	0.348591	0.0933679	0.0730623	Protein component of the small (40S) ribosomal subunit; identical to Rps11Bp and has similarity to E. coli S17 and rat S11 ribosomal proteins [Source:SGD;Acc:S000002432]
YDR026C	YDR026C	0.79578	0.138466	0.577982	0.504076	0.193315	0.129868	-0.271205	-0.0952102	0.238514	-0.0426337	0.149473	0.950742	1.06746	1.38609	1.45051	1.30135	0.118416	0.0171548	Protein of unknown function that may interact with ribosomes, based on co-purification experiments; Myb-like DNA-binding protein that may bind to the Ter region of rDNA; interacts physically with Fob1p [Source:SGD;Acc:S000002433]
YDR027C	VPS54	-0.629381	-0.45345	-0.299511	-0.460781	0.0952958	0.0439303	-0.495306	-0.720815	-0.14516	-0.45376	0.167471	0.0805959	0.446071	-0.094383	-0.0488367	0.10095	0.17306	0.608974	Component of the GARP (Golgi-associated retrograde protein) complex, Vps51p-Vps52p-Vps53p-Vps54p, which is required for the recycling of proteins from endosomes to the late Golgi; potentially phosphorylated by Cdc28p [Source:SGD;Acc:S000002434]
YDR028C	REG1	2.335e-05	-0.0541795	0.101566	0.0158034	0.045647	0.679034	0.296116	0.0528725	-0.037903	0.103695	0.0997152	0.422043	-0.0666518	-0.0171885	0.288433	0.0681976	0.11104	0.59275	Regulatory subunit of type 1 protein phosphatase Glc7p, involved in negative regulation of glucose-repressible genes [Source:SGD;Acc:S000002435]
YDR030C	RAD28	1.62175	2.00027	0.613901	1.41197	0.413726	0.0266347	0.178947	1.11521	0.635654	0.64327	0.270303	0.158714	1.76428	2.50123	1.66858	1.97803	0.263054	0.00466794	Protein involved in DNA repair, related to the human CSA protein that is involved in transcription-coupled repair nucleotide excision repair [Source:SGD;Acc:S000002437]
YDR031W	MIC14	-0.256476	-0.00675875	-0.270622	-0.177952	0.085694	0.177668	-1.01558	-0.0912413	-0.397414	-0.501411	0.271853	0.193	-0.894488	-0.780916	-0.441342	-0.705582	0.136127	0.00580385	Mitochondrial intermembrane space protein, required for normal oxygen consumption; contains twin cysteine-x9-cysteine motifs [Source:SGD;Acc:S000002438]
YDR032C	PST2	-0.934232	0.187047	0.241932	-0.168418	0.383235	0.706678	0.178119	-0.158885	0.270271	0.0965017	0.130435	0.45173	-0.32188	0.419943	0.328187	0.142083	0.233489	0.631029	Protein with similarity to members of a family of flavodoxin-like proteins; induced by oxidative stress in a Yap1p dependent manner; the authentic, non-tagged protein is detected in highly purified mitochondria in high-throughput studies [Source:SGD;Acc:S000002439]
YDR033W	MRH1	2.39884	-0.0938926	0.136742	0.813898	0.795265	0.391724	-0.0331105	1.34281	1.58278	0.964161	0.503425	0.205198	1.39349	1.85947	2.01726	1.75674	0.18725	0.0249661	Protein that localizes primarily to the plasma membrane, also found at the nuclear envelope; the authentic, non-tagged protein is detected in mitochondria in a phosphorylated state; has similarity to Hsp30p and Yro2p [Source:SGD;Acc:S000002440]
YDR034C	LYS14	0.309127	-0.000362016	-0.0105896	0.0993919	0.104909	0.449841	0.133313	0.352249	0.22336	0.236308	0.0635319	0.0588292	1.20928	0.987343	1.06597	1.08753	0.0649696	0.0134376	Transcriptional activator involved in regulation of genes of the lysine biosynthesis pathway; requires 2-aminoadipate semialdehyde as co-inducer [Source:SGD;Acc:S000002441]
YDR034W-B	YDR034W-B	2.50627	-0.614441	0.613901	0.835245	0.907645	0.614476	5.12397	5.1596	7.34753	5.87703	0.735319	0.0187191	7.1338	5.29889	7.61611	6.68293	0.705889	0.0266689	Predicted tail-anchored plasma membrane protein containing a conserved CYSTM module; related proteins in other organisms may be involved in response to stress; green fluorescent protein (GFP)-fusion protein localizes to the cell periphery [Source:SGD;Acc:S000007234]
YDR035W	ARO3	0.146486	0.738348	1.09629	0.660376	0.276944	0.0627285	0.182436	1.27508	1.71056	1.05603	0.454525	0.0991484	-0.983361	0.302323	-0.34523	-0.342089	0.371148	0.410849	3-deoxy-D-arabino-heptulosonate-7-phosphate (DAHP) synthase, catalyzes the first step in aromatic amino acid biosynthesis and is feedback-inhibited by phenylalanine or high concentration of tyrosine or tryptophan [Source:SGD;Acc:S000002442]
YDR036C	EHD3	-0.167693	0.502769	0.443976	0.259684	0.214362	0.369399	-0.255406	0.0583914	0.4131	0.0720285	0.193102	0.640721	0.0267392	0.263727	0.650654	0.313707	0.181834	0.252481	3-hydroxyisobutyryl-CoA hydrolase, member of a family of enoyl-CoA hydratase/isomerases; non-tagged protein is detected in highly purified mitochondria in high-throughput studies; phosphorylated; mutation affects fluid-phase endocytosis [Source:SGD;Acc:S000002443]
YDR037W	KRS1	0.649673	0.827015	0.888015	0.788235	0.0714835	0.00845304	0.646034	0.408568	0.350251	0.468285	0.0904551	0.0757096	0.456225	0.498883	0.651082	0.535396	0.059139	0.023431	Lysyl-tRNA synthetase [Source:SGD;Acc:S000002444]
YDR038C	ENA5	-0.82871	1.02299	0.198864	0.131047	0.535614	0.850918	0.609752	-0.747287	-0.658427	-0.265321	0.438287	0.656758	-0.185951	0.408117	0.598187	0.273451	0.236163	0.521272	Protein with similarity to P-type ATPase sodium pumps, member of the Na+ efflux ATPase family [Source:SGD;Acc:S000002445]
YDR041W	RSM10	-0.301744	-0.032153	0.0701817	-0.087905	0.110925	0.508243	-0.796093	-0.761294	-1.00933	-0.855574	0.0775336	0.036699	-1.08203	-0.944672	-0.958207	-0.994969	0.0437047	0.106209	Mitochondrial ribosomal protein of the small subunit, has similarity to E. coli S10 ribosomal protein; essential for viability, unlike most other mitoribosomal proteins [Source:SGD;Acc:S000002448]
YDR042C	YDR042C	-1.07869	0.607951	-0.386099	-0.285612	0.489476	0.426617	0.310191	1.98968	1.19271	1.16419	0.485036	0.0780018	2.31362	2.63051	2.86122	2.60178	0.15873	5.87171e-05	Putative protein of unknown function; expression is increased in ssu72-ts69 mutant [Source:SGD;Acc:S000002449]
YDR044W	HEM13	-0.145803	0.0581168	0.0833865	-0.00143322	0.0725525	0.97623	-1.33192	-1.68275	-1.40995	-1.47487	0.106351	0.00992024	-1.27134	-0.575395	-0.723741	-0.856826	0.211636	0.154055	Coproporphyrinogen III oxidase, an oxygen requiring enzyme that catalyzes the sixth step in the heme biosynthetic pathway; transcription is repressed by oxygen and heme (via Rox1p and Hap1p) [Source:SGD;Acc:S000002451]
YDR045C	RPC11	-0.527279	0.76715	1.05447	0.431448	0.486486	0.729516	0.0628812	-1.28334	-0.374331	-0.531596	0.396496	0.355165	-1.50135	-0.328848	-0.58944	-0.806545	0.355453	0.220918	RNA polymerase III subunit C11; mediates pol III RNA cleavage activity and is important for termination of transcription; homologous to TFIIS [Source:SGD;Acc:S000002452]
YDR046C	BAP3	-0.99317	0.167379	0.208024	-0.205923	0.393799	0.614234	-1.03407	-0.564257	-0.354033	-0.650788	0.201022	0.0520982	-0.378257	0.0492229	0.480949	0.0506382	0.248033	0.759046	Amino acid permease involved in the uptake of cysteine, leucine, isoleucine and valine [Source:SGD;Acc:S000002453]
YDR047W	HEM12	-0.861877	0.00848892	-0.12718	-0.326856	0.270362	0.343917	-0.6339	-1.63968	-1.27952	-1.18437	0.294216	0.024062	-1.50267	-0.944898	-0.767134	-1.07157	0.221575	0.13596	Uroporphyrinogen decarboxylase, catalyzes the fifth step in the heme biosynthetic pathway; localizes to both the cytoplasm and nucleus; a hem12 mutant has phenotypes similar to patients with porphyria cutanea tarda [Source:SGD;Acc:S000002454]
YDR049W	VMS1	0.366722	-0.216962	0.166442	0.105401	0.171237	0.502663	-0.152152	0.564373	0.259824	0.224015	0.207616	0.339761	1.24111	1.28882	1.38847	1.30613	0.043411	0.0138509	Component of a Cdc48p-complex involved in protein quality control; exhibits cytosolic and ER-membrane localization, with Cdc48p, during normal growth, and contributes to ER-associated degradation (ERAD) of specific substrates at a step after their ubiquitination; forms a mitochondrially-associated complex with Cdc48p and Npl4p under oxidative stress that is required for ubiquitin-mediated mitocho…
YDR050C	TPI1	0.15176	0.306926	0.240284	0.23299	0.0449408	0.0198398	-0.0671368	-0.529934	-0.398912	-0.331994	0.137724	0.0305262	-2.42753	-0.28447	-0.278681	-0.996894	0.71532	0.399158	Triose phosphate isomerase, abundant glycolytic enzyme; mRNA half-life is regulated by iron availability; transcription is controlled by activators Reb1p, Gcr1p, and Rap1p through binding sites in the 5' non-coding region; inhibition of Tpi1p activi /.../PEP (phosphoenolpyruvate) stimulates redox metabolism in respiring cells; E104D mutation in human TPI causes a rare autosomal disease [Source:SG…
YDR051C	DET1	-0.427584	-0.317281	-0.19933	-0.314732	0.0659034	0.048897	0.0471569	-0.88479	-0.465599	-0.434411	0.269482	0.232304	0.050586	0.546945	0.62856	0.408697	0.180599	0.144479	Acid phosphatase involved in the non-vesicular transport of sterols in both directions between the endoplasmic reticulum and plasma membrane; deletion confers sensitivity to nickel [Source:SGD;Acc:S000002458]
YDR052C	DBF4	1.20142	0.213672	-0.767189	0.215967	0.568289	0.792914	-1.52806	-0.295724	0.167619	-0.552054	0.506	0.445164	1.01816	0.99308	-0.0936908	0.639184	0.366509	0.235459	Regulatory subunit of Cdc7p-Dbf4p kinase complex, required for Cdc7p kinase activity and initiation of DNA replication; phosphorylates the Mcm2-7 family of proteins; cell cycle regulated [Source:SGD;Acc:S000002459]
YDR054C	CDC34	1.0657	0.595878	-0.0467886	0.538264	0.322438	0.257466	-0.542252	0.13553	-0.157233	-0.187985	0.196262	0.426001	0.123098	0.503275	0.127736	0.25137	0.12596	0.127934	Ubiquitin-conjugating enzyme (E2) and catalytic subunit of SCF ubiquitin-protein ligase complex (together with Skp1p, Rbx1p, Cdc53p, and an F-box protein) that regulates cell cycle progression by targeting key substrates for degradation [Source:SGD;Acc:S000002461]
YDR055W	PST1	-0.763187	0.773537	0.494602	0.168317	0.472661	0.998194	2.13347	3.67418	3.21548	3.00771	0.456737	0.0194907	0.538052	1.49409	1.18315	1.07176	0.281548	0.053038	Cell wall protein that contains a putative GPI-attachment site; secreted by regenerating protoplasts; up-regulated by activation of the cell integrity pathway, as mediated by Rlm1p; upregulated by cell wall damage via disruption of FKS1 [Source:SGD;Acc:S000002462]
YDR056C	YDR056C	-0.0685998	0.25262	0.170849	0.11829	0.0963801	0.404226	-0.0687268	-0.323479	-0.724828	-0.372345	0.19097	0.163982	-0.890918	0.204584	0.390862	-0.0984909	0.399846	0.685274	Putative protein of unknown function; green fluorescent protein (GFP)-fusion protein localizes to the endoplasmic reticulum; YDR056C is not an essential protein [Source:SGD;Acc:S000002463]
YDR057W	YOS9	-0.0786886	0.607951	0.50287	0.344044	0.213532	0.261355	0.392653	0.767286	0.728763	0.629568	0.118978	0.0366918	0.972583	1.46058	0.524186	0.985785	0.270396	0.065714	ER quality-control lectin; integral subunit of the HRD ligase; binds to glycans with terminal alpha-1,6 linked mannose on misfolded N-glycosylated proteins and participates in targeting proteins to ERAD; member of the OS-9 protein family [Source:SGD;Acc:S000002464]
YDR058C	TGL2	-0.188313	-0.0619004	-0.437629	-0.229281	0.110381	0.223794	1.0264	1.06368	0.823476	0.971185	0.0746342	0.0229881	1.16842	1.32065	1.35261	1.28056	0.0568236	0.0132752	Triacylglycerol lipase that is localized to the mitochondria; has lipolytic activity towards triacylglycerols and diacylglycerols when expressed in E. coli [Source:SGD;Acc:S000002465]
YDR059C	UBC5	-0.847363	-0.01939	-0.152735	-0.339829	0.25667	0.296321	0.0257379	0.0702972	0.429749	0.175261	0.127892	0.328572	-0.226948	0.374565	0.186317	0.111311	0.177645	0.565781	Ubiquitin-conjugating enzyme that mediates selective degradation of short-lived, abnormal, or excess proteins, including histone H3; central component of the cellular stress response; expression is heat inducible [Source:SGD;Acc:S000002466]
YDR060W	MAK21	1.15775	1.18631	1.13298	1.15901	0.0154094	0.0255122	-0.183273	-0.428822	-0.266049	-0.292715	0.0721271	0.0372151	0.504443	0.869848	0.428721	0.601004	0.136188	0.010314	Constituent of 66S pre-ribosomal particles, required for large (60S) ribosomal subunit biogenesis; involved in nuclear export of pre-ribosomes; required for maintenance of dsRNA virus; homolog of human CAATT-binding protein [Source:SGD;Acc:S000002467]
YDR061W	YDR061W	-0.271334	0.0148607	-0.221354	-0.159276	0.0882555	0.21243	-0.116819	-0.216772	-1.1385	-0.490696	0.325183	0.286532	-0.75817	0.0999951	0.000624121	-0.219184	0.271016	0.464339	Protein with similarity to ATP-binding cassette (ABC) transporter family members; lacks predicted membrane-spanning regions; transcriptionally activated by Yrm1p along with genes involved in multidrug resistance [Source:SGD;Acc:S000002468]
YDR062W	LCB2	0.383216	0.266517	0.158707	0.26948	0.0648271	0.112172	0.121289	0.177049	0.248853	0.182397	0.0369217	0.0357966	0.51339	0.951739	1.07114	0.845424	0.169558	0.0103437	Component of serine palmitoyltransferase, responsible along with Lcb1p for the first committed step in sphingolipid synthesis, which is the condensation of serine with palmitoyl-CoA to form 3-ketosphinganine [Source:SGD;Acc:S000002469]
YDR063W	AIM7	-0.602251	-0.385536	-0.270622	-0.419469	0.0972249	0.0676517	0.152952	-0.259935	-0.231316	-0.112767	0.133116	0.742038	-0.44888	0.0940087	-0.487443	-0.280772	0.187721	0.246841	Protein that interacts with Arp2/3 complex to stimulate actin filament debranching and inhibit actin nucleation; has similarity to Cof1p and also to human glia maturation factor (GMF); null mutant displays elevated mitochondrial genome loss [Source:SGD;Acc:S000002470]
YDR064W	RPS13	0.401293	0.632434	0.73456	0.589429	0.0985796	0.0188904	-0.537638	-0.359516	-0.400447	-0.432534	0.0538641	0.0391945	-0.0510803	0.161203	0.308829	0.13965	0.104454	0.33538	Protein component of the small (40S) ribosomal subunit; has similarity to E. coli S15 and rat S13 ribosomal proteins [Source:SGD;Acc:S000002471]
YDR065W	RRG1	0.921311	0.192913	1.02894	0.714388	0.262582	0.113758	0.895154	0.989679	-1.22233	0.220835	0.722097	0.954519	0.31362	0.823155	0.276259	0.471011	0.176402	0.0483342	Protein of unknown function, required for vacuolar acidification and mitochondrial genome maintenance; the authentic, non-tagged protein is detected in highly purified mitochondria in high-throughput studies [Source:SGD;Acc:S000002472]
YDR066C	RTR2	0.162319	0.529949	-0.130842	0.187142	0.191157	0.482677	-0.341885	-0.305777	0.221279	-0.142128	0.182002	0.550736	0.31362	0.447646	1.71683	0.826032	0.447077	0.142695	Protein of unknown function with high similarity to Rtr1p; exhibits genetic interactions with Rtr1p; green fluorescent protein (GFP)-fusion protein localizes to the cytoplasm; YDR066C is not an essential gene [Source:SGD;Acc:S000002473]
YDR067C	OCA6	-0.197741	0.433922	0.132775	0.122985	0.182411	0.724723	0.971505	0.0547738	0.777673	0.601317	0.278941	0.175484	0.532044	1.32239	1.33359	1.06267	0.265335	0.0144317	Cytoplasmic protein required for replication of Brome mosaic virus in S. cerevisiae, which is a model system for studying positive-strand RNA virus replication; null mutation confers sensitivity to tunicamycin and DTT [Source:SGD;Acc:S000002474]
YDR068W	DOS2	-0.124736	0.00603541	-0.184841	-0.10118	0.0563458	0.203003	0.22636	-0.669285	-0.16986	-0.204262	0.259122	0.621526	-0.10437	0.16019	-0.152854	-0.0323448	0.0972795	0.600814	Protein of unknown function, green fluorescent protein (GFP)-fusion protein localizes to the cytoplasm [Source:SGD;Acc:S000002475]
YDR069C	DOA4	0.0912363	1.02299	-0.00758712	0.368879	0.328296	0.349954	-0.104846	1.57464	1.36264	0.944143	0.528053	0.253189	-0.68638	0.308582	0.598187	0.0734629	0.389011	0.795607	Ubiquitin isopeptidase, required for recycling ubiquitin from proteasome-bound ubiquitinated intermediates, acts at the late endosome/prevacuolar compartment to recover ubiquitin from ubiquitinated membrane proteins en route to the vacuole [Source:SGD;Acc:S000002476]
YDR070C	FMP16	-0.726703	-0.70916	-0.682282	-0.706048	0.0129175	0.0498818	4.20655	2.93624	3.02981	3.39087	0.408735	0.0102364	4.45268	3.54853	3.66232	3.88784	0.284324	0.00664237	Putative protein of unknown function; proposed to be involved in responding to conditions of stress; the authentic, non-tagged protein is detected in highly purified mitochondria in high-throughput studies [Source:SGD;Acc:S000002477]
YDR071C	PAA1	-0.503908	0.737544	0.486468	0.240035	0.378967	0.86653	0.187707	0.0210429	-0.0487913	0.0533196	0.0701528	0.514281	-0.652086	-0.0864589	-0.205893	-0.314813	0.172125	0.213251	Polyamine acetyltransferase; acetylates polyamines (e.g. putrescine, spermidine, spermine) and also aralkylamines (e.g. tryptamine, phenylethylamine); may be involved in transcription and/or DNA replication [Source:SGD;Acc:S000002478]
YDR072C	IPT1	-0.317475	0.0229884	-0.351951	-0.215479	0.119648	0.205015	-0.898756	-0.434819	-0.740564	-0.69138	0.136166	0.08869	-1.24208	0.118611	-0.278956	-0.467474	0.403948	0.385563	Inositolphosphotransferase, involved in synthesis of mannose-(inositol-P)2-ceramide (M(IP)2C), the most abundant sphingolipid;, can mutate to resistance to the antifungals syringomycin E and DmAMP1 and to K. lactis zymocin [Source:SGD;Acc:S000002479]
YDR073W	SNF11	-0.741654	0.53395	1.25776	0.350018	0.584461	0.650185	-0.941347	-1.42536	0.263099	-0.701202	0.501988	0.370406	0.31362	-0.954453	-0.460707	-0.36718	0.369036	0.348566	Subunit of the SWI/SNF chromatin remodeling complex involved in transcriptional regulation; interacts with a highly conserved 40-residue sequence of Snf2p [Source:SGD;Acc:S000002480]
YDR074W	TPS2	-1.35245	-0.524499	-0.342377	-0.739775	0.310816	0.12818	0.85668	1.50425	1.28988	1.21694	0.190462	0.0252709	0.0267392	-0.176845	-0.192294	-0.114133	0.0705773	0.256896	Phosphatase subunit of the trehalose-6-phosphate synthase/phosphatase complex, which synthesizes the storage carbohydrate trehalose; expression is induced by stress conditions and repressed by the Ras-cAMP pathway [Source:SGD;Acc:S000002481]
YDR075W	PPH3	-0.465712	0.607951	0.729378	0.290539	0.379747	0.825869	-0.327239	-0.299828	-0.476084	-0.367717	0.0547584	0.0349011	-0.89283	-0.498773	-0.370104	-0.587236	0.157247	0.119725	Catalytic subunit of protein phosphatase PP4 complex; active complex is composed of Pph3p and Psy2p, with Psy4p apparently providing additional substrate specificity in some cases; regulates recovery from the DNA damage checkpoint and also the gene /.../sion- and single-strand annealing-mediated pathways of meiotic double-strand break repair; involved in activation of Gln3p to alleviate nitrogen …
YDR076W	RAD55	2.09124	0.830343	-0.00758712	0.971331	0.609965	0.255836	-0.426774	-0.747287	-0.900399	-0.691487	0.139541	0.0991122	-1.06489	1.52359	0.124256	0.19432	0.748052	0.977814	Protein that stimulates strand exchange by stabilizing the binding of Rad51p to single-stranded DNA; involved in the recombinational repair of double-strand breaks in DNA during vegetative growth and meiosis; forms heterodimer with Rad57p [Source:SGD;Acc:S000002483]
YDR077W	SED1	-1.28821	0.510867	0.608467	-0.0562911	0.616602	0.698827	1.75102	2.1741	2.38487	2.10333	0.186368	0.0122726	-0.629544	-0.278829	-0.251253	-0.386542	0.121761	0.219243	Major stress-induced structural GPI-cell wall glycoprotein in stationary-phase cells, associates with translating ribosomes, possible role in mitochondrial genome maintenance; ORF contains two distinct variable minisatellites [Source:SGD;Acc:S000002484]
YDR078C	SHU2	-0.926686	1.11045	0.276866	0.153544	0.591295	0.917698	-1.10485	-1.46975	-0.374331	-0.982977	0.322039	0.0765076	0.554628	1.63051	0.276259	0.820466	0.412917	0.13724	Component of the Shu complex, which promotes error-free DNA repair; Shu complex mediates inhibition of Srs2p function [Source:SGD;Acc:S000002485]
YDR079C-A	TFB5	-0.317876	0.312495	-0.118166	-0.0411822	0.185999	0.602496	0.158188	-0.455106	0.402163	0.0350818	0.255013	0.763983	0.397684	0.444643	0.463886	0.435404	0.019661	0.00224594	Component of the RNA polymerase II general transcription and DNA repair factor TFIIH; involved in transcription initiation and in nucleotide-excision repair; homolog of Chlamydomonas reinhardtii REX1-S protein involved in DNA repair [Source:SGD;Acc:S000007603]
YDR079W	PET100	-0.0541663	-0.411545	-0.530489	-0.332067	0.14313	0.15447	-1.43303	-1.57801	-1.10867	-1.37324	0.138745	0.0500763	-1.3483	-0.909741	-1.17777	-1.14527	0.127641	0.0991993	Chaperone that specifically facilitates the assembly of cytochrome c oxidase, integral to the mitochondrial inner membrane; interacts with a subcomplex of subunits VII, VIIa, and VIII (Cox7p, Cox9p, and Cox8p) but not with the holoenzyme [Source:SGD;Acc:S000002486]
YDR080W	VPS41	0.331776	-0.185598	0.0791244	0.0751008	0.149367	0.586384	0.438776	0.591129	0.886049	0.638651	0.131285	0.105284	0.89198	1.08525	1.07979	1.01901	0.0635331	0.0525184	Vacuolar membrane protein that is a subunit of the homotypic vacuole fusion and vacuole protein sorting (HOPS) complex; essential for membrane docking and fusion at the Golgi-to-endosome and endosome-to-vacuole stages of protein transport [Source:SGD;Acc:S000002487]
YDR081C	PDC2	0.658277	-0.354574	0.0144392	0.106047	0.295951	0.735093	-0.564278	0.385607	0.117159	-0.0205038	0.282715	0.940092	0.510018	0.493006	0.805187	0.602737	0.101344	0.0571913	Putative transcription factor for thiamine-regulated genes; required for expression of the two isoforms of pyruvate decarboxylase (PDC1 and PDC5) along with thiamine biosynthetic genes; mutant fails to grow on 2% glucose and thus is scored as inviab /.../er standard conditions [Source:SGD;Acc:S000002488]
YDR082W	STN1	-0.368195	0.00387961	1.12847	0.25472	0.449887	0.690389	0.611361	0.127182	0.593248	0.44393	0.15846	0.125327	0.930292	1.82315	1.20226	1.31857	0.264227	0.0336223	Telomere end-binding and capping protein, plays a key role with Pol12p in linking telomerase action with completion of lagging strand synthesis, and in a regulatory step required for telomere capping [Source:SGD;Acc:S000002489]
YDR083W	RRP8	1.42891	1.218	1.37944	1.34212	0.0636795	0.0222304	-0.563245	-0.85615	-0.746408	-0.721934	0.0854354	0.0149194	0.221108	0.92584	0.705102	0.61735	0.208116	0.0751358	Nucleolar protein involved in rRNA processing, pre-rRNA cleavage at site A2; also involved in telomere maintenance; mutation is synthetically lethal with a gar1 mutation [Source:SGD;Acc:S000002490]
YDR084C	TVP23	-0.14811	0.00387982	-0.283005	-0.142412	0.0828656	0.188338	0.400389	0.0567929	0.674579	0.377254	0.178714	0.163076	-0.97856	-0.591883	-0.818378	-0.796274	0.11217	0.0554987	Integral membrane protein localized to late Golgi vesicles along with the v-SNARE Tlg2p; green fluorescent protein (GFP)-fusion protein localizes to the cytoplasm in a punctate pattern [Source:SGD;Acc:S000002491]
YDR085C	AFR1	-0.108436	-0.527401	-0.201674	-0.27917	0.127	0.142917	1.06116	0.285134	0.292246	0.546181	0.257499	0.111251	1.87922	1.02309	1.7051	1.5358	0.261237	0.0393979	Protein required for pheromone-induced projection (shmoo) formation; regulates septin architecture during mating; has an RVXF motif that mediates targeting of Glc7p to mating projections; interacts with Cdc12p [Source:SGD;Acc:S000002492]
YDR086C	SSS1	0.176218	0.275875	0.278863	0.243652	0.0337281	0.00990166	-0.0508416	0.252713	0.185192	0.129021	0.0920195	0.297006	0.00191209	-0.308589	-0.222081	-0.176253	0.0925166	0.188049	Subunit of the Sec61p translocation complex (Sec61p-Sss1p-Sbh1p) that forms a channel for passage of secretory proteins through the endoplasmic reticulum membrane, and of the Ssh1p complex (Ssh1p-Sbh2p-Sss1p); interacts with Ost4p and Wbp1p [Source:SGD;Acc:S000002493]
YDR087C	RRP1	1.37549	1.49247	1.03951	1.30249	0.135758	0.0190536	-0.404891	-0.131628	-0.629831	-0.388783	0.144044	0.127211	0.31362	1.37335	0.335152	0.674042	0.34971	0.08766	Essential evolutionarily conserved nucleolar protein necessary for biogenesis of 60S ribosomal subunits and processing of pre-rRNAs to mature rRNAs, associated with several distinct 66S pre-ribosomal particles [Source:SGD;Acc:S000002494]
YDR088C	SLU7	0.909437	0.332317	0.461898	0.567884	0.174825	0.123921	-0.338643	-0.22605	-0.183853	-0.249516	0.0461987	0.0408222	0.498045	0.21108	0.688072	0.465733	0.13864	0.0873845	RNA splicing factor, required for ATP-independent portion of 2nd catalytic step of spliceosomal RNA splicing; interacts with Prp18p; contains zinc knuckle domain [Source:SGD;Acc:S000002495]
YDR089W	YDR089W	-1.26713	-0.53564	-0.431902	-0.744892	0.262832	0.154753	0.138425	-0.684093	-0.908828	-0.484832	0.31831	0.356071	-1.68025	-0.591883	-0.567622	-0.946586	0.366901	0.274702	Protein of unknown function; deletion confers resistance to Nickel [Source:SGD;Acc:S000002496]
YDR090C	YDR090C	0.584276	0.0933777	1.19886	0.625506	0.319791	0.169397	1.18466	2.79703	0.55528	1.51232	0.667555	0.0902673	0.506265	1.40812	-0.138779	0.591868	0.448597	0.311317	Putative protein of unknown function [Source:SGD;Acc:S000002497]
YDR091C	RLI1	0.821776	1.45595	0.198864	0.825529	0.362894	0.121482	0.769623	2.21207	2.15618	1.71263	0.471777	0.0597727	-1.52288	-0.34677	-1.10225	-0.990635	0.34407	0.135161	Essential iron-sulfur protein required for ribosome biogenesis and translation initiation and termination; facilitates binding of a multifactor complex (MFC) of initiation factors to the small ribosomal subunit; predicted ABC family ATPase [Source:SGD;Acc:S000002498]
YDR092W	UBC13	-0.489239	0.107711	0.182185	-0.0664475	0.212486	0.665679	0.117002	-0.300714	-0.0938791	-0.0925302	0.120586	0.685361	-0.584081	0.0492229	-0.0824279	-0.205762	0.19294	0.398812	Ubiquitin-conjugating enzyme involved in the error-free DNA postreplication repair pathway; interacts with Mms2p to assemble ubiquitin chains at the Ub Lys-63 residue; DNA damage triggers redistribution from the cytoplasm to the nucleus [Source:SGD;Acc:S000002499]
YDR093W	DNF2	0.00127963	0.0521349	-0.0670303	-0.00453861	0.0345228	0.809789	-0.874233	-1.83814	-1.77692	-1.49643	0.3116	0.0181008	-0.518923	-0.987021	-0.671274	-0.725739	0.137845	0.00731811	Aminophospholipid translocase (flippase) that localizes primarily to the plasma membrane; contributes to endocytosis, protein transport and cell polarity; type 4 P-type ATPase [Source:SGD;Acc:S000002500]
YDR094W	YDR094W	-0.308986	0.229439	0.090804	0.00375235	0.161409	0.952669	-0.713079	-1.1337	-1.32666	-1.05782	0.181146	0.0143234	-0.845578	-1.26431	-0.690574	-0.933487	0.171356	0.0139254	Dubious open reading frame; unlikely to encode a functional protein, based on available experimental and comparative sequence data; partially overlaps verified ORF DNF2/YDR093W
YDR096W	GIS1	-0.430161	-1.0021	-0.597603	-0.676622	0.169767	0.0221844	-1.68981	1.18232	1.19271	0.228408	0.959113	0.5459	-0.484746	0.446085	0.551893	0.171077	0.329331	0.496308	JmjC domain-containing histone demethylase and transcription factor; involved in expression of genes during nutrient limitation; negatively regulates DPP1 and PHR1; activity is modulated by limited proteasome-mediated proteolysis; has a JmjC and a J /.../main in the N-terminal region that interact, promoting Gis1p stability and proper transcriptional activity; contains transactivating domains TAD…
YDR097C	MSH6	0.263544	-0.00377844	0.289899	0.183221	0.0938089	0.191451	-0.434552	-0.710761	-0.870855	-0.672056	0.127428	0.0213231	-0.757764	-0.419416	-0.581137	-0.586106	0.0977045	0.101401	Protein required for mismatch repair in mitosis and meiosis, forms a complex with Msh2p to repair both single-base & insertion-deletion mispairs; potentially phosphorylated by Cdc28p [Source:SGD;Acc:S000002504]
YDR098C	GRX3	-0.082625	-0.422811	-0.154773	-0.22007	0.103488	0.092458	0.264388	-0.336682	0.0407069	-0.0105291	0.175395	0.700195	-0.205144	-0.330468	-0.464654	-0.333422	0.0749287	0.0345207	Hydroperoxide and superoxide-radical responsive glutathione-dependent oxidoreductase; monothiol glutaredoxin subfamily member along with Grx4p and Grx5p; protects cells from oxidative damage [Source:SGD;Acc:S000002505]
YDR099W	BMH2	-0.252105	0.355564	-0.00312244	0.0334455	0.176369	0.924952	0.633233	1.07773	0.878276	0.863081	0.128541	0.0109826	0.0839232	0.494829	0.574698	0.384484	0.152039	0.134401	14-3-3 protein, minor isoform; controls proteome at post-transcriptional level, binds proteins and DNA, involved in regulation of many processes including exocytosis, vesicle transport, Ras/MAPK signaling, and rapamycin-sensitive signaling [Source:SGD;Acc:S000002506]
YDR100W	TVP15	-1.11503	-0.30716	-0.287918	-0.570036	0.272554	0.206313	0.21025	0.525731	0.082527	0.272836	0.131713	0.102765	-1.07633	-0.781986	-0.885022	-0.914445	0.0862329	0.045185	Integral membrane protein localized to late Golgi vesicles along with the v-SNARE Tlg2p [Source:SGD;Acc:S000002507]
YDR101C	ARX1	0.756252	1.48242	1.67279	1.30382	0.279246	0.0176119	0.615046	0.618841	0.489547	0.574478	0.0424796	0.0187374	-0.18888	0.259254	0.706247	0.258874	0.258401	0.533146	Shuttling pre-60S factor; involved in the biogenesis of ribosomal large subunit biogenesis; interacts directly with Alb1; responsible for Tif6 recycling defects in absence of Rei1; associated with the ribosomal export complex [Source:SGD;Acc:S000002508]
YDR103W	STE5	-0.268166	-0.481316	0.232811	-0.172224	0.211659	0.573922	0.120714	0.546072	-0.124147	0.18088	0.1958	0.515454	0.346042	0.801781	1.25026	0.799362	0.261029	0.13966	Pheromone-response scaffold protein that controls the mating decision; binds Ste11p, Ste7p, and Fus3p kinases, forming a MAPK cascade complex that interacts with the plasma membrane and Ste4p-Ste18p; allosteric activator of Fus3p [Source:SGD;Acc:S000002510]
YDR104C	SPO71	0.668545	-0.114515	-0.070597	0.161144	0.254017	0.606466	0.895154	0.337602	0.351408	0.528055	0.183593	0.133309	0.856148	1.68114	1.53613	1.3578	0.254297	0.00348328	Meiosis-specific protein required for spore wall formation; localizes to prospore membrane (PSM) and is required for PSM closure during sporulation; mediates PSM size; interacts with Spo1p and Vps13p and recruits Vps13p to the PSM during sporulation; mutants exhibit reduction in PSM PtdIns-phosphate pools; dispensable for both nuclear divisions during meiosis; contains two PH domains
YDR105C	TMS1	-1.04832	0.00222999	-0.248595	-0.43156	0.316764	0.299164	0.356734	-0.28334	-0.191954	-0.0395199	0.199875	0.908975	-0.126952	1.00758	0.783219	0.554615	0.346884	0.286851	Vacuolar membrane protein of unknown function that is conserved in mammals; predicted to contain eleven transmembrane helices; interacts with Pdr5p, a protein involved in multidrug resistance [Source:SGD;Acc:S000002512]
YDR106W	ARP10	0.921311	0.0229885	-1.26057	-0.105423	0.633118	0.761116	0.573226	0.989679	-0.44472	0.372728	0.426038	0.85102	0.799047	1.14508	0.556367	0.833499	0.170819	0.00140295	Component of the dynactin complex, localized to the pointed end of the Arp1p filament; may regulate membrane association of the complex [Source:SGD;Acc:S000002513]
YDR107C	TMN2	0.324667	0.986463	0.198864	0.503331	0.24428	0.104328	0.935796	0.989679	1.16999	1.03182	0.0708137	0.0449991	0.591921	0.823155	-0.424181	0.330298	0.3831	0.406042	Protein with a role in cellular adhesion and filamentous growth; similar to Emp70p and Tmn3p; member of the evolutionarily conserved Transmembrane Nine family of proteins with nine membrane-spanning segments [Source:SGD;Acc:S000002514]
YDR108W	TRS85	0.0433019	0.0933779	0.443976	0.193552	0.126044	0.278592	0.14792	0.297801	0.69021	0.378644	0.16168	0.207484	0.202589	1.54562	1.06285	0.937022	0.392772	0.130948	Subunit of TRAPPIII (transport protein particle), a multimeric guanine nucleotide-exchange factor for Ypt1p, required for membrane expansion during autophagy and the CVT pathway; directs Ypt1p to the PAS; late post-replication meiotic role [Source:SGD;Acc:S000002515]
YDR109C	YDR109C	-0.0386113	0.286023	0.0116607	0.0863574	0.100882	0.528532	0.342613	-0.40625	0.308187	0.0815167	0.244086	0.582616	0.861108	0.745152	1.22843	0.944897	0.145665	0.0396965	Putative kinase [Source:SGD;Acc:S000002516]
YDR110W	FOB1	0.506274	-0.285134	0.765904	0.329015	0.316089	0.391276	-0.792902	-0.817676	-0.148327	-0.586302	0.219104	0.183401	-0.423345	-0.328848	0.375794	-0.125466	0.252111	0.503929	Nucleolar protein that binds the rDNA replication fork barrier (RFB) site; required for replication fork blocking, recombinational hotspot activity, condensin recruitment to RFB and rDNA repeat segregation; related to retroviral integrases [Source:SGD;Acc:S000002517]
YDR111C	ALT2	-0.873869	-0.392049	-0.425627	-0.563848	0.155313	0.13545	-1.12371	-0.332249	-0.780323	-0.745426	0.229139	0.143153	-0.544361	-0.591883	-0.723741	-0.619995	0.0536566	0.0267029	Putative alanine transaminase (glutamic pyruvic transaminase) [Source:SGD;Acc:S000002518]
YDR113C	PDS1	-0.983111	0.770222	-0.0199709	-0.0776198	0.506964	0.696271	-0.912201	-1.51282	-1.28122	-1.23541	0.17489	0.0102026	-1.30529	-0.00692017	0.276259	-0.345317	0.486898	0.557226	Securin, inhibits anaphase by binding separin Esp1p; blocks cyclin destruction and mitotic exit, essential for meiotic progression and mitotic cell cycle arrest; localization is cell-cycle dependent and regulated by Cdc28p phosphorylation [Source:SGD;Acc:S000002520]
YDR115W	YDR115W	-0.172665	-0.147245	-0.194338	-0.171416	0.0136088	0.0258289	-0.866059	-1.60936	-1.29081	-1.25541	0.215301	0.00502745	-1.31292	-0.9842	-0.479816	-0.925646	0.242272	0.132381	Putative mitochondrial ribosomal protein of the large subunit; similar to E. coli L34 ribosomal protein; required for respiratory growth, as are most mitochondrial ribosomal proteins; protein increases in abundance and relocalizes to the plasma membrane upon DNA replication stress
YDR116C	MRPL1	-0.119911	-0.276572	-0.28893	-0.228471	0.054397	0.062805	-0.795419	-0.702199	-0.964831	-0.820816	0.0768715	0.0240166	-0.797411	-0.235739	-0.356959	-0.46337	0.170647	0.24137	Mitochondrial ribosomal protein of the large subunit [Source:SGD;Acc:S000002523]
YDR117C	TMA64	0.118348	0.411259	0.123374	0.21766	0.0968103	0.0890978	-0.348772	-0.740714	-0.291369	-0.460285	0.14119	0.0400086	0.761079	0.475232	-0.277677	0.319545	0.309802	0.511419	Protein of unknown function that associates with ribosomes; has a putative RNA binding domain; in mammals the corresponding protein, eIF2D, has been shown to possess translation initiation factor activity [Source:SGD;Acc:S000002524]
YDR118W	APC4	-0.493726	0.148519	0.350867	0.00188666	0.254598	0.850903	0.310191	-0.147825	1.19271	0.451692	0.393393	0.297439	0.091228	2.28259	1.32688	1.23357	0.634309	0.169945	Subunit of the Anaphase-Promoting Complex/Cyclosome (APC/C), which is a ubiquitin-protein ligase required for degradation of anaphase inhibitors, including mitotic cyclins, during the metaphase/anaphase transition; component of the platform domain o /.../APC/C, based on structural analysis [Source:SGD;Acc:S000002525]
YDR118W-A	YDR118W-A	-0.493726	0.122524	0.0733328	-0.0992897	0.197729	0.716109	-0.289271	-2.01032	0.263099	-0.678831	0.684575	0.39191	-0.00830781	1.93863	2.73569	1.55534	0.814978	0.185787	Dubious open reading frame; unlikely to encode a functional protein, based on available experimental and comparative sequence data; identified using a combination of expression profiling and mass spectrometry
YDR119W	VBA4	0.5283	0.235982	0.0456175	0.269967	0.140371	0.207495	-1.60442	-1.11268	-0.641866	-1.11966	0.277886	0.0752458	-1.19734	-0.27306	-0.0277475	-0.499383	0.356092	0.342319	Protein of unknown function with proposed role as a basic amino acid permease based on phylogeny; GFP-fusion protein localizes to vacuolar membrane; physical interaction with Atg27p suggests a possible role in autophagy; non-essential gene [Source:SGD;Acc:S000002526]
YDR119W-A	YDR119W-A	-0.22346	-1.74569	-2.04561	-1.33825	0.56408	0.100604	-2.79943	-0.560518	-0.894753	-1.41823	0.697307	0.304361	-2.33693	-1.43988	-1.37909	-1.71863	0.309646	0.214826	Putative protein of unknown function; may interact with respiratory chain complexes III (ubiquinol-cytochrome c reductase) or IV (cytochrome c oxidase) [Source:SGD;Acc:S000113555]
YDR120C	TRM1	0.874006	1.30456	1.42126	1.19994	0.166413	0.00649368	-1.52934	-0.298302	-0.387387	-0.738344	0.396335	0.181007	0.0306864	1.08905	0.668576	0.596104	0.307664	0.169554	tRNA methyltransferase; two forms of the protein are made by alternative translation starts; localizes to both the nucleus and mitochondrion to produce the modified base N2,N2-dimethylguanosine in tRNAs in both compartments [Source:SGD;Acc:S000002527]
YDR121W	DPB4	-0.36992	0.192913	0.543512	0.122168	0.266047	0.910291	-0.478821	-1.15716	-0.552476	-0.729487	0.214893	0.00632544	-0.538822	-1.09196	-1.01325	-0.881342	0.172761	0.00977787	Shared subunit of DNA polymerase (II) epsilon and of ISW2/yCHRAC chromatin accessibility complex; involved in both chromosomal DNA replication and in inheritance of telomeric silencing [Source:SGD;Acc:S000002528]
YDR122W	KIN1	-0.327509	0.298267	0.137463	0.0360735	0.187624	0.890259	0.666335	1.41349	1.12163	1.06715	0.217397	0.0345939	-0.434193	1.0143	1.34841	0.642837	0.547084	0.372533	Serine/threonine protein kinase involved in regulation of exocytosis; localizes to the cytoplasmic face of the plasma membrane; closely related to Kin2p [Source:SGD;Acc:S000002529]
YDR124W	YDR124W	0.143704	0.344917	0.48837	0.325664	0.0999612	0.156106	1.21708	1.40472	-0.80729	0.604836	0.708138	0.376066	0.31362	0.408117	0.276259	0.332665	0.0392374	0.0131936	Putative protein of unknown function; non-essential gene; expression is strongly induced by alpha factor [Source:SGD;Acc:S000002531]
YDR126W	SWF1	-1.30108	0.286023	1.19886	0.0612685	0.730369	0.791438	0.573226	-0.232714	-0.392253	-0.0172468	0.298807	0.763826	1.31362	0.99308	-1.40181	0.301629	0.856733	0.913048	Palmitoyltransferase that acts on transmembrane proteins, including the SNAREs Snc1p, Syn8p, Tlg1p and likely all SNAREs; contains an Asp-His-His-Cys-cysteine rich (DHHC-CRD) domain; may have a role in vacuole fusion [Source:SGD;Acc:S000002533]
YDR127W	ARO1	0.32695	0.0405087	0.169776	0.179078	0.0828193	0.164263	-0.0895795	-0.573989	-0.521239	-0.394936	0.153436	0.116663	0.463561	0.882049	0.673017	0.672876	0.120807	0.00673607	Pentafunctional arom protein, catalyzes steps 2 through 6 in the biosynthesis of chorismate, which is a precursor to aromatic amino acids [Source:SGD;Acc:S000002534]
YDR128W	MTC5	0.175413	0.344917	0.0894803	0.20327	0.0750421	0.0637326	0.411475	0.365188	0.159235	0.311966	0.0775254	0.103796	0.648039	1.23819	0.668576	0.851603	0.193386	0.0305353	Subunit of the SEA (Seh1-associated) complex, a coatomer-related complex that associates dynamically with the vacuole; has N-terminal WD-40 repeats and a C-terminal RING motif; mtc5 is synthetically sick with cdc13-1 [Source:SGD;Acc:S000002535]
YDR129C	SAC6	-0.385473	0.140446	-0.0443779	-0.0964683	0.154038	0.563667	0.266664	0.854591	0.915176	0.67881	0.206814	0.1103	-0.0439316	0.231397	0.0279747	0.0718133	0.0824476	0.436881	Fimbrin, actin-bundling protein; cooperates with Scp1p (calponin/transgelin) in the organization and maintenance of the actin cytoskeleton [Source:SGD;Acc:S000002536]
YDR130C	FIN1	0.847311	1.04852	0.372893	0.756243	0.200282	0.0364774	0.243077	1.25271	0.362635	0.619475	0.318495	0.218249	-0.68638	0.103263	-0.283169	-0.288762	0.227967	0.294633	Spindle pole body-related intermediate filament protein; forms cell cycle-specific filaments between spindle pole bodies in mother and daughter cells; localization cell-cycle dependent; involved in Glc7p localization and regulation [Source:SGD;Acc:S000002537]
YDR131C	YDR131C	-1.69167	0.48242	0.144416	-0.354943	0.675446	0.622237	0.38614	-0.0103213	0.106295	0.160705	0.117637	0.272119	0.500034	1.04555	0.645492	0.730358	0.163093	0.0196995	F-box protein, substrate-specific adaptor subunit that recruits substrates to a core ubiquitination complex [Source:SGD;Acc:S000002538]
YDR132C	YDR132C	-1.40062	-0.281018	0.336367	-0.448422	0.508362	0.505244	-0.0434456	0.352249	-1.74589	-0.479029	0.643647	0.561835	-1.20994	-0.524768	-0.254256	-0.662989	0.284407	0.19895	Putative protein of unknown function [Source:SGD;Acc:S000002539]
YDR133C	YDR133C	-1.00599	0.156519	-0.00902913	-0.286168	0.363072	0.472543	-0.866421	0.48644	0.1765	-0.067827	0.409199	0.789746	-2.07673	-0.49112	-0.670368	-1.07941	0.501341	0.178589	Dubious open reading frame unlikely to encode a protein, based on available experimental and comparative sequence data; partially overlaps YDR134C [Source:SGD;Acc:S000002540]
YDR135C	YCF1	-0.174904	-0.156894	0.15987	-0.0573093	0.108714	0.674301	0.706709	0.424479	0.20613	0.445773	0.144896	0.163287	0.70408	0.751262	0.638203	0.697848	0.0327858	0.0329904	Vacuolar glutathione S-conjugate transporter; member of the ATP-binding cassette family; has a role in detoxifying metals such as cadmium, mercury, and arsenite; also transports unconjugated bilirubin, selenodigluthatione, and oxidized glutathione; /.../r to human cystic fibrosis protein CFTR [Source:SGD;Acc:S000002542]
YDR137W	RGP1	-0.228436	-0.189232	-0.147939	-0.188536	0.02324	0.01347	-0.156685	0.28341	0.0740655	0.0669301	0.127095	0.833331	0.114312	0.523595	0.673149	0.437018	0.167029	0.102833	Subunit of a Golgi membrane exchange factor (Ric1p-Rgp1p); this complex catalyzes nucleotide exchange on Ypt6p
YDR138W	HPR1	1.09124	0.241823	-0.205527	0.375844	0.380294	0.462323	-0.247804	0.348133	0.166238	0.0888554	0.176329	0.56161	0.341101	1.35565	0.881121	0.859291	0.293078	0.0529149	Subunit of THO/TREX complexes that couple transcription elongation with mitotic recombination and with mRNA metabolism and export, subunit of an RNA Pol II complex; regulates lifespan; involved in telomere maintenance; similar to Top1p [Source:SGD;Acc:S000002545]
YDR139C	RUB1	0.482268	0.167378	0.31582	0.321822	0.0909504	0.119954	-0.0823623	-0.332249	0.0110361	-0.134525	0.102473	0.284777	-0.181705	0.259254	0.109149	0.0622326	0.129437	0.713253	Ubiquitin-like protein with similarity to mammalian NEDD8; conjugation (neddylation) substrates include the cullins Cdc53p, Rtt101p, and Cul3p; activated by Ula1p and Uba3p (E1 enzyme pair); conjugation mediated by Ubc12p (E2 enzyme) [Source:SGD;Acc:S000002546]
YDR140W	MTQ2	-0.141882	0.538688	0.426274	0.27436	0.210636	0.38621	1.10666	0.533999	0.98789	0.876182	0.174493	0.075592	0.70441	0.607426	1.02917	0.780334	0.127527	0.050303	S-adenosylmethionine-dependent methyltransferase of the seven beta-strand family; subunit of complex with Trm112p that methylates translation release factor Sup45p (eRF1) in the ternary complex eRF1-eRF3-GTP; similar to E.coli PrmC [Source:SGD;Acc:S000002547]
YDR141C	DOP1	0.407666	-0.218984	-0.0641707	0.0415038	0.188457	0.790635	0.328306	-0.0103214	0.0382638	0.118749	0.105713	0.383594	0.344252	0.946136	0.658913	0.649767	0.173809	0.00784171	Golgi-localized, leucine-zipper domain containing protein; involved in endosome to Golgi transport, organization of the ER, establishing cell polarity, and morphogenesis; detected in highly purified mitochondria in high-throughput studies
YDR142C	PEX7	-0.425339	-0.341423	-0.455808	-0.407523	0.0342005	0.0169572	0.219776	0.176092	-0.0296825	0.122062	0.076913	0.262798	0.0561241	0.691051	-0.0658474	0.227109	0.234628	0.394172	Peroxisomal signal receptor for the N-terminal nonapeptide signal (PTS2) of peroxisomal matrix proteins; WD repeat protein; defects in human homolog cause lethal rhizomelic chondrodysplasia punctata (RCDP) [Source:SGD;Acc:S000002549]
YDR143C	SAN1	-0.14686	-0.173869	-0.201674	-0.174134	0.015824	0.0192169	-1.51084	-1.35428	-0.787925	-1.21768	0.219579	0.0257486	-0.601491	-0.176845	-0.823277	-0.533871	0.189647	0.127278	Ubiquitin-protein ligase; involved in the proteasome-dependent degradation of aberrant nuclear proteins; targets substrates with regions of exposed hydrophobicity containing 5 or more contiguous hydrophobic residues; contains intrinsically disordere /.../ons that contribute to substrate recognition [Source:SGD;Acc:S000002550]
YDR144C	MKC7	-0.267134	0.277802	1.01989	0.343521	0.372983	0.550727	-0.925876	-0.747287	-1.57282	-1.082	0.250771	0.0447436	-0.793295	-0.591883	-0.797742	-0.72764	0.0678907	0.00936213	GPI-anchored aspartyl protease, member of the yapsin family of proteases involved in cell wall growth and maintenance; shares functions with Yap3p and Kex2p [Source:SGD;Acc:S000002551]
YDR145W	TAF12	0.249934	0.912806	0.889536	0.684092	0.217183	0.0403884	-0.211761	1.34723	1.21825	0.784571	0.499556	0.233316	-0.364451	0.54752	-0.193227	-0.00338587	0.279853	0.975088	Subunit (61/68 kDa) of TFIID and SAGA complexes, involved in RNA polymerase II transcription initiation and in chromatin modification, similar to histone H2A [Source:SGD;Acc:S000002552]
YDR146C	SWI5	0.693901	-0.795405	-0.74518	-0.282228	0.48828	0.808055	-1.65233	-0.408871	-0.222327	-0.761177	0.448821	0.246139	-1.65837	-0.539415	-2.46071	-1.55283	0.557134	0.150938	Transcription factor that activates transcription of genes expressed at the M/G1 phase boundary and in G1 phase; localization to the nucleus occurs during G1 and appears to be regulated by phosphorylation by Cdc28p kinase [Source:SGD;Acc:S000002553]
YDR147W	EKI1	-1.07869	-0.266518	0.336367	-0.33628	0.409978	0.556818	-0.782918	-1.18025	-0.614645	-0.85927	0.167679	0.00434036	0.01406	0.210178	0.0746247	0.0996209	0.0579775	0.180738	Ethanolamine kinase, primarily responsible for phosphatidylethanolamine synthesis via the CDP-ethanolamine pathway; exhibits some choline kinase activity, thus contributing to phosphatidylcholine synthesis via the CDP-choline pathway [Source:SGD;Acc:S000002554]
YDR148C	KGD2	-0.598265	0.641597	0.615097	0.219476	0.408942	0.693176	-0.745952	-1.08584	-0.947978	-0.926589	0.0986978	0.0109342	-1.82179	-0.920624	-0.892884	-1.21177	0.305117	0.0954138	Dihydrolipoyl transsuccinylase, component of the mitochondrial alpha-ketoglutarate dehydrogenase complex, which catalyzes the oxidative decarboxylation of alpha-ketoglutarate to succinyl-CoA in the TCA cycle; phosphorylated [Source:SGD;Acc:S000002555]
YDR150W	NUM1	0.705583	0.0741274	0.0435049	0.274405	0.21577	0.32694	-1.24854	-0.998447	-1.24866	-1.16522	0.0833845	0.0289594	0.105221	0.0547806	0.174882	0.111628	0.0348178	0.113257	Protein required for nuclear migration; component of the mitochondria-ER-cortex-ancor (MECA); required for the association of mitochondria with the cell cortex and for accurate distribution of mitochondrial network; interacts with Mdm36p to link the ER and motochondria at the cortex; localizes to the mother cell cortex and the bud tip; may mediate interactions of dynein and cytoplasmic microtubul…
YDR151C	CTH1	-0.291233	-0.17632	0.426816	-0.0135793	0.222682	0.8912	0.760224	1.61771	1.41154	1.26316	0.258414	0.0166794	-0.185185	1.27246	1.01322	0.700167	0.448957	0.297577	Member of the CCCH zinc finger family; has similarity to mammalian Tis11 protein, which activates transcription and also has a role in mRNA degradation; may function with Tis11p in iron homeostasis [Source:SGD;Acc:S000002558]
YDR152W	GIR2	-0.051822	0.342217	0.470707	0.253701	0.1572	0.306699	0.294473	-0.686624	-0.769815	-0.387322	0.341742	0.550943	-0.376695	-0.321794	-0.0165231	-0.238337	0.112034	0.260367	Highly-acidic cytoplasmic RWD domain-containing protein of unknown function; forms a complex with Rbg2p; interacts with Rbg1p and Gcn1p; associates with translating ribosomes; putative intrinsically unstructured protein [Source:SGD;Acc:S000002559]
YDR153C	ENT5	0.140878	0.172736	-0.195996	0.0392059	0.11796	0.812689	0.217082	-0.0521414	0.634308	0.266416	0.19969	0.324419	0.688016	1.3497	0.430587	0.822768	0.273746	0.0347859	Protein containing an N-terminal epsin-like domain involved in clathrin recruitment and traffic between the Golgi and endosomes; associates with the clathrin adaptor Gga2p, clathrin adaptor complex AP-1, and clathrin [Source:SGD;Acc:S000002560]
YDR154C	YDR154C	-0.675321	0.219733	0.204046	-0.0838473	0.295771	0.748614	1.17145	0.681753	0.743645	0.865616	0.153957	0.0868391	0.555741	0.962508	1.07562	0.864622	0.157854	0.0267305	Dubious open reading frame, null mutant exhibits synthetic phenotype with alpha-synuclein [Source:SGD;Acc:S000002561]
YDR155C	CPR1	-0.676834	0.219574	0.205983	-0.0837593	0.296563	0.748478	1.16348	0.705595	0.768296	0.879124	0.143326	0.0792056	0.55434	0.956341	1.06889	0.859857	0.156175	0.0264163	Cytoplasmic peptidyl-prolyl cis-trans isomerase (cyclophilin); catalyzes the cis-trans isomerization of peptide bonds N-terminal to proline residues; binds the drug cyclosporin A; N-terminally propionylated in vivo; protein abundance increases in response to DNA replication stress
YDR156W	RPA14	-0.345204	0.741807	0.903408	0.433337	0.392056	0.429297	0.954655	0.188583	0.256841	0.466693	0.244775	0.154689	0.837182	0.594214	0.916716	0.782704	0.0970015	0.0616385	RNA polymerase I subunit A14 [Source:SGD;Acc:S000002563]
YDR157W	YDR157W	-0.178224	0.607951	0.758291	0.396006	0.290377	0.355165	0.749956	-0.338944	-0.154156	0.0856186	0.336425	0.847483	0.743305	0.781335	1.60557	1.0434	0.281297	0.116623	Dubious open reading frame; unlikely to encode a functional protein, based on available experimental and comparative sequence data
YDR158W	HOM2	0.0735714	0.257789	0.329026	0.220129	0.0761097	0.0978163	0.391243	-0.365358	-0.324525	-0.0995465	0.245678	0.985405	0.206823	0.953354	0.737232	0.63247	0.221779	0.0343924	Aspartic beta semi-aldehyde dehydrogenase, catalyzes the second step in the common pathway for methionine and threonine biosynthesis; expression regulated by Gcn4p and the general control of amino acid synthesis [Source:SGD;Acc:S000002565]
YDR159W	SAC3	0.932038	0.348307	-0.184055	0.36543	0.322302	0.441305	-0.497164	-0.224446	-0.435321	-0.385644	0.0825522	0.0764647	0.562299	0.660883	0.744812	0.655998	0.0527433	0.0289463	Nuclear pore-associated protein; required for biogenesis of the small ribosomal subunit; component of TREX-2 complex (Sac3p-Thp1p-Sus1p-Cdc31p) involved in transcription elongation and mRNA export from the nucleus; involved in post-transcriptional t /.../ng of active genes to the nuclear periphery and to non-nascent mRNP; mutant displays reduced transcription elongation in the G-less-based run-on…
YDR160W	SSY1	-0.487153	0.897458	0.613901	0.341402	0.422287	0.915984	1.12143	1.76729	1.08253	1.32375	0.222054	0.112614	-1.68638	0.952438	0.663282	-0.0235533	0.835593	0.62735	Component of the SPS plasma membrane amino acid sensor system (Ssy1p-Ptr3p-Ssy5p), which senses external amino acid concentration and transmits intracellular signals that result in regulation of expression of amino acid permease genes [Source:SGD;Acc:S000002567]
YDR161W	YDR161W	0.226166	0.536398	0.846562	0.536375	0.179093	0.101055	0.56217	-0.138077	-0.0198346	0.134753	0.216418	0.50208	0.463646	1.47085	0.716831	0.883777	0.302501	0.031938	Putative protein of unknown function; non-essential gene; proposed function in rRNA and ribosome biosynthesis based on transcriptional co-regulation; genetic interactions suggest a role in ER-associated protein degradation (ERAD) [Source:SGD;Acc:S000002568]
YDR162C	NBP2	-0.196525	0.555484	-0.105991	0.0843226	0.237026	0.911183	1.14513	0.989679	1.30374	1.14618	0.0906636	0.051874	0.714158	0.823155	-0.857008	0.226768	0.542801	0.840654	Protein involved in the HOG (high osmolarity glycerol) pathway, negatively regulates Hog1p by recruitment of phosphatase Ptc1p the Pbs2p-Hog1p complex, found in the nucleus and cytoplasm, contains an SH3 domain that binds Pbs2p [Source:SGD;Acc:S000002569]
YDR163W	CWC15	0.428271	-0.011445	0.253019	0.223282	0.127803	0.215007	0.256036	-0.616042	0.417777	0.0192566	0.321063	0.775583	0.723265	0.448759	0.228953	0.466992	0.142986	0.106679	Non-essential protein involved in pre-mRNA splicing, component of a complex containing Cef1p; has similarity to S. pombe Cwf15p [Source:SGD;Acc:S000002570]
YDR164C	SEC1	-0.394716	-0.24395	0.579954	-0.0195709	0.302905	0.96235	0.810265	0.896569	0.534401	0.747079	0.109218	0.00760786	0.757227	0.867549	0.90075	0.841842	0.0433794	0.0150998	Sm-like protein involved in docking and fusion of exocytic vesicles; binds to assembled SNARE complexes at the membrane and stimulates membrane fusion; localization to sites of secretion (bud neck and bud tip) is dependent on SNARE function; interacts directly with essential exocyst subunit Sec6p
YDR165W	TRM82	0.613189	0.796985	1.15987	0.856681	0.160611	0.0280374	0.0720315	-0.0498496	-0.0922669	-0.0233617	0.0492433	0.611204	-0.596182	0.443307	0.615061	0.154062	0.378384	0.714052	Catalytic subunit of a tRNA methyltransferase complex; Trm8p and Trm82p comprise an enzyme that catalyzes a methyl-transfer from S-adenosyl-l-methionine to the N(7) atom of guanine at position 46 in tRNA; Trm8 lacks catalytic activity if not bound t /.../2p [Source:SGD;Acc:S000002572]
YDR166C	SEC5	0.440686	0.0440502	0.0329855	0.172574	0.134094	0.309956	-0.0911713	0.273472	-0.0401242	0.047392	0.113996	0.748759	0.854189	0.604515	0.533167	0.663957	0.0973204	0.0228789	Essential 107kDa subunit of the exocyst complex (Sec3p, Sec5p, Sec6p, Sec8p, Sec10p, Sec15p, Exo70p, and Exo84p), which has the essential function of mediating polarized targeting of secretory vesicles to active sites of exocytosis [Source:SGD;Acc:S000002573]
YDR167W	TAF10	0.513768	0.0715183	-0.302035	0.0944174	0.23578	0.725111	-1.0642	-0.926798	-1.10368	-1.03156	0.0536073	0.0138729	-0.520794	-0.449371	-0.558682	-0.509616	0.0320465	0.024004	Subunit (145 kDa) of TFIID and SAGA complexes, involved in RNA polymerase II transcription initiation and in chromatin modification [Source:SGD;Acc:S000002574]
YDR168W	CDC37	-0.0970205	-0.125925	-0.191353	-0.1381	0.0279036	0.0657477	0.676808	-0.153279	-0.287512	0.0786724	0.301568	0.644145	0.250426	0.349224	0.295452	0.298367	0.0285575	0.0301095	Essential Hsp90p co-chaperone; necessary for passage through the START phase of the cell cycle; stabilizes protein kinase nascent chains and participates along with Hsp90p in their folding [Source:SGD;Acc:S000002575]
YDR169C	STB3	0.458968	-0.356425	-0.200543	-0.0326667	0.249902	0.83028	-0.689809	-0.840396	0.947598	-0.194202	0.572553	0.879544	-0.37604	0.125718	0.165227	-0.0283649	0.174211	0.75854	Ribosomal RNA processing element (RRPE)-binding protein involved in the glucose-induced transition from quiescence to growth; restricted to nucleus in quiescent cells, released into cytoplasm after glucose repletion; binds Sin3p [Source:SGD;Acc:S000002576]
YDR170C	SEC7	0.467706	0.0573259	0.0733329	0.199455	0.134205	0.301334	-0.148296	-0.535905	-0.572677	-0.418959	0.135747	0.0851808	0.185	-0.141656	-0.319351	-0.0920022	0.147695	0.693753	Guanine nucleotide exchange factor (GEF) for ADP ribosylation factors involved in proliferation of the Golgi, intra-Golgi transport and ER-to-Golgi transport; found in the cytoplasm and on Golgi-associated coated vesicles [Source:SGD;Acc:S000002577]
YDR171W	HSP42	-1.57129	0.00292285	-0.10309	-0.557151	0.507991	0.379385	2.99624	2.80465	2.80777	2.86955	0.0633495	0.0166663	2.71961	2.16398	2.38992	2.4245	0.161326	0.0485604	Small heat shock protein (sHSP) with chaperone activity; forms barrel-shaped oligomers that suppress unfolded protein aggregation; involved in cytoskeleton reorganization after heat shock [Source:SGD;Acc:S000002578]
YDR172W	SUP35	0.971064	0.531715	0.311632	0.604804	0.193838	0.189093	-0.651335	0.892068	0.697254	0.312662	0.485268	0.50083	-0.108404	-0.245887	-0.144879	-0.16639	0.0411195	0.0592625	Translation termination factor eRF3, has a role in mRNA deadenylation and decay; altered protein conformation creates the [PSI(+)] prion that alters translational fidelity and results in a nonsense suppressor phenotype [Source:SGD;Acc:S000002579]
YDR173C	ARG82	-1.12308	0.870985	-0.773122	-0.34174	0.614721	0.393369	-0.830671	-0.0103213	-0.0848239	-0.308605	0.261917	0.377513	-1.13384	1.04555	0.477893	0.129867	0.652756	0.960445	Inositol polyphosphate multikinase (IPMK), sequentially phosphorylates Ins(1,4,5)P3 to form Ins(1,3,4,5,6)P5; also has diphosphoinositol polyphosphate synthase activity; regulates arginine-, phosphate-, and nitrogen-responsive genes [Source:SGD;Acc:S000002580]
YDR174W	HMO1	0.524107	0.37878	0.171119	0.358002	0.102427	0.107431	-0.758043	-0.154711	-0.124567	-0.345774	0.206318	0.234913	-0.260616	0.623846	0.320406	0.227879	0.25948	0.426812	Chromatin associated high mobility group (HMG) family member involved in genome maintenance; rDNA-binding component of the Pol I transcription system; associates with a 5'-3' DNA helicase and Fpr1p, a prolyl isomerase [Source:SGD;Acc:S000002581]
YDR175C	RSM24	-0.503186	0.111994	-0.120205	-0.170466	0.179356	0.401497	-0.0497046	-0.537568	-0.788674	-0.458649	0.216941	0.194855	0.190764	-0.233429	-0.293107	-0.111924	0.152321	0.596743	Mitochondrial ribosomal protein of the small subunit [Source:SGD;Acc:S000002582]
YDR176W	NGG1	0.25573	0.331433	0.346421	0.311195	0.0280678	0.0167766	0.0395437	-0.0103214	0.245659	0.091627	0.0783496	0.370858	0.981999	0.24238	0.832075	0.685485	0.22574	0.100489	Transcriptional regulator involved in glucose repression of Gal4p-regulated genes; component of transcriptional adaptor and histone acetyltransferase complexes, the ADA complex, the SAGA complex, and the SLIK complex [Source:SGD;Acc:S000002583]
YDR177W	UBC1	-0.494957	-0.15885	-0.147527	-0.267111	0.11397	0.232231	0.255744	-0.184819	-0.2488	-0.0592917	0.158597	0.768667	0.677895	0.532106	0.248108	0.486036	0.126189	0.0518994	Ubiquitin-conjugating enzyme that mediates selective degradation of short-lived and abnormal proteins; plays a role in vesicle biogenesis and ER-associated protein degradation (ERAD); component of the cellular stress response [Source:SGD;Acc:S000002584]
YDR178W	SDH4	-0.601424	0.406251	0.288386	0.031071	0.318073	0.880515	-0.918322	-0.849857	-0.969235	-0.912471	0.0345855	0.0383863	-1.91591	-1.26061	-1.40056	-1.5257	0.199248	0.138606	Membrane anchor subunit of succinate dehydrogenase (Sdh1p, Sdh2p, Sdh3p, Sdh4p), which couples the oxidation of succinate to the transfer of electrons to ubiquinone as part of the TCA cycle and the mitochondrial respiratory chain [Source:SGD;Acc:S000002585]
YDR179C	CSN9	-0.133136	0.192913	0.402397	0.154058	0.155811	0.673219	-1.14924	-0.425359	0.218245	-0.452118	0.394986	0.427792	-0.0274165	-0.00692017	0.276259	0.0806406	0.0979878	0.472182	Subunit of the Cop9 signalosome, which is required for deneddylation, or removal of the ubiquitin-like protein Rub1p from Cdc53p (cullin); involved in adaptation to pheromone signaling [Source:SGD;Acc:S000002586]
YDR179W-A	YDR179W-A	-0.253775	0.392222	0.815535	0.317994	0.310907	0.473038	0.632119	0.373007	0.050691	0.351939	0.168174	0.207768	0.432265	0.533648	1.57171	0.845876	0.364097	0.118557	Putative protein of unknown function [Source:SGD;Acc:S000002587]
YDR180W	SCC2	0.105736	0.286023	0.433329	0.275029	0.0947276	0.119228	0.0300834	-0.662398	0.330214	-0.1007	0.293909	0.983291	-0.138892	0.282586	0.627731	0.257142	0.22167	0.337514	Subunit of cohesin loading factor (Scc2p-Scc4p), a complex required for loading of cohesin complexes onto chromosomes; involved in establishing sister chromatid cohesion during DSB repair via histone H2AX; evolutionarily-conserved adherin [Source:SGD;Acc:S000002588]
YDR181C	SAS4	0.271254	0.0139433	0.248617	0.177938	0.0822573	0.175957	0.110883	0.60635	0.647612	0.454948	0.172445	0.167737	-0.171806	0.823155	0.739231	0.463526	0.318589	0.283126	Subunit of the SAS complex (Sas2p, Sas4p, Sas5p), which acetylates free histones and nucleosomes and regulates transcriptional silencing; required for the HAT activity of Sas2p [Source:SGD;Acc:S000002589]
YDR182W	CDC1	-0.2955	-0.429524	-0.20612	-0.310381	0.0649189	0.019615	-0.104846	-0.144622	-0.359831	-0.2031	0.0792023	0.132217	-0.132781	0.327627	0.110673	0.10184	0.132982	0.615497	Putative lipid phosphatase of the endoplasmic reticulum; shows Mn2+ dependence and may affect Ca2+ signaling; mutants display actin and general growth defects and pleiotropic defects in cell cycle progression and organelle distribution [Source:SGD;Acc:S000002590]
YDR182W-A	YDR182W-A	-0.0786887	-0.341423	-0.0779764	-0.166029	0.087697	0.164582	-1.47408	0.131698	-1.42396	-0.922115	0.527105	0.268865	0.783106	1.05582	0.659587	0.832836	0.117053	0.0290756	Putative protein of unknown function; identified by fungal homology and RT-PCR [Source:SGD;Acc:S000028539]
YDR183C-A	YDR183C-A	0.717778	1.14852	0.811841	0.892713	0.130754	0.00224517	0.200008	-0.0717219	0.286686	0.138324	0.107963	0.30545	0.681352	1.17365	1.92011	1.25837	0.3601	0.0735508	Dubious open reading frame unlikely to encode a functional protein; identified by fungal homology and RT-PCR [Source:SGD;Acc:S000028540]
YDR183W	PLP1	-0.00829933	0.0229886	0.552501	0.189063	0.181943	0.409251	-0.285419	0.852175	0.860135	0.47563	0.380531	0.394963	-0.603918	0.251998	0.510724	0.0529348	0.336812	0.637924	Protein that interacts with CCT (chaperonin containing TCP-1) complex and has a role in actin and tubulin folding; has weak similarity to phosducins, which are G-protein regulators [Source:SGD;Acc:S000002591]
YDR184C	ATC1	0.5428	1.27092	0.613901	0.809206	0.231766	0.0203142	0.112745	0.537166	0.546347	0.398753	0.143028	0.102095	0.520071	0.451186	1.56577	0.845674	0.360594	0.106805	Nuclear protein; possibly involved in regulation of cation stress responses and/or in the establishment of bipolar budding pattern; relative distribution to the nucleus decreases upon DNA replication stress
YDR185C	UPS3	-1.32662	-1.24005	-0.386099	-0.984254	0.30012	0.156218	-1.76781	-0.33225	1.9476	-0.0508211	1.08174	0.983348	-1.93431	-0.935837	0.0836137	-0.928844	0.582534	0.232034	Mitochondrial protein of unknown function; similar to Ups1p and Ups2p which are involved in regulation of mitochondrial cardiolipin and phosphatidylethanolamine levels; null is viable but interacts synthetically with ups1 and ups2 mutations [Source:SGD;Acc:S000002593]
YDR186C	YDR186C	-0.453084	0.238001	0.55378	0.112899	0.297311	0.936795	0.960742	0.0998616	0.991076	0.683893	0.292147	0.155845	0.629648	1.27246	0.631101	0.844404	0.21403	0.0477773	Putative protein of unknown function; may interact with ribosomes, based on co-purification experiments; green fluorescent protein (GFP)-fusion protein localizes to the cytoplasm [Source:SGD;Acc:S000002594]
YDR188W	CCT6	-0.55186	0.370452	0.651376	0.156656	0.363422	0.977037	0.0619728	0.953609	1.09345	0.70301	0.323051	0.168967	-1.32684	0.580584	0.197403	-0.18295	0.582542	0.8927	Subunit of the cytosolic chaperonin Cct ring complex; related to Tcp1p, essential protein that is required for the assembly of actin and tubulins in vivo; contains an ATP-binding motif
YDR189W	SLY1	0.0953408	-0.584694	-0.0409633	-0.176772	0.207722	0.551777	-1.03085	0.530247	0.531512	0.0103045	0.520575	0.765822	-0.436401	0.315008	1.39825	0.425619	0.532498	0.506023	Hydrophilic protein involved in vesicle trafficking between the ER and Golgi; SM (Sec1/Munc-18) family protein that binds the tSNARE Sed5p and stimulates its assembly into a trans-SNARE membrane-protein complex [Source:SGD;Acc:S000002597]
YDR190C	RVB1	0.0382291	0.726892	1.0384	0.601173	0.295488	0.195274	0.433706	0.64485	0.5971	0.558552	0.063927	0.0162454	0.198143	0.128963	0.328726	0.218611	0.0585676	0.103429	Essential protein involved in transcription regulation; component of chromatin remodeling complexes; required for assembly and function of the INO80 complex; also referred to as pontin; member of the RUVB-like protein family [Source:SGD;Acc:S000002598]
YDR191W	HST4	-0.341723	-1.01354	-0.386099	-0.580453	0.216921	0.0756424	0.695845	0.182324	1.19271	0.690293	0.291687	0.144991	-0.833221	1.76175	0.90075	0.609761	0.763103	0.716364	Member of the Sir2 family of NAD(+)-dependent protein deacetylases; involved along with Hst3p in silencing at telomeres, cell cycle progression, radiation resistance, genomic stability and short-chain fatty acid metabolism [Source:SGD;Acc:S000002599]
YDR192C	NUP42	-0.462017	1.60795	1.14995	0.765296	0.627738	0.557612	0.347666	0.989679	0.657378	0.664908	0.185371	0.0953782	-3.68638	0.0861892	-0.0174726	-1.20589	1.24061	0.450282	Subunit of the nuclear pore complex (NPC) that localizes exclusively to the cytoplasmic side; involved in RNA export, most likely at a terminal step; interacts with Gle1p [Source:SGD;Acc:S000002600]
YDR194C	MSS116	0.693901	0.26206	0.198864	0.384941	0.155553	0.143811	-1.62718	-1.13781	-1.34645	-1.37048	0.141778	0.0126203	-0.448688	0.212197	-0.11802	-0.11817	0.190781	0.551338	DEAD-box protein required for efficient splicing of mitochondrial Group I and II introns; non-polar RNA helicase that also facilities strand annealing [Source:SGD;Acc:S000002602]
YDR195W	REF2	-0.119331	0.645426	0.684291	0.403462	0.261637	0.289618	0.688703	0.453626	0.625669	0.589333	0.0702509	0.0355638	-0.222433	0.501227	0.408709	0.229168	0.227374	0.347841	RNA-binding protein involved in the cleavage step of mRNA 3'-end formation prior to polyadenylation, and in snoRNA maturation; part of holo-CPF subcomplex APT, which associates with 3'-ends of snoRNA- and mRNA-encoding genes [Source:SGD;Acc:S000002603]
YDR196C	CAB5	-0.497293	0.0362854	8.39411e-05	-0.153641	0.172143	0.45623	0.370312	-0.0103214	0.140243	0.166744	0.110676	0.276869	-0.0550243	1.37774	1.02917	0.783962	0.431393	0.210769	Subunit of the CoA-Synthesizing Protein Complex (CoA-SPC); subunits of this complex are: Cab2p, Cab3p, Cab4p, Cab5p, Sis2p and Vhs3p; probable dephospho-CoA kinase (DPCK) that catalyzes the last step in coenzyme A biosynthesis; null mutant lethality is complemented by E. coli coaE (encoding DPCK); detected in purified mitochondria in high-throughput studies; also localized to lipid droplets
YDR197W	CBS2	0.650009	-0.254545	0.0223661	0.139277	0.267585	0.621243	0.0650787	-0.0977842	-0.261856	-0.0981871	0.0943781	0.37326	0.280454	1.23819	0.633811	0.717486	0.279623	0.0603585	Mitochondrial translational activator of the COB mRNA; interacts with translating ribosomes, acts on the COB mRNA 5'-untranslated leader [Source:SGD;Acc:S000002605]
YDR198C	RKM2	-0.779128	0.373486	-0.193454	-0.199699	0.332746	0.519856	1.26712	0.652644	0.777673	0.899146	0.187495	0.00845916	1.31362	1.7058	1.40871	1.47604	0.118112	0.0412518	Ribosomal protein lysine methyltransferase, responsible for trimethylation of the lysine residue at position 3 of Rpl12Ap and Rpl12Bp [Source:SGD;Acc:S000002606]
YDR200C	VPS64	-0.372872	0.368281	0.237338	0.0775822	0.228377	0.890257	0.127815	0.252713	0.305604	0.228711	0.0527079	0.0975017	1.07261	1.64191	1.06845	1.26099	0.190464	0.00933344	Protein required for cytoplasm to vacuole targeting of proteins; forms a complex with Far3p and Far7p to Far11p involved in recovery from pheromone-induced cell cycle arrest; mutant has increased aneuploidy tolerance; VPS64 has a paralog, FAR10, that arose from the whole genome duplication
YDR201W	SPC19	-0.194166	0.243187	-0.169287	-0.0400888	0.14182	0.634031	-0.756923	-1.64259	-0.414973	-0.938162	0.365785	0.0617796	-0.522881	-0.43988	-0.223312	-0.395358	0.0892972	0.0494146	Essential subunit of the Dam1 complex (aka DASH complex), couples kinetochores to the force produced by MT depolymerization thereby aiding in chromosome segregation; also localized to nuclear side of spindle pole body [Source:SGD;Acc:S000002609]
YDR202C	RAV2	-0.335028	0.0100494	-0.288801	-0.204594	0.108148	0.194167	0.642388	0.388228	1.21208	0.747564	0.243569	0.101616	0.237671	1.08905	0.530015	0.618912	0.249758	0.126791	Subunit of RAVE complex (Rav1p, Rav2p, Skp1p); the RAVE complex associates with the V1 domain of the vacuolar membrane (H+)-ATPase (V-ATPase) and promotes assembly and reassembly of the holoenzyme
YDR204W	COQ4	-0.434832	-0.0864226	-0.184959	-0.235405	0.103692	0.108667	0.718276	0.228866	0.793792	0.580311	0.17707	0.131318	0.734464	0.795847	0.743864	0.758058	0.0190884	0.00697051	Protein with a role in ubiquinone (Coenzyme Q) biosynthesis, possibly functioning in stabilization of Coq7p; located on the matrix face of the mitochondrial inner membrane; component of a mitochondrial ubiquinone-synthesizing complex [Source:SGD;Acc:S000002612]
YDR205W	MSC2	-0.628027	0.15729	0.166442	-0.101432	0.263311	0.793125	-0.24235	-0.332249	0.131309	-0.147763	0.141929	0.364846	-0.101417	0.034659	1.27626	0.403167	0.43831	0.474354	Member of the cation diffusion facilitator family, localizes to the endoplasmic reticulum and nucleus; mutations affect the cellular distribution of zinc and also confer defects in meiotic recombination between homologous chromatids [Source:SGD;Acc:S000002613]
[truncated: 4,311 more rows]
