# Supplementary material for: Yeast Ppz1 protein phosphatase toxicity involves the alteration of multiple cellular targets
Source: Sci Rep. 2020 Sep 24;10:15613. doi: 10.1038/s41598-020-72391-y (PMC7519054; doi:10.1038/s41598-020-72391-y)
Supplement: Supplementary file 2 — Supplementary file2 [file 41598_2020_72391_MOESM2_ESM.xlsx]

## Sheet: Info
	"raw" files from all four experiments were analyzed by MaxQuant and the "ProteinGroups.txt" file loaded in the Perseus software. The ratio Ppz1/WT was calculated for each time and the resulting file subjected to Perseus "Categorical Annotation", so data is grouped by time-points.
	From the grouped samples mean and SEM were calculated, and a Student’s t-test applied (p-value).
	S1, S2, S3, S4 represent data form each of the four independent experiments
	#data, number of experiments with data for a given protein

## Sheet: Supp Table S2
Supplementary Table S2. Changes in proteome content upon expression of Ppz1
Systematic name	Standard Name	S1-ZCZ01/wt T=0	S2-ZCZ01/WT T=0	S3-ZCZ01/WT T=0	S4/WT ZCZ01 T=0	S1-ZCZ01/wt T=30	S2-ZCZ01/WT T=30	S3-ZCZ01/WT T=30	S4-ZCZ01/WT T=30	S1-ZCZ01/wt T=60	S2-ZCZ01/WT T=60	S3-ZCZ01/WT T=60	S4-ZCZ01/WT T=60	S1-ZCZ01/wt T=120	S2-ZCZ01/WT T=120	S3-ZCZ01/WT T=120	S4-ZCZ01/WT T=120	S1-ZCZ01/wt T=240	S2-ZCZ01/WT T=240	S3-ZCZ01/WT T=240	S4-ZCZ01/WT T=240	#data points	ZCZ01/WT T0	T0_SEM	ZCZ01/WT T30	T30_SEM	ZCZ01/WT T60	T60_SEM	ZCZ01/WT T120	T120_SEM	ZCZ01/WT T240	T240_SEM	p-0vs30	p-0vs60	p-0vs120	p-0vs240	Function
Q0130	OLI1	0.97	0.96			1.61	1.03			1.39	0.98			1.07	1.03			1.09	0.83			2	0.965	0.00500003	1.32	0.29	1.185	0.205	1.05	0.02	0.96	0.13	0.345587	0.395613	0.0540949	0.972834	F0-ATP synthase subunit c (ATPase-associated proteolipid); encoded on the mitochondrial genome; mutation confers oligomycin resistance; expression is specifically dependent on the nuclear genes AEP1 and AEP2
Q0140	VAR1		1.06	1.08			1.01	0.99			1.03	0.86			1.01	1.01			1.03	1.08		2	1.07	0.0100001	1	0.00999999	0.945	0.085	1.01	0	1.055	0.025	0.0384762	0.281597	0.0266717	0.633493	Mitochondrial ribosomal protein of the small subunit; mitochondrially-encoded; polymorphic in different strains due to variation in number of AAT (asparagine) codons; translated near the mitochondrial inner membrane; may have a role in loss of mitochondrial DNA under stress conditions
R0020C	REP1	1.22	1.13	2.02	1.28	1.84	1.05	0.63	1.28	2.52	1.04	1.25	1.21	2.17	0.96	1.3	1.23	1.77	0.9	1.27	0.93	4	1.4125	0.204832	1.2	0.252223	1.505	0.341382	1.415	0.262123	1.2175	0.202377	0.537352	0.823994	0.994247	0.52351	Master regulator that regulates transcript levels of the FLP1 gene; acts in concert with Rep2p to regulate transcript levels of the FLP1 gene that promotes plasmid copy amplification and 2-micron plasmid-inheritance; also autoregulates levels of its own transcript; both Rep1p and Rep2p are sumoylated which is important for function
R0030W	RAF1	0	1.01	1.55	1.11	0	0.87	0.79	1.07		0.91	1.16	1.16	0.03	0.97	0.99	1.17	0	0.97	1.15	0.85	3.8	0.9175	0.327551	0.6825	0.234996	1.07667	0.0833333	0.79	0.257294	0.7425	0.255061	0.581165	0.702777	0.769866	0.688046	Anti-repressor that increases 2 micron plasmid copy number; increases 2 micron plasmid copy number by relieving repression of the FLP1 site-specific recombinase caused by the Rep1-Rep2p trascription regulator; also itself repressed by the Rep1p-Rep2p complex
R0040C	REP2	1.22	1.11	2.35	1.3	2.13	1.03	0.59	1.25	3.62	1.16	1.56	1.14	2.14	0.87	1.11	1.29	1.45	1.07	1.8	0.84	4	1.495	0.287648	1.25	0.323831	1.87	0.591298	1.3525	0.276236	1.29	0.211463	0.592146	0.589179	0.733088	0.586693	Master regulator that regulates transcript levels of the FLP1 gene; acts in concert with Rep1p to regulate transcript levels of the FLP1 gene that promotes plasmid copy amplification and 2-micron plasmid-inheritance; also autoregulates levels of its own transcript; required for Rep1p stability; both Rep1p and Rep2p are sumoylated which is important for function
YAL001C	TFC3	0.84	0.95	1.22	1.01	1.15	0.89	0.68	0.99	0.76	1.02	0.94	1.03	0.81	0.93	1.08	1.08	0.66	0.85	1.06	1.07	4	1.005	0.0798436	0.9275	0.098351	0.9375	0.0625	0.975	0.0653835	0.91	0.0975534	0.563134	0.530346	0.781067	0.479609	Subunit of RNA polymerase III transcription initiation factor complex; part of TauB domain of TFIIIC that binds DNA at BoxB promoter sites of tRNA and similar genes; cooperates with Tfc6p in DNA binding; largest of six subunits of RNA polymerase III transcription initiation factor complex (TFIIIC); colocalizes with condensin at pol III genes and several ETC (â€œextra TFIIIC)â€ sites; may have a …
YAL002W	VPS8	1	0.92	1.39	1.06	1.16	0.9	0.98	1.1	1.45	1.01	0.94	1.05	1.37	1.08	0.94	1.1	1.06	1	1.06	0.84	4	1.0925	0.103229	1.035	0.0585235	1.1125	0.114773	1.1225	0.0898494	0.99	0.0519615	0.64517	0.901148	0.833753	0.409264	Membrane-binding component of the CORVET complex; involved in endosomal vesicle tethering and fusion in the endosome to vacuole protein targeting pathway; interacts with Vps21p; contains RING finger motif
YAL003W	EFB1	0.8	0.93	1.53	1	0.87	0.9	1.18	1.05	1.06	0.86	0.8	1.11	1.2	0.84	0.77	1.07	0.97	0.94	0.95	0.74	4	1.065	0.160442	1	0.0717635	0.9575	0.0753188	0.97	0.0999167	0.9	0.0536967	0.724217	0.566397	0.633145	0.367105	Translation elongation factor 1 beta; stimulates nucleotide exchange to regenerate EF-1 alpha-GTP for the next elongation cycle; part of the EF-1 complex, which facilitates binding of aminoacyl-tRNA to the ribosomal A site; human homolog EEF1B2 can complement yeast efb1 mutants
YAL005C	SSA1	0.95	0.94	1.42	1.12	1.02	1.08	1.05	1.08	1.04	0.9	0.82	1.08	1.29	0.82	0.89	0.95	0.85	0.83	0.87	0.77	4	1.1075	0.112055	1.0575	0.0143614	0.96	0.060553	0.9875	0.104273	0.83	0.0216025	0.673571	0.290853	0.462871	0.0510448	ATPase involved in protein folding and NLS-directed nuclear transport; member of HSP70 family; required for ubiquitin-dependent degradation of short-lived proteins; forms chaperone complex with Ydj1p; localized to nucleus, cytoplasm, cell wall; 98% identical to paralog Ssa2p with different functional specificity in propagation of yeast [URE3] prions, vacuolar-mediated degradations of gluconeogene…
YAL007C	ERP2	0.95	0.96	1.54	1.03	1.5	0.95	1.03	1.02	2.15	0.93	0.87	1.08	1.89	0.92	0.98	1.07	1.18	0.97	1.02	0.96	4	1.12	0.141126	1.125	0.12626	1.2575	0.300759	1.215	0.227101	1.0325	0.0508879	0.979791	0.693351	0.734521	0.580968	Member of the p24 family involved in ER to Golgi transport; similar to Emp24p and Erv25p; role in misfolded protein quality control; forms a heterotrimeric complex with Erp1p, Emp24p, and Erv25p; localized to COPII-coated vesicles; ERP2 has a paralog, ERP4, that arose from the whole genome duplication
YAL012W	CYS3	0.84	0.91	1.44	1.06	1.35	0.98	1.13	1.03	1.85	0.9	0.82	1.13	1.79	1.01	0.85	1.19	1.45	1.12	0.98	1.06	4	1.0625	0.133939	1.1225	0.0819934	1.175	0.234396	1.21	0.205426	1.1525	0.103229	0.715582	0.691381	0.569541	0.613696	Cystathionine gamma-lyase; catalyzes one of the two reactions involved in the transsulfuration pathway that yields cysteine from homocysteine with the intermediary formation of cystathionine; protein abundance increases in response to DNA replication stress
YAL013W	DEP1		1.01	1.45	1.12		0.93	0.89	1.11		0.89	0.96	1.11		1	0.96	1.21		1.03	0.91	0.97	3	1.19333	0.132204	0.976667	0.0676593	0.986667	0.0648931	1.05667	0.0775314	0.97	0.034641	0.218347	0.233188	0.422934	0.177567	Component of the Rpd3L histone deacetylase complex; required for diauxic shift-induced histone H2B deposition onto rDNA genes; transcriptional modulator involved in regulation of structural phospholipid biosynthesis genes and metabolically unrelated genes, as well as maintenance of telomeres, mating efficiency, and sporulation
YAL014C	SYN8		1	1.43	1		1.05	1.06	1.08		1.11	0.93	1.07		1.47	0.78	1.01		1.9	0.91	0.94	3	1.14333	0.143333	1.06333	0.0088192	1.03667	0.054569	1.08667	0.202841	1.25	0.325115	0.607168	0.52504	0.830717	0.778974	Endosomal SNARE related to mammalian syntaxin 8
YAL016W	TPD3	0.97	0.97	1.3	1.08	1.48	0.94	1.02	1.03	2.07	0.94	0.92	1.15	1.82	1.05	1.11	1.11	1.24	1.06	1.07	0.85	4	1.08	0.0777817	1.1175	0.1225	1.27	0.271692	1.2725	0.183047	1.055	0.0798436	0.804713	0.526413	0.370482	0.829981	Regulatory subunit A of the heterotrimeric PP2A complex; the heterotrimeric protein phosphatase 2A (PP2A) complex also contains regulatory subunit Cdc55p and either catalytic subunit Pph21p or Pph22p; required for cell morphogenesis and transcription by RNA polymerase III
YAL017W	PSK1	0.89	0.97	1.31	1.08	0.8	0.92	0.9	1.03	0.93	1.01	0.98	0.98	0.92	1.05	1.12	1.14	0.83	1.09	0.95	1	4	1.0625	0.09123	0.9125	0.0471478	0.975	0.0165831	1.0575	0.0497284	0.9675	0.0542179	0.194408	0.381777	0.963181	0.405173	PAS domain-containing serine/threonine protein kinase; coordinately regulates protein synthesis and carbohydrate metabolism and storage in response to a unknown metabolite that reflects nutritional status; PSK1 has a paralog, PSK2, that arose from the whole genome duplication
YAL019W	FUN30	1	1.01	1.44	1.03	1.85	0.92	1.08	1.06	2.72	1.03	0.81	1.11	2.29	1.01	1.04	1.12	1.37	1.05	1.09	0.99	4	1.12	0.106849	1.2275	0.21053	1.4175	0.438774	1.365	0.309206	1.125	0.084212	0.664884	0.53449	0.482234	0.971875	Snf2p family member with ATP-dependent chromatin remodeling activity; has a role in silencing at the mating type locus, telomeres and centromeres; enriched at centromeres and is required for correct chromatin structure around centromeres, as well as at the boundary element of the silent HMR; recruited to DNA double-strand breaks (DSBs) where it promotes 5' strand resection of DSBs; potential Cdc2…
YAL021C	CCR4	1	1	1.44	1.06	1.28	0.96	0.94	1.09	1.58	0.99	0.84	1.1	1.04	0.98	1.12	1.13	1.2	0.94	1.01	1.03	4	1.125	0.105948	1.0675	0.0782491	1.1275	0.159967	1.0675	0.0354436	1.045	0.0551513	0.677702	0.990027	0.625178	0.527921	Component of the CCR4-NOT transcriptional complex; CCR4-NOT is involved in regulation of gene expression; component of the major cytoplasmic deadenylase, which is involved in mRNA poly(A) tail shortening
YAL023C	PMT2	0.95	1	1.3	1.09	0.64	0.88	0.88	1.04	0.67	1	0.95	1.08	0.66	0.92	0.92	1.08	0.69	0.92	1.02	1.01	4	1.085	0.0772981	0.86	0.0824621	0.925	0.089116	0.895	0.0869387	0.91	0.0767029	0.0936274	0.223821	0.153537	0.15917	Protein O-mannosyltransferase of the ER membrane; transfers mannose residues from dolichyl phosphate-D-mannose to protein serine/threonine residues; involved in ER quality control; acts in a complex with Pmt1p, can instead interact with Pmt5p; antifungal drug target; PMT2 has a paralog, PMT3, that arose from the whole genome duplication
YAL024C	LTE1	0.9	1.04	1.45	0.98	1.07	0.94	0.9	1.06	1.41	0.96	0.85	1.12	1.45	0.91	1.1	0.95	1.1	0.81	1.01	0.75	4	1.0925	0.122568	0.9925	0.0426956	1.085	0.121689	1.1025	0.12284	0.9175	0.0823989	0.470263	0.966773	0.955917	0.280854	Protein similar to GDP/GTP exchange factors; without detectable GEF activity; required for asymmetric localization of Bfa1p at daughter-directed spindle pole bodies and for mitotic exit at low temperatures
YAL025C	MAK16		1.06	1.15	1.01		0.81	1	0.98		0.95	0.97	1		0.98	0.94	0.99		1.01	0.88	1.11	3	1.07333	0.0409607	0.93	0.0602771	0.973333	0.0145297	0.97	0.0152753	1	0.0665833	0.120615	0.0828575	0.0773479	0.401313	Essential nuclear protein; constituent of 66S pre-ribosomal particles; required for maturation of 25S and 5.8S rRNAs; required for maintenance of M1 satellite double-stranded RNA of the L-A virus
YAL026C	DRS2	0.83	1	1.28	1.15	0.99	0.9	0.9	1.21	0.93	1.02	0.99	1.08	1.23	1	0.97	1.2	1	1.07	1.07	1	4	1.065	0.0969966	1	0.0731437	1.005	0.031225	1.1	0.0669577	1.035	0.0202073	0.611854	0.577461	0.776513	0.772274	Trans-golgi network aminophospholipid translocase (flippase); maintains membrane lipid asymmetry in post-Golgi secretory vesicles; contributes to clathrin-coated vesicle formation, endocytosis, protein trafficking between the Golgi and endosomal system and the cellular response to mating pheromone; autoinhibited by its C-terminal tail; localizes to the trans-Golgi network; mutations in human homo…
YAL029C	MYO4	0.75	1.02	1.43	1.11	0.62	0.96	0.92	1.08	0.43	1.02	0.93	1	0.35	0.99	0.9	1.24	0.68	1.17	1.05	1.04	4	1.0775	0.140201	0.895	0.0977667	0.845	0.139672	0.87	0.187661	0.985	0.105869	0.326706	0.28457	0.409816	0.617417	Type V myosin motor involved in actin-based transport of cargos; required for mRNA transport, including ASH1 mRNA, and facilitating the growth and movement of ER tubules into the growing bud along with She3p; MYO4 has a paralog, MYO2, that arose from the whole genome duplication
YAL030W	SNC1	1.02		1.64	1.08	0.84		1.09	1.02	0.79		0.85	1.04	0.54		0.81	1.16	0.67		0.97	0.77	3	1.24667	0.197428	0.983333	0.074461	0.893333	0.075351	0.836667	0.179475	0.803333	0.0881917	0.280095	0.169834	0.199186	0.109655	Vesicle membrane receptor protein (v-SNARE); involved in the fusion between Golgi-derived secretory vesicles with the plasma membrane; proposed to be involved in endocytosis; member of the synaptobrevin/VAMP family of R-type v-SNARE proteins; SNC1 has a paralog, SNC2, that arose from the whole genome duplication
YAL031C	GIP4	0.69	0.92	1.78	1.22	4.05	0.92	0.7	1.13	6.97	1.01	1.09	1.21	7.13	1.19	0.76	1.44	2.43	1.07	0.83	1.41	4	1.1525	0.235633	1.7	0.788236	2.57	1.46724	2.63	1.50656	1.435	0.352361	0.530473	0.376979	0.369998	0.529901	Cytoplasmic protein that regulates protein phosphatase 1 Glc7p; protein overexpression relocalizes Glc7p from the nucleus and prevents chromosome segregation; potential Cdc28p substrate
YAL032C	PRP45	0.96	0.91	1.16	1.05	0.9	0.92	0.9	0.99	0.98	0.97	1.03	1.06	0.92	1.04	1.05	1.07	0.87	1.05	1.01	1.12	4	1.02	0.0549242	0.9275	0.02136	1.01	0.0212132	1.02	0.0339116	1.0125	0.0526585	0.167555	0.870717	1	0.924692	Protein required for pre-mRNA splicing; associates with the spliceosome and interacts with splicing factors Prp22p and Prp46p; orthologous to human transcriptional coactivator SKIP and can activate transcription of a reporter gene
YAL034W-A	MTW1	1.23	0.99	1.65	1	0.6	0.92	0.94	1.04	0.73	0.97	0.92	1.02	0.4	1.01	0.76	1.04	0.61	0.85	0.79	0.78	4	1.2175	0.154455	0.875	0.0953502	0.91	0.0633772	0.8025	0.14812	0.7575	0.0515388	0.108117	0.115083	0.100546	0.0301516	Essential component of the MIND kinetochore complex; joins kinetochore subunits contacting DNA to those contacting microtubules; critical to kinetochore assembly; complex consists of Mtw1p Including Nnf1p-Nsl1p-Dsn1p (MIND)
YAL035W	FUN12	0.91	1.01	1.23	1.16	0.84	0.92	0.9	1.08	0.82	1	0.94	1.04	0.77	0.96	1.01	1.09	0.62	0.99	1.09	1.04	4	1.0775	0.0722697	0.935	0.0512348	0.95	0.0479583	0.9575	0.067992	0.935	0.106966	0.158837	0.191959	0.272011	0.311942	Translation initiation factor eIF5B; GTPase that promotes Met-tRNAiMet binding to ribosomes and ribosomal subunit joining; promotes GTP-dependent maturation of 18S rRNA by Nob1p; protein abundance increases in response to DNA replication stress; homolog of bacterial IF2
YAL036C	RBG1	0.98	1	1.22	1.04	1.29	0.95	0.95	1.02	1.66	0.97	0.97	1.11	1.61	0.96	0.96	1.12	1.25	0.97	1.17	1.06	4	1.06	0.0547723	1.0525	0.0808677	1.1775	0.164184	1.1625	0.15386	1.1125	0.0614241	0.941288	0.522523	0.55338	0.54708	Member of the DRG family of GTP-binding proteins; associates with translating ribosomes; interacts with Tma46p, Ygr250cp, Gir2p and Yap1p via two-hybrid
YAL038W	CDC19	1.04	0.93	1.19	1.08	1.19	0.97	1.01	1.05	1.59	0.96	0.89	1.04	1.3	1.02	1.17	1.18	1.21	1.17	1.19	1.16	4	1.06	0.0536967	1.055	0.0478714	1.12	0.159635	1.1675	0.0573549	1.1825	0.0110868	0.946846	0.73385	0.220258	0.0668778	Pyruvate kinase; functions as a homotetramer in glycolysis to convert phosphoenolpyruvate to pyruvate, the input for aerobic (TCA cycle) or anaerobic (glucose fermentation) respiration; regulated via allosteric activation by fructose bisphosphate; CDC19 has a paralog, PYK2, that arose from the whole genome duplication
YAL039C	CYC3	0.9	1	1.47	0.97	1.19	0.95	1.03	1.07	1.36	0.97	0.8	1.14	1.19	0.93	0.8	1.14	1.07	0.9	0.8	0.62	4	1.085	0.130032	1.06	0.05	1.0675	0.119678	1.015	0.0911501	0.8475	0.0941077	0.86349	0.924344	0.674788	0.189464	Cytochrome c heme lyase (holocytochrome c synthase); attaches heme to apo-cytochrome c (Cyc1p or Cyc7p) in mitochondrial intermembrane space; human homolog HCCS implicated in microphthalmia with linear skin defects (MLS), and can complement yeast null mutant
YAL041W	CDC24		1.06	1.25	1.05		0.88	0.98	0.96		0.92	0.89	0.89		0.96	1.1	1.25		1.08	1.01	1.01	3	1.12	0.0650641	0.94	0.0305505	0.9	0.01	1.10333	0.0837324	1.03333	0.0233334	0.0664684	0.0287811	0.882723	0.278183	Guanine nucleotide exchange factor (GEF) for Cdc42p; required for polarity establishment and maintenance, and mutants have morphological defects in bud formation and shmooing; relocalizes from nucleus to cytoplasm upon DNA replication stress; thermosensitivity of the cdc24-4 mutant in the presence of sorbitol is functionally complemented by human CDC42
YAL042W	ERV46	0.94	1.02	1.3	1.05	0.96	0.94	0.93	1.01	1.07	0.97	0.92	1.1	1.31	0.95	0.93	1.05	0.9	0.98	1.06	1.11	4	1.0775	0.0777147	0.96	0.0177951	1.015	0.0421308	1.06	0.0873689	1.0125	0.0460751	0.190972	0.506076	0.885936	0.498914	Protein localized to COPII-coated vesicles; forms a complex with Erv41p; involved in the membrane fusion stage of transport
YAL043C	PTA1	1.61	0.99	1.4	1.04	1.59	0.92	0.96	1.05	1.03	0.99	0.91	1.03	0.99	0.93	1	0.99	0.7	0.93	0.97	0.61	4	1.26	0.148155	1.13	0.155724	0.99	0.0282843	0.9775	0.0160078	0.8025	0.0875	0.567456	0.123639	0.106797	0.03758	Subunit of holo-CPF; holo-CPF is a multiprotein complex and functional homolog of mammalian CPSF, required for the cleavage and polyadenylation of mRNA and snoRNA 3' ends; involved in pre-tRNA processing; binds to the phosphorylated CTD of RNAPII
YAL044C	GCV3	1.09	1.16	1.74	1.39	1.22	0.97	0.98	1.41	1.48	0.92	0.9	1.46	1.33	0.9	0.88	1.32	1.29	0.77	0.99	0.58	4	1.345	0.14643	1.145	0.105554	1.19	0.161761	1.1075	0.125657	0.9075	0.152555	0.310298	0.504131	0.264433	0.0840075	H subunit of the mitochondrial glycine decarboxylase complex; glycine decarboxylase is required for the catabolism of glycine to 5,10-methylene-THF; also required for all protein lipoylation; expression is regulated by levels of 5,10-methylene-THF
YAL044W-A	BOL1	1.06	0.99	1.42	0.96	1.08	0.92	0.99	1.02	1.07	0.9	0.88	1.12	0.81	0.81	0.74	0.99	0.9	0.75	0.77	0.8	4	1.1075	0.106252	1.0025	0.0332603	0.9925	0.0601907	0.8375	0.0534439	0.805	0.0332916	0.382044	0.382688	0.0636569	0.0347922	Mitochondrial matrix protein involved in Fe-S cluster biogenesis; facilitates [4Fe-2S] cluster inception into mitochondrial proteins such as lipoate synthase and succinate dehydrogenase; interacts and may function with Grx5p at an early step in Fe-S cluster biosynthesis; forms dimeric complexes with Grx5p and Nfu1p that alter the stability of shared Fe/S clusters; sequence similarity to human BOL…
YAL046C	BOL3	0.85	0.99	1.41	0.94	1.07	0.98	1	0.94	1.75	0.82	0.91	1.18	1.36	0.77	0.9	0.84	1.23	0.54	0.9	0.55	4	1.0475	0.124256	0.9975	0.0271953	1.165	0.209464	0.9675	0.133503	0.805	0.164545	0.70784	0.646579	0.676273	0.284102	Protein involved in Fe-S cluster transfer to mitochondrial clients; protects [4Fe-4S] clusters from damage due to oxidative stress by acting along with Nfu1p at a late step in the transfer of [4Fe-4S] clusters from the ISA complex to mitochondrial client proteins like lipoate synthase and succinate dehydrogenase; sequence similarity to human BOLA family member, BOLA3, mutations of which are assoc…
YAL047C	SPC72	0.8	0.95	1.28	1.14	0.75	1.14	0.85	1.07	0.83	1.17	0.99	0.95	1.33	1.09	0.97	1.02	0.98	0.99	0.85	0.83	4	1.0425	0.105386	0.9525	0.0915036	0.985	0.0704154	1.1025	0.0797261	0.9125	0.042106	0.54288	0.666018	0.665758	0.295623	Gamma-tubulin small complex (gamma-TuSC) receptor; recruits the gamma-TuSC complex to the cytoplasmic side of the SPB, connecting nuclear microtubules to the SPB; involved in astral microtubule formation, stabilization, and with Stu2p, anchoring astral MTs at the cytoplasmic face of the SPB, and regulating plus-end MT dynamics; regulated by Cdc5 kinase
YAL048C	GEM1		0.97	1.52	1.03		0.91	0.89	1.09		1.05	0.88	1.06		0.93	0.96	1.02		0.96	1.03	1.04	3	1.17333	0.174197	0.963333	0.063596	0.996667	0.0584047	0.97	0.0264575	1.01	0.0251661	0.320736	0.390717	0.312745	0.405933	Outer mitochondrial membrane GTPase, subunit of the ERMES complex; potential regulatory subunit of the ERMES complex that links the ER to mitochondria and may promote inter-organellar calcium and phospholipid exchange as well as coordinating mitochondrial DNA replication and growth; cells lacking Gem1p contain collapsed, globular, or grape-like mitochondria; ortholog of metazoan Miro GTPases
YAL049C	AIM2	1.04	0.98	1.4	1.17	1.26	0.98	1.04	1.13	1.88	0.95	0.89	1.11	1.8	1	0.92	1.21	1.44	1.13	1.03	0.99	4	1.1475	0.093039	1.1025	0.060879	1.2075	0.228924	1.2325	0.198804	1.1475	0.101848	0.699714	0.816241	0.711936	1	Cytoplasmic protein involved in mitochondrial function or organization; null mutant displays reduced frequency of mitochondrial genome loss; potential Hsp82p interactor
YAL053W	FLC2	1.06	0.98	1.27	0.96	0.77	0.98	0.77	1.04	0.77	0.93	0.93	1.09	0.65	0.98	1.12	1.06	0.77	0.96	1.23	1.39	4	1.0675	0.0708725	0.89	0.0703562	0.93	0.0653197	0.9525	0.104831	1.0875	0.138105	0.125827	0.203592	0.398489	0.901693	Putative calcium channel involved in calcium release under hypotonic stress; required for uptake of FAD into endoplasmic reticulum; involved in cell wall maintenance; FLC2 has a paralog, YOR365C, that arose from the whole genome duplication
YAL054C	ACS1	0.98	1.02	0.97	0.88	1.02	0.82	1.23	1.07	1.27	1.06	0.7	1.09	1.02	0.76	0.72	0.94	1.25	0.98	0.97	0.82	4	0.9625	0.0295452	1.035	0.0845084	1.03	0.119373	0.86	0.0716473	1.005	0.0894893	0.448951	0.602892	0.23415	0.667848	Acetyl-coA synthetase isoform; along with Acs2p, acetyl-coA synthetase isoform is the nuclear source of acetyl-coA for histone acetylation; expressed during growth on nonfermentable carbon sources and under aerobic conditions
YAL055W	PEX22	1.17	0.99		1.11	0.48	0.83		1.06	0.31	1		1.1	0.21	0.9		1.1	0.37	0.97		0.81	3	1.09	0.052915	0.79	0.168622	0.803333	0.24835	0.736667	0.269588	0.716667	0.179382	0.164835	0.322042	0.267805	0.116624	Putative peroxisomal membrane protein; required for import of peroxisomal proteins; functionally complements a Pichia pastoris pex22 mutation
YAL056W	GPB2	0.96	0.94	1.24	1.16	1.4	0.96	0.93	1.08	1.5	0.84	0.92	1.04	2.56	1.09	1.04	1.24	1.64	1.05	0.96	1.35	4	1.075	0.0741058	1.0925	0.1075	1.075	0.147507	1.4825	0.361671	1.25	0.154434	0.897761	1	0.311978	0.346367	Multistep regulator of cAMP-PKA signaling; inhibits PKA downstream of Gpa2p and Cyr1p, thereby increasing cAMP dependency; inhibits Ras activity through direct interactions with Ira1p/2p; regulated by G-alpha protein Gpa2p; GPB2 has a paralog, GPB1, that arose from the whole genome duplication
YAL058W	CNE1		1.11	1.32	1.6		0.83	0.88	1.88		0.78	0.94	0.68		0.95	1.04	1.45		0.53	1.01	0.39	3	1.34333	0.141931	1.19667	0.341971	0.8	0.0757188	1.14667	0.153876	0.643333	0.187735	0.712236	0.0278482	0.40068	0.0409688	Calnexin; integral membrane ER chaperone involved in folding and quality control of glycoproteins; chaperone activity is inhibited by Mpd1p, with which Cne1p interacts; 24% identical to mammalian calnexin; Ca+ binding not yet shown in yeast
YAL059W	ECM1	0.92	0.83	1.53	0.97	0.9	0.99	1.01	1.02	1.01	0.97	0.91	1.05	0.87	0.92	0.86	1.14	0.87	0.86	0.98	0.79	4	1.0625	0.158502	0.98	0.0273861	0.985	0.0298608	0.9475	0.0654949	0.875	0.0392641	0.626352	0.647889	0.527459	0.294578	Pre-ribosomal factor involved in 60S ribosomal protein subunit export; associates with the pre-60S particle; shuttles between the nucleus and cytoplasm
YAL060W	BDH1	0.9	1	1.49	1.37	1.09	1.04	0.87	1.22	1.38	1.08	0.96	1.19	1.44	1.03	1.03	1.18	1.16	0.9	1.01	1	4	1.19	0.142185	1.055	0.0723994	1.1525	0.0891978	1.17	0.0966954	1.0175	0.0535996	0.429946	0.830624	0.9112	0.299587	NAD-dependent (R,R)-butanediol dehydrogenase; catalyzes oxidation of (R,R)-2,3-butanediol to (3R)-acetoin, oxidation of meso-butanediol to (3S)-acetoin, and reduction of acetoin; enhances use of 2,3-butanediol as an aerobic carbon source
YAL061W	BDH2	1.16	0.98	1.52	1.08	0.41	0.95	0.88	1	0.34	0.92	0.99	1.09	0.2	1.03	0.96	1.15	0.44	0.9	1	1.1	4	1.185	0.11758	0.81	0.135585	0.835	0.168647	0.835	0.215271	0.86	0.145831	0.0816521	0.139571	0.203514	0.133443	Putative medium-chain alcohol dehydrogenase with similarity to BDH1; transcription induced by constitutively active PDR1 and PDR3
YAL062W	GDH3		0.92	1.28	1.07		0.87	0.95	0.99		0.96	0.97	1.01		0.93	0.94	1.18		1.08	1.27	1.46	3	1.09	0.104403	0.936667	0.0352767	0.98	0.0152753	1.01667	0.0817177	1.27	0.109697	0.236496	0.356036	0.609638	0.300337	NADP(+)-dependent glutamate dehydrogenase; synthesizes glutamate from ammonia and alpha-ketoglutarate; rate of alpha-ketoglutarate utilization differs from Gdh1p; expression regulated by nitrogen and carbon sources; GDH3 has a paralog, GDH1, that arose from the whole genome duplication
YAR002C-A	ERP1	0.99	0.99	1.31	1.04	1.58	0.94	1.06	1.03	1.92	0.95	0.86	1.05	1.23	0.89	0.94	0.98	1.12	0.84	0.93	0.97	4	1.0825	0.0767436	1.1525	0.144763	1.195	0.244762	1.01	0.0756086	0.965	0.0583809	0.68412	0.676319	0.526026	0.268747	Member of the p24 family involved in ER to Golgi transport; role in misfolded protein quality control; forms heterotrimeric complex with Erp2p, Emp24p, and Erv25p; localized to COPII-coated vesicles; ERP1 has a paralog, ERP6, that arose from the whole genome duplication
YAR002W	NUP60	0.97	1.01	1.38	1	0.95	0.91	0.95	1.05	1.24	0.92	0.89	1.06	0.75	1.03	0.99	1.05	0.84	0.95	0.93	0.7	4	1.09	0.0970395	0.965	0.0298608	1.0275	0.0799349	0.955	0.0694622	0.855	0.0569356	0.264328	0.636789	0.301134	0.0817432	FG-nucleoporin component of central core of the nuclear pore complex; contributes directly to nucleocytoplasmic transport and maintenance of the nuclear pore complex (NPC) permeability barrier and is involved in gene tethering at the nuclear periphery; relocalizes to the cytosol in response to hypoxia; both NUP1 and NUP60 are homologous to human NUP153
YAR003W	SWD1	1.34	1.02	1.59	1.11	1.12	0.94	1.21	1.07	1.16	1	0.79	1.21	0.83	0.97	1.11	1.27	0.63	0.96	1.14	1.34	4	1.265	0.127574	1.085	0.0563471	1.04	0.0946044	1.045	0.0942956	1.0175	0.150686	0.244321	0.206347	0.214833	0.256632	Subunit of the COMPASS (Set1C) complex; COMPASS methylates histone H3 on lysine 4 and is required in transcriptional silencing near telomeres; WD40 beta propeller superfamily member with similarity to mammalian Rbbp7
YAR007C	RFA1	0.97	0.94	1.32	1.07	1.7	0.92	1.02	0.98	2.43	0.96	0.94	1.02	2.31	0.97	0.98	0.99	1.37	0.96	1.08	1.01	4	1.075	0.0862651	1.155	0.182825	1.3375	0.364563	1.3125	0.332525	1.105	0.091697	0.705988	0.509742	0.515192	0.819586	Subunit of heterotrimeric Replication Protein A (RPA); RPA is a highly conserved single-stranded DNA binding protein involved in DNA replication, repair, and recombination; RPA protects against inappropriate telomere recombination, and upon telomere uncapping, prevents cell proliferation by a checkpoint-independent pathway; role in DNA catenation/decatenation pathway of chromosome disentangling; …
YAR008W	SEN34		0.84	1.54	0.95		0.99	1.05	1.1		0.96	0.81	0.92		0.95	1.01	0.96		1.11	1.1	0.91	3	1.11	0.217332	1.04667	0.031798	0.896667	0.0448454	0.973333	0.0185592	1.04	0.0650641	0.787409	0.390818	0.564931	0.773061	Subunit of the tRNA splicing endonuclease; tRNA splicing endonuclease (Sen complex) is composed of Sen2p, Sen15p, Sen34p, and Sen54p; Sen complex also cleaves the CBP1 mRNA at the mitochondrial surface; Sen34p contains the active site for tRNA 3' splice site cleavage and has similarity to Sen2p and to Archaeal tRNA splicing endonuclease
YAR014C	BUD14	0.96	1.01	1.39	1.12	0.93	1.01	0.97	1.29	0.8	0.92	0.87	1.15	0.62	0.81	0.97	1.34	0.84	0.64	0.92	0.47	4	1.12	0.0960035	1.05	0.0816496	0.935	0.0757738	0.935	0.15278	0.7175	0.101355	0.598685	0.181137	0.34478	0.0279431	Protein involved in bud-site selection; Bud14p-Glc7p complex is a cortical regulator of dynein; forms a complex with Kel1p and Kel2p that regulates Bnr1p (formin) to affect actin cable assembly, cytokinesis, and polarized growth; diploid mutants display a random budding pattern instead of the wild-type bipolar pattern; relative distribution to the nucleus increases upon DNA replication stress
YAR015W	ADE1	0.95	1.04	1.58	1.17	1.25	1.06	1.05	1.23	1.64	1.02	0.91	1.23	1.67	1	0.92	1.24	1.19	0.59	0.8	0.59	4	1.185	0.139194	1.1475	0.0535996	1.2	0.160987	1.2075	0.168492	0.7925	0.141443	0.809885	0.9461	0.921357	0.0953066	N-succinyl-5-aminoimidazole-4-carboxamide ribotide synthetase; required for 'de novo' purine nucleotide biosynthesis; red pigment accumulates in mutant cells deprived of adenine; protein abundance increases in response to DNA replication stress
YAR018C	KIN3		1.04	1.57	1.01		0.88	0.88	0.92		0.96	0.95	1.08		1	1.04	0.98		1.08	1.05	1.04	3	1.20667	0.181873	0.893333	0.0133333	0.996667	0.0417666	1.00667	0.0176383	1.05667	0.0120185	0.160888	0.323391	0.335207	0.456765	Nonessential serine/threonine protein kinase; possible role in DNA damage response; influences tolerance to high levels of ethanol
YAR019C	CDC15	0.97	0.95	1.24	1.16	1.05	1.1	0.99	1.27	0.75	0.92	0.93	0.98	0.8	0.94	1.16	1.24	0.99	0.95	1.06	0.73	4	1.08	0.0712975	1.1025	0.0601907	0.895	0.0500833	1.035	0.100789	0.9325	0.0712244	0.817477	0.0779316	0.727987	0.193633	Protein kinase of the Mitotic Exit Network; localized to the spindle pole bodies at late anaphase; promotes mitotic exit by directly switching on the kinase activity of Dbf2p; required for spindle disassembly after meiosis II; relocalizes to the cytoplasm upon DNA replication stress
YAR033W	MST28		0.73		1.13		0.74		1.06		0.8		1.21		0.92		1.14		0.62		1.17	2	0.93	0.2	0.9	0.16	1.005	0.205	1.03	0.11	0.895	0.275	0.917459	0.817924	0.704085	0.927409	Putative integral membrane protein, involved in vesicle formation; forms complex with Mst27p; member of DUP240 gene family; binds COPI and COPII vesicles; MST28 has a paralog, MST27, that arose from a segmental duplication
YAR035W	YAT1	1.36	0.92	1.22	1	0.86	0.89	1	1.02	0.72	0.98	0.93	1.13	0.9	0.93	0.98	1.16	0.7	0.94	1.02	0.86	4	1.125	0.100789	0.9425	0.03966	0.94	0.0847545	0.9925	0.0582201	0.88	0.068313	0.142976	0.209668	0.298373	0.0908785	Outer mitochondrial carnitine acetyltransferase; minor ethanol-inducible enzyme involved in transport of activated acyl groups from the cytoplasm into the mitochondrial matrix; phosphorylated
YAR042W	SWH1	1.22	0.87	1.61	1.2	1.35	0.94	1.14	1.16	1.68	1.05	1.16	1.1	1.29	1.01	1.15	1.16	0.95	0.98	1.37	1	4	1.225	0.151355	1.1475	0.0838028	1.2475	0.145909	1.1525	0.0572094	1.075	0.0988686	0.669903	0.918259	0.66983	0.438458	Protein similar to mammalian oxysterol-binding protein; contains ankyrin repeats and FFAT motif; interacts with ER anchor Scs2p at the nucleus-vacuole junction; regulated by sterol binding; SWH1 has a paralog, OSH2, that arose from the whole genome duplication
YAR071W	PHO11	0.8	0.61	0.79	0.62	0.69	0.59	1.7	0.72	0.74	0.65	0.5	0.5	0.53	0.67	0.67	0.69	0.65	0.67	0.64	0.36	4	0.705	0.0520417	0.925	0.259824	0.5975	0.0592136	0.64	0.0369685	0.58	0.073598	0.438184	0.221622	0.347852	0.214843	One of three repressible acid phosphatases; glycoprotein that is transported to the cell surface by the secretory pathway; induced by phosphate starvation and coordinately regulated by PHO4 and PHO2; PHO11 has a paralog, PHO12, that arose from a segmental duplication
YBL001C	ECM15	1.06	1.02	2.55	1.18	1.01	1.04	1.28	1.22	1.23	0.92	0.5	1.1	0.97	0.95	0.93	1.07	1.11	0.97	0.96	0.63	4	1.4525	0.367409	1.1375	0.0663796	0.9375	0.159079	0.98	0.0310913	0.9175	0.101766	0.431185	0.245737	0.247328	0.210102	Non-essential protein of unknown function; likely exists as tetramer, may be regulated by the binding of small-molecule ligands (possibly sulfate ions), may have a role in yeast cell-wall biogenesis
YBL002W	HTB2	1.02	0.86	1.43	0.94	0.47	0.92	1.18	0.95	0.32	0.84	0.81	1.07	0.23	0.9	0.69	0.98	0.44	0.7	0.68	0.62	4	1.0625	0.126779	0.88	0.148492	0.76	0.157745	0.7	0.168176	0.61	0.0591608	0.386019	0.185606	0.135999	0.0178122	Histone H2B; core histone protein required for chromatin assembly and chromosome function; nearly identical to HTB1; Rad6p-Bre1p-Lge1p mediated ubiquitination regulates reassembly after DNA replication, transcriptional activation, meiotic DSB formation and H3 methylation
YBL004W	UTP20	0.91	1.02	1.42	1.24	0.76	0.94	0.93	1.31	0.72	1	0.93	0.98	0.58	0.97	0.9	1.28	0.76	1.01	1.06	0.81	4	1.1475	0.113826	0.985	0.115938	0.9075	0.0642099	0.9325	0.143607	0.91	0.073598	0.355847	0.115948	0.285145	0.1303	Component of the small-subunit (SSU) processome; SSU processome is involved in the biogenesis of the 18S rRNA
YBL005W	PDR3	1.03	0.92	1.32	1.15	0.71	0.96	1	0.93	0.86	0.95	0.92	1	0.71	0.94	0.91	1.04	0.82	0.87	0.94	0.95	4	1.105	0.0856835	0.9	0.0649359	0.9325	0.0292617	0.9	0.0691616	0.895	0.0306866	0.105173	0.105409	0.111957	0.0604866	Transcriptional activator of the pleiotropic drug resistance network; regulates expression of ATP-binding cassette (ABC) transporters through binding to cis-acting PDRE sites (PDR responsive elements); has a role in response to drugs and organic solvents; post-translationally up-regulated in cells lacking functional mitochondrial genome; involved in diauxic shift; relative distribution to nucleus…
YBL007C	SLA1	0.97	0.97	1.27	1.09	1.08	0.94	0.94	1.16	1.23	0.93	0.91	1.07	1.09	1.02	1.1	1.18	0.85	0.97	1.08	0.88	4	1.075	0.0708872	1.03	0.0544671	1.035	0.0741058	1.0975	0.0327554	0.945	0.0517204	0.632641	0.70997	0.78294	0.188985	Cytoskeletal protein binding protein; required for assembly of the cortical actin cytoskeleton; interacts with proteins regulating actin dynamics and proteins required for endocytosis; found in the nucleus and cell cortex; has 3 SH3 domains
YBL008W	HIR1	0.89	0.96	1.23	1.03	0.78	0.92	0.92	1.16	1.08	1.02	0.99	1.2	0.95	1	1.01	1.07	1.06	1.01	1.08	0.48	4	1.0275	0.0733002	0.945	0.0788987	1.0725	0.0464355	1.0075	0.0246222	0.9075	0.143258	0.472691	0.622597	0.804551	0.484025	Subunit of the HIR complex; HIR is a nucleosome assembly complex involved in regulation of histone gene transcription; contributes to nucleosome formation, heterochromatic gene silencing, and formation of functional kinetochores
YBL009W	ALK2	0.97	0.99	1.29	1.05	1.11	0.9	1.02	1.03	1.51	0.98	0.87	1.07	1.35	0.97	0.96	1.13	1.04	0.93	0.97	1.29	4	1.075	0.0736546	1.015	0.0433013	1.1075	0.14026	1.1025	0.09123	1.0575	0.0807646	0.508838	0.84424	0.822365	0.878056	Protein kinase; along with its paralog, ALK1, required for proper spindle positioning and nuclear segregation following mitotic arrest, proper organization of cell polarity factors in mitosis, proper localization of formins and polarity factors, and survival in cells that activate spindle assembly checkpoint; phosphorylated in response to DNA damage; ALK2 has a paralog, ALK1, that arose from the …
YBL010C	LAA2	0.95	1.13	1.37	0.74	1.54	1.12	0.81	0.95	2.28	0.93	0.92	1.62	1.97	0.89	1.08	1.14	1.26	0.72	0.89	0.68	4	1.0475	0.133814	1.105	0.158246	1.4375	0.325125	1.27	0.239339	0.8875	0.132248	0.790741	0.309788	0.448103	0.427708	Clathrin adaptor (adaptin) accessory protein; physically interacts with and is involved in localization of clathrin adaptor protein complex-1 (AP-1); green fluorescent protein (GFP)-fusion protein colocalizes with clathrin-coated vesicles
YBL011W	SCT1	1	0.97	1.33	1.01	0.87	0.92	1	0.97	1.17	1.05	0.92	1.14	1.14	0.97	0.95	1.03	0.93	1.03	1	1.14	4	1.0775	0.0845946	0.94	0.0285774	1.07	0.0561249	1.0225	0.0426956	1.025	0.0436845	0.174511	0.943509	0.582756	0.601259	Glycerol 3-phosphate/dihydroxyacetone phosphate sn-1 acyltransferase; dual substrate-specific acyltransferase of the glycerolipid biosynthesis pathway; prefers 16-carbon fatty acids; similar to Gpt2p; gene is constitutively transcribed
YBL013W	FMT1	1.28	0.7	1.26	1.12	1.59	1	1	1.14	1.95	1.03	1.1	1.08	1.54	1.07	1.13	1.02	0.95	0.87	1.09	0.95	4	1.09	0.134784	1.1825	0.139784	1.29	0.220492	1.19	0.118814	0.965	0.0457347	0.650669	0.468366	0.597959	0.413601	Methionyl-tRNA formyltransferase; catalyzes the formylation of initiator Met-tRNA in mitochondria; potential Cdc28p substrate
YBL015W	ACH1	0.92	0.94	1.23	1.06	0.99	0.88	0.98	1	1.32	0.91	0.95	1.11	1.34	1	0.98	1.1	1.22	1.09	1.14	0.99	4	1.0375	0.0712244	0.9625	0.0278014	1.0725	0.0931285	1.105	0.0826136	1.11	0.0481318	0.36451	0.77537	0.558778	0.431343	Protein with CoA transferase activity; particularly for CoASH transfer from succinyl-CoA to acetate; has minor acetyl-CoA-hydrolase activity; phosphorylated; required for acetate utilization and for diploid pseudohyphal growth
YBL016W	FUS3	0.77	0.99	1.28	1.14	2.59	0.98	0.95	0.98	3.85	1	0.92	0.88	3.14	0.97	1.14	1.05	1.25	1.07	1.33	1.02	4	1.045	0.109125	1.375	0.405062	1.6625	0.729593	1.575	0.522821	1.1675	0.0733002	0.461421	0.43463	0.359347	0.387372	Mitogen-activated serine/threonine protein kinase involved in mating; phosphoactivated by Ste7p; substrates include Ste12p, Far1p, Bni1p, Sst2p; inhibits invasive growth during mating by phosphorylating Tec1p, promoting its; inhibits recruitment of Ste5p, Cdc42p-mediated asymmetry and mating morphogenesis
YBL017C	PEP1	0.95	1.02	1.53	1.18	1.01	0.92	0.9	1.13	1.18	0.99	0.95	1.1	1.22	1	0.96	1.17	0.98	1.15	1.11	0.96	4	1.17	0.129293	0.99	0.0524404	1.055	0.0523609	1.0875	0.0634265	1.05	0.0470815	0.2445	0.441239	0.587544	0.416681	Type I transmembrane sorting receptor for multiple vacuolar hydrolases; cycles between the late-Golgi and prevacuolar endosome-like compartments
YBL018C	POP8		0.88	1.5	1.02		0.89	0.87	1.01		0.93	0.92	1.04		0.89	0.85	1.11		0.88	0.92	0.69	3	1.13333	0.187735	0.923333	0.0437163	0.963333	0.0384419	0.95	0.080829	0.83	0.070946	0.337193	0.425132	0.42045	0.205211	Subunit of both RNase MRP and nuclear RNase P; RNase MRP cleaves pre-rRNA, while nuclear RNase P cleaves tRNA precursors to generate mature 5' ends and facilitates turnover of nuclear RNAs; relocalizes to the cytosol in response to hypoxia
YBL022C	PIM1	0.91	0.99	1.33	1.03	1.08	0.92	0.95	1.02	1.5	0.96	0.93	1.06	1.5	1.02	1.04	1.05	1.11	1.05	1.07	1.1	4	1.065	0.0917878	0.9925	0.0359108	1.1125	0.132122	1.1525	0.116001	1.0825	0.0137689	0.489734	0.777748	0.575763	0.856663	ATP-dependent Lon protease; involved in degradation of misfolded proteins in mitochondria; required for biogenesis and maintenance of mitochondria
YBL023C	MCM2	0.86	0.92	1.42	1.07	1.18	0.91	0.98	1.09	1.4	0.94	0.84	1.08	1.58	0.92	0.96	1.19	1.58	0.96	0.99	0.79	4	1.0675	0.125524	1.04	0.0595819	1.065	0.122031	1.1625	0.151348	1.08	0.172385	0.849645	0.989069	0.646116	0.95516	Protein involved in DNA replication; component of the Mcm2-7 hexameric helicase complex that binds chromatin as a part of the pre-replicative complex; relative distribution to the nucleus increases upon DNA replication stress
YBL024W	NCL1	0.91	0.97	1.28	1.06	1.15	0.93	0.98	1.07	1.5	0.97	0.87	1.1	1.4	0.94	1.08	1.11	1.1	0.97	1.04	0.99	4	1.055	0.0810864	1.0325	0.0487126	1.11	0.138263	1.1325	0.0965552	1.025	0.0290115	0.819904	0.743199	0.561352	0.739474	S-adenosyl-L-methionine-dependent tRNA: m5C-methyltransferase; methylates cytosine to m5C at several positions in tRNAs and intron-containing pre-tRNAs; increases proportion of tRNALeu(CAA) with m5C at wobble position in response to hydrogen peroxide, causing selective translation of mRNA from genes enriched in TTG codon; loss of NCL1 confers hypersensitivity to oxidative stress; similar to Nop2p…
YBL026W	LSM2		0.97	1.4	1.1		0.93	1.13	1.05		0.92	0.94	1.11		0.95	1	1.14		0.92	1	1.04	3	1.15667	0.127323	1.03667	0.0581186	0.99	0.0602771	1.03	0.0568624	0.986667	0.0352767	0.439564	0.302275	0.41506	0.267612	Lsm (Like Sm) protein; part of heteroheptameric complexes (Lsm2p-7p and either Lsm1p or 8p): cytoplasmic Lsm1p complex involved in mRNA decay; nuclear Lsm8p complex part of U6 snRNP and possibly involved in processing tRNA, snoRNA, and rRNA; relocalizes from nucleus to cytoplasmic foci upon DNA replication stress
YBL028C		0.9	0.96	1.45	1.02	0.78	0.91	0.97	1.08	0.74	0.84	0.83	1.14	0.34	0.71	0.77	0.9	0.55	0.73	0.71	0.6	4	1.0825	0.124925	0.935	0.0625167	0.8875	0.0871182	0.68	0.120069	0.6475	0.0432772	0.331674	0.247689	0.0592095	0.0166086	Protein of unknown function that may interact with ribosomes; green fluorescent protein (GFP)-fusion protein localizes to the nucleolus; predicted to be involved in ribosome biogenesis
YBL029C-A			0.92	1.36	1.18		1.1	0.96	1.11		0.97	1.13	1.05		0.89	0.79	1.08		0.86	0.98	0.88	3	1.15333	0.127715	1.05667	0.0484195	1.05	0.046188	0.92	0.085049	0.906667	0.0371184	0.518166	0.489121	0.202985	0.137249	Protein of unknown function; green fluorescent protein (GFP)-fusion protein localizes to the cell periphery; protein abundance increases in response to DNA replication stress; has potential orthologs in Saccharomyces species and in Yarrowia lipolytica
YBL030C	PET9	0.84	0.99	1.22	1.1	1.29	0.97	0.92	1.09	1.92	0.95	0.99	1.09	1.64	0.88	1.09	1.04	0.99	0.82	1.1	0.9	4	1.0375	0.0808677	1.0675	0.0822977	1.2375	0.229397	1.1625	0.165347	0.9525	0.0601907	0.803548	0.442374	0.522385	0.431453	Major ADP/ATP carrier of the mitochondrial inner membrane; exchanges cytosolic ADP for mitochondrially synthesized ATP; also imports heme and ATP; required for viability in many lab strains that carry a sal1 mutation; PET9 has a paralog, AAC3, that arose from the whole genome duplication; human homolog SLC25A4 implicated in progressive external ophthalmoplegia can complement yeast null mutant
YBL032W	HEK2	0.89	0.96	1.42	1.05	0.82	0.97	1.04	1.1	0.89	0.91	0.85	1.09	1.15	0.91	0.81	1.06	0.84	0.9	0.86	0.64	4	1.08	0.117969	0.9825	0.060329	0.935	0.0531507	0.9825	0.0758699	0.81	0.058023	0.489579	0.305279	0.512977	0.0857941	RNA binding protein involved in asymmetric localization of ASH1 mRNA; represses translation of ASH1 mRNA, an effect reversed by Yck1p-dependent phosphoryation; regulates telomere position effect and length; similarity to hnRNP-K
YBL033C	RIB1	0.96	1	1.26	1.06	0.76	0.93	1	1.03	1.02	0.95	0.87	1.05	0.81	1.02	0.89	1.05	0.78	1.15	0.88	0.78	4	1.07	0.0665833	0.93	0.0604152	0.9725	0.040078	0.9425	0.0561805	0.8975	0.0874047	0.17044	0.256286	0.193654	0.167482	GTP cyclohydrolase II; catalyzes the first step of the riboflavin biosynthesis pathway
YBL034C	STU1	0.96	1.02	1.41	1.01	0.52	0.91	0.86	0.98	0.4	0.98	1.02	1.14	0.29	0.97	0.89	1.1	0.67	0.95	1.09	1.2	4	1.1	0.104163	0.8175	0.102174	0.885	0.165202	0.8125	0.179461	0.9775	0.114555	0.100982	0.313144	0.215193	0.458963	Microtubule plus-end-tracking non-motor protein; binds to MTs, stabilizing interpolar MT plus ends, facilitating polymerization of spindle MTs and producing an outward force on spindle poles; required for structural integrity of the mitotic spindle; binds detached kinetochores (KTs) and promotes capture; relocalizes to MTs and stabilizes the spindle once captured KTs reach a spindle pole; localiz…
YBL035C	POL12	1.02	1.04	1.33	1.07	1.09	0.91	0.9	1.07	1.36	0.99	0.89	1.22	1.03	0.94	0.99	1.09	1.17	0.92	0.96	1	4	1.115	0.0723994	0.9925	0.0507239	1.115	0.106966	1.0125	0.0317214	1.0125	0.054981	0.215135	1	0.242351	0.302594	B subunit of DNA polymerase alpha-primase complex; required for initiation of DNA replication during mitotic and premeiotic DNA synthesis; also functions in telomere capping and length regulation
YBL036C		0.94	1	1.35	1.07	0.99	0.96	1.04	1.04	1.73	0.94	0.87	1.13	1.36	0.99	0.92	1.14	1.3	1.11	1.05	1.08	4	1.09	0.0906458	1.0075	0.0197379	1.1675	0.195379	1.1025	0.0973289	1.135	0.0563471	0.40808	0.731304	0.928182	0.687992	Putative non-specific single-domain racemase; based on structural similarity; binds pyridoxal 5'-phosphate; expression of GFP-fusion protein induced in response to the DNA-damaging agent MMS
YBL037W	APL3		0.98	1.3	1.06		0.92	0.92	1.04		0.99	0.89	1.05		0.95	1.01	1.07		1.06	1.03	0.94	3	1.11333	0.096148	0.96	0.04	0.976667	0.0466667	1.01	0.034641	1.01	0.0360555	0.21489	0.270134	0.369158	0.371204	Alpha-adaptin; large subunit of the clathrin associated protein complex (AP-2); involved in vesicle mediated transport
YBL038W	MRPL16	0.87	1	1.53	1.08	0.87	0.9	1.02	1.02	0.79	0.97	0.84	1.02	0.65	0.93	0.94	1.12	0.64	0.92	0.97	0.8	4	1.12	0.143353	0.9525	0.0394493	0.905	0.053929	0.91	0.0970395	0.8325	0.0734138	0.302956	0.209976	0.270675	0.124499	Mitochondrial ribosomal protein of the large subunit; homologous to bacterial L16 ribosomal protein; synthetic lethality with hac1 mutation suggests a possible role in synthesis of precursors for protein glycosylation
YBL039C	URA7	0.94	1.03	1.21	1.08	1.27	0.97	0.96	1.07	1.66	1.02	0.92	1.11	1.5	0.97	1.08	1.09	1.27	1.02	1.1	1.06	4	1.065	0.0563471	1.0675	0.071923	1.1775	0.165448	1.16	0.116548	1.1125	0.0549811	0.979058	0.543594	0.490709	0.568366	Major CTP synthase isozyme (see also URA8); catalyzes the ATP-dependent transfer of the amide nitrogen from glutamine to UTP, forming CTP, the final step in de novo biosynthesis of pyrimidines; involved in phospholipid biosynthesis; capable of forming cytoplasmic filaments termed cytoophidium, especially during conditions of glucose depletion; URA7 has a paralog, URA8, that arose from the whole g…
YBL040C	ERD2		1.08	1.14	1.21		0.88	0.85	1.09		0.97	1.18	0.99		0.86	1.19	1.08		0.89	1.1	1.38	3	1.14333	0.0375648	0.94	0.0754984	1.04667	0.0669162	1.04333	0.0970109	1.12333	0.141931	0.0734564	0.276273	0.390856	0.898226	HDEL receptor; an integral membrane protein that binds to the HDEL motif in proteins destined for retention in the endoplasmic reticulum; has a role in maintenance of normal levels of ER-resident proteins
YBL041W	PRE7	0.86	1.03	1.29	1.09	1.29	0.88	1.12	1.06	1.57	0.89	0.81	1.09	1.65	0.88	0.9	1.13	1.16	0.86	0.9	0.81	4	1.0675	0.0887294	1.0875	0.0845946	1.09	0.17049	1.14	0.179211	0.9325	0.0780358	0.875764	0.910627	0.729371	0.296783	Beta 6 subunit of the 20S proteasome
YBL042C	FUI1	0.76	1.01	1.4	0.99	1.09	0.9	0.89	1.06	1.41	0.96	0.98	1.12	2.1	0.84	1.12	1.07	1.36	0.81	0.99	1.01	4	1.04	0.132728	0.985	0.0523609	1.1175	0.103793	1.2825	0.279236	1.0425	0.114991	0.713184	0.66174	0.462671	0.989103	High affinity uridine permease, localizes to the plasma membrane; also mediates low but significant transport of the cytotoxic nucleoside analog 5-fluorouridine; not involved in uracil transport; relative distribution to the vacuole increases upon DNA replication stress
YBL045C	COR1	0.87	0.94	1.39	1.04	0.94	0.93	1.05	1.06	1.16	0.91	0.87	1.12	1.27	0.9	0.91	1.06	0.98	0.92	0.94	0.95	4	1.06	0.115398	0.995	0.0347611	1.015	0.0730867	1.035	0.0864581	0.9475	0.0125	0.609074	0.75302	0.868055	0.369867	Core subunit of the ubiquinol-cytochrome c reductase complex; the ubiquinol-cytochrome c reductase complex (bc1 complex) is a component of the mitochondrial inner membrane electron transport chain
YBL046W	PSY4		0.96	1.28	1.12		0.94	0.89	1.08		0.96	0.91	1.16		0.98	1.09	1.25		1.05	0.85	0.91	3	1.12	0.092376	0.97	0.0568624	1.01	0.0763762	1.10667	0.0783865	0.936667	0.0592546	0.238905	0.410689	0.917667	0.17014	Regulatory subunit of protein phosphatase PP4; presence of Psy4p in the PP4 complex (along with catalytic subunit Pph3p and Psy2p) is required for dephosphorylation of the histone variant H2AX, but not for dephosphorylation of Rad53p, during recovery from the DNA damage checkpoint; localization is cell-cycle dependent and regulated by Cdc28p phosphorylation; required for cisplatin resistance; hom…
YBL047C	EDE1	0.95	1.01	1.32	1.1	1.04	0.95	1.03	1.08	1.08	1.02	0.93	1.16	1.01	1.1	1.09	1.17	0.95	1.1	1.06	1.09	4	1.095	0.0810864	1.025	0.0272336	1.0475	0.0485412	1.0925	0.0327554	1.05	0.0343996	0.444433	0.633144	0.978121	0.627675	Scaffold protein involved in the formation of early endocytic sites; putative regulator of cytokinesis; homo-oligomerization is required for localization to and organization of endocytic sites; has a network of interactions with other endocytic proteins; binds membranes in a ubiquitin-dependent manner; may also bind ubiquitinated membrane-associated proteins; interacts with Cmk2 and functions ups…
YBL050W	SEC17	0.97	0.97	1.29	1.1	1.44	1.01	1	1.1	1.66	0.92	0.88	1.16	1.27	0.94	0.91	1.11	1.18	0.94	0.95	0.76	4	1.0825	0.0756499	1.1375	0.10331	1.155	0.179327	1.0575	0.0834041	0.9575	0.0860596	0.682532	0.722324	0.831661	0.317169	Alpha-SNAP cochaperone; SNARE-complex adaptor for Sec18 (NSF) during the disassembly of postfusion cis-SNARE complexes; stimulates the ATPase activity of Sec18p; peripheral membrane protein required for vesicular transport between ER and Golgi, the 'priming' step in homotypic vacuole fusion, and autophagy; similar to mammalian alpha-SNAP
YBL051C	PIN4	0.91	0.99	1.27	1.06	1.02	0.95	0.96	1.06	1.2	1.13	1.07	1.26	1.33	1.13	1.13	1.17	1.18	1.07	1.06	1	4	1.0575	0.0771767	0.9975	0.0259406	1.165	0.041332	1.19	0.0476095	1.0775	0.0375	0.488971	0.265464	0.194273	0.823442	Protein involved in G2/M phase progression and response to DNA damage; interacts with Rad53p; contains an RNA recognition motif, a nuclear localization signal, and several SQ/TQ cluster domains; hyperphosphorylated in response to DNA damage
YBL052C	SAS3	0.95	1.09	1.44	1.09	1.03	0.91	1.03	1.09	1.16	0.95	0.94	1.2	1.07	1	0.97	1.19	0.95	0.97	0.94	1.01	4	1.1425	0.104513	1.015	0.0377492	1.0625	0.0683587	1.0575	0.0488834	0.9675	0.0154785	0.294902	0.545456	0.489099	0.148725	Histone acetyltransferase catalytic subunit of NuA3 complex; acetylates histone H3, involved in transcriptional silencing; homolog of the mammalian MOZ proto-oncogene; mutant has aneuploidy tolerance; sas3gcn5 double mutation is lethal
YBL054W	TOD6	0.97	0.95	1.28	1.01	0.81	1.16	0.84	1.09	0.5	1.01	0.95	1.19	0.5	0.94	1.22	1.09	0.74	1.14	0.98	1.06	4	1.0525	0.0768521	0.975	0.0879867	0.9125	0.14665	0.9375	0.156651	0.98	0.0864099	0.531727	0.430212	0.53431	0.553791	PAC motif binding protein involved in rRNA and ribosome biogenesis; subunit of the RPD3L histone deacetylase complex; Myb-like HTH transcription factor; hypophosphorylated by rapamycin treatment in a Sch9p-dependent manner; activated in stochastic pulses of nuclear localization
YBL055C			1.03	1.58	1.01		0.88	0.89	0.95		0.94	0.9	1.09		0.96	0.9	1.13		1.04	1.06	0.89	3	1.20667	0.186756	0.906667	0.0218581	0.976667	0.0578312	0.996667	0.0688799	0.996667	0.0536449	0.185835	0.30465	0.350935	0.340613	3'-->5' exonuclease and endonuclease with a possible role in apoptosis; has similarity to mammalian and C. elegans apoptotic nucleases
YBL056W	PTC3	1.04	0.99	1.39	1.09	0.97	1.01	0.98	1.02	1.34	1.02	0.97	1.15	1.21	1	0.88	1.12	1	1.05	0.93	0.91	4	1.1275	0.0898494	0.995	0.0119024	1.12	0.0825631	1.0525	0.071807	0.9725	0.0322426	0.194078	0.952986	0.538518	0.15556	Type 2C protein phosphatase (PP2C); dephosphorylates Hog1p (see also Ptc2p) to limit maximal kinase activity induced by osmotic stress; dephosphorylates T169 phosphorylated Cdc28p (see also Ptc2p); role in DNA damage checkpoint inactivation; PTC3 has a paralog, PTC2, that arose from the whole genome duplication
YBL057C	PTH2	0.96	1.06	1.25	1.08	0.85	0.88	0.87	1.05	0.89	0.94	1.02	1.14	1.06	1.09	1.09	1.06	1	1.08	1.05	1.08	4	1.0875	0.0601907	0.9125	0.0462556	0.9975	0.0545245	1.075	0.00866028	1.0525	0.0188746	0.060656	0.310221	0.843934	0.599059	One of two mitochondrially-localized peptidyl-tRNA hydrolases; negatively regulates the ubiquitin-proteasome pathway via interactions with ubiquitin-like ubiquitin-associated proteins; dispensable for cell growth; see also PTH1
YBL058W	SHP1	0.96	1.01	1.37	1.07	0.97	0.91	1.07	1.04	1.04	0.97	0.83	1.05	0.97	0.97	0.9	1.26	0.97	0.92	1.01	0.83	4	1.1025	0.0919579	0.9975	0.0359108	0.9725	0.0507239	1.025	0.0800521	0.9325	0.0388104	0.328429	0.262006	0.54846	0.139423	UBX domain-containing substrate adaptor for Cdc48p; ubiquitin regulatory X domain-containing protein that acts as a substrate recruiting cofactor for Cdc48p; positively regulates Glc7p PPase activity to promote growth and mitotic progression in complex with Cdc48p; ubiquitinated protein interactor involved in ER-associated degradation (ERAD); regulated by nuclear Ub-dependent degradation (INMAD p…
YBL059C-A	CMC2	0.91	0.98	1.66	1.08	0.81	0.96	1.02	1.1	0.8	0.96	0.82	1.13	0.62	0.97	0.91	1.11	0.56	0.98	0.93	0.64	4	1.1575	0.171093	0.9725	0.0612883	0.9275	0.076308	0.9025	0.103068	0.7775	0.104273	0.347982	0.265528	0.248904	0.106679	Protein involved in respiratory chain complex assembly or maintenance; protein of the mitochondrial intermembrane space; contains twin Cx9C motifs that can form coiled coil-helix-coiled-coil helix fold
YBL059W	IAI11	0.9	1.17	1.57	1.17	0.8	0.81	0.88	1.29	0.94	0.79	0.79	0.91	0.96	0.86	0.98	1.33	0.92	0.86	0.95	0.74	4	1.2025	0.138044	0.945	0.116369	0.8575	0.0394493	1.0325	0.102581	0.8675	0.0464354	0.203702	0.0530775	0.361101	0.0610912	Putative protein of unknown function; the authentic, non-tagged protein is detected in highly purified mitochondria in high-throughput studies; YBL059W has a paralog, YER093C-A, that arose from the whole genome duplication
YBL060W	YEL1	1.01	1.02	1.36	1.21	1.38	0.99	0.9	1.18	1.5	0.99	0.98	1.22	1.19	1.06	1.18	1.22	1	1.12	1.06	1.2	4	1.15	0.0837656	1.1125	0.106566	1.1725	0.122432	1.1625	0.0352077	1.095	0.04272	0.791327	0.884416	0.895082	0.579917	Guanine nucleotide exchange factor specific for Arf3p; localized to the bud neck and tip; required for localization of Arf3p to the bud neck and tip
YBL061C	SKT5	1.19	1.07	1.63	1.2	0.74	0.85	0.92	1.33	0.7	0.89	0.84	0.96	0.7	0.91	0.89	1.28	0.85	1.06	0.92	0.63	4	1.2725	0.122772	0.96	0.128776	0.8475	0.0549811	0.945	0.121278	0.865	0.0896753	0.129541	0.0195808	0.106501	0.0365212	Activator of Chs3p (chitin synthase III) during vegetative growth; recruits Chs3p to the bud neck via interaction with Bni4p; SKT5 has a paralog, SHC1, that arose from the whole genome duplication
YBL063W	KIP1	1.03	0.94	2	1.02	0.79	1.15	1.06	1.04	0.72	0.95	0.87	1.07	0.7	1.01	0.85	1.14	0.8	1.04	1	1	4	1.2475	0.25164	1.01	0.0771362	0.9025	0.0734138	0.925	0.0956121	0.96	0.0541602	0.401635	0.236172	0.276079	0.306746	Kinesin-related motor protein; required for mitotic spindle assembly, chromosome segregation, and 2 micron plasmid partitioning; functionally redundant with Cin8p for chromosomal but not plasmid functions
YBL064C	PRX1	0.9	0.92	1.4	1.02	1.03	0.92	1.17	0.98	1.31	0.83	0.81	1.01	1.39	0.93	0.8	1.02	1.25	0.95	0.92	0.78	4	1.06	0.116333	1.025	0.0533073	0.99	0.115758	1.035	0.126656	0.975	0.0988686	0.793631	0.684599	0.889179	0.597833	Mitochondrial peroxiredoxin with thioredoxin peroxidase activity; has a role in reduction of hydroperoxides; reactivation requires Trr2p and glutathione; induced during respiratory growth and oxidative stress; phosphorylated; protein abundance increases in response to DNA replication stress
YBL066C	SEF1	0.97	1	1.2	1.23	0.76	1.01	1.04	1.2	0.97	0.96	0.99	1.07	1.05	0.88	1.19	1.01	1.15	0.77	1.08	0.99	4	1.1	0.0669577	1.0025	0.0909556	0.9975	0.0249583	1.0325	0.0638194	0.9975	0.082601	0.421155	0.201454	0.493048	0.372287	Putative transcription factor; has homolog in Kluyveromyces lactis
YBL067C	UBP13	1.04	1.01	1.44	1.25	0.46	1.07	0.78	1.34	0.42	0.95	0.9	1.21	0.65	0.91	0.67	1.69	0.17	0.93	1.13	1.45	4	1.185	0.100374	0.9125	0.189269	0.87	0.164671	0.98	0.243926	0.92	0.271968	0.250464	0.153508	0.466574	0.395907	Ubiquitin-specific protease that cleaves Ub-protein fusions; UBP13 has a paralog, UBP9, that arose from the whole genome duplication
YBL068W	PRS4		0.92	1.13	1.04		0.87	1.03	0.98		0.93	0.88	1		0.93	0.98	1.06		0.99	1.07	0.99	3	1.03	0.0608276	0.96	0.0472581	0.936667	0.034801	0.99	0.0378594	1.01667	0.0266667	0.41488	0.25374	0.606418	0.850686	5-phospho-ribosyl-1(alpha)-pyrophosphate synthetase, synthesizes PRPP; which is required for nucleotide, histidine, and tryptophan biosynthesis; one of five related enzymes, which are active as heteromultimeric complexes; PRS4 has a paralog, PRS2, that arose from the whole genome duplication; a missense mutation in the conserved residue R196 of its human homolog PRPS1 is pathogenic
YBL069W	AST1	0.93	0.97	1.52	1.06	1.56	0.86	0.99	1.04	2.4	0.93	0.93	1.05	2.04	1	1.04	1.04	1.24	0.94	1.15	1.17	4	1.12	0.136076	1.1125	0.153914	1.3275	0.358617	1.28	0.253509	1.125	0.0646142	0.972063	0.608008	0.598257	0.974598	Lipid raft associated protein; interacts with the plasma membrane ATPase Pma1p and has a role in its targeting to the plasma membrane by influencing its incorporation into lipid rafts; sometimes classified in the medium-chain dehydrogenase/reductases (MDRs) superfamily; AST1 has a paralog, AST2, that arose from the whole genome duplication
YBL074C	AAR2	0.89	1.08	1.22	1.31	0.94	0.94	0.85	1.26	0.95	1.09	0.95	1.28	1.02	1.15	1	1.33	0.88	1.26	1.17	1.18	4	1.125	0.091515	0.9975	0.0900347	1.0675	0.0781425	1.125	0.0759934	1.1225	0.0833042	0.358985	0.649688	1	0.984537	Component of the U5 snRNP complex; required for splicing of U3 precursors; originally described as a splicing factor specifically required for splicing pre-mRNA of the MATa1 cistron
YBL075C	SSA3	0.82	1.01	1.33	0.99	1.02	0.93	0.76	1	1.44	1.05	1.05	1.13	1.47	1.13	1.07	1.19	1.5	1.68	1.51	1.47	4	1.0375	0.106409	0.9275	0.0590727	1.1675	0.0927699	1.215	0.088459	1.54	0.0474341	0.400925	0.392638	0.246906	0.00501985	ATPase involved in protein folding and the response to stress; plays a role in SRP-dependent cotranslational protein-membrane targeting and translocation; member of the heat shock protein 70 (HSP70) family; localized to the cytoplasm; SSA3 has a paralog, SSA4, that arose from the whole genome duplication
YBL076C	ILS1	0.92	0.95	1.12	1.01	1.39	0.91	1	1.03	1.97	0.96	0.91	1.06	1.72	0.94	1	1.1	1.11	0.96	1.02	0.95	4	1	0.0441588	1.0825	0.105623	1.225	0.250283	1.19	0.179722	1.01	0.0367424	0.498237	0.410064	0.344181	0.86753	Cytoplasmic isoleucine-tRNA synthetase; target of the G1-specific inhibitor reveromycin A
YBL078C	ATG8		0.94	1.53	1.11		1.04	1.01	1.01		0.84	0.8	1.12		1.11	1.09	1.31		1.13	1.05	1.15	3	1.19333	0.175341	1.02	0.00999999	0.92	0.100664	1.17	0.0702377	1.11	0.0305505	0.379542	0.24779	0.907645	0.664008	Component of autophagosomes and Cvt vesicles; regulator of Atg1p, targets it to autophagosomes; binds the Atg1p-Atg13p complex, triggering its vacuolar degradation; unique ubiquitin-like protein whose conjugation target is lipid phosphatidylethanolamine (PE); Atg8p-PE is anchored to membranes, is involved in phagophore expansion, and may mediate membrane fusion during autophagosome formation; dec…
YBL079W	NUP170	0.96	0.95	1.5	1.1	1.07	0.95	0.93	1.15	1.16	0.95	0.92	1.06	1.06	0.96	1	1.21	0.83	0.96	1.04	0.89	4	1.1275	0.128801	1.025	0.0518813	1.0225	0.0548293	1.0575	0.0548293	0.93	0.0452769	0.488267	0.481573	0.634845	0.198153	Subunit of inner ring of nuclear pore complex (NPC); contributes to NPC assembly and nucleocytoplasmic transport; interacts with genomic regions that contain ribosomal protein and subtelomeric genes, where it functions in nucleosome positioning and as a repressor of transcription; both Nup170p and Nup157p are similar to human Nup155p; NUP170 has a paralog, NUP157, that arose from the whole genome…
YBL082C	ALG3	0.87	0.76	1.17	0.95	0.84	0.72	0.98	1.03	0.99	0.82	0.99	1.09	0.98	0.88	0.9	0.97	1.2	1.26	1.12	1.2	4	0.9375	0.0867347	0.8925	0.0701635	0.9725	0.056032	0.9325	0.0249583	1.195	0.0287228	0.700659	0.746193	0.957619	0.0304218	Dolichol-P-Man dependent alpha(1-3) mannosyltransferase; involved in synthesis of dolichol-linked oligosaccharide donor for N-linked glycosylation of proteins; G353A missense mutation in human ortholog ALG3 implicated in carbohydrate deficient glycoprotein syndrome type IV, which is characterized by microcephaly, severe epilepsy, minimal psychomotor development, partial deficiency of sialic acids…
YBL084C	CDC27	1.17	0.99	1.32	1.16	0.98	0.87	0.81	1.09	1.01	1.02	1.08	1.06	0.76	1.04	0.99	1.3	0.93	1.07	0.89	1.29	4	1.16	0.0674537	0.9375	0.0618297	1.0425	0.0165202	1.0225	0.110783	1.045	0.0903235	0.0510515	0.141608	0.329892	0.347026	Subunit of the Anaphase-Promoting Complex/Cyclosome (APC/C); APC/C is a ubiquitin-protein ligase required for degradation of anaphase inhibitors, including mitotic cyclins, during the metaphase/anaphase transition
YBL085W	BOI1	1.02	0.95	1.24	1.14	0.79	0.98	0.88	1.16	0.93	0.98	0.98	1.1	0.8	1.01	0.96	1.24	0.87	1.06	1.11	1.06	4	1.0875	0.0642099	0.9525	0.0793069	0.9975	0.0361421	1.0025	0.0909556	1.025	0.0529937	0.234022	0.267727	0.474134	0.481219	Protein implicated in polar growth; functionally redundant with Boi2p; interacts with bud-emergence protein Bem1p; contains an SH3 (src homology 3) domain and a PH (pleckstrin homology) domain; relocalizes from bud neck to cytoplasm upon DNA replication stress; BOI1 has a paralog, BOI2, that arose from the whole genome duplication
YBL088C	TEL1	0.95	0.95	1.64	1.03	1.25	0.99	0.88	1.02	1.51	0.91	0.91	1.19	1.05	0.93	1	1.22	1.07	0.94	0.99	1.15	4	1.1425	0.166902	1.035	0.0777282	1.13	0.142829	1.05	0.0617792	1.0375	0.0460751	0.580574	0.95647	0.621845	0.566452	Protein kinase primarily involved in telomere length regulation; contributes to cell cycle checkpoint control in response to DNA damage; acts with Red1p and Mec1p to promote interhomolog recombination by phosphorylation of Hop1; functionally redundant with Mec1p; regulates P-body formation induced by replication stress; homolog of human ataxia-telangiectasia mutated (ATM) gene
YBL090W	MRP21	1.08	1.02	1.64	1.13	1.43	0.89	0.99	1.11	2.11	0.92	0.84	1.09	1.35	0.96	0.81	1.18	0.97	0.93	1	0.66	4	1.2175	0.142617	1.105	0.117296	1.24	0.294647	1.075	0.119059	0.89	0.0779957	0.564706	0.947435	0.472155	0.0905568	Mitochondrial ribosomal protein of the small subunit; MRP21 exhibits genetic interactions with mutations in the COX2 and COX3 mRNA 5'-untranslated leader sequences
YBL091C	MAP2	0.97	0.93	1.21	1.01	1.07	0.95	0.99	1.02	1.28	0.94	0.93	1.14	1.3	0.94	0.98	1.06	1.05	0.91	0.97	0.85	4	1.03	0.0621825	1.0075	0.02529	1.0725	0.0843974	1.07	0.0806226	0.945	0.04272	0.748899	0.699234	0.707999	0.302913	Methionine aminopeptidase; catalyzes the cotranslational removal of N-terminal methionine from nascent polypeptides; function is partially redundant with that of Map1p
YBL091C-A	SCS22		0.95	1.11			0.87	0.82			1.09	1.18			1.05	0.94			1.01	1.1		2	1.03	0.08	0.845	0.025	1.135	0.045	0.995	0.055	1.055	0.045	0.158003	0.3711	0.752975	0.810883	Protein involved in regulation of phospholipid metabolism; one of 6 proteins (Ist2p, Scs2p, Scs22p, Tcb1p, Tcb2p, Tcb3p) that connect the ER and plasma membrane (PM); regulates PM PI4P levels by controlling access of the Sac1p phosphatase to its substrate, PI4P; human VAP homolog; similar to D. melanogaster inturned protein; SWAT-GFP and mCherry fusion proteins localize to the cytosol; SCS22 has …
YBL092W	RPL32	0.82	0.92	1.19	1.03	0.86	0.89	0.89	1.03	0.86	0.99	0.95	1.07	0.77	0.94	0.95	1.15	0.72	0.88	1.09	1.11	4	0.99	0.0792675	0.9175	0.0381608	0.9675	0.0436606	0.9525	0.0777148	0.95	0.0926463	0.441404	0.811939	0.747011	0.754012	Ribosomal 60S subunit protein L32; overexpression disrupts telomeric silencing; homologous to mammalian ribosomal protein L32, no bacterial homolog
YBL095W	MRX3	0.94	1.06	1.41		1.4	1.01	0.85		1.73	1.03	0.89		1.5	1.02	1.06		1.2	0.97	1.2		3	1.13667	0.140989	1.08667	0.163333	1.21667	0.259829	1.19333	0.153768	1.12333	0.0766667	0.828119	0.800072	0.799352	0.937779	Protein that associates with mitochondrial ribosome; likely functions in cristae junction formation; the authentic, non-tagged protein is detected in highly purified mitochondria in high-throughput studies
YBL097W	BRN1	1.3	1.01	1.51	0.99	3.01	0.95	0.95	1.13	4.38	0.97	0.78	1.06	2.32	1	0.7	1.22	1.53	1.05	0.95	0.96	4	1.2025	0.124591	1.51	0.501797	1.7975	0.862809	1.31	0.353129	1.1225	0.137682	0.573746	0.520371	0.783709	0.681635	Subunit of the condensin complex; required for chromosome condensation and for clustering of tRNA genes at the nucleolus; may influence multiple aspects of chromosome transmission
YBL098W	BNA4	1.07	1.12	1.34	1.18	1.09	1.04	0.83	1.12	1.28	1.04	1.07	1.16	1.19	0.99	0.99	1.13	1.14	0.94	1.1	1	4	1.1775	0.058648	1.02	0.0654472	1.1375	0.0539096	1.075	0.05058	1.045	0.0457347	0.123274	0.633468	0.233863	0.125103	Kynurenine 3-monooxygenase; required for the de novo biosynthesis of NAD from tryptophan via kynurenine; expression regulated by Hst1p; putative therapeutic target for Huntington disease
YBL099W	ATP1	0.93	0.96	1.29	1.13	1.18	0.93	0.99	1.08	1.62	0.97	1.05	1.12	1.4	0.94	1.12	1.12	1.12	0.97	1.23	1.07	4	1.0775	0.0834041	1.045	0.0545435	1.19	0.146572	1.145	0.095	1.0975	0.054064	0.755406	0.529513	0.612571	0.847175	Alpha subunit of the F1 sector of mitochondrial F1F0 ATP synthase; which is a large, evolutionarily conserved enzyme complex required for ATP synthesis; F1 translationally regulates ATP6 and ATP8 expression to achieve a balanced output of ATP synthase genes encoded in nucleus and mitochondria; phosphorylated; N-terminally propionylated in vivo
YBL101C	ECM21	0.99	1	1.44	1.07	0.95	0.96	0.86	1.1	1.12	0.98	0.97	1.23	0.95	0.98	0.98	1.25	0.85	0.92	0.95	1.15	4	1.125	0.106497	0.9675	0.0495606	1.075	0.0619812	1.04	0.0703562	0.9675	0.0643396	0.228506	0.698981	0.530204	0.252501	Protein involved in regulating endocytosis of plasma membrane proteins; identified as a substrate for ubiquitination by Rsp5p and deubiquitination by Ubp2p; promoter contains several Gcn4p binding elements; ECM21 has a paralog, CSR2, that arose from the whole genome duplication
YBL102W	SFT2	0.96	0.9	1.26	1.06	1.01	0.95	0.94	1.13	1	0.94	0.84	1.04	0.94	1.01	0.92	1.15	0.93	1.08	0.96	1.24	4	1.045	0.0788987	1.0075	0.0436606	0.955	0.0434933	1.005	0.0520416	1.0525	0.0704006	0.691973	0.356376	0.686894	0.94576	Tetra-spanning membrane protein found mostly in the late Golgi; non-essential; can suppress some sed5 alleles; may be part of the transport machinery, but precise function is unknown; similar to mammalian syntaxin 5
YBL103C	RTG3	1.05	0.94	1.59	1.09	1.25	0.94	0.97	1.1	1.41	0.89	0.89	1.16	1.11	1.01	0.9	1.19	1.05	1	0.96	0.76	4	1.1675	0.144359	1.065	0.0707696	1.0875	0.124925	1.0525	0.0627661	0.9425	0.0635577	0.547312	0.689767	0.492578	0.203628	bHLH/Zip transcription factor for retrograde (RTG) and TOR pathways; forms a complex with another bHLH/Zip protein, Rtg1p, to activate the pathways; target of Hog1p
YBL104C	SEA4	0.82	0.92	1.41	1.16	1.16	0.88	0.85	1.09	1.29	0.97	0.96	0.83	0.82	0.91	0.97	0.66	0.99	1.12	1.02	1.1	4	1.0775	0.131806	0.995	0.0766485	1.0125	0.0978413	0.84	0.0674537	1.0575	0.0311916	0.60794	0.705821	0.159827	0.887449	Subunit of SEACAT, a subcomplex of the SEA complex; Sea4p, along with Rtc1p and Mtc5p, redundantly inhibit the TORC1 inhibitory role of the Iml1p/SEACIT (Iml1p-Npr2p-Npr3p) subcomplex, a GAP for GTPase Gtr1p (EGOC subunit) in response to amino acid limitation, thereby resulting in activation of TORC1 signaling; SEA is a coatomer-related complex that associates dynamically with the vacuole; contai…
YBL105C	PKC1	1.01	0.97	1.32	0.98	1.05	0.99	0.94	0.97	1.21	0.94	0.93	1.12	0.98	1.01	0.85	1.04	1.12	1	1.01	1.31	4	1.07	0.0837656	0.9875	0.0232289	1.05	0.0689203	0.97	0.041833	1.11	0.0719954	0.379226	0.859793	0.326583	0.729659	Protein serine/threonine kinase; essential for cell wall remodeling during growth; localized to sites of polarized growth and the mother-daughter bud neck; homolog of the alpha, beta, and gamma isoforms of mammalian protein kinase C (PKC)
YBL107C	MIX23		0.97	1.35	1.06		0.97	1.05	1.02		0.93	0.87	1.13		0.95	0.94	1.19		1.13	1	0.86	3	1.12667	0.114649	1.01333	0.0233333	0.976667	0.0785988	1.02667	0.0817177	0.996667	0.0779601	0.387566	0.341268	0.516753	0.40151	Mitochondrial intermembrane space protein of unknown function; imported via the MIA import machinery; contains an unusual twin cysteine motif (CX13C CX14C)
YBR001C	NTH2		0.72	1.47	1.12		1.03	0.87	1.06		1.04	0.95	1.06		1.01	0.94	1.06		0.98	0.97	0.96	3	1.10333	0.216667	0.986667	0.0589727	1.01667	0.0338296	1.00333	0.034801	0.97	0.00577351	0.630796	0.712857	0.672249	0.571719	Putative neutral trehalase, required for thermotolerance; may mediate resistance to other cellular stresses; NTH2 has a paralog, NTH1, that arose from the whole genome duplication
YBR002C	RER2	0.95	0.97	1.24	0.97	1.18	0.89	0.9	0.92	1.52	0.99	1.02	1.06	1.24	0.99	1	1.04	0.97	0.98	1.02	1.22	4	1.0325	0.0693271	0.9725	0.0694472	1.1475	0.124992	1.0675	0.0585057	1.0475	0.0585057	0.563339	0.451753	0.712936	0.874096	Forms the dehydrodolichyl diphosphate synthase (DDS) complex with NUS1; major enzyme of polyprenol synthesis in both the endoplasmic reticulum (ER) and in lipid droplets; participates in ER protein sorting; human ortholog DHDDS functionally complements the heat sensitive growth defect of a ts allele, and is associated with retinitis pigmentosa
YBR003W	COQ1	0.92	0.98	1.34	1.06	1.12	0.9	0.95	1.04	1.24	0.92	0.93	1.11	1.02	0.95	0.97	1.15	0.85	0.99	1.02	1.13	4	1.075	0.0928709	1.0025	0.0487126	1.05	0.0769199	1.0225	0.0449768	0.9975	0.0576447	0.515204	0.84262	0.629071	0.504918	Hexaprenyl pyrophosphate synthetase; catalyzes the first step in ubiquinone (coenzyme Q) biosynthesis
YBR006W	UGA2	0.87	1.01	1.32	1.09	0.7	0.97	0.86	1.09	0.64	1.02	1.01	1.1	1.15	1.2	1.22	1.28	1.31	1.39	1.21	1.43	4	1.0725	0.0941962	0.905	0.0829156	0.9425	0.102825	1.2125	0.0268871	1.335	0.0485627	0.230369	0.387186	0.202885	0.0480041	Succinate semialdehyde dehydrogenase; involved in the utilization of gamma-aminobutyrate (GABA) as a nitrogen source; part of the 4-aminobutyrate and glutamate degradation pathways; localized to the cytoplasm
YBR007C	DSF2	1.01	0.98	1.36	1.1	1.25	0.94	0.98	1.04	1.42	0.98	0.98	1.2	1.08	1.07	1.08	1.3	0.9	1.07	1.1	1.09	4	1.1125	0.0863496	1.0525	0.0689656	1.145	0.105317	1.1325	0.055883	1.04	0.0470815	0.606738	0.81933	0.852241	0.48884	Deletion suppressor of mpt5 mutation; relocalizes from bud neck to cytoplasm upon DNA replication stress
YBR011C	IPP1	0.91	1	1.35	1.07	0.76	0.94	1.09	1.12	0.87	0.95	0.89	1.11	1.04	0.97	0.98	1.21	1.03	1.03	0.96	0.98	4	1.0825	0.094989	0.9775	0.0825	0.955	0.0543906	1.05	0.0555278	1	0.0177951	0.435924	0.288304	0.77766	0.42605	Cytoplasmic inorganic pyrophosphatase (PPase); homodimer that catalyzes the rapid exchange of oxygens from Pi with water, highly expressed and essential for viability, active-site residues show identity to those from E. coli PPase
YBR014C	GRX7	0.99	0.92	1.29	1.03	0.79	0.89	0.98	1.06	0.81	0.95	1	1.14	0.66	0.92	0.79	1.07	0.7	0.88	0.91	0.74	4	1.0575	0.0807646	0.93	0.0581664	0.975	0.0681298	0.86	0.0878446	0.8075	0.0515388	0.24747	0.464609	0.14899	0.0401534	Cis-golgi localized monothiol glutaredoxin; more similar in activity to dithiol than other monothiol glutaredoxins; involved in the oxidative stress response; does not bind metal ions; GRX7 has a paralog, GRX6, that arose from the whole genome duplication
YBR015C	MNN2	1.06	0.98	1.29	1.03	1.25	0.87	1	1.04	1.21	0.92	0.89	1.05	0.98	0.91	0.9	1.09	0.71	0.91	0.98	1.16	4	1.09	0.068678	1.04	0.0788458	1.0175	0.0729583	0.97	0.0437798	0.94	0.0930054	0.649445	0.496559	0.191079	0.242136	Alpha-1,2-mannosyltransferase; responsible for addition of the first alpha-1,2-linked mannose to form the branches on the mannan backbone of oligosaccharides, localizes to an early Golgi compartment
YBR016W		0.97	1.1	1.48	1.08	0.96	1.59	0.91	1.14	0.9	0.88	0.8	1.39	0.61	0.95	0.93	1.39	0.71	0.89	1.08	1.03	4	1.1575	0.111234	1.15	0.154758	0.9925	0.134249	0.97	0.160208	0.9275	0.0829031	0.969886	0.38048	0.373499	0.148411	Tail-anchored plasma membrane protein with a conserved CYSTM module; predicted to be palmitoylated; has similarity to hydrophilins, which are involved in the adaptive response to hyperosmotic conditions; YBR016W has a paralog, YDL012C, that arose from the whole genome duplication
YBR017C	KAP104	1.07	1.02	1.23	1.11	1.11	0.96	0.92	1.04	1.15	0.96	0.99	1.16	0.67	1.01	0.94	1.2	0.73	1.01	1.07	1.13	4	1.1075	0.0447912	1.0075	0.0423035	1.065	0.0523609	0.955	0.109735	0.985	0.088459	0.155693	0.560033	0.245623	0.262834	Transportin or cytosolic karyopherin beta 2; functions in the rg-nuclear localization signal-mediated nuclear import/reimport of mRNA-binding proteins Nab2p and Hrp1p; regulates asymmetric protein synthesis in daughter cells during mitosis
YBR018C	GAL7	1.15	1.41	1.48	1.21	1.05	1.28	1.1	1.26	1.34	0.89	0.8	1	1.6	0.75	1.24	0.83	0.83	0.51	0.65	0.81	4	1.3125	0.0787798	1.1725	0.0573549	1.0075	0.118137	1.105	0.196829	0.7	0.0750555	0.200834	0.0753173	0.365511	0.00134447	Galactose-1-phosphate uridyl transferase; synthesizes glucose-1-phosphate and UDP-galactose from UDP-D-glucose and alpha-D-galactose-1-phosphate in the second step of galactose catabolism; human homolog UGP2 can complement yeast null mutant
YBR019C	GAL10	1.22	1.35	1.61	1.13	1.34	1.31	1.2	1.51	2.22	0.9	0.76	0.94	1.97	0.67	1.34	0.72	0.97	0.49	0.64	0.57	4	1.3275	0.104433	1.34	0.0641612	1.205	0.340527	1.175	0.305682	0.6675	0.105386	0.922092	0.742634	0.65354	0.00433632	UDP-glucose-4-epimerase; catalyzes interconversion of UDP-galactose and UDP-D-glucose in galactose metabolism; also catalyzes conversion of alpha-D-glucose or alpha-D-galactose to their beta-anomers; human homolog GALE implicated in galactosemia, can complement yeast null mutant
YBR020W	GAL1	1.23	1.6	1.62	1.55	1.31	1.5	1.2	1.75	2.15	0.94	0.8	1	2.04	0.76	1.59	0.86	0.89	0.55	0.76	0.65	4	1.5	0.0911958	1.44	0.120485	1.2225	0.311993	1.3125	0.304997	0.7125	0.0730724	0.705055	0.426025	0.577351	0.000520117	Galactokinase; phosphorylates alpha-D-galactose to alpha-D-galactose-1-phosphate in the first step of galactose catabolism; expression regulated by Gal4p; human homolog GALK2 complements yeast null mutant; GAL1 has a paralog, GAL3, that arose from the whole genome duplication
YBR022W	POA1	0.7	0.91	1.36	1.09	0.99	0.97	0.98	1.1	0.92	0.99	0.9	1.12	1.76	0.94	0.96	1.13	1.29	1	0.95	0.84	4	1.015	0.139911	1.01	0.0302765	0.9825	0.0497284	1.1975	0.192283	1.02	0.0960035	0.97327	0.834001	0.47192	0.977448	Phosphatase that is highly specific for ADP-ribose 1''-phosphate; a tRNA splicing metabolite; may have a role in regulation of tRNA splicing
YBR023C	CHS3	1.17	0.93	1.28	0.98	0.96	0.94	1.01	1.04	1.27	0.92	0.92	1.04	1.56	0.94	0.96	1.07	1.06	0.95	1	0.79	4	1.09	0.0817516	0.9875	0.0228674	1.0375	0.0825	1.1325	0.145337	0.95	0.0578792	0.272692	0.667134	0.807335	0.211705	Chitin synthase III; catalyzes the transfer of N-acetylglucosamine (GlcNAc) to chitin; required for synthesis of the majority of cell wall chitin, the chitin ring during bud emergence, and spore wall chitosan; contains overlapping di-leucine and di-acidic signals that mediate, respectively, intracellular trafficking by AP-1 and trafficking to plasma membrane by exomer complex; requires AP-3 compl…
YBR024W	SCO2	0.94	1	1.54	1.11	0.98	1.02	0.96	1.08	0.94	0.95	0.87	1.05	0.9	0.96	0.88	1.04	1.06	1.04	0.99	0.9	4	1.1475	0.135485	1.01	0.0264575	0.9525	0.0370529	0.945	0.0359398	0.9975	0.035678	0.357681	0.214398	0.198674	0.3255	Protein anchored to mitochondrial inner membrane; may have a redundant function with Sco1p in delivery of copper to cytochrome c oxidase; interacts with Cox2p; SCO2 has a paralog, SCO1, that arose from the whole genome duplication
YBR025C	OLA1	0.92	0.96	1.25	1.02	1.2	0.96	1.03	1.04	1.72	0.92	0.85	1.07	1.54	0.94	0.94	1.08	1.18	0.99	0.93	0.85	4	1.0375	0.0737535	1.0575	0.0507239	1.14	0.198704	1.125	0.142215	0.9875	0.0702822	0.830612	0.645809	0.604637	0.641012	P-loop ATPase with similarity to human OLA1 and bacterial YchF; identified as specifically interacting with the proteasome; null mutant displays increased translation rate and increased readthrough of premature stop codons; protein abundance increases in response to hydrogen peroxide and to DNA replication stress
YBR026C	ETR1	1.12	1	1.35	1.12	1.6	0.94	1.02	1.06	2.48	0.98	0.89	1.09	1.89	1.01	0.98	1.11	1.43	1.05	1.01	1.08	4	1.1475	0.0731864	1.155	0.150416	1.36	0.375566	1.2475	0.215962	1.1425	0.0968999	0.965693	0.598724	0.67634	0.968492	2-enoyl thioester reductase; member of the medium chain dehydrogenase/reductase family; localized to mitochondria, where it has a probable role in fatty acid synthesis; human MECR functionally complements the respiratory growth defect of the null mutant
YBR028C	YPK3	1.04	1	1.15	1.07	0.92	0.9	0.85	1.04	0.97	1.03	0.92	1.04	0.74	0.92	0.83	1.17	0.58	1.04	1.07	0.96	4	1.065	0.0317543	0.9275	0.0402854	0.99	0.0279881	0.915	0.0926013	0.9125	0.113238	0.03651	0.126795	0.176344	0.242367	AGC kinase; phosphorylated by cAMP-dependent protein kinase (PKA) in a TORC1-dependent manner; directly phosphorylated by TORC1; phosphorylates ribosomal protein Rps6a/b (S6), in a TORC-dependent manner; undergoes autophosphorylation
YBR029C	CDS1	0.84	0.95	1.18	1.08	1.27	0.87	0.96	1.08	1.57	0.97	0.85	1.03	1.41	0.98	1.07	1.07	1.08	0.95	1.01	1.12	4	1.0125	0.0743163	1.045	0.0864581	1.105	0.159452	1.1325	0.0949012	1.04	0.0376386	0.785177	0.617881	0.35791	0.752534	Phosphatidate cytidylyltransferase (CDP-diglyceride synthetase); an enzyme that catalyzes that conversion of CTP + phosphate into diphosphate + CDP-diaclglyerol, a critical step in the synthesis of all major yeast phospholipids; human homolog CDS1 can complement yeast cds1 null mutant
YBR030W	RKM3		1.11	1.32	0.99		1	0.87	1.01		0.95	0.88	1.22		0.9	1.03	1.06		0.84	0.88	0.9	3	1.14	0.0964365	0.96	0.0450925	1.01667	0.103655	0.996667	0.0491031	0.873333	0.0176383	0.166136	0.432845	0.255947	0.0529824	Ribosomal lysine methyltransferase; specific for monomethylation of Rpl42ap and Rpl42bp (lysine 40); nuclear SET domain containing protein; relocalizes to the cytosol in response to hypoxia
YBR031W	RPL4A	0.86	0.93	1.15	0.99	0.71	0.95	1.03	1	0.77	0.95	0.87	1.07	0.8	0.96	0.95	1.1	0.61	0.92	0.96	0.75	4	0.9825	0.0618297	0.9225	0.0727295	0.915	0.0634429	0.9525	0.0612883	0.81	0.0807259	0.55281	0.474965	0.742155	0.14073	Ribosomal 60S subunit protein L4A; N-terminally acetylated; homologous to mammalian ribosomal protein L4 and bacterial L4; RPL4A has a paralog, RPL4B, that arose from the whole genome duplication
YBR034C	HMT1	0.88	0.88	1.12	1.05	1.26	0.96	0.99	0.87	1.44	1.04	0.97	1.17	1.32	0.98	0.9	1.07	1.19	1.11	1.06	1.3	4	0.9825	0.060879	1.02	0.0839643	1.155	0.103642	1.0675	0.0910472	1.165	0.0523609	0.73006	0.201261	0.467184	0.0634271	Nuclear SAM-dependent mono- and asymmetric methyltransferase; modifies hnRNPs, including Npl3p and Hrp1p, affecting their activity and nuclear export; methylates U1 snRNP protein Snp1p, ribosomal protein Rps2p, and histones H3 and H4; interacts genetically with genes encoding components of Rpd3(L) and this interaction is important for Rpd3 recruitment to the subtelomeric region
YBR035C	PDX3	0.99	1.03	1.51	1.17	1.01	1.03	1.02	1.08	1.16	0.96	0.9	1.15	1.29	1	0.96	1.18	1.03	0.99	0.92	1.14	4	1.175	0.118145	1.035	0.0155456	1.0425	0.066128	1.1075	0.0773924	1.02	0.0460072	0.284563	0.365556	0.649621	0.26735	Pyridoxine (pyridoxamine) phosphate oxidase; has homologs in E. coli and Myxococcus xanthus; transcription is under the general control of nitrogen metabolism
YBR037C	SCO1	1	0.97	1.25	1.07	0.93	0.9	0.93	1.05	0.87	0.94	1.02	1.08	0.69	0.94	1	1.1	0.87	0.97	1.07	0.93	4	1.0725	0.0627661	0.9525	0.0332603	0.9775	0.0458939	0.9325	0.0873093	0.96	0.0420317	0.142117	0.267608	0.240672	0.18699	Copper-binding protein of mitochondrial inner membrane; required for cytochrome c oxidase activity and respiration; may function to deliver copper to cytochrome c oxidase; similar to thioredoxins; SCO1 has a paralog, SCO2, that arose from the whole genome duplication
YBR038W	CHS2	1.07	0.97	1.44	1.03	0.92	0.89	0.94	0.97	0.8	0.99	0.93	1.07	0.4	0.97	0.95	1.17	0.51	1.06	1.1	1.03	4	1.1275	0.106174	0.93	0.0168325	0.9475	0.0569173	0.8725	0.165145	0.925	0.139074	0.115825	0.185749	0.241682	0.291121	Chitin synthase II; catalyzes transfer of N-acetylglucosamine (GlcNAc) to chitin upon activation of zymogenic form; required for chitin synthesis in the primary septum during cytokinesis; localization regulated by Cdk1p during mitosis; phosphorylation by Dbf2p kinase regulates its dynamics and chitin synthesis during cytokinesis
YBR039W	ATP3	0.84	0.98	1.38	1.06	0.93	0.98	1.07	1.09	1.2	0.92	0.91	1.19	1.23	0.93	0.82	1.08	0.95	0.87	0.89	0.75	4	1.065	0.114419	1.0175	0.0377216	1.055	0.0808806	1.015	0.0893029	0.865	0.0419325	0.707015	0.945425	0.742234	0.151861	Gamma subunit of the F1 sector of mitochondrial F1F0 ATP synthase; F1F0 ATP synthase is a large, evolutionarily conserved enzyme complex required for ATP synthesis
YBR041W	FAT1	0.96	1.02	1.19	1.08	1.34	1	0.94	1.02	1.82	0.97	0.87	1.07	1.56	0.88	1.19	1.2	0.88	0.89	1.15	1.47	4	1.0625	0.0490536	1.075	0.0899537	1.1825	0.216386	1.2075	0.139007	1.0975	0.139007	0.906883	0.608095	0.363268	0.820218	Very long chain fatty acyl-CoA synthetase and fatty acid transporter; activates imported fatty acids with a preference for very long lengths (C20-C26); has a separate function in the transport of long chain fatty acids
YBR042C	CST26		0.94	1.36	1.04		0.91	1.07	0.96		1.01	0.93	1.15		1.09	0.89	1.04		1.15	1.06	1.47	3	1.11333	0.126667	0.98	0.0472582	1.03	0.064291	1.00667	0.0600925	1.22667	0.12441	0.379855	0.588948	0.489141	0.55797	Acyltransferase; enzyme mainly responsible for the introduction of saturated very long chain fatty acids into neo-synthesized molecules of phosphatidylinositol; required for incorporation of stearic acid into phosphatidylinositol; affects chromosome stability when overexpressed; CST26 has a paralog, YDR018C, that arose from the whole genome duplication
YBR044C	TCM62		0.87	1.1	1.06		0.82	1.05	1.07		0.96	1.06	1.07		0.95	1	1.11		0.95	1.07	0.94	3	1.01	0.070946	0.98	0.0802081	1.03	0.0351189	1.02	0.0472582	0.986667	0.0417666	0.793248	0.812994	0.912269	0.790918	Protein involved in assembly of the succinate dehydrogenase complex; mitochondrial; putative chaperone
YBR046C	ZTA1	1.11	0.99	1.2	1.16	0.87	0.92	0.93	1.04	1.32	0.96	0.99	1.01	1.46	0.99	1.07	1.03	1.16	1.04	1.23	1.19	4	1.115	0.0455522	0.94	0.0358236	1.07	0.0839643	1.1375	0.108733	1.155	0.0409268	0.0234035	0.654222	0.854932	0.53784	NADPH-dependent quinone reductase; GFP-tagged protein localizes to the cytoplasm and nucleus; has similarity to E. coli quinone oxidoreductase and to human zeta-crystallin
YBR047W	FMP23	1.98	0.67	1.29	0.91	1.58	0.99	1.05	0.98	0.88	1.1	0.96	1.15	0.99	1.08	0.85	1.25	1.25	1.06	0.86	1.3	4	1.2125	0.285901	1.15	0.144164	1.0225	0.0622328	1.0425	0.0838028	1.1175	0.100198	0.851682	0.540153	0.588984	0.764454	Putative protein of unknown function; proposed to be involved in iron or copper homeostasis; the authentic, non-tagged protein is detected in highly purified mitochondria in high-throughput studies
YBR049C	REB1	0.94	0.97	1.34	1.05	0.94	0.94	0.92	1.06	0.91	0.98	0.91	1.11	0.87	0.96	1.03	1.05	0.71	0.96	0.96	0.82	4	1.075	0.0913327	0.965	0.0320156	0.9775	0.0471478	0.9775	0.040697	0.8625	0.0606046	0.299061	0.379454	0.367168	0.100627	RNA polymerase I enhancer binding protein; DNA binding protein that binds to genes transcribed by both RNA polymerase I and RNA polymerase II; required for termination of RNA polymerase I transcription; Reb1p bound to DNA acts to block RNA polymerase II readthrough transcription
YBR052C	RFS1	1.04	1.03	1.29	1.19	1.16	0.95	1	1.03	1.48	0.93	0.95	1.08	0.99	0.95	1.02	1.04	0.91	0.85	0.94	1.1	4	1.1375	0.0626332	1.035	0.0448144	1.11	0.127737	1	0.0195789	0.95	0.0533854	0.231556	0.853102	0.0809987	0.0629453	Protein of unknown function; member of a flavodoxin-like fold protein family that includes Pst2p and Ycp4p; green fluorescent protein (GFP)-fusion protein localizes to the cytoplasm in a punctate pattern; RFS1 has a paralog, PST2, that arose from the whole genome duplication
YBR053C		1.21	1.01	1.32	1.2	1.48	0.96	0.95	1.08	1.88	1	0.98	1.06	1.67	1.05	1.15	1.22	1.06	1.12	1.28	1.14	4	1.185	0.0643558	1.1175	0.12439	1.23	0.217332	1.2725	0.137014	1.15	0.0465475	0.646908	0.849183	0.584269	0.674887	Putative protein of unknown function; induced by cell wall perturbation
YBR054W	YRO2	1.1	0.98	1.1	1.04	0.94	0.93	0.99	1.11	1.19	1.15	1.04	1.33	2.12	2.26	2.54	3.93	2.52	3.82	3.26	5.93	4	1.055	0.0287228	0.9925	0.0413068	1.1775	0.0599131	2.7125	0.415118	3.8825	0.73258	0.260491	0.114787	0.00725571	0.00839453	Protein with a putative role in response to acid stress; null mutant is sensitive to acetic acid; transcription is regulated by Haa1p and induced in the presence of acetic acid; protein observed in plasma membrane foci in the presence of acetic acid; the authentic, non-tagged protein is detected in a phosphorylated state in highly purified mitochondria in high-throughput studies
YBR055C	PRP6	0.74	1.04	1.49	1.07	0.94	1.09	0.92	1.1	1.15	0.9	0.91	1.08	2.38	1.02	0.91	1.11	1.31	1.07	0.99	0.95	4	1.085	0.154191	1.0125	0.0478496	1.01	0.0623164	1.355	0.344105	1.08	0.0806226	0.669147	0.66785	0.50087	0.978007	Splicing factor; component of the U4/U6-U5 snRNP complex
YBR056W		1.18	1.03	1.24	1.09	1.82	0.95	0.95	1.04	2.57	1.02	0.97	1.11	2	1.12	1.17	1.21	1.18	1.31	1.23	1.28	4	1.135	0.0466369	1.19	0.211069	1.4175	0.385257	1.375	0.209145	1.25	0.0285774	0.80765	0.494054	0.305525	0.0801972	Putative glycoside hydrolase of the mitochondrial intermembrane space
YBR057C	MUM2	0.97	0.94	1.33	1.04	1.21	0.84	1.02	1	1.32	1.01	0.88	1.1	1.27	0.9	0.8	0.92	1.02	1.01	0.72	0.73	4	1.07	0.0891628	1.0175	0.0757601	1.0775	0.0925901	0.9725	0.102581	0.87	0.0837655	0.669392	0.955367	0.500114	0.153206	Protein essential for meiotic DNA replication and sporulation; cytoplasmic protein; subunit of the MIS complex which controls mRNA methylation during during the induction of sporulation; also interacts with Orc2p, which is a component of the origin recognition complex
YBR058C	UBP14	0.95	0.98	1.33	1.05	1	0.96	0.88	1.09	1.42	1.02	0.93	1.13	1.72	1.01	0.99	1.17	1.42	0.96	0.94	0.88	4	1.0775	0.0867348	0.9825	0.0436606	1.125	0.106497	1.2225	0.170654	1.05	0.124499	0.365692	0.74127	0.477461	0.862147	Ubiquitin-specific protease; specifically disassembles unanchored ubiquitin chains; involved in fructose-1,6-bisphosphatase (Fbp1p) degradation; similar to human isopeptidase T
YBR058C-A	TSC3	0.89	1.09		1.02	0.89	0.97		0.94	0.85	0.98		1.09	0.75	0.88		1.2	0.94	1.08		1.75	3	1	0.0585947	0.933333	0.0233333	0.973333	0.0693622	0.943333	0.133708	1.25667	0.249956	0.350108	0.783604	0.717662	0.37401	Protein that stimulates the activity of serine palmitoyltransferase; involved in sphingolipid biosynthesis; Lcb1p and Lcb2p are the two components of serine palmitoyltransferase
YBR059C	AKL1	0.99	1.01	1.47	1.17	0.9	0.96	0.86	1.17	1.03	1	0.92	1.06	1.01	1.06	1.13	1.29	0.95	1.14	1.16	0.84	4	1.16	0.110905	0.9725	0.0689656	1.0025	0.030104	1.1225	0.0610157	1.0225	0.0770687	0.201105	0.21958	0.777025	0.347908	Ser/Thr protein kinase; phosphorylates Pan1p, Sla1p and Ent1p to negatively regulate endocytosis in response to membrane stress; regulates actin cytoskeleton organization and clathrin-dependent endocytosis; phosphorylated and inhibited by upstream kinase, Fpk1p; member, along with Ark1p and Prk1p, of the Ark kinase family
YBR060C	ORC2	0.85	1.04	1.41	1.21	0.98	0.98	0.93	1.18	1.01	1.04	0.99	1.05	1.08	0.96	1.5	1.19	0.9	0.86	0.8	1.25	4	1.1275	0.119469	1.0175	0.0554339	1.0225	0.0137689	1.1825	0.115785	0.9525	0.101273	0.435589	0.416175	0.752195	0.306571	Subunit of the origin recognition complex (ORC); ORC directs DNA replication by binding to replication origins and is also involved in transcriptional silencing; interacts with Spp1p and with trimethylated histone H3; phosphorylated by Cdc28p
YBR061C	TRM7	0.78	1.03	1.23	0.97	0.87	0.95	1.07	1	0.88	0.94	0.89	1.1	0.86	0.98	0.86	1.07	0.73	0.92	0.9	0.96	4	1.0025	0.09268	0.9725	0.042106	0.9525	0.050888	0.9425	0.0510515	0.8775	0.0507239	0.778149	0.653	0.591246	0.281511	2'-O-ribose methyltransferase; methylates the 2'-O-ribose of tRNA-Phe, tRNA-Trp, and tRNA-Leu at positions C32 and N34 of tRNA anticodon loop; crucial biological role likely modification of tRNA-Phe; interacts with Trm732p and Rtt10p in 2'-O-methylation of C32 and N34 substrate tRNAs, respectively; yeast null mutant can be functionally complemented by human FTSJ1, mutations in which have been imp…
YBR068C	BAP2	0.9	1.08	1.43	1.37	0.99	0.95	0.75	1.21	1.09	1.02	0.91	1	1.09	0.91	0.81	0.74	0.83	0.87	0.95	0.69	4	1.195	0.124532	0.975	0.0942956	1.005	0.037081	0.8875	0.0759797	0.835	0.0543906	0.208661	0.193988	0.0796054	0.0380713	High-affinity leucine permease; functions as a branched-chain amino acid permease involved in uptake of leucine, isoleucine and valine; contains 12 predicted transmembrane domains; BAP2 has a paralog, BAP3, that arose from the whole genome duplication
YBR069C	TAT1	0.79	0.98	2.1	0.99	0.95	0.91	0.8	1.06	0.97	1	0.63	1.12	0.86	0.82	1.16	0.87	0.78	0.74	1.04	0.74	4	1.215	0.298566	0.93	0.0536967	0.93	0.105119	0.9275	0.0782491	0.825	0.0722842	0.383744	0.402605	0.387552	0.251256	Amino acid transporter for valine, leucine, isoleucine, and tyrosine; low-affinity tryptophan and histidine transporter; overexpression confers FK506 and FTY720 resistance; protein abundance increases in response to DNA replication stress
YBR071W			0.96	1.41	1.46		0.93	0.97	1.07		0.94	0.9	1.16		1.17	1	1.35		1.27	1.13	0.54	3	1.27667	0.15899	0.99	0.0416333	1	0.080829	1.17333	0.10105	0.98	0.223681	0.156063	0.195797	0.612511	0.340504	Protein of unknown function found in the cytoplasm and bud neck; mRNA expression may be regulated by the cell cycle and/or cell wall stress; overexpression of YBR071W affects endocytic protein trafficking
YBR072W	HSP26	0.9	1.02	2	1.3	0.94	1.07	0.91	1.19	0.93	1.04	0.99	1.32	1.27	1.16	0.77	1.49	0.97	1.92	1.78	1.72	4	1.305	0.246357	1.0275	0.0643396	1.07	0.0863134	1.1725	0.150686	1.5975	0.213322	0.317599	0.402674	0.662517	0.403991	Small heat shock protein (sHSP) with chaperone activity; forms hollow, sphere-shaped oligomers that suppress unfolded proteins aggregation; long-lived protein that is preferentially retained in mother cells and forms cytoplasmic foci; oligomer activation requires heat-induced conformational change; also has mRNA binding activity
YBR073W	RDH54	0.75	0.99	1.53	1.08	1.22	1	0.85	1.09	1.42	0.96	0.85	1.08	2.23	0.93	0.98	1.04	1.64	0.9	1.02	0.84	4	1.0875	0.163114	1.04	0.0777817	1.0775	0.123449	1.295	0.312477	1.1	0.183848	0.801458	0.962598	0.577554	0.961089	DNA-dependent ATPase; DNA recombination/repair translocase, supercoils DNA and promotes DNA strand opening; stimulates strand exchange by modifying dsDNA topology; involved in recombinational repair of DNA double-strand breaks (DSBs) during mitosis and meiosis; phosphorylated in Mec1p-, Rad53p-dependent way in response to one DSB; contributes to remodelling of nucleosomes; proposed to be involved…
YBR074W	PFF1	1.17	1.01	1.36	1.14	1.39	1.02	0.94	1.2	1.92	0.97	1.08	1	1.59	1.01	1.05	1.27	0.96	1.06	1.25	0.98	4	1.17	0.0722265	1.1375	0.100198	1.2425	0.227023	1.23	0.132916	1.0625	0.066128	0.801258	0.771162	0.705359	0.314397	Multi-spanning vacuolar membrane protease; glycosylated transmembrane protein bearing homology to the M28 family of metalloproteases; has a lumenal-facing protease domain; proposed role in vacuole physiology
YBR077C	SLM4	0.9	0.97	1.4	1.08	1.45	1.02	1.02	1.13	1.65	1.02	0.91	1.14	1.35	0.96	0.88	1.08	1.04	0.97	0.84	0.75	4	1.0875	0.110557	1.155	0.101694	1.18	0.163554	1.0675	0.102744	0.9	0.0649359	0.668951	0.655927	0.89891	0.19396	Subunit of the EGO/GSE complex; the vacuolar/endosomal membrane associated EGO/GSE complex regulates exit from rapamycin-induced growth arrest, stimulating microautophagy and sorting of Gap1p from the endosome to the plasma membrane; essential for the integrity and function of EGO; gene exhibits synthetic genetic interaction with MSS4
YBR078W	ECM33	0.84	0.93	1.22	1.02	1.35	0.9	0.91	1.03	1.21	0.89	0.81	1.02	0.76	0.95	0.92	1.2	0.89	0.88	1.13	1.1	4	1.0025	0.0812789	1.0475	0.105069	0.9825	0.0873093	0.9575	0.0909556	1	0.0667083	0.746332	0.872356	0.724861	0.981802	GPI-anchored protein of unknown function; possible role in apical bud growth; GPI-anchoring on the plasma membrane crucial to function; phosphorylated in mitochondria; similar to Sps2p; ECM33 has a paralog, PST1, that arose from the whole genome duplication
YBR079C	RPG1	0.91	0.98	1.23	1.07	1.04	0.92	1.01	1.06	1.17	0.97	0.93	1.1	1.1	0.96	0.98	1.12	0.89	1	1.09	1.14	4	1.0475	0.0690863	1.0075	0.0309233	1.0425	0.0558831	1.04	0.0408248	1.03	0.0549242	0.616145	0.956954	0.92858	0.849373	eIF3a subunit of the eukaryotic translation initiation factor 3 (eIF3); subunit of the core complex of eIF3; essential for translation; part of a Prt1p-Rpg1p-Nip1p subcomplex that stimulates binding of mRNA and tRNA(i)Met to ribosomes; involved in translation reinitiation; eIF3 is also involved in programmed stop codon readthrough
YBR080C	SEC18	1.01	1.03	1.26	1.12	1.4	0.96	0.92	1.07	1.85	1	0.96	1.11	1.69	0.98	1.1	1.16	1.29	1.02	1.1	1.08	4	1.105	0.0569356	1.0875	0.108886	1.23	0.209085	1.2325	0.157023	1.1225	0.0583631	0.891408	0.585025	0.474189	0.837163	AAA ATPase and SNARE disassembly chaperone; required for vesicular transport between ER and Golgi, the 'priming' step in homotypic vacuole fusion, autophagy, and protein secretion; releases Sec17p from SNAP complexes; has similarity to mammalian N-ethylmaleimide-sensitive factor (NSF)
YBR081C	SPT7	1.25	0.99	1.37	0.93	1.18	0.95	0.96	1.09	1.31	0.98	0.97	1.06	1.36	0.99	1.05	1.02	1.1	0.98	1.04	0.92	4	1.135	0.104682	1.045	0.0551513	1.08	0.0792675	1.105	0.0858778	1.01	0.0387298	0.475692	0.689896	0.832001	0.305572	Subunit of the SAGA transcriptional regulatory complex; involved in proper assembly of the complex; also present as a C-terminally truncated form in the SLIK/SALSA transcriptional regulatory complex
YBR082C	UBC4	0.94	0.98	1.32	1.07	1.05	0.93	1.05	1.06	1.61	0.89	0.92	1	1.61	0.99	1.02	1.04	1.16	0.91	0.89	0.76	4	1.0775	0.0852814	1.0225	0.0309233	1.105	0.169926	1.165	0.148689	0.93	0.0835663	0.566534	0.889731	0.627951	0.262875	Ubiquitin-conjugating enzyme (E2); key E2 partner with Ubc1p for the anaphase-promoting complex (APC); mediates degradation of abnormal or excess proteins, including calmodulin and histone H3; regulates levels of DNA Polymerase-{alpha} to promote efficient and accurate DNA replication; interacts with many SCF ubiquitin protein ligases; component of the cellular stress response; UBC4 has a paralog…
YBR084C-A	RPL19A	0.83	0.94	1.32	1.04	0.77	0.93	0.93	1.15	0.75	0.92	0.8	1.04	0.61	1	1	1.44	0.66	0.88	1.13	0.65	4	1.0325	0.10499	0.945	0.0780491	0.8775	0.0648556	1.0125	0.169577	0.83	0.113211	0.528475	0.255804	0.923391	0.23763	Ribosomal 60S subunit protein L19A; rpl19a and rpl19b single null mutations result in slow growth, while the double null mutation is lethal; homologous to mammalian ribosomal protein L19, no bacterial homolog; RPL19A has a paralog, RPL19B, that arose from the whole genome duplication
YBR084W	MIS1	0.82	0.95	1.22	1.06	0.87	0.94	0.96	1.04	1.2	1.02	0.94	1.06	1.38	0.97	0.96	1.11	1.09	0.95	1.06	1.02	4	1.0125	0.0847914	0.9525	0.0349702	1.055	0.0543906	1.105	0.0978519	1.03	0.0302765	0.537256	0.687803	0.501811	0.852301	Mitochondrial C1-tetrahydrofolate synthase; involved in interconversion between different oxidation states of tetrahydrofolate (THF); provides activities of formyl-THF synthetase, methenyl-THF cyclohydrolase, and methylene-THF dehydrogenase
YBR085C-A		1.04	1.08	1.63	1.11	1.22	0.93	1.19	1.08	1.8	1.04	0.79	1.21	2.3	1.11	1.8	1.9	1.85	1.49	2.03	2.1	4	1.215	0.139074	1.105	0.0656379	1.21	0.214748	1.7775	0.247332	1.8675	0.136405	0.501308	0.985042	0.094712	0.015428	Protein of unknown function; green fluorescent protein (GFP)-fusion protein localizes to the cytoplasm and to the nucleus; protein abundance increases in response to DNA replication stress
YBR086C	IST2	0.9	1.03	1.19	1.15	0.98	0.93	0.93	1.05	0.97	1	0.96	1.14	0.68	1.03	1.13	1.04	0.9	1.07	1.18	1.04	4	1.0675	0.0653676	0.9725	0.0283945	1.0175	0.0417083	0.97	0.0992472	1.0475	0.0576447	0.230915	0.542893	0.443336	0.82612	Cortical ER protein involved in ER-plasma membrane tethering; one of 6 proteins (Ist2p, Scs2p, Scs22p, Tcb1p, Tcb2p, Tcb3p) that connect ER to the plasma membrane (PM) and regulate PM phosphatidylinositol-4-phosphate (PI4P) levels by controlling access of Sac1p phosphatase to its substrate PI4P in the PM; localizes to the mother cell in small-budded cells and to the bud in medium- and large-budde…
YBR087W	RFC5	1.21	1.03	1.22	1.1	1.58	0.92	0.89	1.02	2.05	0.98	0.95	1.03	1.38	0.91	0.98	1.13	1.19	1.01	1.1	1.03	4	1.14	0.0456436	1.1025	0.161574	1.2525	0.266345	1.1	0.104003	1.0825	0.0406971	0.830673	0.691661	0.736743	0.383371	Subunit of heteropentameric Replication factor C (RF-C); RF-C is a DNA binding protein and ATPase that acts as a clamp loader of the proliferating cell nuclear antigen (PCNA) processivity factor for DNA polymerases delta and epsilon
YBR088C	POL30	0.97	0.98	1.38	1.1	1.79	0.94	1.15	1.1	2.2	0.91	0.83	1.04	1.41	0.85	0.8	0.96	1.13	0.84	0.79	0.85	4	1.1075	0.095514	1.245	0.187105	1.245	0.321261	1.005	0.139074	0.9025	0.0769605	0.537038	0.695867	0.565764	0.145703	Proliferating cell nuclear antigen (PCNA); functions as the sliding replication clamp for DNA polymerase delta; may function as a docking site for other proteins required for mitotic and meiotic chromosomal DNA replication and for DNA repair; PCNA ubiquitination at K164 plays a crucial role during Okazaki fragment processing
YBR089C-A	NHP6B	1.05	0.92	1.92	0.97	0.79	0.95	1.06	0.99	0.78	0.85	0.79	1.15	0.5	1.32	0.68	1.06	0.72	0.88	1.05	1.11	4	1.215	0.23652	0.9475	0.0572094	0.8925	0.0872138	0.89	0.184842	0.94	0.0880341	0.313785	0.248028	0.32053	0.31768	High-mobility group (HMG) protein; binds to and remodels nucleosomes; involved in recruiting FACT and other chromatin remodelling complexes to the chromosomes; functionally redundant with Nhp6Ap; required for transcriptional initiation fidelity of some tRNA genes; homologous to mammalian HMGB1 and HMGB2; NHP6B has a paralog, NHP6A, that arose from the whole genome duplication
YBR091C	TIM12		0.99	1.59	1.12		1.02	1.09	1.11		0.88	0.88	1.17		0.8	0.77	1.14		0.67	0.85	0.84	3	1.23333	0.182239	1.07333	0.0272845	0.976667	0.0966667	0.903333	0.11865	0.786667	0.0584047	0.434227	0.281352	0.203739	0.0798964	Essential protein of the inner mitochondrial membrane; peripherally localized; component of the TIM22 complex, which is a twin-pore translocase that mediates insertion of numerous multispanning inner membrane proteins
YBR092C	PHO3	0.91	0.89	1.18	1.07	1.09	0.9	0.95	1.18	1.14	0.91	0.88	1.01	1.11	1.06	0.81	1.18	1.08	1.09	1.16	0.86	4	1.0125	0.0688446	1.03	0.0641613	0.985	0.0586657	1.04	0.0805191	1.0475	0.064984	0.858606	0.77137	0.803861	0.724301	Constitutively expressed acid phosphatase similar to Pho5p; brought to the cell surface by transport vesicles; hydrolyzes thiamin phosphates in the periplasmic space, increasing cellular thiamin uptake; expression is repressed by thiamin
YBR093C	PHO5	0.66	0.62	0.77	0.53	0.67	0.56	1.65	0.55	0.62	0.63	0.55	0.57	0.67	0.86	1.23	1.11	0.84	1.07	1.26	1.31	4	0.645	0.0497494	0.8575	0.265562	0.5925	0.019311	0.9675	0.12559	1.12	0.106693	0.461494	0.363218	0.054219	0.00684177	Repressible acid phosphatase; 1 of 3 repressible acid phosphatases that also mediates extracellular nucleotide-derived phosphate hydrolysis; secretory pathway derived cell surface glycoprotein; induced by phosphate starvation and coordinately regulated by PHO4 and PHO2
YBR094W	PBY1	0.88	1.01	1.33	1.02	0.91	0.92	0.83	0.96	1.03	0.98	0.87	1.16	1.24	0.97	1	1.14	0.88	0.99	1.06	1.19	4	1.06	0.0954812	0.905	0.0272336	1.01	0.0601387	1.0875	0.0628987	1.03	0.0649359	0.169523	0.673224	0.817937	0.803697	Putative tubulin tyrosine ligase associated with P-bodies; may have a role in mRNA metabolism; yeast knockout collection strain identified as a pby1 null mutant is actually wild-type for PBY1 and deleted for mms4
YBR095C	RXT2	1.04	0.99	1.41	1.11	0.44	0.84	0.91	1.06	0.82	0.66	0.98	1.06	0.56	0.58	1.09	1.09	0.55	0.51	1.04	0.88	4	1.1375	0.0941076	0.8125	0.132374	0.88	0.0886942	0.83	0.150167	0.745	0.128614	0.0922949	0.0935565	0.133402	0.0489289	Component of the histone deacetylase Rpd3L complex; possibly involved in cell fusion and invasive growth; relocalizes to the cytosol in response to hypoxia
YBR096W		0.94	1.02	1.48	0.98	0.96	0.97	1.03	1.06	0.78	0.92	0.84	1.1	0.68	0.97	0.88	1.01	0.72	1.1	1.07	0.91	4	1.105	0.126062	1.005	0.0239791	0.91	0.0695222	0.885	0.0735414	0.95	0.0872735	0.465428	0.224351	0.182427	0.351067	Putative protein of unknown function; green fluorescent protein (GFP)-fusion protein localizes to the ER
YBR097W	VPS15	1	1.06	1.46	1.1	0.94	0.97	0.98	1.1	0.97	1.02	0.86	1.04	0.84	1.22	0.98	1.27	1.14	1.45	0.95	0.72	4	1.155	0.103722	0.9975	0.0352077	0.9725	0.0402854	1.0775	0.101355	1.065	0.154407	0.200504	0.152087	0.612275	0.645649	Serine/threonine protein kinase involved in vacuolar protein sorting; functions as a membrane-associated complex with Vps34p; active form recruits Vps34p to the Golgi membrane; interacts with the GDP-bound form of Gpa1p; myristoylated; a fraction is localized, with Vps34p, to nuclear pores at nucleus-vacuole junctions and may facilitate transcription elongation for genes positioned at the nuclear…
YBR098W	MMS4	0.75	1.03	1.37	1.12	0.89	0.98	0.81	1.01	0.82	0.91	1.05	1.14	0.88	1.12	0.97	1.18	0.91	1.1	0.91	1.26	4	1.0675	0.127957	0.9225	0.0453459	0.98	0.0712975	1.0375	0.0686021	1.045	0.0845084	0.32655	0.57211	0.843132	0.888153	Subunit of structure-specific Mms4p-Mus81p endonuclease; cleaves branched DNA; involved in recombination, DNA repair, and joint molecule formation/resolution during meiotic recombination; phosphorylation of the non-catalytic subunit Mms4p by Cdc28p and Cdc5p during mitotic cell cycle activates the function of Mms4p-Mus81p
YBR101C	FES1	0.85	0.94	1.38	1.02	0.93	0.87	1.15	1.06	1.16	0.88	0.8	1.11	1.32	0.89	0.83	1.1	1.16	0.98	1.05	0.84	4	1.0475	0.116145	1.0025	0.0631631	0.9875	0.0873093	1.035	0.111243	1.0075	0.0670043	0.745178	0.694005	0.940575	0.775524	Hsp70 (Ssa1p) nucleotide exchange factor; required for the release of misfolded proteins from the Hsp70 system to the Ub-proteasome machinery for destruction; cytosolic homolog of Sil1p, which is the nucleotide exchange factor for BiP (Kar2p) in the endoplasmic reticulum; protein abundance increases in response to DNA replication stress
YBR102C	EXO84	0.93	0.9	1.51	0.99	1.1	0.88	0.88	0.98	1.16	0.97	0.93	1.05	1.07	0.98	0.93	1.04	0.73	0.92	0.99	1	4	1.0825	0.143723	0.96	0.0522813	1.0275	0.0507239	1.005	0.031225	0.91	0.0625833	0.453681	0.730565	0.617141	0.313325	Exocyst subunit with dual roles in exocytosis and spliceosome assembly; subunit of the the exocyst complex which mediates polarized targeting and tethering of post-Golgi secretory vesicles to active sites of exocytosis at the plasma membrane (PM) prior to SNARE-mediated fusion; required for exocyst assembly and targeting the complex to specific sites on the bud tip PM; associates the U1 snRNP; ro…
YBR103W	SIF2		0.95	1.28	1		0.99	0.92	1.01		0.96	0.93	1.03		1.02	1.01	0.98		1.03	0.96	0.94	3	1.07667	0.102686	0.973333	0.0272845	0.973333	0.0296273	1.00333	0.0120185	0.976667	0.0272845	0.385845	0.388364	0.51729	0.3999	WD40 repeat-containing subunit of Set3C histone deacetylase complex; complex represses early/middle sporulation genes; antagonizes telomeric silencing; binds specifically to the Sir4p N-terminus
YBR104W	YMC2	1.82	0.91	1.36	1.04	2.08	0.92	0.95	1.11	1.81	1.1	0.88	1.07	1.19	0.99	1.06	1.01	1.49	1.01	0.9	0.87	4	1.2825	0.202582	1.265	0.274848	1.215	0.204226	1.0625	0.0449769	1.0675	0.144012	0.960787	0.822281	0.32987	0.420272	Putative mitochondrial inner membrane transporter; proposed role in oleate metabolism and glutamate biosynthesis; member of the mitochondrial carrier (MCF) family; YMC2 has a paralog, YMC1, that arose from the whole genome duplication
YBR106W	SND3	0.92	0.85	1.23	0.98	1.41	0.9	1	0.96	1.81	0.86	0.89	1	1.64	0.92	0.96	1.07	1.15	1.01	1.09	1.38	4	0.995	0.0827144	1.0675	0.116001	1.14	0.225352	1.1475	0.167201	1.1575	0.0795168	0.629005	0.56794	0.444879	0.206453	Protein involved in SRP-independent targeting of substrates to the ER; component of an alternative ER targeting pathway that has partial functional redundancy with the GET pathway; preference for substrates with downstream transmembrane domains; interacts with Snd1p, Env10p/Snd2p, and Sec61p-translocon subunits; can compensate for loss of SRP; role in phosphate transport, interacting with pho88, …
YBR108W	AIM3	1.06	0.93	1.46	1.01	0.68	0.89	0.89	1.06	0.65	1.01	0.92	0.97	0.57	0.99	0.97	1.3	0.74	1.01	0.95	1.24	4	1.115	0.118075	0.88	0.0777817	0.8875	0.0812788	0.9575	0.149631	0.985	0.102835	0.147566	0.163593	0.440245	0.438174	Protein that inhibits barbed-end actin filament elongation; interacts with Rvs167p; null mutant is viable and displays elevated frequency of mitochondrial genome loss
YBR109C	CMD1	1.09	1.08	1.56	1.03	1.67	0.94	1.01	0.92	2.56	0.95	0.8	1.38	2.21	0.83	1.03	1.24	1.43	1.21	1.21	0.61	4	1.19	0.12403	1.135	0.179374	1.4225	0.398589	1.3275	0.305842	1.115	0.176139	0.809302	0.597697	0.691448	0.739619	Calmodulin; Ca2+ binding protein that regulates Ca2+ independent processes (mitosis, bud growth, actin organization, endocytosis, etc.) and Ca2+ dependent processes (stress-activated pathways), targets include Nuf1p, Myo2p and calcineurin; binds to the Hog1p MAPK in response to hyperosmotic stress; potentiates membrane tubulation and constriction mediated by the Rvs161p-Rvs167p complex; human CAL…
YBR110W	ALG1		1.15	1.56	1.25		1.07	0.9	1.25		1.29	0.92	1.02		1.21	1.07	1.1		1.19	0.98	0.63	3	1.32	0.123423	1.07333	0.10105	1.07667	0.110504	1.12667	0.0425571	0.933333	0.163333	0.196916	0.215803	0.212757	0.131942	Mannosyltransferase; involved in asparagine-linked glycosylation in the endoplasmic reticulum (ER); essential for viability; human homolog ALG1 complements yeast null mutant
YBR111C	YSA1	0.91	1.01	1.34	1.08	1	0.95	0.93	1.09	1.22	0.97	0.94	1.1	1.18	0.99	0.96	1.08	1.22	1.03	0.93	0.8	4	1.085	0.0918785	0.9925	0.035678	1.0575	0.0643396	1.0525	0.0495606	0.995	0.0885532	0.384217	0.814493	0.766088	0.50707	Nudix hydrolase family member with ADP-ribose pyrophosphatase activity; shown to metabolize O-acetyl-ADP-ribose to AMP and acetylated ribose 5'-phosphate
YBR111W-A	SUS1		1.02	1.52	1.26		0.93	1.1	1.25		0.91	0.93	1.31		0.82	0.88	1.58		0.79	0.86	1.28	3	1.26667	0.144376	1.09333	0.0924362	1.05	0.130128	1.09333	0.243949	0.976667	0.153007	0.369165	0.327418	0.573934	0.24012	Component of both the SAGA histone acetylase and TREX-2 complexes; interacts with RNA polymerase II; involved in mRNA export coupled transcription activation and elongation; involved in post-transcriptional tethering of active genes to the nuclear periphery and to non-nascent mRNP
YBR112C	CYC8	0.98	1	1.33	1.07	1.23	0.91	0.97	1.08	1.49	0.97	0.94	1.09	1.17	0.96	1.03	1.12	0.91	0.95	0.99	0.91	4	1.095	0.0806742	1.0475	0.0702822	1.1225	0.126713	1.07	0.0467262	0.94	0.0191485	0.672644	0.860772	0.797559	0.110775	General transcriptional co-repressor; acts together with Tup1p; also acts as part of a transcriptional co-activator complex that recruits the SWI/SNF and SAGA complexes to promoters; can form the prion [OCT+]
YBR114W	RAD16	1.1	1.03	1.45	1.17	1.33	0.91	0.94	1.1	1.64	0.96	0.91	1.11	0.95	0.99	0.97	1.29	0.97	0.95	0.93	1.09	4	1.1875	0.0920485	1.07	0.0961769	1.155	0.167158	1.05	0.0804156	0.985	0.0359398	0.411408	0.870362	0.303589	0.0863299	Nucleotide excision repair (NER) protein; binds damaged DNA during NER; binds DNA in an ATP-dependent manner (with Rad7p) during NER; required for NER of non-transcribed chromatin; subunit of Nucleotide Excision Repair Factor 4 (NEF4) and the Elongin-Cullin-Socs (ECS) ligase complex
YBR115C	LYS2	0.95	0.98	1.31	1.1	1.09	0.92	0.9	1.08	1.48	1.03	0.96	1.1	1.49	1.04	1.03	1.21	1.14	1.11	1.16	1.21	4	1.085	0.0817007	0.9975	0.0507239	1.1425	0.116073	1.1925	0.107422	1.155	0.0210159	0.39796	0.699458	0.456079	0.438427	Alpha aminoadipate reductase; catalyzes the reduction of alpha-aminoadipate to alpha-aminoadipate 6-semialdehyde, which is the fifth step in biosynthesis of lysine; activation requires posttranslational phosphopantetheinylation by Lys5p
YBR117C	TKL2	0.97	0.98	1.39	1.31	0.95	0.95	0.78	1.21	1.1	1.08	0.99	1.32	1.13	1.77	1.82	2.54	1.14	4.47	3.03	2.73	4	1.1625	0.109497	0.9725	0.0887295	1.1225	0.0700446	1.815	0.288227	2.8425	0.68283	0.226278	0.76869	0.0786879	0.0512102	Transketolase; catalyzes conversion of xylulose-5-phosphate and ribose-5-phosphate to sedoheptulose-7-phosphate and glyceraldehyde-3-phosphate in the pentose phosphate pathway; needed for synthesis of aromatic amino acids; TKL2 has a paralog, TKL1, that arose from the whole genome duplication
YBR119W	MUD1		0.89	1.4	1.12		0.94	0.83	1.09		1.01	1.01	1.15		1	1.13	1.07		0.96	1.31	1.04	3	1.13667	0.14746	0.953333	0.075351	1.05667	0.0466667	1.06667	0.0375648	1.10333	0.105883	0.330341	0.632277	0.669401	0.863245	U1 snRNP A protein; homolog of human U1-A; involved in nuclear mRNA splicing
YBR120C	CBP6	0.92	0.93	1.58	1.02	1.06	0.9	0.97	0.96	1.45	0.94	0.89	1.07	1.54	0.91	0.8	0.97	0.99	0.9	0.98	0.82	4	1.1125	0.157447	0.9725	0.0330088	1.0875	0.126647	1.055	0.165454	0.9225	0.03966	0.417607	0.905574	0.809631	0.286293	Mitochondrial protein required for translation of the COB mRNA; forms a complex with Cbp3p that binds to mt ribosomes near the polypeptide tunnel exit and promotes efficient translation of the COB mRNA; Cbp3p-Cbp6p complex also interacts with newly synthesized cytochrome b (Cobp) and Cbp4p to promote assembly of Cobp into the cytochrome bc1 complex; Cbp3p-Cbp6p complex is sequestered if assembly …
YBR121C	GRS1	0.87	0.92	1.19	1.02	1.1	0.93	1.08	1.03	1.44	0.95	0.87	1.11	1.55	0.95	1.03	1.08	1.22	0.95	0.96	0.83	4	1	0.0705927	1.035	0.0379693	1.0925	0.12612	1.1525	0.135177	0.99	0.0821584	0.677642	0.545823	0.355918	0.92945	Cytoplasmic and mitochondrial glycyl-tRNA synthase; ligates glycine to the cognate anticodon-bearing tRNA; transcription termination factor that may interact with the 3'-end of pre-mRNA to promote 3'-end formation; GRS1 has a paralog, GRS2, that arose from the whole genome duplication; human homolog GARS implicated in Charcot-Marie-Tooth disease, can complement yeast null mutant
YBR122C	MRPL36	1.3	0.9	1.6	1.07	0.73	0.89	1.15	1.11	0.74	0.95	0.85	1.16	0.75	0.97	0.86	1.21	0.81	0.86	0.88	0.65	4	1.2175	0.151568	0.97	0.0983192	0.925	0.0893028	0.9475	0.098351	0.8	0.0521217	0.219755	0.147436	0.185707	0.0404001	Mitochondrial ribosomal protein of the large subunit; overproduction suppresses mutations in the COX2 leader peptide-encoding region
YBR123C	TFC1	1.5	1.06	1.61	0.99	0.65	0.92	0.86	1.12	0.5	0.89	0.91	0.97	0.54	0.89	0.97	0.9	0.3	0.85	0.92	0.68	4	1.29	0.155295	0.8875	0.0967277	0.8175	0.107189	0.825	0.0966523	0.6875	0.138647	0.070104	0.0462756	0.0439534	0.0275455	Subunit of RNA polymerase III transcription initiation factor complex; one of six subunits of the RNA polymerase III transcription initiation factor complex (TFIIIC); part of the TauA globular domain of TFIIIC that binds DNA at the BoxA promoter sites of tRNA and similar genes; human homolog is TFIIIC-63
YBR125C	PTC4		1.03	1.34	1.03		0.9	0.78	0.94		0.95	0.98	0.95		1	0.86	0.93		1.02	0.93	0.92	3	1.13333	0.103333	0.873333	0.048074	0.96	0.01	0.93	0.0404145	0.956667	0.031798	0.0846627	0.170317	0.140807	0.177585	Cytoplasmic type 2C protein phosphatase (PP2C); identified as a high-copy number suppressor of cnb1 mpk1 synthetic lethality; overexpression decreases high-osmolarity induced Hog1p phosphorylation and kinase activity
YBR126C	TPS1	1.09	1.05	1.43	1.18	1.56	1.01	0.99	1.09	2.17	1	0.93	1.13	1.92	1.1	1.02	1.24	1.4	1.25	1.08	1.4	4	1.1875	0.0852814	1.1625	0.134249	1.3075	0.29047	1.32	0.205102	1.2825	0.0761987	0.880254	0.705529	0.572637	0.437953	Synthase subunit of trehalose-6-P synthase/phosphatase complex; synthesizes the storage carbohydrate trehalose, which is critically important for survival of long-term desiccation; also found in a monomeric form; expression is induced by the stress response and repressed by the Ras-cAMP pathway; protein abundance increases in response to DNA replication stress and in response to prolonged exposur…
YBR126W-A	MEO1	0.78	0.95	1.13	1.02	1.09	0.91	1.08	1.27	0.66	1.02	0.8	1.16	0.49	1.01	1.05	0.98	0.49	0.94	0.84	0.51	4	0.97	0.0733712	1.0875	0.0735272	0.91	0.111505	0.8825	0.131617	0.695	0.114492	0.301152	0.668847	0.582595	0.089615	Putative protein of unknown function; identified by gene-trapping, microarray analysis, and genome-wide homology searches; mRNA identified as translated by ribosome profiling data; SWAT-GFP, seamless-GFP and mCherry fusion proteins localize to the endoplasmic reticulum; partially overlaps the dubious ORF YBR126W-B
YBR127C	VMA2	1.02	0.99	1.33	1.1	1.24	0.97	1.04	1.03	1.56	0.94	0.87	1.11	1.37	0.99	0.92	1.15	1.07	1.01	0.94	1.13	4	1.11	0.0769199	1.07	0.0587367	1.12	0.155081	1.1075	0.0998645	1.0375	0.0406971	0.69375	0.95581	0.98482	0.436679	Subunit B of V1 peripheral membrane domain of vacuolar H+-ATPase; electrogenic proton pump found throughout the endomembrane system; contains nucleotide binding sites; also detected in the cytoplasm; protein abundance increases in response to DNA replication stress; human homolog ATP6V1B1, implicated in autosomal-recessive distal renal tubular acidosis (RTA) with sensorineural deafness, complemen…
YBR129C	OPY1	1.43	1.08	1.57	1.25	1.21	0.97	1.07	1.09	1.16	0.86	0.71	0.89	1.2	0.66	0.86	0.71	1.13	0.5	0.4	0.64	4	1.3325	0.106644	1.085	0.0492443	0.905	0.093675	0.8575	0.121818	0.6675	0.161832	0.0797006	0.0236467	0.0261555	0.0139509	Protein of unknown function; overproduction blocks cell cycle arrest in the presence of mating pheromone; the authentic, non-tagged protein is detected in highly purified mitochondria in high-throughput studies
YBR130C	SHE3		0.92	1.29	0.93		0.78	0.99	0.92		0.96	0.89	1.29		0.9	0.94	1.12		1.03	0.92	0.86	3	1.04667	0.121701	0.896667	0.0617342	1.04667	0.123333	0.986667	0.0676593	0.936667	0.0497773	0.333395	1	0.688747	0.449894	Protein adaptor between Myo4p and the She2p-mRNA complex; part of the mRNA localization machinery that restricts accumulation of certain proteins to the bud; also required for cortical ER inheritance
YBR131W	CCZ1	1.06	0.77	1.4	0.96	0.84	0.88	0.83	1.04	0.87	0.94	0.95	0.92	0.62	0.93	0.91	0.95	0.95	0.95	0.95	1.52	4	1.0475	0.131996	0.8975	0.0487126	0.92	0.0177951	0.8525	0.0779289	1.0925	0.1425	0.32738	0.375392	0.250397	0.824491	Subunit of a heterodimeric guanine nucleotide exchange factor (GEF); subunit of the Mon1-Ccz1 GEF complex, which stimulates nucleotide exchange and activation of Ypt7p, a Rab family GTPase involved in membrane tethering and fusion events at the late endosome and vacuole; GEF activity is stimulated by membrane association and anionic phospholipids; involved in localizing Ypt7p to the vacuolar memb…
YBR133C	HSL7	1.11	0.99	1.22	1.26	0.81	1.06	1.13	1.07	1.38	0.98	0.86	1.29	1.3	0.96	1.12	1.32	1.09	0.99	1.09	1.3	4	1.145	0.0606218	1.0175	0.0708725	1.1275	0.123651	1.175	0.0846069	1.1175	0.0652399	0.220595	0.903031	0.782868	0.767923	Protein arginine N-methyltransferase; exhibits septin and Hsl1p-dependent localization to the bud neck in budded cells and periodic Hsl1p-dependent phosphorylation; required with Hsl1p, and Elm1p for the mother-bud neck recruitment, phosphorylation, and degradation of Swe1p; interacts directly with Swe1p; relocalizes away from bud neck upon DNA replication stress; human homolog PRMT5 can compleme…
YBR135W	CKS1	1.06	1.04	1.69	1.2	0.97	0.94	1.19	1.11	1.03	0.94	1.23	1.1	0.83	0.91	0.87	1.06	0.89	0.84	1.4	0.55	4	1.2475	0.151733	1.0525	0.0589315	1.075	0.0611692	0.9175	0.0502286	0.92	0.176682	0.2761	0.332293	0.0845067	0.209278	Cyclin-dependent protein kinase regulatory subunit and adaptor; interacts with Cdc28p (aka Cdk1p); required for G1/S and G2/M phase transitions and budding; mediates phosphorylation and degradation of Sic1p; modulates proteolysis of M-phase targets through interactions with the proteasome; role in transcriptional regulation, recruiting proteasomal subunits to target gene promoters; human homologs…
YBR136W	MEC1	0.88	1.01	1.23	1.12	0.8	0.92	0.84	1.17	0.81	1	0.98	1.14	0.96	0.97	1	1.36	1.01	0.97	1.04	0.92	4	1.06	0.0749444	0.9325	0.0830035	0.9825	0.0676233	1.0725	0.0962094	0.985	0.0259807	0.297699	0.471756	0.921702	0.380889	Genome integrity checkpoint protein and PI kinase superfamily member; Mec1p and Dun1p function in same pathway to regulate dNTP pools and telomere length; signal transducer required for cell cycle arrest and transcriptional responses to damaged or unreplicated DNA; facilitates replication fork progression and regulates P-body formation under replication stress; promotes interhomolog recombination…
YBR137W		1.07	1.03	1.28	1.12	1.14	0.99	1	1	1.59	0.95	0.97	1.06	1.25	0.96	0.89	1	1.09	0.94	0.94	1.03	4	1.125	0.0548483	1.0325	0.0359108	1.1425	0.151073	1.025	0.0783688	1	0.0367424	0.207945	0.916844	0.336107	0.107141	Protein with a role in ER delivery of tail-anchored membrane proteins; interacts with Sgt2p; binds to the TRC complex, which inserts proteins into the ER membrane; interacts with Msn5p karyopherin; YBR137W is not an essential gene
YBR139W	ATG42	1.01	1.04	1.25	1.06	1.5	1	0.99	1.06	1.98	0.94	1.04	1.11	2.38	0.97	1.17	1.01	1.72	0.89	1.06	1.05	4	1.09	0.0543139	1.1375	0.121818	1.2675	0.240048	1.3825	0.335295	1.18	0.184165	0.73393	0.49791	0.422235	0.655806	Vacuolar serine-type carboxypeptidase; involved, along with functional homolog Prc1p, in vacuolar zymogen activation, breakdown of the autophagic body, and autophagosome-dependent protein synthesis; role in phytochelatin synthesis; localizes to the vacuole lumen; expression induced by nitrogen limitation in a GLN3, GAT1-independent manner; N-glycosylated
YBR140C	IRA1	0.94	1.04	1.42	1.05	0.7	1.02	1.03	1.08	0.77	0.96	0.87	1.15	0.77	1	0.96	1.19	1.02	0.98	0.97	0.77	4	1.1125	0.105465	0.9575	0.0868308	0.9375	0.0807646	0.98	0.0861201	0.935	0.0560506	0.299824	0.235775	0.368076	0.187784	GTPase-activating protein; negatively regulates RAS by converting it from GTP- to the GDP-bound inactive form, required for reducing cAMP levels under nutrient limiting conditions, mediates membrane association of adenylate cyclase; mutations cause catalase T deficiency, defective glycogen synthesis and defective trehalose accumulation; IRA1 has a paralog, IRA2, that arose from the whole genome d…
YBR142W	MAK5	1.1	0.93	1.32	1.03	0.95	0.89	0.94	0.98	1.27	1.18	0.93	1.09	0.8	1.18	1.09	1.17	0.92	1.14	1.12	1.16	4	1.095	0.0827144	0.94	0.0187083	1.1175	0.0725	1.06	0.0889756	1.085	0.0556027	0.117353	0.844676	0.78296	0.923347	Essential nucleolar protein; putative DEAD-box RNA helicase required for maintenance of M1 dsRNA virus; involved in biogenesis of large (60S) ribosomal subunits
YBR143C	SUP45	0.91	0.97	1.21	1.01	1.04	0.95	1.07	1	1.39	0.95	0.9	1.13	1.25	0.95	0.92	1.02	1.09	0.97	0.99	0.94	4	1.025	0.065	1.015	0.0259808	1.0925	0.110783	1.035	0.0746659	0.9975	0.0325	0.89108	0.618069	0.92283	0.718152	Polypeptide release factor (eRF1) in translation termination; mutant form acts as a recessive omnipotent suppressor; methylated by Mtq2p-Trm112p in ternary complex eRF1-eRF3-GTP; mutation of methylation site confers resistance to zymocin; has a role in cytokinesis through interaction with Mlc1p
YBR145W	ADH5	1.23	0.84	1.04	1.09	0.51	0.72	1.15	1.02	0.34	0.85	0.8	1	0.35	0.92	0.79	1.03	0.75	1.28	0.86	1.25	4	1.05	0.0807259	0.85	0.144741	0.7475	0.142324	0.7725	0.149129	1.035	0.134815	0.272933	0.113988	0.152866	0.927059	Alcohol dehydrogenase isoenzyme V; involved in ethanol production; ADH5 has a paralog, ADH1, that arose from the whole genome duplication
YBR146W	MRPS9		0.89	1.41	1.07		0.94	1.03	1.06		1.01	0.87	1.1		1	0.92	1.05		0.99	1.07	0.92	3	1.12333	0.152461	1.01	0.0360555	0.993333	0.0669162	0.99	0.0378594	0.993333	0.0433333	0.509471	0.478555	0.443823	0.45817	Mitochondrial ribosomal protein of the small subunit
YBR148W	YSW1	1.01	0.92	1.18	1.21	1.04	0.97	1.01	1.15	0.91	0.88	0.87	1.18	0.64	0.92	0.99	1.63	0.77	1.04	1.09	2.38	4	1.08	0.0691616	1.0425	0.0385951	0.96	0.0738241	1.045	0.209145	1.32	0.360255	0.65261	0.280367	0.878972	0.537207	Protein required for normal prospore membrane formation; interacts with Gip1p, which is the meiosis-specific regulatory subunit of the Glc7p protein phosphatase; expressed specifically in spores and localizes to the prospore membrane; YSW1 has a paralog, SPO21, that arose from the whole genome duplication
YBR149W	ARA1	1.17	1.04	1.4	1.19	1.4	0.97	0.94	1.1	2.24	0.96	0.94	1.11	1.59	0.98	0.92	1.07	1.12	0.96	0.89	0.85	4	1.2	0.0744983	1.1025	0.105069	1.3125	0.311485	1.14	0.153134	0.955	0.0595119	0.477722	0.737395	0.736635	0.042365	NADP+ dependent arabinose dehydrogenase; involved in carbohydrate metabolism; purified as homodimer; naturally occurs with a N-terminus degradation product
YBR150C	TBS1	1.05	1	1.41	1.04	1.31	0.96	0.9	1.12	1.3	1.01	0.9	1.05	0.81	0.95	1.02	1.11	0.87	0.97	0.79	0.69	4	1.125	0.0956121	1.0725	0.0917764	1.065	0.0845084	0.9725	0.0632949	0.83	0.0594419	0.705711	0.654819	0.23185	0.0395713	Protein of unknown function; the authentic, non-tagged protein is detected in highly purified mitochondria in high-throughput studies; associates with rDNA chromatin in vivo; TBS1 has a paralog, HAL9, that arose from the whole genome duplication
YBR151W	APD1	0.97	1.02	1.47	1.06	0.62	0.93	1.01	1.01	0.48	1.01	0.85	1.08	0.7	1.01	1.02	1.04	0.5	1.02	0.99	1.03	4	1.13	0.114819	0.8925	0.0927699	0.855	0.133947	0.9425	0.0810735	0.885	0.128614	0.158755	0.170068	0.23061	0.205131	Protein of unknown function; required for normal localization of actin patches and for normal tolerance of sodium ions and hydrogen peroxide; localizes to both cytoplasm and nucleus
YBR154C	RPB5	0.97	0.98	1.05	1.06	1.5	0.93	1.01	1.02	1.7	0.92	0.86	1.08	1.85	1.04	1.15	1.13	1.49	1.05	1.18	1.09	4	1.015	0.0232737	1.115	0.129904	1.14	0.192354	1.2925	0.187367	1.2025	0.0996138	0.477304	0.542703	0.192022	0.116518	RNA polymerase subunit ABC27; common to RNA polymerases I, II, and III; contacts DNA and affects transactivation
YBR155W	CNS1	1.01	1	1.36	1.01	0.55	0.91	0.98	1.01	0.6	0.97	0.91	1.08	1.03	0.95	0.95	1.09	0.67	1.03	1.03	0.84	4	1.095	0.0883648	0.8625	0.106252	0.89	0.102875	1.005	0.0340343	0.8925	0.0866386	0.143482	0.181384	0.378584	0.152885	TPR-containing co-chaperone; binds both Hsp82p (Hsp90) and Ssa1p (Hsp70); stimulates ATPase activity of Ssa1p; ts mutants reduce Hsp82p function, overexpression suppresses phenotypes of HSP82 ts allele and cpr7 deletion; human homolog TTC4 complements yeast cns1 mutant
YBR156C	SLI15	0.92	1.02	1.55	1.05	0.63	0.94	0.79	1.07	0.63	0.92	0.9	1.13	0.53	1.01	0.92	1.04	0.62	0.93	0.85	1.01	4	1.135	0.141097	0.8575	0.094989	0.895	0.10251	0.875	0.117792	0.8525	0.0841006	0.153912	0.217939	0.206934	0.136255	Subunit of the conserved chromosomal passenger complex (CPC); complex regulates kinetochore-microtubule attachments, activation of the spindle tension checkpoint, and mitotic spindle disassembly; other complex members are Ipl1p, Bir1p, and Nbl1p
YBR158W	AMN1		1.08	1.45	1.12		0.92	0.99	1.01		0.84	0.87	0.88		0.9	1.01	0.87		0.88	0.66	0.89	3	1.21667	0.117237	0.973333	0.0272845	0.863333	0.0120185	0.926667	0.0425571	0.81	0.0750555	0.113298	0.0400156	0.0806777	0.0431843	Modulator of cell separation and mitotic exit; inhibits separation through Ub-dependent Ace2p proteolysis; part of a daughter-specific switch induced by the mitotic exit network that inhibits exit and resets the cell cycle after the execution of MEN function, blocking Tem1p and Cdc15 association; required for chromosome stability and multiple mitotic checkpoints; regulated by SCF; haploid transcr…
YBR159W	IFA38	1.25	1.01	1.17	1.09	0.57	0.95	0.89	1.08	0.62	1	1.07	1.06	1.05	0.99	1.05	0.96	1.55	0.92	1.07	0.98	4	1.13	0.0516398	0.8725	0.108349	0.9375	0.106956	1.0125	0.0225	1.13	0.143353	0.0755881	0.156191	0.082054	1	Microsomal beta-keto-reductase; contains oleate response element (ORE) sequence in the promoter region; mutants exhibit reduced VLCFA synthesis, accumulate high levels of dihydrosphingosine, phytosphingosine and medium-chain ceramides
YBR160W	CDC28	0.89	0.94	1.39	0.99	0.79	0.96	1.06	1.03	0.82	0.95	0.85	1.07	0.87	0.98	0.87	1.08	0.85	1.01	0.9	0.81	4	1.0525	0.114337	0.96	0.0604152	0.9225	0.0564764	0.95	0.0504975	0.8925	0.0432772	0.501299	0.347338	0.443535	0.238507	Cyclin-dependent kinase (CDK) catalytic subunit; master regulator of mitotic and meiotic cell cycles; alternately associates with G1, S, G2/M phase cyclins, which provide substrate specificity; regulates metabolism, basal transcription, chromosome dynamics, growth and morphogenesis; transcript induction in osmostress involves antisense RNA; human homologs CDK1, CDK2, CDK3 can complement yeast con…
YBR162C	TOS1	1.35	0.92	1.37	1	1.42	0.84	1.09	1.04	1.04	0.96	0.86	1.18	0.66	0.93	0.81	0.99	0.65	0.92	0.83	0.84	4	1.16	0.11669	1.0975	0.120303	1.01	0.0675771	0.8475	0.072844	0.81	0.0570088	0.722032	0.308546	0.063517	0.0358151	Covalently-bound cell wall protein of unknown function; identified as a cell cycle regulated SBF target gene; deletion mutants are highly resistant to treatment with beta-1,3-glucanase; has sequence similarity to YJL171C
YBR162W-A	YSY6	1	0.96	1.15		0.59	0.8	0.75		0.45	0.94	1.01		0.35	0.82	1.07		0.61	0.8	1.05		3	1.03667	0.0578312	0.713333	0.0633333	0.8	0.176163	0.746667	0.211056	0.82	0.12741	0.0196043	0.270874	0.255733	0.196422	Protein of unknown function; expression suppresses a secretory pathway mutation in E. coli; has similarity to the mammalian RAMP4 protein involved in secretion
YBR164C	ARL1		1.08	1.29	1.15		0.96	0.9	1.11		1	1.04	1.09		1.02	1.25	1.14		1.01	1.12	1.09	3	1.17333	0.0617342	0.99	0.06245	1.04333	0.0260342	1.13667	0.0664162	1.07333	0.0328295	0.105095	0.124331	0.70663	0.225891	Soluble GTPase with a role in regulation of membrane traffic; regulates potassium influx; role in membrane organization at trans-Golgi network; required for delivery of Atg9p to the phagophore assembly site during autophagy under high temperature stress; required with Ypt6p for starvation-induced autophagy; required for the CVT pathway under non-starvation conditions; G protein of the Ras superfa…
YBR166C	TYR1	0.9	0.99	1.21	1.11	0.18	0.86	0.87	1.09	0.08	1	0.87	1.14	0.2	0.96	0.95	1.14	0.66	1.03	1.1	1.16	4	1.0525	0.0678694	0.75	0.197273	0.7725	0.237324	0.8125	0.208781	0.9875	0.112352	0.197244	0.299927	0.316236	0.638069	Prephenate dehydrogenase involved in tyrosine biosynthesis; expression is dependent on phenylalanine levels
YBR167C	POP7		1.09	1.08	1.01		0.98	1.08	0.98		1.08	1.05	0.92		0.89	1.04	1.15		0.97	1.43	0.94	3	1.06	0.0251661	1.01333	0.0333333	1.01667	0.0491031	1.02667	0.075351	1.11333	0.15857	0.326435	0.476152	0.69634	0.75643	Subunit of RNase MRP, nuclear RNase P and telomerase; forms a soluble heterodimer with Pop6p that binds P3 domain of RNase MRP and RNase P RNAs; RNase MRP cleaves pre-rRNA, nuclear RNase P cleaves tRNA precursors to generate mature 5' ends and facilitates turnover of nuclear RNAs, while telomerase replenishes telomeric DNA
YBR169C	SSE2	1.06	1.09	1.37	1.16	1.27	0.99	0.85	1.1	1.79	1.03	1.07	1.07	1.99	1.2	1.25	1.25	1.36	1.58	1.4	1.59	4	1.17	0.0698809	1.0525	0.0887294	1.24	0.183576	1.4225	0.189533	1.4825	0.0597739	0.338275	0.733762	0.257855	0.0145264	Member of Hsp110 subclass of the heat shock protein 70 (HSP70) family; serves as nucleotide exchange factor to load ATP onto the SSA class of cytosolic Hsp70s; may be involved in protein folding; localized to the cytoplasm; SSE2 has a paralog, SSE1, that arose from the whole genome duplication
YBR170C	NPL4	0.89	1.06	1.22	1.06	0.55	0.97	0.85	1.08	0.67	1	1.05	1.04	0.86	1.08	1.08	1.12	1.08	1.18	1.11	1.01	4	1.0575	0.0673764	0.8625	0.114264	0.94	0.0906458	1.035	0.0590903	1.095	0.0352373	0.191949	0.338275	0.810139	0.639403	Substrate-recruiting cofactor of the Cdc48p-Npl4p-Ufd1p segregase; assists Cdc48p in the dislocation of misfolded, polyubiquitinated ERAD substrates that are subsequently delivered to the proteasome for degradation; also involved in the regulated destruction of resident ER membrane proteins, such as HMG-CoA reductase (Hmg1/2p) and cytoplasmic proteins (Fbp1p); role in mobilizing membrane bound tr…
YBR171W	SEC66	0.89	1	1.28	1	1.01	0.9	1.09	0.97	1.15	0.89	0.84	1.02	1.33	0.87	0.86	1.03	1.11	0.88	0.89	1.01	4	1.0425	0.0833042	0.9925	0.03966	0.975	0.0695821	1.0225	0.109649	0.9725	0.0545245	0.607391	0.556896	0.889279	0.508353	Non-essential subunit of Sec63 complex; with Sec61 complex, Kar2p/BiP and Lhs1p forms a channel competent for SRP-dependent and post-translational SRP-independent protein targeting and import into the ER; other members are Sec63p, Sec62p, and Sec72p
YBR172C	SMY2	0.92	0.97	1.43	1.21	0.83	0.89	0.82	1.25	1	0.98	0.87	1.05	0.96	1.03	1.03	1.26	0.94	0.99	1	0.92	4	1.1325	0.117642	0.9475	0.102011	0.975	0.0379693	1.07	0.0654472	0.9625	0.019311	0.279686	0.249754	0.658825	0.203764	GYF domain protein; involved in COPII vesicle formation; interacts with the Sec23p/Sec24p subcomplex; overexpression suppresses the temperature sensitivity of a myo2 mutant; similar to S. pombe Mpd2; SMY2 has a paralog, SYH1, that arose from the whole genome duplication
YBR176W	ECM31		1	1.24	1.12		1.03	0.89	0.99		0.96	1.02	1.07		0.95	1.07	0.97		0.91	0.97	1.09	3	1.12	0.069282	0.97	0.0416333	1.01667	0.031798	0.996667	0.0371184	0.99	0.052915	0.13707	0.246732	0.191695	0.210174	Ketopantoate hydroxymethyltransferase; required for pantothenic acid biosynthesis, converts 2-oxoisovalerate into 2-dehydropantoate
YBR177C	EHT1	1.05	1.03	1.36	1.12	1.34	0.98	0.98	1.02	1.68	0.96	0.9	1.14	1.37	0.93	1.02	1.08	1.07	0.93	1.02	1.02	4	1.14	0.0758288	1.08	0.087178	1.17	0.177482	1.1	0.0951315	1.01	0.0291548	0.622149	0.881573	0.753482	0.160674	Acyl-coenzymeA:ethanol O-acyltransferase; plays a minor role in medium-chain fatty acid ethyl ester biosynthesis; possesses short-chain esterase activity; localizes to lipid particles and the mitochondrial outer membrane; EHT1 has a paralog, EEB1, that arose from the whole genome duplication
YBR179C	FZO1	0.93	1.12	1.1	1.08	0.93	1.05	1.14	1.13	0.52	1.04	0.71	1.06	0.47	0.97	0.84	1.14	0.78	1.03	0.92	0.86	4	1.0575	0.0432772	1.0625	0.0485412	0.8325	0.13149	0.855	0.142273	0.8975	0.0526585	0.941215	0.155206	0.222198	0.0572611	Mitofusin, protein involved in mitochondrial outer membrane fusion; role in mitochondrial genome maintenance; efficient tethering and degradation of Fzo1p requires an intact N-terminal GTPase domain; targeted for destruction by the ubiquitin ligase SCF-Mdm30p and the cytosolic ubiquitin-proteasome system; activity regulated by ubiquitylation at conserved lysine residues and by deubiquitylases Ubp…
YBR180W	DTR1	1.13	0.9	1.52	1.2	0.37	0.84	0.94	1.25	0.21	1	0.79	0.74	0.26	0.92	1.03	1.28	0.66	0.98	0.92	0.64	4	1.1875	0.128022	0.85	0.182254	0.685	0.168053	0.8725	0.217615	0.8	0.0875595	0.18047	0.0548748	0.258653	0.0466306	Putative dityrosine transporter of the major facilitator superfamily; member of the 12-spanner drug:H(+) antiporter DHA1 family; required for spore wall synthesis; sequence similarity to QDR1 and QDR3, and the triple mutant dtr1 qdr1 qdr3 exhibits reduced dityrosine fluorescence relative to the single mutants; expressed during sporulation
YBR184W		0.99	0.97	1.52	1.08	1.48	0.96	0.88	1.07	1.64	1	0.93	1.03	1.23	1	0.8	1.04	1.03	0.99	1.04	0.89	4	1.14	0.128906	1.0975	0.133315	1.15	0.164671	1.0175	0.0881641	0.9875	0.0342479	0.826342	0.963413	0.462644	0.296444	Putative protein of unknown function; YBR184W is not an essential gene
YBR185C	MBA1	0.86	1.02	1.38	1.15	0.89	0.92	0.97	1.01	1.07	0.96	0.95	1.11	1.35	0.92	0.87	1.13	1.2	0.94	1.02	1.24	4	1.1025	0.109877	0.9475	0.0265754	1.0225	0.0398696	1.0675	0.109725	1.1	0.0716473	0.219404	0.519255	0.829152	0.985412	Membrane-associated mitoribosome receptor; involved along with Dpi29p in the cotranslational insertion of nascent polypeptide chains into the inner mitochondrial membrane; associates with nascent polypeptide chains; interacts with Mdm38p and may recruit mRNA-specific translational activators to the mitoribosome; null mutant displays decreased tolerance to mistranslation-induced proteotoxic stress…
YBR187W	GDT1		1.09	1.25	0.97		0.86	0.8	1.02		1	0.93	1.08		0.91	0.89	1.09		0.93	0.9	1.2	3	1.10333	0.0811035	0.893333	0.065659	1.00333	0.0433333	0.963333	0.063596	1.01	0.0953939	0.114477	0.337958	0.245905	0.497442	Calcium and manganese transporter with higher affinity for Ca2+; involved in Ca2+ and Mn2+ homeostasis; localizes to the cis- and medial-Golgi apparatus; GFP-fusion localizes to the vacuole; required for the Mn2+-dependent function of glycosylation enzymes; TMEM165, a human ortholog linked to Congenital Disorders of Glycosylation, functionally complements the null allele; expression pattern and p…
YBR188C	NTC20				1.05				1.01				1.01				1.05				0.88	1	1.05		1.01		1.01		1.05		0.88						Member of the NineTeen Complex (NTC); this complex contains Prp19p and stabilizes U6 snRNA in catalytic forms of the spliceosome containing U2, U5, and U6 snRNAs
YBR189W	RPS9B	0.89	0.96	1.24	0.97	0.9	0.91	0.98	1	1.07	0.94	0.93	1.08	0.76	0.95	0.93	1.04	0.76	0.95	1.03	0.99	4	1.015	0.0770822	0.9475	0.0249583	1.005	0.0405175	0.92	0.0584523	0.9325	0.0597739	0.436685	0.912324	0.36401	0.430106	Protein component of the small (40S) ribosomal subunit; homologous to mammalian ribosomal protein S9 and bacterial S4; RPS9B has a paralog, RPS9A, that arose from the whole genome duplication
YBR191W	RPL21A	0.89	0.92	1.22	1.09	1.85	0.91	1.06	1.02	1.99	1.04	1	1.12	1.07	0.89	1.09	1.12	1.29	0.78	1.01	0.94	4	1.03	0.0771363	1.21	0.215677	1.2875	0.235492	1.0425	0.0518612	1.005	0.106497	0.461861	0.338794	0.897419	0.855486	Ribosomal 60S subunit protein L21A; homologous to mammalian ribosomal protein L21, no bacterial homolog; RPL21A has a paralog, RPL21B, that arose from the whole genome duplication
YBR192W	RIM2		0.99	1.33	1.23		0.93	0.95	1.23		0.9	0.93	1.34		0.9	1.18	1.34		0.81	1.2	1.01	3	1.18333	0.100885	1.03667	0.0968389	1.05667	0.141931	1.14	0.128582	1.00667	0.112596	0.353454	0.507263	0.804004	0.307467	Mitochondrial pyrimidine nucleotide transporter; imports pyrimidine nucleoside triphosphates and exports pyrimidine nucleoside monophosphates; member of the mitochondrial carrier family
YBR193C	MED8	0.96	0.94	1.51	1.09	0.45	0.96	1.06	1.06	0.42	0.91	0.86	1.11	0.33	0.92	0.86	1.11	0.45	0.92	0.91	0.79	4	1.125	0.132571	0.8825	0.146081	0.825	0.145402	0.805	0.167058	0.7675	0.109877	0.264979	0.178185	0.184166	0.0831655	Subunit of the RNA polymerase II mediator complex; associates with core polymerase subunits to form the RNA polymerase II holoenzyme; essential for transcriptional regulation
YBR194W	AIM4	1.01	0.99	1.76	1.15	0.89	0.85	1.04	1.09	1.04	1.02	0.87	1.17	1.12	0.97	0.89	1.23	1.17	1.11	0.88	0.74	4	1.2275	0.181033	0.9675	0.0577891	1.025	0.061441	1.0525	0.0759797	0.975	0.100208	0.220276	0.330259	0.407062	0.268133	Protein proposed to be associated with the nuclear pore complex; null mutant is viable, displays elevated frequency of mitochondrial genome loss and is sensitive to freeze-thaw stress
YBR196C	PGI1	1.08	1.13	1.62	1.21	1.09	1.1	0.98	1.21	1.42	1.06	0.97	1.23	1.49	1.06	0.92	1.22	1.17	1.15	1.04	1.3	4	1.26	0.12295	1.095	0.0469929	1.17	0.0992472	1.1725	0.122296	1.165	0.0533073	0.256632	0.589628	0.631852	0.504979	Glycolytic enzyme phosphoglucose isomerase; catalyzes the interconversion of glucose-6-phosphate and fructose-6-phosphate; required for cell cycle progression and completion of the gluconeogenic events of sporulation
YBR197C				1.39	0.99			0.93	0.91			0.96	1.21			0.91	1.12			0.9	1.35	2	1.19	0.2	0.92	0.00999999	1.085	0.125	1.015	0.105	1.125	0.225	0.309957	0.699724	0.519555	0.849072	Protein of unknown function; green fluorescent protein (GFP)-fusion protein localizes to the cytoplasm and nucleus; YBR197C is not an essential gene; relative distribution to the nucleus increases upon DNA replication stress; YBR197C has a paralog, YPL077C, that arose from the whole genome duplication
YBR198C	TAF5	0.88	0.93	1.34	1.12	0.98	0.96	0.96	1.1	1.08	0.95	0.81	1.07	1.09	0.97	0.97	1.22	1.01	0.91	0.95	1	4	1.0675	0.104513	1	0.033665	0.9775	0.0631632	1.0625	0.0596343	0.9675	0.0232289	0.561294	0.488928	0.968204	0.386336	Subunit (90 kDa) of TFIID and SAGA complexes; involved in RNA polymerase II transcription initiation and in chromatin modification
YBR199W	KTR4	0.99	0.92	1.31	1.08	1.03	0.97	0.82	1.02	1.39	0.91	1.05	1.08	1.5	1.04	1.03	1.24	1.17	1.12	1.13	1.19	4	1.075	0.0849019	0.96	0.0484768	1.1075	0.101191	1.2025	0.110331	1.1525	0.0165202	0.284038	0.813849	0.395069	0.404758	Glycosyltransferase involved in protein glycosylation; transfers GDP-mannose to methyl-alpha-mannoside in vitro; member of the KRE2/MNT1 mannosyltransferase family of type II membrane proteins with a short cytoplasmic N-terminus, a membrane-spanning region and a highly conserved catalytic lumenal domain
YBR200W	BEM1	0.74	1.01	1.31	1.06	1.63	0.94	0.88	1.03	1.77	0.99	1.03	1.14	3.62	0.97	1.06	1.1	2.13	1.01	1.03	1	4	1.03	0.116833	1.12	0.172772	1.2325	0.181951	1.6875	0.64474	1.2925	0.279236	0.681167	0.385164	0.354381	0.41915	Protein containing SH3-domains; involved in establishing cell polarity and morphogenesis; functions as a scaffold protein for complexes that include Cdc24p, Ste5p, Ste20p, and Rsr1p
YBR202W	MCM7	1.02	0.99	1.42	1.03	1.93	0.96	0.9	1.06	2.03	0.97	1.01	1.04	1.34	0.96	1	1.06	1.13	0.98	0.98	0.98	4	1.115	0.102021	1.2125	0.241432	1.2625	0.256235	1.09	0.0858293	1.0175	0.0375	0.722684	0.612009	0.857438	0.404269	Component of the Mcm2-7 hexameric helicase complex; MCM2-7 primes origins of DNA replication in G1 and becomes an active ATP-dependent helicase that promotes DNA melting and elongation in S-phase; forms an Mcm4p-6p-7p subcomplex
YBR203W	COS111	0.92	0.79	1.43	1.08	0.9	0.92	0.74	0.98	1.11	1.03	0.86	0.96	1.17	0.99	0.92	1.05	1.45	0.98	1.04	0.97	4	1.055	0.138353	0.885	0.0512348	0.99	0.0530723	1.0325	0.052974	1.11	0.114382	0.293045	0.676272	0.884264	0.769666	Protein required for antifungal drug ciclopirox olamine resistance; not related to the subtelomerically-encoded COS family; the authentic, non-tagged protein is detected in highly purified mitochondria in high-throughput studies
YBR204C	LDH1	0.81	0.98	1.26	1.8	0.68	0.87	0.91	2.36	0.5	0.89	0.96	0.61	0.76	1	1.11	1.71	0.59	1.12	1.14	0.55	4	1.2125	0.216694	1.205	0.388255	0.74	0.110076	1.145	0.202011	0.85	0.161916	0.987089	0.0998794	0.827331	0.228733	Serine hydrolase; exhibits active esterase plus weak triacylglycerol lipase activities; proposed role in lipid homeostasis, regulating phospholipid and non-polar lipid levels and required for mobilization of LD-stored lipids; localizes to the lipid droplet (LD) surface; contains a classical serine containing catalytic triad (GxSxG motif)
YBR205W	KTR3	0.85	0.99	1.36	1.05	1.07	0.92	0.89	1	1.37	0.98	0.91	1.1	1.3	0.94	0.9	1.12	1.19	1.02	1.05	1.1	4	1.0625	0.107655	0.97	0.0406202	1.09	0.101242	1.065	0.0917878	1.09	0.0371932	0.452118	0.85851	0.986474	0.817252	Putative alpha-1,2-mannosyltransferase; involved in O- and N-linked protein glycosylation; member of the KRE2/MNT1 mannosyltransferase family; Svp26p mediates uptake of Ktr3p into COPII vesicles; relocalizes from nucleus to vacuole upon DNA replication stress
YBR207W	FTH1	0.87	0.96	1.43	1.07	0.86	0.93	0.7	1.15	0.9	0.96	1.11	1.22	0.62	0.97	1.08	1.29	1.08	1.01	1.05	0.77	4	1.0825	0.12284	0.91	0.0933631	1.0475	0.0725	0.99	0.14006	0.9775	0.070637	0.30632	0.814343	0.637191	0.486672	Putative high affinity iron transporter; involved in transport of intravacuolar stores of iron; forms complex with Fet5p; expression is regulated by iron; proposed to play indirect role in endocytosis; protein abundance increases in response to DNA replication stress
YBR208C	DUR1,2	0.86	0.96	1.4	1.07	0.71	0.84	0.99	1.08	0.88	0.88	0.84	1.04	0.99	0.92	0.94	1.22	1.25	1.05	0.98	0.93	4	1.0725	0.117287	0.905	0.0817007	0.91	0.0443471	1.0175	0.0690863	1.0525	0.0702822	0.285683	0.24261	0.700184	0.888498	Urea amidolyase; contains both urea carboxylase and allophanate hydrolase activities, degrades urea to CO2 and NH3; expression sensitive to nitrogen catabolite repression and induced by allophanate, an intermediate in allantoin degradation; protein abundance increases in response to DNA replication stress
YBR211C	AME1		0.98	1.47	1.05		1.02	1.01	1.07		0.96	0.9	1.07		0.92	0.92	0.85		0.82	0.94	1.07	3	1.16667	0.153007	1.03333	0.0185592	0.976667	0.0497773	0.896667	0.0233333	0.943333	0.072188	0.435793	0.303079	0.156023	0.257281	Essential kinetochore protein associated with microtubules and SPBs; component of the kinetochore sub-complex COMA (Ctf19p, Okp1p, Mcm21p, Ame1p); involved in spindle checkpoint maintenance; orthologous to human centromere constitutive-associated network (CCAN) subunit CENP-U and fission yeast Mis17; relative distribution to the nucleus increases upon DNA replication stress
YBR212W	NGR1	1.09	1.05	1.32	1.11	1.09	0.95	0.85	1.22	1.38	0.98	0.96	1.14	1.26	0.96	1.14	1.43	1.09	0.97	1.12	0.89	4	1.1425	0.0604669	1.0275	0.0808677	1.115	0.0970824	1.1975	0.0990265	1.0175	0.0534439	0.298164	0.817993	0.652241	0.172367	RNA binding protein that negatively regulates growth rate; interacts with the 3' UTR of the mitochondrial porin (POR1) mRNA and enhances its degradation; overexpression impairs mitochondrial function; interacts with Dhh1p to mediate POR1 mRNA decay; expressed in stationary phase
YBR214W	SDS24	1.01	1.16	1.47	1.15	0.72	0.97	0.95	1.11	0.65	1	0.98	1.06	0.66	1.17	1.15	1.27	0.94	1.17	1.13	1.14	4	1.1975	0.0970717	0.9375	0.0807646	0.9225	0.0924099	1.0625	0.13671	1.095	0.0523609	0.085178	0.0860194	0.451444	0.388572	Protein involved in cell separation during budding; one of two S. cerevisiae homologs (Sds23p and Sds24p) of the S. pombe Sds23 protein, which is implicated in APC/cyclosome regulation; may play an indirect role in fluid-phase endocytosis; protein abundance increases in response to DNA replication stress; SDS24 has a paralog, SDS23, that arose from the whole genome duplication
YBR215W	HPC2	1.06	0.98	1.37	1.02	0.64	0.94	1.03	1.09	0.62	0.94	0.89	1.07	0.54	0.97	0.9	0.96	0.71	0.97	0.99	0.73	4	1.1075	0.0890108	0.925	0.0998749	0.88	0.0946044	0.8425	0.102011	0.85	0.0752773	0.221473	0.130437	0.098051	0.0692491	Subunit of the HIR complex; HIR is a nucleosome assembly complex involved in regulation of histone gene transcription; mutants display synthetic defects with subunits of FACT, a complex that allows passage of RNA Pol II through nucleosomes
YBR216C	YBP1	1.06	0.96	1.38	1.11	0.85	0.94	0.87	1.07	0.94	0.98	0.96	1.14	1.29	0.99	1.01	1.27	1.27	1.07	1.03	0.9	4	1.1275	0.0897566	0.9325	0.0497284	1.005	0.0457347	1.14	0.081035	1.0675	0.076635	0.106116	0.269637	0.921038	0.629332	Protein involved in cellular response to oxidative stress; required for oxidation of specific cysteine residues of transcription factor Yap1p, resulting in nuclear localization of Yap1p in response to stress; YBP1 has a paralog, YBP2, that arose from the whole genome duplication
YBR217W	ATG12			1.29	0.96			0.75	1.06			0.96	1.21			1.03	1.29			1.14	1.18	2	1.125	0.165	0.905	0.155	1.085	0.125	1.16	0.13	1.16	0.02	0.433659	0.864621	0.882992	0.852721	Ubiquitin-like modifier involved in autophagy and the Cvt pathway; conserved; conjugated to Atg5p to form a complex involved in Atg8p lipidation; Atg5p-Atg12p conjugate enhances E2 activity of Atg3p by rearranging its catalytic site, also forms a complex with Atg16p; the Atg5-Atg12/Atg16 complex binds to membranes and is essential for autophagosome formation
YBR218C	PYC2	0.89	1	1.43	1.01	1.38	0.98	0.9	1.06	1.81	0.98	0.95	1.13	1.34	1.22	0.91	1.15	1.19	0.84	1.07	0.96	4	1.0825	0.11898	1.08	0.105198	1.2175	0.201386	1.155	0.0905999	1.015	0.0748888	0.987951	0.584826	0.645012	0.648137	Pyruvate carboxylase isoform; cytoplasmic enzyme that converts pyruvate to oxaloacetate; differentially regulated than isoform Pyc1p; mutations in the human homolog are associated with lactic acidosis; PYC2 has a paralog, PYC1, that arose from the whole genome duplication
YBR221C	PDB1	0.91	1.01	1.4	1.12	1.08	0.98	1.03	1.05	1.38	0.97	0.93	1.14	1.19	0.94	0.94	1.09	1.19	0.92	0.9	1.09	4	1.11	0.105751	1.035	0.0210159	1.105	0.102347	1.04	0.0612373	1.025	0.0695821	0.512702	0.973999	0.587573	0.52692	E1 beta subunit of the pyruvate dehydrogenase (PDH) complex; PDH is an evolutionarily conserved multi-protein complex found in mitochondria
YBR222C	PCS60	0.88	0.89	1.11	1.03	0.93	0.88	0.99	1.06	1.25	0.95	0.88	0.98	1.51	0.97	1.08	1.13	1.35	1.11	1.25	1.04	4	0.9775	0.0558831	0.965	0.0388373	1.015	0.0810864	1.1725	0.117358	1.1875	0.0695671	0.860315	0.716473	0.184234	0.0567944	Oxalyl-CoA synthetase; capable of catalyzing conversion of oxalate to oxalyl-CoA; catalyzes first step in pathway of oxalate degradation that functions to protect yeast from inhibitory effects of oxalate; peroxisomal protein that binds mRNA; localizes to both peroxisomal peripheral membrane and matrix, expression is highly inducible by oleic acid; similar to E. coli long chain acyl-CoA synthetase
YBR225W		1.08	0.96	1.39	1.04	0.72	0.94	1	1.06	0.39	0.95	0.92	1.14	0.41	0.99	0.96	1.12	0.37	0.94	0.96	0.82	4	1.1175	0.0941962	0.93	0.074162	0.85	0.160883	0.87	0.157215	0.7725	0.137682	0.168857	0.201332	0.225586	0.0841097	Putative protein of unknown function; non-essential gene identified in a screen for mutants affected in mannosylphophorylation of cell wall components
YBR227C	MCX1	1.3	0.96	1.28	1.04	1.07	0.92	0.93	1.01	0.83	0.99	0.92	1.17	1.17	0.99	0.99	1.17	0.89	0.86	1.06	1.24	4	1.145	0.0853913	0.9825	0.0354436	0.9775	0.0720388	1.08	0.0519615	1.0125	0.0876903	0.129322	0.184459	0.539603	0.32059	Non-proteolytic ATPase of the AAA family; stimulates incorporation of the pyridoxal phosphate cofactor into Hem1p (5-aminolevulinic acid synthase); localized to the mitochondrial matrix; ortholog of vertebrate CLPX, which promotes erythropoiesis
YBR229C	ROT2	1.15	1.03	1.36	1.08	0.95	0.91	0.97	1.02	0.98	0.94	0.91	1.01	0.95	0.97	0.96	1.1	1.19	0.99	1.02	0.98	4	1.155	0.0726292	0.9625	0.0228674	0.96	0.0219848	0.995	0.0352373	1.045	0.0490748	0.0447943	0.0423508	0.0947588	0.256172	Glucosidase II catalytic subunit; required to trim the final glucose in N-linked glycans; required for normal cell wall synthesis; mutations in rot2 suppress tor2 mutations, and are synthetically lethal with rot1 mutations
YBR230C	OM14	0.91	1.05	1.17	1.1	0.83	0.94	1.06	1.11	0.87	0.9	0.86	1.01	0.61	0.89	1.01	0.97	0.89	0.96	1.03	0.89	4	1.0575	0.054981	0.985	0.0627827	0.91	0.0343996	0.87	0.090185	0.9425	0.0335099	0.418378	0.0632944	0.126216	0.124332	Mitochondrial outer membrane receptor for cytosolic ribosomes; integral protein of the outer membrane that interacts with the nascent chain-associated complex (NAC) bound to ribosomes, contributing to co-translational mitochondrial import; interacts with porin (Por1p) and Om45p; abundance is decreased in cells grown in glucose relative to other carbon sources
YBR231C	SWC5		1.04	1.43	1.14		0.95	1.05	1.04		1.02	0.84	1.07		0.93	0.97	1.15		0.99	1.05	0.86	3	1.20333	0.116952	1.01333	0.031798	0.976667	0.0698411	1.01667	0.0676593	0.966667	0.0560753	0.192026	0.171447	0.23926	0.142097	Component of the SWR1 complex; complex exchanges histone variant H2AZ (Htz1p) for chromatin-bound histone H2A; protein abundance increases in response to DNA replication stress; relocalizes to the cytosol in response to hypoxia
YBR233W	PBP2		0.96	1.27	1.26		0.9	0.92	1.09		0.91	0.94	1.09		0.98	0.93	1		1.04	0.97	0.84	3	1.16333	0.101708	0.97	0.0602772	0.98	0.0556776	0.97	0.0208167	0.95	0.0585947	0.177334	0.189004	0.136043	0.143296	RNA binding protein; has similarity to mammalian heterogeneous nuclear RNP K protein, involved in the regulation of telomere position effect and telomere length; relative distribution to the nucleus increases upon DNA replication stress
YBR233W-A	DAD3	1.1	1.09			0.79	0.93			0.8	1.07			0.52	0.79			0.6	1.05			2	1.095	0.005	0.86	0.07	0.935	0.135	0.655	0.135	0.825	0.225	0.0787855	0.357942	0.082736	0.353096	Essential subunit of the Dam1 complex (aka DASH complex); complex couples kinetochores to the force produced by MT depolymerization thereby aiding in chromosome segregation; is transferred to the kinetochore prior to mitosis
YBR234C	ARC40	1.05	0.99	1.32	1.09	1.81	1.01	0.92	1.05	2.38	1.02	0.97	1.11	2.01	0.97	1.01	1.06	1.33	0.95	1.16	1.13	4	1.1125	0.0721544	1.1975	0.205968	1.37	0.33791	1.2625	0.249846	1.1425	0.0778219	0.710372	0.484288	0.58505	0.786917	Subunit of the ARP2/3 complex; ARP2/3 is required for the motility and integrity of cortical actin patches
YBR235W	VHC1	0.9		1.65	1.01	1.1		0.86	1.03	1.01		1.03	1.04	0.87		0.91	1.12	0.88		1.06	0.97	3	1.18667	0.233833	0.996667	0.0712585	1.02667	0.00881916	0.966667	0.0775314	0.97	0.0519615	0.480412	0.53168	0.422311	0.41687	Vacuolar membrane cation-chloride cotransporter (CCC); likely mediates K+ and Cl- cotransport into the vacuole; has a role in potassium homeostasis and salt tolerance; localizes to sites of contact between the vacuole and mitochondria (vCLAMPs); similar to mammalian electroneutral Na(+)-(K+)-C1- cotransporter family
YBR236C	ABD1	0.99	1	1.3	1.11	1.76	0.95	0.85	1.08	2.27	0.95	1.04	1.08	2.58	0.96	0.92	1.08	1.49	0.96	0.98	1.1	4	1.1	0.0719954	1.16	0.205467	1.335	0.31285	1.385	0.399781	1.1325	0.123111	0.792109	0.491745	0.509211	0.827304	Methyltransferase; catalyzes the transfer of a methyl group from S-adenosylmethionine to the GpppN terminus of capped mRNA; nuclear protein that relocalizes to the cytosol in response to hypoxia
YBR237W	PRP5	1.15	0.99	1.64	1.1	0.92	0.86	0.98	1.03	0.92	0.94	0.84	1.16	0.75	0.92	0.96	1.06	0.76	1.01	0.87	0.8	4	1.22	0.143933	0.9475	0.0368273	0.965	0.0684957	0.9225	0.0645981	0.86	0.0549242	0.116316	0.160771	0.108292	0.058097	RNA helicase in the DEAD-box family; necessary for prespliceosome formation, bridges U1 and U2 snRNPs and enables stable U2 snRNP association with intron RNA
YBR238C		0.96	0.96	1.85	1.07	0.93	0.87	1.07	1.14	0.69	0.92	0.82	1.05	0.52	0.95	0.71	1.11	0.77	0.95	0.8	0.86	4	1.21	0.214903	1.0025	0.0620987	0.87	0.0762671	0.8225	0.130088	0.845	0.0396863	0.389405	0.186554	0.173884	0.145917	Mitochondrial membrane protein; not required for respiratory growth but causes a synthetic respiratory defect in combination with rmd9 mutations; transcriptionally up-regulated by TOR; deletion increases life span; YBR238C has a paralog, RMD9, that arose from the whole genome duplication
YBR241C			1.08	1.72	1.28		0.88	0.93	1.21		0.93	1.06	1.06		1.05	1.24	0.96		1.13	1.5	1.06	3	1.36	0.189033	1.00667	0.102686	1.01667	0.0433333	1.08333	0.0825295	1.23	0.136504	0.175837	0.151379	0.250908	0.606884	Putative transporter, member of the sugar porter family; green fluorescent protein (GFP)-fusion protein localizes to the vacuolar membrane; YBR241C is not an essential gene; YBR241C has a paralog, VPS73, that arose from the whole genome duplication
YBR242W		1.21	0.96	1.47	1.09	0.65	0.92	0.78	1.07	0.67	0.93	0.85	1.07	0.59	1.02	1	1.15	0.68	0.94	1.02	0.69	4	1.1825	0.10858	0.855	0.0904157	0.88	0.0834666	0.94	0.121312	0.8325	0.0867347	0.0596261	0.0692596	0.186938	0.0453765	5'-deoxynucleotidase involved in deoxyribonucleoside monophosphate degradation; green fluorescent protein (GFP)-fusion protein localizes to the cytoplasm and nucleus; non-essential gene; YBR242W has a paralog, YGL101W, that arose from the whole genome duplication
YBR244W	GPX2	1.12	1.1	1.54	1.19	1.17	1.09	1.01	1.15	1.46	1.08	0.92	1.18	0.89	1.05	0.87	1.23	1.2	0.92	1.16	0.68	4	1.2375	0.102662	1.105	0.0359398	1.16	0.113431	1.01	0.083666	0.99	0.120416	0.26889	0.630531	0.13664	0.16883	Phospholipid hydroperoxide glutathione peroxidase; protects cells from phospholipid hydroperoxides and nonphospholipid peroxides during oxidative stress; induced by glucose starvation; protein abundance increases in response to DNA replication stress
YBR245C	ISW1	0.92	1	1.42	1.13	0.85	0.91	0.95	1.13	0.84	1	0.86	1.01	0.71	0.94	1.08	1.16	0.74	0.93	1.07	0.99	4	1.1175	0.109725	0.96	0.0602771	0.9275	0.0449768	0.9725	0.0986049	0.9325	0.0702822	0.255108	0.160227	0.36361	0.205487	ATPase subunit of imitation-switch (ISWI) class chromatin remodelers; with Ioc3p forms Isw1a complex involved in repression of transcription initiation; with Ioc2p and Ioc4p forms Isw1b complex involved in regulation of transcription elongation; Isw1b recruited to ORFs by H3K36 methylation and acts with Chd1p to prevent trans-histone exchange over coding regions; Isw1p import into nucleus depends…
YBR246W	RRT2	0.7	1.09	1.29	1.14	0.42	0.93	0.96	1.15	0.85	0.95	0.94	1.14	0.96	0.88	1.16	1.18	0.97	0.88	1.1	0.98	4	1.055	0.125731	0.865	0.156125	0.97	0.0609645	1.045	0.0741058	0.9825	0.0451618	0.37981	0.565284	0.947599	0.606904	Methylesterase performing penultimate step of diphthamide biosynthesis; hydrolyzes methylated diphthine to produce diphthine and allows Dph6-catalyzed amidation reaction to occur; deletion leads to resistance to sordarin and accumulation of methylatediphthine; WD40 domain-containing protein; involved in endosomal recycling; forms complex with Rtt10p that functions in retromer-mediated pathway for…
YBR247C	ENP1	0.96	0.89	1.27	1	0.97	0.92	1.03	1.08	1.4	0.95	0.88	1.1	1.76	0.98	0.97	1.14	1.2	0.99	1.03	0.9	4	1.03	0.0831665	1	0.0348808	1.0825	0.115353	1.2125	0.186609	1.03	0.062849	0.750714	0.724672	0.406106	1	Protein associated with U3 and U14 snoRNAs; required for pre-rRNA processing and 40S ribosomal subunit synthesis; localized in the nucleus and concentrated in the nucleolus; human BYSL functionally complements the heat sensitivity of an enp1 ts mutant
YBR248C	HIS7	0.96	1	1.25	1.05	1.13	0.89	0.98	1.05	1.33	1.01	0.93	1.08	1.39	1.03	1.08	1.15	1.22	1.09	1.03	0.98	4	1.065	0.0643558	1.0125	0.0510514	1.0875	0.086446	1.1625	0.0797261	1.08	0.0518009	0.546362	0.84153	0.378044	0.8619	Imidazole glycerol phosphate synthase; glutamine amidotransferase:cyclase that catalyzes the fifth step of histidine biosynthesis and also produces 5-aminoimidazole-4-carboxamide ribotide (AICAR), a purine precursor
YBR249C	ARO4	0.88	0.92	1.11	0.97	0.86	0.88	1.1	1.01	1.17	0.95	0.84	1.08	1.07	0.96	1.02	1.06	1.04	1.1	0.98	0.77	4	0.97	0.0501664	0.9625	0.0566238	1.01	0.0724569	1.0275	0.0249583	0.9725	0.071807	0.924256	0.665869	0.344378	0.978157	3-deoxy-D-arabino-heptulosonate-7-phosphate (DAHP) synthase; catalyzes the first step in aromatic amino acid biosynthesis and is feedback-inhibited by tyrosine or high concentrations of phenylalanine or tryptophan; relative distribution to the nucleus increases upon DNA replication stress
YBR250W	SPO23	0.96	1	1.2		2.04	0.94	0.92		3.23	1	0.92		1.95	0.89	0.96		1.31	1.08	1.01		3	1.05333	0.0742369	1.3	0.370045	1.71667	0.757019	1.26667	0.342264	1.13333	0.0906152	0.549059	0.432393	0.575334	0.532153	Protein of unknown function; associates with meiosis-specific protein Spo1p
YBR251W	MRPS5	0.97	1	1.27	1.07	1.38	0.91	0.95	1.03	1.61	0.95	0.95	1.04	1.49	0.93	0.94	1.04	1.11	0.92	1.02	0.89	4	1.0775	0.0675	1.0675	0.107112	1.1375	0.158922	1.1	0.132351	0.985	0.0500833	0.939613	0.740083	0.884589	0.313286	Mitochondrial ribosomal protein of the small subunit
YBR252W	DUT1	0.99	0.93	1.54	1.03	1.12	0.91	1.07	1.02	1.13	0.9	0.9	1.11	0.88	0.85	0.77	1.03	0.89	0.88	0.86	0.88	4	1.1225	0.140675	1.03	0.0449073	1.01	0.0636396	0.8825	0.0543714	0.8775	0.00629152	0.554121	0.493678	0.16264	0.132536	Deoxyuridine triphosphate diphosphatase (dUTPase); catalyzes hydrolysis of dUTP to dUMP and PPi, thereby preventing incorporation of uracil into DNA during replication; critical for the maintenance of genetic stability; also has diphosphatase activity on deoxyinosine triphosphate; human homolog DUT allows growth of yeast haploid dut1 null mutant after sporulation of heterozygous diploid
YBR253W	SRB6			1.41				1.18				0.9				0.93				0.96		1	1.41		1.18		0.9		0.93		0.96						Subunit of the RNA polymerase II mediator complex; associates with core polymerase subunits to form the RNA polymerase II holoenzyme; essential for transcriptional regulation
YBR255C-A	RCF3	0.89	1.02	1.4	1.13	0.65	0.89	0.88	1.16	0.75	0.99	0.9	1.16	0.78	0.96	1.11	1.28	0.62	0.9	0.92	0.86	4	1.11	0.108397	0.895	0.104283	0.95	0.0857321	1.0325	0.106566	0.825	0.0694622	0.202833	0.290978	0.628366	0.0687923	Putative protein of unknown function; may interact with respiratory chain complexes III (ubiquinol-cytochrome c reductase) or IV (cytochrome c oxidase); identified by sequence comparison with hemiascomycetous yeast species
YBR255W	MTC4	1	0.98	1.44	1.16	1.35	1.14	0.96	1.12	1.83	0.85	0.89	1.11	1.43	0.94	1.03	1.11	0.88	0.81	0.88	0.71	4	1.145	0.106262	1.1425	0.0800391	1.17	0.227303	1.1275	0.106644	0.82	0.0402078	0.985616	0.923879	0.911253	0.0287813	Protein of unknown function; required for normal growth rate at 15 degrees C; green fluorescent protein (GFP)-fusion protein localizes to the cytoplasm in a punctate pattern; mtc4 is synthetically sick with cdc13-1
YBR256C	RIB5	0.96	1.01	1.23	1.01	1.66	0.93	1.02	0.92	2.25	0.91	0.92	1.14	1.48	0.95	1.04	1.1	1.53	0.92	1.11	1.54	4	1.0525	0.060329	1.1325	0.177265	1.305	0.31944	1.1425	0.116646	1.275	0.155054	0.684114	0.466833	0.518721	0.22958	Riboflavin synthase; catalyzes the last step of the riboflavin biosynthesis pathway
YBR259W		0.95	1	1.29	1.23	0.96	0.85	0.83	1.18	0.68	1.01	0.96	1.15	0.69	0.97	1.13	1.19	0.8	1.08	1.04	1.25	4	1.1175	0.0838028	0.955	0.08026	0.95	0.0985731	0.995	0.111766	1.0425	0.0927699	0.210923	0.243038	0.414262	0.570506	Protein of unknown function; YBR259W is not an essential gene; forms cytoplasmic foci upon DNA replication stress
YBR260C	RGD1		1	1.24	1.1		0.95	0.97	1.09		0.98	0.93	1.11		0.98	0.98	1.11		0.95	1.03	1.14	3	1.11333	0.069602	1.00333	0.0437163	1.00667	0.0536449	1.02333	0.0433333	1.04	0.0550757	0.251799	0.291579	0.333973	0.455108	GTPase-activating protein (RhoGAP) for Rho3p and Rho4p; possibly involved in control of actin cytoskeleton organization
YBR261C	TAE1	0.94	0.94	1.5	1.05	0.81	0.86	1.06	1.11	0.87	1.01	0.85	1.06	0.86	0.9	0.76	1.14	0.83	0.9	0.96	0.77	4	1.1075	0.133378	0.96	0.073598	0.9475	0.0517002	0.915	0.0805709	0.865	0.041332	0.370311	0.30612	0.26287	0.133122	AdoMet-dependent proline methyltransferase; catalyzes the dimethylation of ribosomal proteins Rpl12 and Rps25 at N-terminal proline residues; has a role in protein synthesis; fusion protein localizes to the cytoplasm
YBR262C	MIC12	1.03	0.99	1.35	1.12	1.33	0.89	0.97	1.12	1.37	1.01	0.93	1.13	1.17	0.98	0.89	1.16	0.92	0.9	0.95	0.8	4	1.1225	0.080558	1.0775	0.0967277	1.11	0.0959166	1.05	0.0689202	0.8925	0.0325	0.732969	0.923759	0.519591	0.038144	Component of the MICOS complex; MICOS (formerly MINOS or MitOS) is a mitochondrial inner membrane complex that extends into the intermembrane space and has a role in the maintenance of crista junctions, inner membrane architecture, and formation of contact sites to the outer membrane; forms a subcomplex with Mic10p and Mic27p whose assembly and stability requires cardiolipin
YBR263W	SHM1	0.87	0.92	1.13	0.98	0.86	0.92	1.02	0.96	1.21	0.95	0.93	1.08	1.21	0.99	0.98	1.09	1.27	1.02	1.03	1.02	4	0.975	0.0563471	0.94	0.033665	1.0425	0.064984	1.0675	0.0535996	1.085	0.0617117	0.613039	0.462433	0.279201	0.236115	Mitochondrial serine hydroxymethyltransferase; converts serine to glycine plus 5,10 methylenetetrahydrofolate; involved in generating precursors for purine, pyrimidine, amino acid, and lipid biosynthesis; reverse reaction generates serine
YBR264C	YPT10		0.94	1.28	1.02		0.92	1.02	0.9		0.97	0.88	1.08		0.96	0.92	0.87		0.94	0.91	1.03	3	1.08	0.102632	0.946667	0.0371184	0.976667	0.0578312	0.916667	0.0260342	0.96	0.0360555	0.288898	0.429923	0.197797	0.331872	Rab family GTP-binding protein; contains the PEST signal sequence specific for proteolytic enzymes; may be involved in vesicular transport; overexpression leads to accumulation of Golgi-like cisternae with budding vesicles
YBR265W	TSC10	0.89	1.02	1.34	1.07	1.08	1.02	0.93	1.1	1.48	0.93	0.91	1.03	1.15	0.81	0.76	0.83	0.99	0.69	0.71	0.71	4	1.08	0.0946045	1.0325	0.0381609	1.0875	0.13344	0.8875	0.0887295	0.775	0.0718215	0.657898	0.964917	0.188299	0.0424603	3-ketosphinganine reductase; catalyzes the second step in phytosphingosine synthesis; essential for growth in the absence of exogenous dihydrosphingosine or phytosphingosine; localized to lipid droplets; member of short chain dehydrogenase/reductase protein family
YBR267W	REI1	0.93	0.96	1.3	0.98	0.61	0.96	0.93	1.07	0.52	1	0.86	0.97	0.54	1.02	0.9	1.09	1.03	1.03	1.06	0.9	4	1.0425	0.086446	0.8925	0.0988581	0.8375	0.110028	0.8875	0.122296	1.005	0.0357071	0.296887	0.193251	0.340586	0.702352	Cytoplasmic pre-60S factor; required for the correct recycling of shuttling factors Alb1, Arx1 and Tif6 at the end of the ribosomal large subunit biogenesis; involved in bud growth in the mitotic signaling network
YBR268W	MRPL37	1.13	0.99	1.31	1.13	0.92	0.97	0.81	1.08	0.92	0.97	1.01	1.16	0.66	0.94	1.1	1.11	0.62	0.95	0.92	0.98	4	1.14	0.0655744	0.945	0.0560506	1.015	0.0517204	0.9525	0.10499	0.8675	0.0834041	0.0645062	0.185108	0.18062	0.0424239	Mitochondrial ribosomal protein of the large subunit
YBR269C	SDH8	1.08		1.25	1.21	0.72		0.8	0.99	0.72		1	1.29	0.4		1.21	0.78	0.62		1.12	0.7	3	1.18	0.051316	0.836667	0.0800694	1.00333	0.164553	0.796667	0.233975	0.813333	0.155063	0.0225536	0.36333	0.184781	0.088142	Protein required for assembly of succinate dehydrogenase; interacts with flavinylated Sdh1p and may function as a chaperone for free Sdh1p, protecting its FAD cofactor from redox reactions before assembly of the complex; soluble protein of the mitochondrial matrix; respiratory defect of null mutant is functionally complemented by Drosophila and human orthologs
YBR272C	HSM3		0.96	1.29	1.06		0.93	1.01	0.99		0.95	0.95	1.18		1.02	1.08	1.03		1.08	0.97	0.89	3	1.10333	0.0976957	0.976667	0.024037	1.02667	0.0766667	1.04333	0.0185592	0.98	0.0550757	0.276496	0.570412	0.578811	0.333196	Evolutionarily conserved 19S regulatory particle assembly-chaperone; involved in the assembly of the base subcomplex of the 19S proteasomal regulatory particle (RP); involved in DNA mismatch repair during slow growth; weak similarity to Msh1p; structural study suggests Hsm3p is a scaffold protein for Rpt1p-Rpt2p complex formation; ortholog of human 19S subunit S5b
YBR273C	UBX7	0.94	0.95	1.35	1.1	0.85	0.95	0.96	1.03	0.9	0.95	0.93	1.07	0.79	0.91	1.09	1.13	0.72	0.91	0.98	0.91	4	1.085	0.0956121	0.9475	0.0370529	0.9625	0.0372771	0.98	0.0793725	0.88	0.0558271	0.228475	0.277646	0.430525	0.113544	UBX (ubiquitin regulatory X) domain-containing protein; interacts with Cdc48p; UBX7 has a paralog, UBX6, that arose from the whole genome duplication
YBR274W	CHK1	0.95	0.93	1.26	1.11	1.06	0.98	0.92	1.05	1.37	1.03	0.9	1.08	1.55	0.95	0.88	1.07	0.48	0.98	0.93	1.06	4	1.0625	0.0771767	1.0025	0.0327554	1.095	0.0992052	1.1125	0.151017	0.8625	0.13028	0.501097	0.804606	0.778066	0.234708	Serine/threonine kinase and DNA damage checkpoint effector; mediates cell cycle arrest via phosphorylation of Pds1p; phosphorylated by checkpoint signal transducer Mec1p; homolog of S. pombe and mammalian Chk1 checkpoint kinase
YBR275C	RIF1	1.1	1.04	1.64	0.99	1.21	0.91	0.93	0.99	1.12	0.96	0.72	1.03	0.96	0.93	1.06	1	1.03	0.97	0.92	0.95	4	1.1925	0.150852	1.01	0.0687992	0.9575	0.0856714	0.9875	0.0280995	0.9675	0.0232289	0.313205	0.224325	0.229997	0.190878	Protein that binds to the Rap1p C-terminus; acts synergistically with Rif2p to help control telomere length and establish telomeric silencing; involved in control of DNA replication; binds to replication origins to protect DNA at replication forks; contributes to resection of DNA double strand breaks (DSBs); deletion results in telomere elongation
YBR276C	PPS1	1.01	1.01	1.48	0.99	1.12	0.85	0.8	1.05	1.32	0.98	1.03	1.23	1.07	0.97	1.03	1.15	1.04	1	1.09	0.96	4	1.1225	0.11926	0.955	0.0770822	1.14	0.0807259	1.055	0.0377492	1.0225	0.0278014	0.282822	0.907249	0.608897	0.445355	Protein phosphatase; has specificity for serine, threonine, and tyrosine residues; has a role in the DNA synthesis phase of the cell cycle
YBR278W	DPB3		1.02	1.51			0.83	1.06			0.97	0.87			0.9	0.78			0.94	0.73		2	1.265	0.245	0.945	0.115	0.92	0.05	0.84	0.06	0.835	0.105	0.358587	0.301675	0.234048	0.24804	Third-largest subunit of DNA polymerase II (DNA polymerase epsilon); required to maintain fidelity of chromosomal replication and also for inheritance of telomeric silencing; stabilizes the interaction of Pol epsilon with primer-template DNA, positively affecting the processivity of the polymerase and exonuclease activities of Pol epsilon; mRNA abundance peaks at the G1/S boundary of the cell cyc…
YBR279W	PAF1	0.99	1.02	1.52	1.04	1.07	0.94	1.02	1.07	1.42	0.96	0.82	1.12	1.16	1.05	0.81	1.09	0.97	0.97	0.93	0.75	4	1.1425	0.126252	1.025	0.0306866	1.08	0.128841	1.0275	0.0759797	0.905	0.0525198	0.400663	0.740812	0.464795	0.133085	Component of the Paf1p complex involved in transcription elongation; binds to and modulates the activity of RNA polymerases I and II; required for expression of a subset of genes, including cell cycle-regulated genes; involved in SER3 repression by helping to maintain SRG1 transcription-dependent nucleosome occupancy; homolog of human PD2/hPAF1
YBR280C	SAF1	1.08	1.03	1.62	1.02	0.72	0.99	0.99	0.93	1.03	0.99	0.89	1.11	0.77	0.98	0.93	1	0.86	1.08	0.81	0.89	4	1.1875	0.144763	0.9075	0.06408	1.005	0.0457347	0.92	0.0521217	0.91	0.0590198	0.127359	0.274605	0.132768	0.126235	F-Box protein involved in proteasome-dependent degradation of Aah1p; involved in proteasome-dependent degradation of Aah1p during entry of cells into quiescence; interacts with Skp1
YBR281C	DUG2		0.97	1.29	1.07		0.89	0.93	1.18		1.01	0.93	1.17		0.96	1.04	1.21		1.05	1.09	1.15	3	1.11	0.0945163	1	0.0907377	1.03667	0.0705534	1.07	0.0737112	1.09667	0.0290593	0.448405	0.567785	0.755352	0.899251	Component of glutamine amidotransferase (GATase II); forms a complex with Dug3p to degrade glutathione (GSH) and other peptides containing a gamma-glu-X bond in an alternative pathway to GSH degradation by gamma-glutamyl transpeptidase (Ecm38p)
YBR282W	MRPL27	0.82		1.28	1.05	1.06		0.93	1.04	1.07		0.93	1.12	1.42		0.82	0.97	1.06		0.87	0.82	3	1.05	0.132791	1.01	0.0404145	1.04	0.0568624	1.07	0.180278	0.916667	0.0731057	0.787528	0.948132	0.933118	0.428747	Mitochondrial ribosomal protein of the large subunit; homolog of human Bcl-2 interacting protein BMRP
YBR283C	SSH1		1.04	1.23	1.08		0.92	0.89	1.15		0.98	0.98	1.04		0.94	1.02	1.08		0.94	1.05	1.02	3	1.11667	0.0578312	0.986667	0.0821246	1	0.02	1.01333	0.0405518	1.00333	0.0328295	0.265241	0.129256	0.217303	0.163535	Subunit of the Ssh1 translocon complex; Sec61p homolog involved in co-translational pathway of protein translocation; not essential
YBR286W	APE3	1.09	1.08	1.49	1.27	1.52	0.95	1.04	1.2	1.71	1.05	0.9	1.18	1.39	1.03	0.94	1.21	1.1	1.05	1.08	1.16	4	1.2325	0.096296	1.1775	0.125325	1.21	0.17621	1.1425	0.099781	1.0975	0.0232289	0.739727	0.914439	0.540353	0.221863	Vacuolar aminopeptidase Y; processed to mature form by Prb1p
YBR287W		0.91	0.91	1.34	0.97	1.6	0.93	0.93	0.89	2.01	1	0.92	1.02	1.87	1.06	1	0.73	1.04	1.19	1.11	1.4	4	1.0325	0.103471	1.0875	0.171093	1.2375	0.258405	1.165	0.245713	1.185	0.0779423	0.792488	0.489221	0.636886	0.283686	Protein of unknown function; green fluorescent protein (GFP)-fusion protein localizes to the ER; YBR287W is not an essential gene
YBR288C	APM3	0.94	1.01	1.42	1.14	0.9	0.95	0.89	1.13	1.1	0.96	1.04	1.08	1.18	0.99	1.08	1.1	1.1	1.03	1.03	1.02	4	1.1275	0.105938	0.9675	0.0557337	1.045	0.030957	1.0875	0.0390246	1.045	0.0184842	0.229796	0.483021	0.735231	0.472082	Mu3-like subunit of the clathrin associated protein complex (AP-3); functions in transport of alkaline phosphatase to the vacuole via the alternate pathway
YBR289W	SNF5	1.32	1.08	1.24	0.95	1.25	0.91	0.83	0.91	2.04	0.96	0.85	1.01	1.82	0.9	1.03	1.05	1.51	0.84	1.02	1.06	4	1.1475	0.082601	0.975	0.093586	1.215	0.277023	1.2	0.209324	1.1075	0.142442	0.21624	0.823133	0.823284	0.816154	Subunit of the SWI/SNF chromatin remodeling complex; involved in transcriptional regulation; functions interdependently in transcriptional activation with Snf2p and Snf6p; relocates to the cytosol under hypoxic conditions
YBR295W	PCA1	0.79	0.99	1.43	1.11	0.64	0.9	0.94	1.12	0.56	0.95	0.96	0.96	0.96	0.88	0.99	1.16	1.05	0.95	0.96	0.79	4	1.08	0.13404	0.9	0.098995	0.8575	0.0991947	0.9975	0.0589315	0.9375	0.054064	0.321542	0.230506	0.593553	0.362237	Cadmium transporting P-type ATPase; may also have a role in copper and iron homeostasis; stabilized by Cd binding, which prevents ubiquitination; S288C and other lab strains contain a G970R mutation which eliminates Cd transport function
YBR296C	PHO89		0.98	0.93	0.71		0.96	1.04	0.8		0.97	0.85	0.85		0.99	0.86	0.59		0.99	0.89	0.58	3	0.873333	0.0829324	0.933333	0.0705534	0.89	0.04	0.813333	0.117804	0.82	0.123423	0.610931	0.86516	0.698443	0.737973	Plasma membrane Na+/Pi cotransporter; active in early growth phase; similar to phosphate transporters of Neurospora crassa; transcription regulated by inorganic phosphate concentrations and Pho4p; mutations in related human transporter genes hPit1 and hPit2 are associated with hyperphosphatemia-induced calcification of vascular tissue and familial idiopathic basal ganglia calcification
YCL001W	RER1	0.91	0.97	1.32	1.07	1.7	0.98	0.91	1.1	2.14	0.91	0.89	1.02	1.9	0.91	1	1.14	1.04	0.92	1.1	1.08	4	1.0675	0.0904042	1.1725	0.180156	1.24	0.301358	1.2375	0.225846	1.035	0.0403113	0.621081	0.603292	0.510831	0.753815	Protein involved in retention of membrane proteins; including Sec12p, in the ER; localized to Golgi; functions as a retrieval receptor in returning membrane proteins to the ER
YCL004W	PGS1	1.01	0.95	1.24	1	0.41	1.11	0.92	0.89	0.98	1.09	1.15	1.53	0.73	1.07	1.02	0.95	0.6	0.93	1.03	1.29	4	1.05	0.0646787	0.8325	0.149018	1.1875	0.119469	0.9425	0.0749861	0.9625	0.142675	0.229102	0.350542	0.319349	0.596671	Phosphatidylglycerolphosphate synthase; catalyzes the synthesis of phosphatidylglycerolphosphate from CDP-diacylglycerol and sn-glycerol 3-phosphate in the first committed and rate-limiting step of cardiolipin biosynthesis
YCL005W-A	VMA9	0.96	1.07		1.09	1.15	0.88		0.91	1.2	0.98		1.04	0.97	0.9		0.91	0.97	0.94		1.11	3	1.04	0.0404145	0.98	0.08544	1.07333	0.0656591	0.926667	0.0218581	1.00667	0.0523874	0.560047	0.687784	0.0691976	0.640888	Vacuolar H+ ATPase subunit e of the V-ATPase V0 subcomplex; essential for vacuolar acidification; interacts with the V-ATPase assembly factor Vma21p in the ER; involved in V0 biogenesis
YCL008C	STP22		0.95	1.39	1.1		0.92	0.97	1.1		0.95	0.81	1.03		0.98	0.98	1.16		1.01	0.89	0.88	3	1.14667	0.129142	0.996667	0.0536449	0.93	0.064291	1.04	0.06	0.926667	0.0417665	0.343834	0.207531	0.495465	0.180359	Component of the ESCRT-I complex; ESCRT-I is involved in ubiquitin-dependent sorting of proteins into the endosome; prevents polyubiquitination of the arrestin-related protein Rim8p, thereby directing its monoubiquitination by Rsp5p; homologous to the mouse and human Tsg101 tumor susceptibility gene; mutants exhibit a Class E Vps phenotype;
YCL009C	ILV6	1.02	0.98	1.34	1.04	1.16	0.95	1.06	1.02	1.53	0.95	0.86	1.1	1.16	0.94	0.88	1.08	1.03	1.05	1.04	1.08	4	1.095	0.0826136	1.0475	0.0438511	1.11	0.148492	1.015	0.0639661	1.05	0.0108013	0.629678	0.932532	0.472904	0.60857	Regulatory subunit of acetolactate synthase; acetolactate synthase catalyzes the first step of branched-chain amino acid biosynthesis; enhances activity of the Ilv2p catalytic subunit, localizes to mitochondria
YCL010C	SGF29	0.97	0.87	1.37	1.04	0.4	1.04	0.92	0.98	0.44	0.91	0.91	1.13	0.52	0.75	0.9	1.17	1.12	0.77	0.94	0.89	4	1.0625	0.108272	0.835	0.147054	0.8475	0.145395	0.835	0.13629	0.93	0.0726865	0.259279	0.280451	0.239067	0.348816	Component of the HAT/Core module of the SAGA, SLIK, and ADA complexes; HAT/Core module also contains Gcn5p, Ngg1p, and Ada2p; binds methylated histone H3K4; involved in transcriptional regulation through SAGA and TBP recruitment to target promoters and H3 acetylation
YCL011C	GBP2	0.95	0.94	1.32	0.98	0.95	0.9	0.84	0.94	1.16	1.02	0.95	1.13	1.18	0.96	1.03	1.02	1.2	0.9	0.99	0.9	4	1.0475	0.09123	0.9075	0.0249583	1.065	0.048734	1.0475	0.046793	0.9975	0.0707549	0.189318	0.871203	1	0.680092	Poly(A+) RNA-binding protein; key surveillance factor for the selective export of spliced mRNAs from the nucleus to the cytoplasm; preference for intron-containing genes; similar to Npl3p; also binds single-stranded telomeric repeat sequence in vitro; relocalizes to the cytosol in response to hypoxia; GBP2 has a paralog, HRB1, that arose from the whole genome duplication
YCL012C		1.03	1	1.6		0.71	0.94	1.06		0.75	0.99	0.88		0.71	1.01	1.06		0.86	1.06	1.1		3	1.21	0.195192	0.903333	0.102686	0.873333	0.0693622	0.926667	0.109291	1.00667	0.0742369	0.236763	0.179439	0.27405	0.385356	Protein of unknown function; SWAT-GFP and mCherry fusion proteins localize to the endoplasmic reticulum and vacuole respectively; orthologs are present in S. bayanus, S. paradoxus and Ashbya gossypii; YCL012C is not an essential gene
YCL014W	BUD3	0.86	0.99	1.35	1.09	0.89	0.94	0.89	1.07	1.13	0.98	0.96	1.1	1.11	1.01	1	1.12	1.04	1.13	1.19	1.19	4	1.0725	0.103793	0.9475	0.0425	1.0425	0.0425	1.06	0.0318852	1.1375	0.0354436	0.307702	0.798055	0.912104	0.575058	Guanine nucleotide exchange factor (GEF) for Cdc42p; activates Cdc42p in early G1, accounting for the first stage of biphasic activation, with Cdc24p accounting for the second stage in late G1; involved in the Cdc42p-mediated assembly of the axial landmark that dictates the site for the next round of budding, resulting in the axial budding pattern observed in haploids; localizes with septins to t…
YCL016C	DCC1		1.04	1.56	1.1		0.93	1.08	0.87		0.97	0.81	0.85		0.98	0.92	1.25		1	0.77	0.9	3	1.23333	0.164249	0.96	0.06245	0.876667	0.048074	1.05	0.101489	0.89	0.0665833	0.194806	0.105537	0.396112	0.124778	Subunit of a complex with Ctf8p and Ctf18p; shares some components with Replication Factor C; required for sister chromatid cohesion and telomere length maintenance
YCL017C	NFS1	1	1.03	1.24	1.12	0.92	0.94	0.9	1.04	1.18	0.98	0.93	1.13	1.14	0.99	1.1	1.14	1.1	1.03	1.14	1.18	4	1.0975	0.0539097	0.95	0.0310913	1.055	0.0595119	1.0925	0.0354436	1.1125	0.0319831	0.0555105	0.615617	0.940747	0.818839	Cysteine desulfurase; involved in iron-sulfur cluster (Fe/S) biogenesis and in thio-modification of mitochondrial and cytoplasmic tRNAs; essential protein located predominantly in mitochondria
YCL018W	LEU2	0.93	1.02	1.41	1.04	0.84	0.89	0.98	0.99	1.02	0.94	0.93	0.91	1.3	1	0.98	0.98	1.01	1.05	1	0.93	4	1.1	0.106066	0.925	0.0361709	0.95	0.0241523	1.065	0.078475	0.9975	0.0249583	0.169405	0.217121	0.799679	0.383177	Beta-isopropylmalate dehydrogenase (IMDH); catalyzes the third step in the leucine biosynthesis pathway; can additionally catalyze the conversion of beta-ethylmalate into alpha-ketovalerate
YCL024W	KCC4	0.88	1.01	1.46	1.14	1.49	0.95	0.9	1.07	1.93	0.97	0.91	1.16	1.63	0.98	1.03	1.9	1.11	1.08	1.06	1.73	4	1.1225	0.12439	1.1025	0.134001	1.2425	0.235279	1.385	0.22644	1.245	0.161993	0.916462	0.667902	0.348817	0.570593	Protein kinase of the bud neck involved in the septin checkpoint; associates with septin proteins, negatively regulates Swe1p by phosphorylation, shows structural homology to bud neck kinases Gin4p and Hsl1p; KCC4 has a paralog, GIN4, that arose from the whole genome duplication
YCL025C	AGP1		0.98	1.23	1.27		0.88	0.84	1.21		1.02	0.86	1		0.98	1.15	1.48		1.08	1.33	0.69	3	1.16	0.0907377	0.976667	0.117237	0.96	0.0503322	1.20333	0.14678	1.03333	0.18622	0.283861	0.126181	0.814096	0.573932	Low-affinity amino acid permease with broad substrate range; involved in uptake of asparagine, glutamine, and other amino acids; expression regulated by SPS plasma membrane amino acid sensor system (Ssy1p-Ptr3p-Ssy5p); AGP1 has a paralog, GNP1, that arose from the whole genome duplication
YCL026C-B	HBN1	0.87	0.87	1.46	0.93	1.05	0.82	1.33	0.89	1.67	0.79	0.69	0.92	1.52	0.78	0.69	0.91	1.21	0.9	0.88	0.69	4	1.0325	0.1432	1.0225	0.113238	1.0175	0.222537	0.975	0.187194	0.92	0.107626	0.958095	0.956638	0.815383	0.553131	Protein of unknown function; similar to bacterial nitroreductases; green fluorescent protein (GFP)-fusion protein localizes to the cytoplasm and nucleus; protein becomes insoluble upon intracellular iron depletion; protein abundance increases in response to DNA replication stress
YCL028W	RNQ1	1	1.07	1.61	1.2	0.76	0.99	1.04	1.26	0.84	0.92	0.86	1.21	0.53	1.07	1.09	1.25	0.82	0.82	0.83	0.73	4	1.22	0.136443	1.0125	0.102581	0.9575	0.0858657	0.985	0.156924	0.8	0.0234521	0.269806	0.154589	0.301577	0.0229876	[PIN(+)] prion; an infectious protein conformation that is generally an ordered protein aggregate
YCL029C	BIK1	1.04	0.99	1.14	1.06	1.05	0.88	1.14	1.12	1	0.96	0.88	1.13	1.24	0.97	1.01	1.14	1.02	0.94	0.84	0.77	4	1.0575	0.0311916	1.0475	0.0590727	0.9925	0.0521816	1.09	0.0617792	0.8925	0.0549811	0.88591	0.326097	0.655216	0.0401076	Microtubule-associated protein; component of the interface between microtubules and kinetochore, involved in sister chromatid separation; essential in polyploid cells but not in haploid or diploid cells; ortholog of mammalian CLIP-170
YCL030C	HIS4	1.05	1.07	1.26	1.18	1.28	1.02	0.92	1.1	1.59	1.07	1	1.2	1.5	1.05	1.08	1.18	1.2	0.92	1.11	1.07	4	1.14	0.0491596	1.08	0.0761577	1.215	0.131688	1.2025	0.102987	1.075	0.0583809	0.532608	0.612821	0.603673	0.427083	Multifunctional enzyme containing phosphoribosyl-ATP pyrophosphatase; phosphoribosyl-AMP cyclohydrolase, and histidinol dehydrogenase activities; catalyzes the second, third, ninth and tenth steps in histidine biosynthesis
YCL031C	RRP7	0.74	0.98	1.24	1.02	0.89	0.83	0.9	1.03	0.88	1	0.87	1.08	1.43	0.9	0.85	1.05	0.94	1.11	0.96	0.8	4	0.995	0.102429	0.9125	0.042106	0.9575	0.0503943	1.0575	0.131236	0.9525	0.0634265	0.484448	0.753694	0.720257	0.736326	Essential protein involved in rRNA processing and ribosome biogenesis; protein abundance increases in response to DNA replication stress
YCL032W	STE50	1.14	0.94	1.24	1.01	2.01	0.91	1.01	0.97	2.42	0.95	0.94	1.05	1.75	0.93	0.92	0.96	1.17	1.02	0.92	0.9	4	1.0825	0.0668799	1.225	0.262472	1.34	0.360855	1.14	0.203511	1.0025	0.0616948	0.617687	0.509194	0.797368	0.413106	Adaptor protein for various signaling pathways; involved in mating response, invasive/filamentous growth, osmotolerance; acts as an adaptor that links G protein-associated Cdc42p-Ste20p complex to the effector Ste11p to modulate signal transduction
YCL033C	MXR2	0.79		1.47	0.99	0.95		0.98	1.01	1.04		0.97	1.08	1.35		0.94	0.96	1.14		1.05	0.79	3	1.08333	0.20177	0.98	0.0173205	1.03	0.0321455	1.08333	0.133458	0.993333	0.104934	0.636739	0.806954	1	0.7125	Methionine-R-sulfoxide reductase; involved in the response to oxidative stress; protects iron-sulfur clusters from oxidative inactivation along with MXR1; involved in the regulation of lifespan
YCL034W	LSB5	0.89	1.02	1.58	1.05	1.24	0.93	1	1.04	1.2	0.97	0.83	1.06	1.35	0.94	0.82	1.04	1	0.89	0.88	0.68	4	1.135	0.152343	1.0525	0.066505	1.015	0.0777282	1.0375	0.113459	0.8625	0.0666302	0.637331	0.509187	0.626094	0.15236	Protein involved in membrane-trafficking events at plasma membrane; interacts with actin regulators Sla1p and Las17p, ubiquitin, Arf3p to couple actin dynamics to membrane trafficking processes; similar structure to GGA family of proteins with N-terminal VHS domain and GAT domain; binds Las17p, which is homolog of human Wiskott-Aldrich Syndrome protein involved in actin patch assembly, actin poly…
YCL035C	GRX1	0.95	1.01	1.98	1.31	1.5	0.98	1.06	1.27	2.1	1	0.87	1.13	1.87	1.1	0.75	0.9	1.43	1.18	0.95	0.61	4	1.3125	0.236022	1.2025	0.116503	1.275	0.280074	1.155	0.248881	1.0425	0.174326	0.690551	0.921787	0.662266	0.392971	Glutathione-dependent disulfide oxidoreductase; hydroperoxide and superoxide-radical responsive, heat-stable, with active site cysteine pair; protects cells from oxidative damage; GRX1 has a paralog, GRX2, that arose from the whole genome duplication; protein abundance increases in response to DNA replication stress
YCL036W	GFD2	1.09	0.93	1.24	1.15	1.61	0.87	0.95	1.14	2.91	0.98	0.94	1.1	1.97	1.05	0.9	1.09	1.35	0.98	0.86	0.64	4	1.1025	0.0652399	1.1425	0.1658	1.4825	0.477046	1.2525	0.242637	0.9575	0.14857	0.829818	0.460023	0.572329	0.405943	Protein of unknown function; identified as a high-copy suppressor of a dbp5 mutation; GFD2 has a paralog, YDR514C, that arose from the whole genome duplication
YCL037C	SRO9	1.04	0.98	1.34	1.04	1.14	0.96	0.96	1.09	0.95	0.91	0.91	1.15	0.68	1.04	0.82	1.19	0.67	0.91	0.92	0.75	4	1.1	0.0812404	1.0375	0.0458939	0.98	0.0574456	0.9325	0.113385	0.8125	0.0614241	0.527888	0.273195	0.275064	0.0302407	Cytoplasmic RNA-binding protein; shuttles between nucleus and cytoplasm and is exported from the nucleus in an mRNA export-dependent manner; associates with translating ribosomes; involved in heme regulation of Hap1p as a component of the HMC complex, also involved in the organization of actin filaments; contains a La motif; SRO9 has a paralog, SLF1, that arose from the whole genome duplication
YCL039W	GID7	1.07	0.96	1.59	1.05	1.23	0.83	0.84	1.11	1.48	0.96	1.01	1.14	1.41	0.93	1.11	1.32	1.1	1.02	1.14	0.66	4	1.1675	0.14285	1.0025	0.099781	1.1475	0.117145	1.1925	0.107732	0.98	0.109545	0.380236	0.917319	0.893448	0.337751	Subunit of GID Complex that binds directly to central component Vid30p; GID complex is involved in proteasome-dependent catabolite inactivation of fructose-1,6-bisphosphatase; Gid7p contains six WD40 repeats; computational analysis suggests that Gid7p and Moh1p have similar functions
YCL040W	GLK1	1.18	1.17	1.44	1.27	1.59	1.02	0.9	1.11	2.37	1.03	0.99	1.12	1.98	1.01	1.02	1.09	1.6	1.07	0.91	0.9	4	1.265	0.0625167	1.155	0.151245	1.3775	0.331948	1.275	0.235673	1.12	0.164671	0.526515	0.750424	0.968616	0.44187	Glucokinase; catalyzes the phosphorylation of glucose at C6 in the first irreversible step of glucose metabolism; one of three glucose phosphorylating enzymes; expression regulated by non-fermentable carbon sources; GLK1 has a paralog, EMI2, that arose from the whole genome duplication
YCL043C	PDI1	0.93	0.98	1.51	1.09	1.34	0.92	1.21	1.08	1.68	0.89	0.79	1.08	1.46	0.91	0.83	1.12	1.06	0.9	0.92	0.63	4	1.1275	0.131806	1.1375	0.0898494	1.11	0.19929	1.08	0.140653	0.8775	0.0898494	0.95205	0.943994	0.81357	0.168106	Protein disulfide isomerase; multifunctional oxidoreductase of the ER lumen, essential for disulfide bond formation in secretory and cell-surface proteins, processing of non-native disulfide bonds; Ero1p activator; complexes with exomannosidase, Mnl1p to facilitate the recognition of misfolded glycoproteins and the trimming of glycan Man8GlcNAc2 to Man7GlcNAc2 on substrates, thereby accelerating …
YCL044C	MGR1	0.98	1	1.47	1.08	0.48	0.93	0.8	1.19	0.47	0.95	0.96	1.13	0.31	1	1.06	1.13	0.65	0.92	0.88	0.69	4	1.1325	0.114555	0.85	0.147592	0.8775	0.141973	0.875	0.190197	0.785	0.0673919	0.181277	0.21166	0.290213	0.0398744	Subunit of the mitochondrial (mt) i-AAA protease supercomplex; i-AAA degrades misfolded mitochondrial proteins; forms a subcomplex with Mgr3p that binds to substrates to facilitate proteolysis; required for growth of cells lacking mtDNA
YCL045C	EMC1	0.91	0.99	1.29	1.08	1.18	0.94	0.91	1.06	1.46	0.98	0.95	1.05	1.35	1	1.04	1.16	1.08	1	1.1	1.09	4	1.0675	0.0818917	1.0225	0.0616948	1.11	0.118533	1.1375	0.0785679	1.0675	0.0228674	0.676102	0.777939	0.560019	1	Member of conserved endoplasmic reticulum membrane complex; involved in efficient folding of proteins in the ER; null mutant displays induction of the unfolded protein response; interacts with Gal80p; homologous to worm H17B01.4/EMC-1, fly CG2943, and human KIAA0090
YCL047C	POF1		0.95	1.79	1.05		0.93	1.05	1.07		0.96	0.83	1.19		0.96	0.88	1.15		1.03	0.96	1.03	3	1.26333	0.264911	1.01667	0.0437163	0.993333	0.105251	0.996667	0.0800694	1.00667	0.0233333	0.410235	0.397176	0.389825	0.389128	Nicotinamide mononucleotide-specific adenylyltransferase (NMNAT); catalyzes the conversion of nicotinamide mononucleotide (NMN) to nicotinamide adenine dinucleotide (NAD+); role in the nicotinamide riboside (NR) salvage pathway of NAD+ biosynthesis; involved in NR and NAD+ homeostasis; ATPase involved in protein quality control and filamentation pathways; interacts physically with Kss1p and suppr…
YCL050C	APA1	0.89	0.95	1.2	1.21	1.1	1.01	1.05	1.16	1.3	1	0.88	1.18	1.49	0.92	0.93	0.98	1.18	0.9	0.77	0.61	4	1.0625	0.0832041	1.08	0.0324037	1.09	0.0932738	1.08	0.137295	0.865	0.120589	0.851089	0.833155	0.916751	0.226307	AP4A phosphorylase; bifunctional diadenosine 5',5'''-P1,P4-tetraphosphate phosphorylase and ADP sulfurylase involved in catabolism of bis(5'-nucleosidyl) tetraphosphates; catalyzes phosphorolysis of dinucleoside oligophosphates, cleaving substrates' alpha/beta-anhydride bond and introducing Pi into the beta-position of the corresponding NDP formed; protein abundance increases under DNA replicatio…
YCL051W	LRE1	0.93	1.01	1.49	1.09	1.46	0.78	1.01	1.03	2.1	1.08	0.92	1.14	2.16	1.04	0.92	1.14	0.95	0.82	0.9	1.11	4	1.13	0.124365	1.07	0.141833	1.31	0.267395	1.315	0.285234	0.945	0.0611692	0.761208	0.564003	0.573873	0.230347	Protein involved in control of cell wall structure and stress response; direct inhibitor of the nuclear Dbf2 related (NDR) kinase Cbk1p-Mob2p; overproduction confers resistance to cell-wall degrading enzymes; exhibits genetic interactions with genes involved in the cell wall integrity pathway; LRE1 has a paralog, HLR1, that arose from the whole genome duplication
YCL052C	PBN1	0.86	0.99	1.39	1.13	0.96	0.92	1.01	1.05	1.06	0.96	1	1.12	1.09	0.95	0.95	1.09	1.03	0.91	1	1.15	4	1.0925	0.113459	0.985	0.0284312	1.035	0.035	1.02	0.0404145	1.0225	0.0495606	0.39351	0.645361	0.56924	0.592314	Component of glycosylphosphatidylinositol-mannosyltransferase I; essential component; required for the autocatalytic post-translational processing of the protease B precursor Prb1p; localizes to ER in lumenal orientation; homolog of mammalian PIG-X
YCL054W	SPB1	1.03	0.98	1.26	1.07	0.76	0.92	0.94	1.1	0.81	1.01	0.96	1.13	0.63	0.97	1.02	1.1	0.9	1	1.04	1.1	4	1.085	0.0611692	0.93	0.0695222	0.9775	0.0662539	0.93	0.103521	1.01	0.0420317	0.145186	0.278211	0.244842	0.351241	AdoMet-dependent methyltransferase; involved in rRNA processing and 60S ribosomal subunit maturation; methylates G2922 in the tRNA docking site of the large subunit rRNA and in the absence of snR52, U2921; suppressor of PAB1 mutants
YCL057C-A	MIC10	0.85	0.9	1.34	1.17	0.98	0.93	0.84	1.02	0.75	1.01	0.91	1.14	0.99	0.83	0.98	1.09	0.45	0.84	1.09	1.06	4	1.065	0.115506	0.9425	0.0388104	0.9525	0.0822977	0.9725	0.0535996	0.86	0.147592	0.353551	0.457857	0.494931	0.315991	Conserved component of the MICOS complex; MICOS (formerly MINOS or MitOS) is a mitochondrial inner membrane complex that extends into the intermembrane space and has a role in the maintenance of crista junctions, inner membrane architecture, and formation of contact sites to the outer membrane; forms a subcomplex with Mic12p and Mic27p whose assembly and stability requires cardiolipin; homo-oligo…
YCL057W	PRD1	1	1.03	1.26	1.09	1.54	0.97	1.03	1.01	2.11	0.97	0.89	1.07	1.8	0.97	1.01	1.05	1.08	0.9	1.02	0.94	4	1.095	0.0580948	1.1375	0.134745	1.26	0.285715	1.2075	0.198174	0.985	0.0403113	0.781842	0.591969	0.60556	0.170796	Zinc metalloendopeptidase; found in the cytoplasm and intermembrane space of mitochondria; with Cym1p, involved in degradation of mitochondrial proteins and of presequence peptides cleaved from imported proteins; protein abundance increases in response to DNA replication stress
YCL059C	KRR1	0.86	0.94	1.15	0.98	1.05	0.94	1.02	1.04	1.08	0.97	0.89	1.1	1.33	0.98	0.94	1.06	0.82	0.89	0.93	0.87	4	0.9825	0.0611521	1.0125	0.0249583	1.01	0.0491596	1.0775	0.0877853	0.8775	0.0228674	0.665648	0.737948	0.408738	0.158902	Nucleolar protein required for rRNA synthesis and ribosomal assembly; required for the synthesis of 18S rRNA and for the assembly of 40S ribosomal subunit; essential gene
YCL061C	MRC1	0.95	0.96	1.5	1.06	0.91	0.91	0.85	0.93	1.22	0.93	0.86	1.1	1.05	0.94	0.99	1.05	1.2	1.06	0.98	1.21	4	1.1175	0.129896	0.9	0.0173205	1.0275	0.0815858	1.0075	0.0265754	1.1125	0.0558831	0.148038	0.578776	0.438493	0.972941	S-phase checkpoint protein required for DNA replication; couples DNA helicase and polymerase; interacts with and stabilizes Pol2p at stalled replication forks during stress, where it forms a pausing complex with Tof1p and is phosphorylated by Mec1p; defines a novel S-phase checkpoint with Hog1p that coordinates DNA replication and transcription upon osmostress; protects uncapped telomeres; Dia2p-…
YCL064C	CHA1	0.91	1.06	1.27	0.95	1.17	0.93	0.93	0.94	1.55	0.97	0.92	0.88	1.27	0.95	0.98	0.78	0.81	0.89	0.85	0.73	4	1.0475	0.0806613	0.9925	0.0592136	1.08	0.157745	0.995	0.101694	0.82	0.0341565	0.602398	0.860496	0.699891	0.0408168	Catabolic L-serine (L-threonine) deaminase; catalyzes the degradation of both L-serine and L-threonine; required to use serine or threonine as the sole nitrogen source, transcriptionally induced by serine and threonine
YCR002C	CDC10	1.06	0.96	1.57	1.04	1.82	0.93	1.09	0.99	2.51	0.88	0.85	1.09	1.7	0.94	0.85	1.06	1.12	0.91	0.95	0.97	4	1.1575	0.139187	1.2075	0.206816	1.3325	0.396114	1.1375	0.19237	0.9875	0.0458939	0.847661	0.691319	0.935613	0.290135	Component of the septin ring, required for cytokinesis; septins are GTP-binding proteins that assemble into rod-like hetero-oligomers that can associate to form filaments; septin rings at the mother-bud neck act as scaffolds for recruiting cell division factors and as barriers to prevent diffusion of specific proteins between mother and daughter cells; N-terminus interacts with phosphatidylinosit…
YCR003W	MRPL32	0.95	1.01	1.44	0.95	1.55	0.94	1.33	1.12	1.48	1.04	1	1	1.41	1.03	0.91	0.97	0.99	0.99	1.05	0.63	4	1.0875	0.118348	1.235	0.131814	1.13	0.117047	1.08	0.112694	0.915	0.0960469	0.436929	0.806996	0.964884	0.300932	Mitochondrial ribosomal protein of the large subunit; protein abundance increases in response to DNA replication stress
YCR004C	YCP4	1.1	1.02	1.25	1.15	1.56	1.01	0.86	1.1	1.73	1.03	1.14	1.11	1.15	0.96	1.14	1.07	0.91	0.95	1.23	1.23	4	1.13	0.0481318	1.1325	0.150852	1.2525	0.160851	1.08	0.0437798	1.08	0.0869866	0.987915	0.493116	0.471361	0.632929	Protein of unknown function; has sequence and structural similarity to flavodoxins; predicted to be palmitoylated; the authentic, non-tagged protein is detected in highly purified mitochondria in high-throughput studies
YCR005C	CIT2	1.19	1.07	1.39	1.05	0.68	0.82	0.89	1.04	0.76	1.06	1.03	1.25	0.66	0.73	1.13	1.6	0.74	0.94	1.34	2.07	4	1.175	0.0780491	0.8575	0.0748749	1.025	0.100871	1.03	0.216372	1.2725	0.293637	0.0260981	0.284103	0.55168	0.759169	Citrate synthase, peroxisomal isozyme involved in glyoxylate cycle; catalyzes condensation of acetyl coenzyme A and oxaloacetate to form citrate; expression is controlled by Rtg1p and Rtg2p transcription factors; SCF-Ucc1 regulates level of Cit2p to maintain citrate homeostasis; oxaloacetate-dependent positive feedback loop inhibits Cit2p ubiquitination; CIT2 has a paralog, CIT1, that arose from …
YCR008W	SAT4	0.97	0.93	1.41	1.04	0.77	0.89	0.74	0.99	0.82	1.11	1.26	1.1	0.86	1	0.56	1.05	0.84	0.95	0.9	1.25	4	1.0875	0.109877	0.8475	0.0575	1.0725	0.0917765	0.8675	0.110104	0.985	0.0911501	0.101101	0.919969	0.206997	0.499762	Ser/Thr protein kinase involved in salt tolerance; funtions in regulation of Trk1p-Trk2p potassium transporter; overexpression affects the Fe-S and lipoamide containing proteins in the mitochondrion; required for lipoylation of Lat1p, Kgd2p and Gcv3p; partially redundant with Hal5p; has similarity to Npr1p; localizes to the cytoplasm and mitochondrion
YCR009C	RVS161	0.92	0.97	1.42	1.05	1.06	0.96	1.09	1.06	1.3	0.93	0.88	1.08	1.32	1	0.92	1.17	0.99	1.04	1.05	0.86	4	1.09	0.113211	1.0425	0.0283945	1.0475	0.0942846	1.1025	0.0892912	0.985	0.0436845	0.698153	0.782695	0.933736	0.420126	Amphiphysin-like lipid raft protein; N-BAR domain protein that interacts with Rvs167p and regulates polarization of the actin cytoskeleton, endocytosis, cell polarity, cell fusion and viability following starvation or osmotic stress
YCR011C	ADP1	0.95	1.03	1.25	1.14	0.47	0.89	0.89	1.09	0.36	0.99	0.85	0.92	0.34	0.97	1.04	1.55	0.6	1.05	1.06	1.26	4	1.0925	0.0653676	0.835	0.13048	0.78	0.142887	0.975	0.248009	0.9925	0.139486	0.128105	0.0938708	0.662984	0.540266	Putative ATP-dependent permease of the ABC transporter family
YCR012W	PGK1	0.94	0.93	1.47	1.11	0.93	0.98	1	1.08	1.07	0.9	0.84	1.05	1.07	0.92	0.83	1.1	1.11	1.08	0.85	0.89	4	1.1125	0.12612	0.9975	0.0311916	0.965	0.0563471	0.98	0.0636396	0.9825	0.0657489	0.410137	0.326679	0.384477	0.395952	3-phosphoglycerate kinase; catalyzes transfer of high-energy phosphoryl groups from the acyl phosphate of 1,3-bisphosphoglycerate to ADP to produce ATP; key enzyme in glycolysis and gluconeogenesis
YCR014C	POL4	0.97	1.03	1.7	1.17	0.74	0.9	0.91	1.25	0.78	0.96	0.83	0.98	0.63	0.81	1.13	1.23	1.02	1.11	0.96	0.68	4	1.2175	0.166201	0.95	0.107316	0.8875	0.0488834	0.95	0.139284	0.9425	0.0927699	0.225076	0.105457	0.263487	0.198641	DNA polymerase IV; undergoes pair-wise interactions with Dnl4p-Lif1p and Rad27p to mediate repair of DNA double-strand breaks by non-homologous end joining (NHEJ); homologous to mammalian DNA polymerase beta
YCR015C	CTO1	0.78	0.86	1.54	1.13	1	0.89	0.99	1.09	0.73	0.86	0.89	1.18	0.75	0.91	0.9	1.34	0.69	1.03	1.07	1.08	4	1.0775	0.171385	0.9925	0.0409013	0.915	0.0949122	0.975	0.12705	0.9675	0.0931285	0.646608	0.438593	0.647923	0.593227	Protein required for cold tolerance; involved in phosphate uptake; YCR015C is not an essential gene
YCR016W		0.9	0.93	1.42	1.03	1.57	0.91	1.13	1.12	1.8	0.89	0.81	1.07	1.82	0.94	0.85	1.15	1.31	1	0.99	0.82	4	1.07	0.119931	1.1825	0.138767	1.1425	0.225809	1.19	0.219203	1.03	0.102062	0.562143	0.786281	0.648053	0.807976	Putative protein of unknown function; green fluorescent protein (GFP)-fusion protein localizes to the nucleolus and nucleus; predicted to be involved in ribosome biogenesis
YCR017C	CWH43	1.05	1.04	1.34	1.06	1.46	0.87	0.91	1.01	1.6	0.94	0.91	1.07	1.6	0.81	0.92	1.05	1.11	0.95	1.06	1.02	4	1.1225	0.0726149	1.0625	0.135731	1.13	0.160468	1.095	0.175333	1.035	0.0337886	0.710162	0.967417	0.889529	0.316524	GPI lipid remodelase; responsible for introducing ceramides into GPI anchors having a C26:0 fatty acid in sn-2 of the glycerol moiety; can also use lyso-GPI protein anchors and various base resistant lipids as substrates; contains 14-16 transmembrane segments and several putative glycosylation and phosphorylation sites; null mutation is synthetically lethal with pkc1 deletion
YCR020C-A	MAK31		1.01		1.08		0.96		1.13		0.97		1.13		0.91		1.11		0.9		0.8	2	1.045	0.035	1.045	0.085	1.05	0.08	1.01	0.1	0.85	0.05	1	0.959544	0.772531	0.0855746	Non-catalytic subunit of N-terminal acetyltransferase of the NatC type; required for replication of dsRNA virus; member of the Sm protein family
YCR020W-B	HTL1	1.32	0.77	1.61	1.21	1.16	0.95	1.1	1.28	1.77	1.49	0.75	0.98	1.21	1.44	0.52	0.95	1.09	1.19	0.84	0.63	4	1.2275	0.174278	1.1225	0.0686021	1.2475	0.232894	1.03	0.197273	0.9375	0.126186	0.595358	0.947418	0.481452	0.226381	Component of the RSC chromatin remodeling complex; RSC functions in transcriptional regulation and elongation, chromosome stability, and establishing sister chromatid cohesion; involved in telomere maintenance
YCR023C			0.92	1.59	0.97		0.95	0.82	1.05		0.89	1.06	1		1.02	1.11	0.99		1.1	0.92	0.87	3	1.16	0.215484	0.94	0.0665833	0.983333	0.0497773	1.04	0.0360555	0.963333	0.0698411	0.38457	0.469136	0.612055	0.434266	Vacuolar membrane protein of unknown function; member of the multidrug resistance family; YCR023C is not an essential gene
YCR024C	SLM5	0.78	1.05	1.62	0.99	0.88	0.95	0.8	1.06	1.02	0.96	1.07	1.16	0.94	0.91	1	0.97	0.92	0.93	0.94	0.85	4	1.11	0.179583	0.9225	0.0551324	1.0525	0.0423035	0.955	0.0193649	0.91	0.0204124	0.356762	0.765847	0.423766	0.310863	Mitochondrial asparaginyl-tRNA synthetase
YCR026C	NPP1			1.41	1.07			1.01	1.1			0.92	1.05			1.18	1.05			0.89	0.81	2	1.24	0.17	1.055	0.045	0.985	0.065	1.115	0.065	0.85	0.04	0.403148	0.2962	0.563148	0.155163	Nucleotide pyrophosphatase/phosphodiesterase; mediates extracellular nucleotide phosphate hydrolysis along with Npp2p and Pho5p; activity and expression enhanced during conditions of phosphate starvation; involved in spore wall assembly; NPP1 has a paralog, NPP2, that arose from the whole genome duplication, and an npp1 npp2 double mutant exhibits reduced dityrosine fluorescence relative to the s…
YCR027C	RHB1	0.9	1.05	1.08	0.93	1.29	0.9	1	0.98	1.9	1.01	0.9	1.12	1.83	0.98	1.01	1.17	1.35	1.03	1.13	0.99	4	0.99	0.0441588	1.0425	0.0852814	1.2325	0.226987	1.2475	0.198594	1.125	0.0805709	0.604325	0.334717	0.252545	0.192134	Putative Rheb-related GTPase; involved in regulating canavanine resistance and arginine uptake; member of the Ras superfamily of G-proteins
YCR028C-A	RIM1	0.97	0.96	1.72	1.16	1.01	0.97	1.08	1.17	1.24	0.94	0.83	1.07	0.87	0.93	0.76	1.07	0.96	0.92	0.88	0.68	4	1.2025	0.17853	1.0575	0.0438511	1.02	0.0882232	0.9075	0.0645981	0.86	0.0621825	0.460282	0.394775	0.171226	0.119992	ssDNA-binding protein essential for mitochondrial genome maintenance; involved in mitochondrial DNA replication; stimulates utilization by Mip1p DNA polymerase of RNA primers synthesized by Rpo41p
YCR030C	SYP1	1.07	1.04	1.23	1.13	0.99	0.92	0.91	1.08	1.08	1	0.95	1.08	0.84	0.94	1.06	1.12	0.8	1.02	1.09	1.16	4	1.1175	0.0419076	0.975	0.0392641	1.0275	0.0319831	0.99	0.06245	1.0175	0.0779289	0.0477154	0.138654	0.140952	0.301551	Negative regulator of WASP-Arp23 complex; involved in endocytic site formation; directly inhibits Las17p stimulation of Arp23 complex-mediated actin assembly in vitro; may regulate assembly and disassembly of the septin ring; colocalizes and interacts with septin subunits; potential role in actin cytoskeletal organization
YCR031C	RPS14A		0.81		0.85		0.92	0	0.77		0.95		1.45		1.03	0	0.97		0.74		1.42	2.4	0.83	0.02	0.563333	0.284976	1.2	0.25	0.666667	0.333783	1.08	0.34	0.52129	0.278109	0.730046	0.539322	Protein component of the small (40S) ribosomal subunit; required for ribosome assembly and 20S pre-rRNA processing; mutations confer cryptopleurine resistance; homologous to mammalian ribosomal protein S14 and bacterial S11; RPS14A has a paralog, RPS14B, that arose from the whole genome duplication
YCR032W	BPH1	0.95	1.02	1.45	1.15	1.05	0.88	1.27	1.16	1.16	0.96	0.77	1.09	1.04	0.94	1.32	1.34	0.98	1.09	1.13	0.84	4	1.1425	0.110557	1.09	0.0831665	0.995	0.0856835	1.16	0.100333	1.01	0.0649359	0.717397	0.332244	0.910514	0.341258	Protein homologous to Chediak-Higashi syndrome and Beige proteins; both of which are implicated in disease syndromes in human and mouse, respectively, due to defective lysosomal trafficking; mutant phenotype and genetic interactions suggest a role in protein sorting
YCR033W	SNT1	1.27	1.03	1.34	1.05	1.66	0.92	0.88	1	1.33	0.95	0.98	1.17	1.06	0.95	1.05	1.04	0.91	0.96	1	1.06	4	1.1725	0.0779289	1.115	0.183371	1.1075	0.0887295	1.025	0.0253311	0.9825	0.0317214	0.782605	0.601908	0.121945	0.0647079	Subunit of the Set3C deacetylase complex; interacts directly with the Set3C subunit, Sif2p; putative DNA-binding protein; mutant has increased aneuploidy tolerance; relocalizes to the cytosol in response to hypoxia
YCR034W	ELO2	0.97	1.07	0.94	1.15	0.67	0.86	0.71	1.16	0.67	0.82	0.82	1.09	0.83	0.91	1.17	1.36	1.01	1.16	1.1	1	4	1.0325	0.0480234	0.85	0.111131	0.85	0.0874643	1.0675	0.121544	1.0675	0.0381608	0.182411	0.117149	0.797811	0.588988	Fatty acid elongase, involved in sphingolipid biosynthesis; acts on fatty acids of up to 24 carbons in length; mutations have regulatory effects on 1,3-beta-glucan synthase, vacuolar ATPase, and the secretory pathway; ELO2 has a paralog, ELO1, that arose from the whole genome duplication; lethality of the elo2 elo3 double null mutation is functionally complemented by human ELOVL1 and weakly compl…
YCR035C	RRP43		0.94	1.39	0.99		0.93	0.87	0.87		0.98	0.96	1.18		0.91	0.98	1.08		0.98	0.98	1.13	3	1.10667	0.1424	0.89	0.02	1.04	0.0702377	0.99	0.0493288	1.03	0.05	0.206349	0.696153	0.482051	0.638196	Exosome non-catalytic core component; involved in 3'-5' RNA processing and degradation in both the nucleus and the cytoplasm; has similarity to E. coli RNase PH and to human hRrp43p (OIP2, EXOSC8); protein abundance increases in response to DNA replication stress
YCR036W	RBK1	0.91	1.03	1.51	1.07	1.13	0.99	0.98	1.05	1.58	0.93	0.78	1.09	1.71	0.94	0.93	1.07	1.32	0.9	0.92	0.82	4	1.13	0.131149	1.0375	0.0344903	1.095	0.173614	1.1625	0.185264	0.99	0.112101	0.520616	0.877484	0.890835	0.448092	Ribokinase, phosphorylates ribose to riboseâ€5â€phosphate; required for recycling ribose during nucleotide metabolism
YCR042C	TAF2	1.04	0.98	1.57	0.79	0.9	0.91	0.96	1.39	1.06	0.95	0.91	0.95	1.21	1.03	0.99	1.19	1.2	1.03	0.97	0.36	4	1.095	0.167058	1.04	0.117402	0.9675	0.0322426	1.105	0.0556028	0.89	0.183258	0.796674	0.481965	0.956552	0.44004	TFIID subunit (150 kDa); involved in RNA polymerase II transcription initiation
YCR043C			1.02	0.88	1		0.83	0.95	1.1		0.9	0.79	0.97		0.92	0.94	1.08		1	0.84	0.91	3	0.966667	0.0437163	0.96	0.0781025	0.886667	0.0523874	0.98	0.0503322	0.916667	0.0463082	0.944202	0.306068	0.851237	0.476269	Putative protein of unknown function; green fluorescent protein (GFP)-fusion protein localizes to the Golgi apparatus; YCR043C is not an essential gene
YCR044C	PER1		1.07		0.99		0.76		1.11		1		1.05		0.96		1.16		0.91		0.99	2	1.03	0.04	0.935	0.175	1.025	0.025	1.06	0.1	0.95	0.04	0.649528	0.925256	0.806753	0.292893	Protein of the endoplasmic reticulum; required for GPI-phospholipase A2 activity that remodels the GPI anchor as a prerequisite for association of GPI-anchored proteins with lipid rafts; functionally complemented by human ortholog PERLD1
YCR046C	IMG1	0.98	1.03	1.35	1.09	1.19	0.87	0.94	1.05	1.8	0.93	0.84	1.05	1.4	0.85	0.73	1.09	1.11	0.91	0.81	0.99	4	1.1125	0.0822977	1.0125	0.0698063	1.155	0.21926	1.0175	0.147839	0.955	0.0634429	0.389862	0.861973	0.594817	0.18038	Mitochondrial ribosomal protein of the large subunit; required for respiration and for maintenance of the mitochondrial genome
YCR048W	ARE1	0.74	0.93	1.41	0.9	0.83	0.99	1	1.11	0.71	1.14	0.88	0.89	1.23	1.06	0.84	1.31	1.03	1.06	0.74	0.8	4	0.995	0.144482	0.9825	0.0576448	0.905	0.0885532	1.11	0.104003	0.9075	0.0805579	0.938567	0.614426	0.542189	0.615828	Acyl-CoA:sterol acyltransferase; endoplasmic reticulum enzyme that contributes the major sterol esterification activity in the absence of oxygen; ARE1 has a paralog, ARE2, that arose from the whole genome duplication
YCR051W		0.97	0.94	1.38	1.09	1.15	0.9	1.16	1.01	1.27	0.87	0.85	1.18	1.17	0.91	1.17	1.08	1.23	1.02	1.09	0.7	4	1.095	0.100374	1.055	0.0619812	1.0425	0.107034	1.0825	0.0612882	1.01	0.112175	0.746107	0.732752	0.918819	0.592757	Putative protein of unknown function; green fluorescent protein (GFP)-fusion protein localizes to the cytoplasm and nucleus; contains ankyrin (Ank) repeats; YCR051W is not an essential gene
YCR052W	RSC6		0.97	1.27	1.04		0.96	1.01	1.06		0.95	1	1.09		0.97	0.95	1.11		0.91	0.94	0.73	3	1.09333	0.0906152	1.01	0.0288675	1.01333	0.0409607	1.01	0.0503322	0.86	0.0655744	0.430364	0.466212	0.466489	0.105298	Component of the RSC chromatin remodeling complex; essential for mitotic growth; RSC6 has a paralog, SNF12, that arose from the whole genome duplication
YCR053W	THR4	0.94	0.95	1.2	0.98	1.53	0.98	1.16	1.04	2.12	0.93	0.84	1.08	1.93	1	1.01	1.14	1.39	1.01	0.97	0.88	4	1.0175	0.0614241	1.1775	0.123314	1.2425	0.296658	1.27	0.222299	1.0625	0.1125	0.28959	0.485716	0.315581	0.737528	Threonine synthase; conserved protein that catalyzes formation of threonine from O-phosphohomoserine; expression is regulated by the GCN4-mediated general amino acid control pathway
YCR054C	CTR86	1.19	1.07	1.4	1.06	1.28	0.97	0.81	1.14	1.69	0.98	1.04	1.1	0.96	1.09	1.57	1.11	1.03	1.21	1.75	0.89	4	1.18	0.0790569	1.05	0.102062	1.2025	0.164336	1.1825	0.133378	1.22	0.188414	0.352815	0.905835	0.987658	0.851257	Essential protein of unknown function; with orthologs in Ashbya gossypii and Candida albicans; similar to human ATXN10, mutations in which cause spinocerebellar ataxia type 10; codon usage corresponds to that observed for yeast genes expressed at low levels; relative distribution to the nucleus increases upon DNA replication stress
YCR057C	PWP2	0.86	0.95	1.19	1.09	1.2	0.89	0.94	1.1	1.57	0.96	0.9	1.11	1.44	0.97	1.18	1.22	1.22	0.97	1.26	0.87	4	1.0225	0.0731864	1.0325	0.0715746	1.135	0.151575	1.2025	0.096296	1.08	0.0949561	0.925363	0.528754	0.187265	0.648481	Conserved 90S pre-ribosomal component; essential for proper endonucleolytic cleavage of the 35 S rRNA precursor at A0, A1, and A2 sites; contains eight WD-repeats; PWP2 deletion leads to defects in cell cycle and bud morphogenesis
YCR059C	YIH1			0.99	1.23			1.28	0.99			0.9	1.25			0.68	1.69			0.91	1.17	2	1.11	0.12	1.135	0.145	1.075	0.175	1.185	0.505	1.04	0.13	0.906489	0.884151	0.898358	0.73057	Negative regulator of eIF2 kinase Gcn2p; competes with Gcn2p for binding to Gcn1p; may contribute to regulation of translation in response to starvation via regulation of Gcn2p; binds to monomeric actin and to ribosomes and polyribosomes; ortholog of mammalian IMPACT
YCR060W	TAH1		1.09	1.17	0.99		1.03	0.85	1.13		0.99	1.09	1.15		0.97	1.36	1.09		0.86	1.09	0.98	3	1.08333	0.0520683	1.00333	0.0819214	1.07667	0.0466667	1.14	0.115326	0.976667	0.0664162	0.456153	0.928625	0.677457	0.274896	Component of conserved R2TP complex (Rvb1-Rvb2-Tah1-Pih1); R2TP complex interacts with Hsp90 (Hsp82p and Hsc82p) to mediate assembly of large protein complexes such as box C/D snoRNPs and RNA polymerase II; contains a single TPR domain with at least two TPR motifs; plays a role in determining prion variants
YCR063W	BUD31	0.84	0.87	1.35	0.95	0.9	0.93	0.92	1.04	1.44	0.91	0.88	1.15	1.44	0.97	1	1.13	1.33	0.85	1.05	0.86	4	1.0025	0.118137	0.9475	0.0314576	1.095	0.129904	1.135	0.107432	1.0225	0.112352	0.668589	0.617231	0.438423	0.90637	Component of the SF3b subcomplex of the U2 snRNP; increases efficiency of first and second step pre-mRNA splicing; diploid mutants display a random budding pattern instead of the wild-type bipolar pattern; facilitates passage through G1/S Start, but is not required for G2/M transition or exit from mitosis
YCR065W	HCM1	1.07	0.97	1.21	0.94	2.29	1.01	0.97	1.05	4.04	0.91	0.98	1.18	2.58	0.96	1.05	1.26	1.69	0.91	1.15	0.89	4	1.0475	0.060879	1.33	0.320416	1.7775	0.756333	1.4625	0.377765	1.16	0.186279	0.41968	0.373167	0.319755	0.586792	Forkhead transcription factor; drives S-phase activation of genes involved in chromosome segregation, spindle dynamics, budding; also activates genes involved in respiration, use of alternative energy sources (like proline), NAD synthesis, oxidative stress resistance; key factor in early adaptation to nutrient deficiency and diauxic shift; suppressor of calmodulin mutants with specific SPB assemb…
YCR067C	SED4	1.11	0.97	1.02	1.02	0.35	0.91	0.75	1.05	0.27	0.96	1.17	1.1	0.44	0.96	0.98	1.06	0.23	0.92	1	0.64	4	1.03	0.0291548	0.765	0.1513	0.875	0.206337	0.86	0.141657	0.6975	0.173895	0.136253	0.485089	0.284343	0.108288	Integral ER membrane protein that stimulates Sar1p GTPase activity; involved in COPII vesicle budding through disassociation of coat proteins from membranes onto liposomes; binds Sec16p; SED4 has a paralog, SEC12, that arose from the whole genome duplication
YCR068W	ATG15		1.04	1.2	1.3		1	0.83	1.1		1.03	0.91	1.16		1.05	1.35	1.39		1.14	1.17	1.21	3	1.18	0.0757188	0.976667	0.0788106	1.03333	0.072188	1.26333	0.10729	1.17333	0.0202759	0.136324	0.23356	0.560177	0.93631	Phospholipase; preferentially hydrolyses phosphatidylserine, with minor activity against cardiolipin and phosphatidylethanolamine; required for lysis of autophagic and CVT bodies; targeted to intravacuolar vesicles during autophagy via the multivesicular body (MVB) pathway; required for the maintenance of lipid droplet quantity after the diauxic shift; regulates lipolysis; expression regulated by…
YCR069W	CPR4	1.02	1.03	1.35	1.13	1.23	0.9	1.07	1.07	1.1	0.85	0.79	0.93	0.97	0.78	0.73	1.2	0.67	0.66	0.67	0.68	4	1.1325	0.076635	1.0675	0.0673764	0.9175	0.0672526	0.92	0.106693	0.67	0.00408248	0.547648	0.0795188	0.156865	0.000942428	Peptidyl-prolyl cis-trans isomerase (cyclophilin); catalyzes the cis-trans isomerization of peptide bonds N-terminal to proline residues; has a potential role in the secretory pathway; CPR4 has a paralog, CPR8, that arose from the whole genome duplication
YCR071C	IMG2	0.95	0.93	1.51	1.05	1.38	0.9	1.07	1.02	2.04	0.92	0.87	1.01	1.26	0.91	0.76	1.05	0.98	0.88	0.81	0.84	4	1.11	0.135892	1.0925	0.102256	1.21	0.278179	0.995	0.106341	0.8775	0.0370529	0.921395	0.757654	0.529897	0.1499	Mitochondrial ribosomal protein of the large subunit; conserved in metazoa, with similarity to human mitochondrial ribosomal protein MRPL49
YCR072C	RSA4	1.15	0.93	1.32	1	1.15	0.94	0.87	1.03	1.07	1.02	0.96	1.11	0.94	1.01	1.09	1.2	0.62	1.05	1.12	1.18	4	1.1	0.0865063	0.9975	0.0604669	1.04	0.0324037	1.06	0.0558271	0.9925	0.126976	0.368976	0.540056	0.711047	0.510334	Ribosomal large subunit (60S) assembly factor; association of the N-terminal ubiquitin-like (UBL) domain of this preribosomal factor with the MIDAS domain in the Rea1p tail, promoted by the GTPase Nog2p, is required for the ATP-dependent dissociation of preribosomal factors including the Rix1p subcomplex, Rea1p, Nog2p and Rsa1p itself prior to nuclear export of pre-60S particles; contains WD-repe…
YCR073C	SSK22	0.91	0.97	1.61	0.94	0.75	1.05	0.92	0.99	0.63	1.05	0.87	1.06	0.39	1.03	0.82	1.06	0.71	0.98	0.92	0.48	4	1.1075	0.167947	0.9275	0.0648556	0.9025	0.100778	0.825	0.154515	0.7725	0.113385	0.356004	0.335583	0.262	0.149378	MAP kinase kinase kinase of HOG1 mitogen-activated signaling pathway; functionally redundant with Ssk2p; interacts with and is activated by Ssk1p; phosphorylates Pbs2p; SSK22 has a paralog, SSK2, that arose from the whole genome duplication
YCR073W-A	SOL2	0.88	0.99	1.3	1.07	1.04	0.97	0.93	1.05	1.34	0.97	0.97	1.04	1.32	0.98	1.02	1.13	1.2	0.99	0.99	0.94	4	1.06	0.0889756	0.9975	0.0286865	1.08	0.0882232	1.1125	0.0760893	1.03	0.0578792	0.528649	0.87842	0.669578	0.786955	Protein with a possible role in tRNA export; shows similarity to 6-phosphogluconolactonase non-catalytic domains but does not exhibit this enzymatic activity; homologous to Sol3p and Sol4p; SOL2 has a paralog, SOL1, that arose from the whole genome duplication
YCR075W-A	EGO2		0.97	1.66	1.1		0.89	1.1	1.07		0.94	0.74	1.12		0.89	0.88	1.21		1.16	0.91	0.75	3	1.24333	0.211686	1.02	0.0655744	0.933333	0.109747	0.993333	0.108372	0.94	0.119304	0.370576	0.263422	0.352461	0.279988	Subunit of the EGO/GSE complex; the vacuolar/endosomal membrane associated EGO/GSE complex regulates exit from rapamycin-induced growth arrest, stimulating microautophagy and sorting of Gap1p from the endosome to the plasma membrane; identified by homology to Ashbya gossypii; EGO2 has a paralog, EGO4, that arose from the whole genome duplication
YCR076C	FUB1	0.83	1.16	1.42	1.06	1.11	1.02	1	1.1	1.48	1.04	0.98	1.11	2.47	0.99	1.03	1.13	1.92	1.03	0.95	0.96	4	1.1175	0.122228	1.0575	0.0278014	1.1525	0.112352	1.405	0.356219	1.215	0.235673	0.649123	0.840006	0.474162	0.726034	Proteasome-binding protein; interacts physically with multiple subunits of the 20S proteasome and genetically with genes encoding 20S core particle and 19S regulatory particle subunits; exhibits boundary activity which blocks the propagation of heterochromatic silencing; contains a PI31 proteasome regulator domain and sequence similarity with human PSMF1, a proteasome inhibitor; not an essential …
YCR077C	PAT1	1.08	1.02	1.35	1.05	1.21	0.96	0.95	1.08	1.34	0.95	0.86	1.09	1.27	0.99	0.93	1.11	0.89	0.96	0.99	1.09	4	1.125	0.0759934	1.05	0.0609645	1.06	0.104642	1.075	0.075	0.9825	0.041508	0.470618	0.63315	0.656104	0.150932	Deadenylation-dependent mRNA-decapping factor; also required for faithful chromosome transmission, maintenance of rDNA locus stability, and protection of mRNA 3'-UTRs from trimming; associated with topoisomerase II; binds to mRNAs under glucose starvation, most often in the 3' UTR; functionally linked to Pab1p; forms cytoplasmic foci upon DNA replication stress; phosphorylation by PKA inhibits P …
YCR079W	PTC6		1.02	1.36	1		0.92	0.86	0.98		1.01	0.95	1.16		1.02	1.02	1.09		1.06	0.99	1.14	3	1.12667	0.116809	0.92	0.034641	1.04	0.06245	1.04333	0.0233334	1.06333	0.0433333	0.16508	0.548625	0.52273	0.637967	Mitochondrial type 2C protein phosphatase (PP2C); has similarity to mammalian PP1Ks; involved in mitophagy; null mutant is sensitive to rapamycin and has decreased phosphorylation of the Pda1 subunit of pyruvate dehydrogenase
YCR081W	SRB8	1.18	1.03	1.41	0.94	1.29	0.98	0.95	0.91	2.1	0.95	0.89	1	1.82	1	1.05	0.92	1.17	0.99	1.12	1.11	4	1.14	0.102713	1.0325	0.0870225	1.235	0.289209	1.1975	0.20922	1.0975	0.0381608	0.454997	0.767379	0.813361	0.7115	Subunit of the RNA polymerase II mediator complex; associates with core polymerase subunits to form the RNA polymerase II holoenzyme; essential for transcriptional regulation; involved in glucose repression
YCR082W	AHC2		0.69	1.23	1		1.04	1.04	0.94		1.12	1.25	1.35		1.1	1.06	1.15		1	0.94	1.2	3	0.973333	0.156454	1.00667	0.0333333	1.24	0.0665833	1.10333	0.0260342	1.04667	0.0785989	0.845114	0.191881	0.458446	0.696846	Component of the ADA histone acetyltransferase complex; Ahc2p and Ahc1p are unique to the ADA complex and not shared with the related SAGA and SLIK complexes; may tether Ahc1p to the complex
YCR083W	TRX3	0.95	1.01	1.72	1.33	1	1.04	1	1.33	1.09	1.05	0.94	1.15	1.02	1.08	0.86	1.16	0.99	1.04	1.1	1.01	4	1.2525	0.176747	1.0925	0.0797261	1.0575	0.0442295	1.03	0.0635085	1.035	0.0239792	0.440834	0.325651	0.28093	0.268449	Mitochondrial thioredoxin; highly conserved oxidoreductase required to maintain the redox homeostasis of the cell, forms the mitochondrial thioredoxin system with Trr2p, redox state is maintained by both Trr2p and Glr1p
YCR084C	TUP1	0.94	0.99	1.48	1.16	1.39	0.89	0.89	1.13	1.64	0.99	0.93	1.15	1.58	0.92	0.99	1.18	1.08	0.95	1.05	1.04	4	1.1425	0.121955	1.075	0.119269	1.1775	0.161006	1.1675	0.148064	1.03	0.0279881	0.706009	0.868126	0.900566	0.403237	General repressor of transcription, forms complex with Cyc8p; involved in the establishment of repressive chromatin structure through interactions with histones H3 and H4 and stabilization of nucleosomes over promoters; appears to enhance expression of some genes
YCR086W	CSM1		1.05	1.61	0.98		0.99	1.04	1.03		0.9	0.82	1.01		0.89	0.82	1.01		0.79	0.84	0.59	3	1.21333	0.19936	1.02	0.0152752	0.91	0.0550757	0.906667	0.0554777	0.74	0.0763763	0.388332	0.216375	0.212486	0.0909023	Nucleolar protein that mediates homolog segregation during meiosis I; forms a complex with Lrs4p and then Mam1p at kinetochores; required for condensin recruitment to the replication fork barrier site and rDNA repeat segregation
YCR087C-A		0.78		1.58	1.01	1.04		0.93	1.02	1.1		0.89	1.15	1.37		0.77	1.06	0.91		1.02	0.89	3	1.12333	0.237791	0.996667	0.0338296	1.04667	0.079652	1.06667	0.173237	0.94	0.0404145	0.625832	0.77507	0.856648	0.489538	Putative protein of unknown function; green fluorescent protein (GFP)-fusion protein localizes to the nucleolus; YCR087C-A is not an essential gene
YCR088W	ABP1	0.98	1.04	1.49	1.14	0.89	1.01	0.98	1.18	0.84	0.97	0.87	1.16	0.67	0.99	0.98	1.2	0.81	0.89	0.97	0.81	4	1.1625	0.114045	1.015	0.0606218	0.96	0.0722265	0.96	0.109163	0.87	0.0382971	0.296959	0.184259	0.246918	0.0510685	Actin-binding protein of the cortical actin cytoskeleton; important for activation of actin nucleation mediated by the Arp2/Arp3 complex; inhibits actin filament elongation at the barbed-end; phosphorylation within its proline-rich region, mediated by Cdc28p and Pho85p, protects Abp1p from PEST sequence-mediated proteolysis; mammalian homolog of HIP-55 (hematopoietic progenitor kinase 1 [HPK1]-in…
YCR090C		0.93	0.94	1.31	1.16	2.51	1.09	0.98	1.07	2.92	0.99	0.94	1.05	1.51	0.95	1.12	1.09	1.11	0.88	1.13	1.03	4	1.085	0.0918785	1.4125	0.366615	1.475	0.482191	1.1675	0.120026	1.0375	0.0567707	0.419507	0.457163	0.604889	0.675479	Putative protein of unknown function; green fluorescent protein (GFP)-fusion protein localizes to the cytoplasm and nucleus; YCR090C is not an essential gene
YCR091W	KIN82	1.13	0.99	1.18	0.99	1.12	0.94	0.9	1.11	0.93	0.96	0.95	1.11	0.74	0.98	1.09	1.1	0.71	0.95	0.78	0.81	4	1.0725	0.0487126	1.0175	0.0569173	0.9875	0.0413068	0.9775	0.0837033	0.8125	0.0503943	0.490541	0.231573	0.364506	0.00997482	Putative serine/threonine protein kinase; implicated in the regulation of phospholipid asymmetry through the activation of phospholipid translocases (flippases); involved in the phosphorylation of upstream inhibitory kinase Ypk1p along with Fpk1p; has a redundant role in the cellular response to mating pheromone; KIN82 has a paralog, FPK1, that arose from the whole genome duplication
YCR092C	MSH3	0.95	1	1.48	1.1	0.85	0.93	0.91	1.04	0.94	0.99	0.94	1.03	0.74	0.98	0.9	1.04	1.3	1.03	0.99	1.23	4	1.1325	0.119957	0.9325	0.03966	0.975	0.0217945	0.915	0.065	1.1375	0.0754293	0.164511	0.243943	0.162009	0.972997	Mismatch repair protein; forms dimers with Msh2p that mediate repair of insertion or deletion mutations and removal of nonhomologous DNA ends, contains a PCNA (Pol30p) binding motif required for genome stability
YCR093W	CDC39	0.77	1.01	1.31	1.08	1.46	0.93	0.87	1.09	1.59	1.01	0.96	1.06	1.66	1	1.08	1.12	1.08	1.04	1.04	1.01	4	1.0425	0.111159	1.0875	0.132563	1.155	0.14643	1.215	0.150416	1.0425	0.0143614	0.803471	0.563033	0.391951	1	Subunit of the CCR4-NOT1 core complex; this complex has multiple roles in the regulation of mRNA levels including regulation of transcription and destabilization of mRNA by deadenylation; basal transcription factor that increases initiation and elongation; activates the ATPase activity of Dhh1p, resulting in processing body disassembly
YCR094W	CDC50	1.19	1.01		1.12	1.41	0.92		1.14	1.62	0.98		1.09	1.51	0.91		1.13	0.91	0.82		0.87	3	1.10667	0.0523875	1.15667	0.141696	1.23	0.197569	1.18333	0.175246	0.866667	0.0260342	0.757278	0.578786	0.696635	0.0148217	Endosomal protein that interacts with phospholipid flippase Drs2p; interaction with Cdc50p is essential for Drs2p catalytic activity; mutations affect cell polarity and polarized growth; similar to Lem3p; CDC50 has a paralog, YNR048W, that arose from the whole genome duplication
YCR098C	GIT1	1.25	0.91	1.39	1.12	1.14	0.98	1.09	1.08	1.4	1.04	0.86	1.13	1.35	1.18	1	1.33	0.83	1.5	1.12	0.86	4	1.1675	0.102011	1.0725	0.0335099	1.1075	0.1125	1.215	0.0810864	1.0775	0.155154	0.410338	0.706438	0.72798	0.645082	Plasma membrane permease; mediates uptake of glycerophosphoinositol and glycerophosphocholine as sources of the nutrients inositol and phosphate; expression and transport rate are regulated by phosphate and inositol availability
YDL002C	NHP10	1.02	0.98	1.72	1.11	0.94	0.88	0.96	1.13	1.09	0.95	0.81	1.08	0.84	0.97	0.83	1.12	0.77	0.95	0.97	0.95	4	1.2075	0.172982	0.9775	0.0535996	0.9825	0.0657489	0.94	0.0679461	0.91	0.0469042	0.251098	0.269705	0.200111	0.148005	Non-essential INO80 chromatin remodeling complex subunit; preferentially binds DNA ends, protecting them from exonucleatic cleavage; deletion affects telomere maintenance via recombination; related to mammalian high mobility group proteins
YDL003W	MCD1		1.04	1.41	1		0.88	0.85	1.11		1.02	0.92	0.99		0.92	1.44	0.94		0.95	1.13	0.44	3	1.15	0.130512	0.946667	0.0821246	0.976667	0.0296273	1.1	0.170098	0.84	0.20664	0.257723	0.264962	0.827046	0.273453	Essential alpha-kleisin subunit of the cohesin complex; required for sister chromatid cohesion in mitosis; subject to proteolytic cleavage by separate Esp1p, resulting in dissociation of cohesin from chromatin and the separation of sister chromatids at the mitotic metaphase-to-anaphase transition; apoptosis induces cleavage and translocation of a C-terminal fragment to mitochondria; expression pe…
YDL004W	ATP16	0.95	0.97	1.64	1.29	0.91	1.03	1.12	1.38	1.11	0.95	0.8	1.21	0.68	0.83	0.77	1.03	0.64	0.83	0.95	0.51	4	1.2125	0.162397	1.11	0.0997497	1.0175	0.0901272	0.8275	0.0742041	0.7325	0.0978413	0.610057	0.334197	0.074457	0.0445756	Delta subunit of the central stalk of mitochondrial F1F0 ATP synthase; F1F0 ATP synthase is a large, evolutionarily conserved enzyme complex required for ATP synthesis; F1 translationally regulates ATP6 and ATP8 expression to achieve a balanced output of ATP synthase genes encoded in nucleus and mitochondria; phosphorylated
YDL005C	MED2		0.91	1.51	1.2		0.9	1.06	1.17		1.05	1.06	1.2		0.92	1	1.44		0.69	0.87	1.15	3	1.20667	0.173237	1.04333	0.0783865	1.10333	0.0484195	1.12	0.161658	0.903333	0.133832	0.438776	0.596413	0.733065	0.238107	Subunit of the RNA polymerase II mediator complex; associates with core polymerase subunits to form the RNA polymerase II holoenzyme; essential for transcriptional regulation; relocalizes to the cytosol in response to hypoxia
YDL006W	PTC1	1.53	0.85	1.29	1.06	0.7	0.81	1.06	1.07	0.6	0.94	0.85	1.1	0.66	0.89	1.07	1.27	0.64	1.09	1.02	0.97	4	1.1825	0.146593	0.91	0.0922858	0.8725	0.104513	0.9725	0.129896	0.93	0.0997497	0.166755	0.135869	0.32486	0.204299	Type 2C protein phosphatase (PP2C); dephosphorylates Hog1p, inactivating osmosensing MAPK cascade; involved in Fus3p activation during pheromone response; deletion affects precursor tRNA splicing, mitochondrial inheritance, and sporulation
YDL007W	RPT2	0.92	0.98	1.26	1.02	1.14	0.93	1	0.99	1.42	0.95	0.85	1.04	1.46	0.99	0.97	1.12	1.13	1.03	1.02	0.91	4	1.045	0.0745542	1.015	0.044441	1.065	0.124532	1.135	0.113321	1.0225	0.0449768	0.741407	0.894911	0.531668	0.804725	ATPase of the 19S regulatory particle of the 26S proteasome; one of six ATPases of the regulatory particle; involved in the degradation of ubiquitinated substrates; required for normal peptide hydrolysis by the core 20S particle; N-myristoylation of Rpt2p at Gly2 is involved in regulating the proper intracellular distribution of proteasome activity by controlling the nuclear localization of the 2…
YDL010W	GRX6		0.98	1.26	1		0.95	1.21	1.01		0.95	0.78	0.97		0.88	0.78	0.99		0.9	0.72	0.72	3	1.08	0.090185	1.05667	0.0785989	0.9	0.0602772	0.883333	0.0606447	0.78	0.06	0.854862	0.172378	0.144613	0.0503538	Cis-Golgi localized monothiol glutaredoxin, binds Fe-S cluster; more similar in activity to dithiol than other monothiol glutaredoxins; involved in the oxidative stress response; GRX6 has a paralog, GRX7, that arose from the whole genome duplication
YDL012C		0.91	0.95		1.34	0.76	1.01		1.31	0.68	0.88		1.18	0.58	0.82		1.32	0.68	1.09		1.05	3	1.06667	0.137154	1.02667	0.15899	0.913333	0.145297	0.906667	0.21797	0.94	0.130512	0.858195	0.485628	0.568067	0.540104	Tail-anchored plasma membrane protein with a conserved CYSTM module; possibly involved in response to stress; may contribute to non-homologous end-joining (NHEJ) based on ydl012c htz1 double null phenotype; YDL012C has a paralog, YBR016W, that arose from the whole genome duplication
YDL013W	SLX5	0.94	1.1	1.56	0.96	0.76	0.86	0.92	1	0.83	1	0.75	1.07	0.94	1.02	0.94	1.02	0.91	0.85	1.17	1.19	4	1.14	0.144453	0.885	0.05058	0.9125	0.0739792	0.98	0.023094	1.03	0.0875595	0.146745	0.210538	0.316025	0.539041	Subunit of the Slx5-Slx8 SUMO-targeted Ub ligase (STUbL) complex; role in Ub-mediated degradation of histone variant Cse4p preventing mislocalization to euchromatin; role in proteolysis of spindle positioning protein Kar9p, and DNA repair proteins Rad52p and Rad57p; forms SUMO-dependent nuclear foci, including DNA repair centers; contains a RING domain and two SIM motifs; associates with the cent…
YDL014W	NOP1	0.91	0.97	1.19	1.02	0.9	0.89	0.93	1.06	0.95	0.97	0.92	1.06	0.96	0.96	1.1	1.11	0.89	0.94	1.12	1.05	4	1.0225	0.0601907	0.945	0.0392641	0.975	0.0301386	1.0325	0.0419076	1	0.0521217	0.322285	0.506869	0.896008	0.786988	Histone glutamine methyltransferase, modifies H2A at Q105 in nucleolus; component of the small subunit processome complex, which is required for processing of pre-18S rRNA; ortholog of mammalian fibrillarin; inviability of the null mutant is functionally complemented by human FBL
YDL015C	TSC13	0.81	1.02	1.31	1.02	1.09	0.86	0.96	1	1.21	1	0.87	1.08	1.67	0.96	1.07	1.06	1.03	0.96	1.07	1.09	4	1.04	0.102713	0.9775	0.0476751	1.04	0.0712975	1.19	0.161916	1.0375	0.0286865	0.600931	1	0.463793	0.982058	Enoyl reductase; catalyzes last step in each cycle of very long chain fatty acid elongation; localizes to ER, highly enriched in a structure marking nuclear-vacuolar junctions; coimmunoprecipitates with elongases Elo2p and Elo3p; protein increases in abundance and relative distribution to ER foci increases upon DNA replication stress; human homolog TECR implicated in nonsyndromic mental retardati…
YDL017W	CDC7		0.98	1.28	1.04		0.87	0.93	1.02		0.96	1	0.95		0.89	1.12	1.04		0.89	0.94	1.2	3	1.1	0.0916515	0.94	0.043589	0.97	0.0152753	1.01667	0.0674125	1.01	0.0960903	0.190034	0.234345	0.504501	0.535104	Ser/Thr kinase and catalytic subunit of DDK (Dbf4-dependent kinase); required for origin firing and replication initiation; phosphorylates MCM subunits and Cdc45p to drive assembly of the pre-IC and the replicative CMG helicase (Cdc45-MCM-GINS); regulates pre-meiotic DNA replication, meiotic DSB formation, monopolar attachment of homologs during MI by recruiting monopolin to kinetochores, and reg…
YDL018C	ERP3		0.91	1.33	1.07		1.21	0.85	1.05		0.93	0.85	1.02		0.89	0.89	1.08		0.93	1.07	1.04	3	1.10333	0.122384	1.03667	0.104137	0.933333	0.0491031	0.953333	0.0633334	1.01333	0.0425572	0.699523	0.266835	0.337553	0.525543	Protein with similarity to Emp24p and Erv25p; member of the p24 family involved in ER to Golgi transport
YDL019C	OSH2	0.76	1.04	1.44	1.12	1.13	0.91	0.92	1.12	1.03	1.01	0.96	1.09	1.55	0.96	1.05	1.16	1.18	1.03	1.06	1	4	1.09	0.139881	1.02	0.0606905	1.0225	0.0268871	1.18	0.129936	1.0675	0.0394493	0.662339	0.652338	0.654005	0.882046	Member of an oxysterol-binding protein family with seven members; in S. cerevisiae, family members have overlapping, redundant functions in sterol metabolism and collectively perform a function essential for viability; contains FFAT motif; interacts with ER anchor Scs2p at patches at the plasma membrane and at the nuclear envelope; regulated by sterol binding; OSH2 has a paralog, SWH1, that arose…
YDL021W	GPM2	0.97	1.01	1.44	1.11	0.68	0.97	0.87	1.08	0.85	0.96	0.95	1.12	1.09	1.02	1.01	1.09	1.05	1.05	0.69	1.08	4	1.1325	0.106644	0.9	0.084951	0.97	0.0558271	1.0525	0.0217467	0.9675	0.0927699	0.139028	0.225724	0.49004	0.287363	Nonfunctional homolog of Gpm1p phosphoglycerate mutase; if functional, would convert 3-phosphoglycerate to 2-phosphoglycerate in glycolysis; GPM2 has a paralog, GPM3, that arose from the whole genome duplication
YDL022W	GPD1	1.07	0.98	1.32	1.13	1.39	0.94	1.02	1.02	2.03	1.12	1	1.24	1.76	1.28	1.15	1.37	1.26	1.36	1.17	1.06	4	1.125	0.0719375	1.0925	0.100943	1.3475	0.232715	1.39	0.131339	1.2125	0.0639499	0.801941	0.396223	0.127191	0.398359	NAD-dependent glycerol-3-phosphate dehydrogenase; key enzyme of glycerol synthesis, essential for growth under osmotic stress; expression regulated by high-osmolarity glycerol response pathway; protein abundance increases in response to DNA replication stress; constitutively inactivated via phosphorylation by the protein kinases Ypk1p and Ypk2p, dephosphorylation increases catalytic activity; for…
YDL025C	RTK1	0.81	1.06	1.5	0.99	2.06	1	0.75	0.88	2.15	0.94	0.98	0.72	1.62	1.01	0.83	1.2	0.95	1.2	1.01	1.19	4	1.09	0.146458	1.1725	0.300205	1.1975	0.322603	1.165	0.169435	1.0875	0.063295	0.813152	0.771814	0.749113	0.988007	Putative protein kinase, potentially phosphorylated by Cdc28p; interacts with ribosome biogenesis factors, Cka2, Gus1 and Arc1; protein abundance increases in response to DNA replication stress
YDL027C	MRX9	0.92	1.01	1.57	1.16	1.38	0.9	0.91	1.05	1.52	0.97	0.98	0.97	1.57	1.04	0.97	1.12	1.15	1.1	1	1.31	4	1.165	0.143788	1.06	0.112027	1.11	0.136687	1.175	0.135185	1.14	0.0646787	0.585527	0.790905	0.961234	0.879215	Protein that associates with mitochondrial ribosome; the authentic, non-tagged protein is detected in highly purified mitochondria in high-throughput studies; YDL027C is not an essential gene
YDL029W	ARP2	1.05	1.03	1.44	1.05	0.9	0.93	1.05	1.04	1.18	0.94	0.86	1.12	1.12	0.93	0.99	1.12	0.99	1.04	0.96	0.84	4	1.1425	0.0992787	0.98	0.0380789	1.025	0.075	1.04	0.0477842	0.9575	0.0425	0.177314	0.381446	0.388115	0.137534	Essential component of the Arp2/3 complex; Arp2/3 is a highly conserved actin nucleation center required for the motility and integrity of actin patches; involved in endocytosis and membrane growth and polarity; required for efficient Golgi-to-ER trafficking in COPI mutants
YDL030W	PRP9	0.95	0.87	1.5	1.11	1.1	0.93	0.9	0.97	1.44	1.02	0.91	1.21	1.4	1.07	0.94	1.24	1.13	1.08	1.06	1	4	1.1075	0.140022	0.975	0.0440644	1.145	0.116225	1.1625	0.100198	1.0675	0.0268871	0.401501	0.843548	0.760227	0.788483	Subunit of the SF3a splicing factor complex; required for spliceosome assembly; acts after the formation of the U1 snRNP-pre-mRNA complex
YDL031W	DBP10	0.93	1.01	1.37	1.13	0.85	0.9	0.93	1.11	0.95	0.99	0.88	1.11	1	0.99	1.05	1.14	1.02	1.05	1.06	0.97	4	1.11	0.0959166	0.9475	0.0566238	0.9825	0.0481967	1.045	0.0342783	1.025	0.0202072	0.194868	0.27981	0.546947	0.419183	Putative ATP-dependent RNA helicase of the DEAD-box protein family; constituent of 66S pre-ribosomal particles; essential protein involved in ribosome biogenesis
YDL035C	GPR1	1.17	1.03	1.53	1.11	0.72	1.09	1.03	1.27	1.09	1.06	0.85	1.07	0.56	1.1	0.94	1.13	0.51	1.22	1.09	0.82	4	1.21	0.110454	1.0275	0.114483	1.0175	0.0561805	0.9325	0.130982	0.91	0.157215	0.294967	0.171315	0.156442	0.169457	Plasma membrane G protein coupled receptor (GPCR); interacts with the heterotrimeric G protein alpha subunit, Gpa2p, and with Plc1p; sensor that integrates nutritional signals with the modulation of cell fate via PKA and cAMP synthesis
YDL040C	NAT1	0.94	0.98	1.19	1.05	1.22	0.91	0.95	1.05	1.69	0.97	0.94	1.05	1.84	0.96	0.96	1.06	1.25	0.93	1.06	1	4	1.04	0.0549242	1.0325	0.0690863	1.1625	0.177359	1.205	0.212975	1.06	0.068678	0.935044	0.533889	0.48151	0.827642	Subunit of protein N-terminal acetyltransferase NatA; NatA comprised of Nat1p, Ard1p, and Nat5p; N-terminally acetylates many proteins to influence multiple processes such as cell cycle progression, heat-shock resistance, mating, sporulation, telomeric silencing and early stages of mitophagy; orthologous to human NAA15; expression of both human NAA10 and NAA15 functionally complements ard1 nat1 d…
YDL042C	SIR2	1.06	1.03	1.29	1.18	1.18	0.97	0.91	1.2	1.34	1.05	0.94	1	1.34	0.96	1.02	1.21	1.2	0.97	1.12	0.8	4	1.14	0.0595819	1.065	0.0733144	1.0825	0.0887295	1.1325	0.0873093	1.0225	0.0881642	0.457503	0.60994	0.945741	0.311799	Conserved NAD+ dependent histone deacetylase of the Sirtuin family; deacetylation targets are primarily nuclear proteins; required for telomere hypercluster formation in quiescent yeast cells; involved in regulation of lifespan; plays roles in silencing at HML, HMR, telomeres, and rDNA; negatively regulates initiation of DNA replication; functions as regulator of autophagy like mammalian homolog …
YDL043C	PRP11	1.33	0.96	1.3	0.95	0.65	0.97	0.83	0.96	0.84	0.92	1.05	1.06	0.39	1.01	1.09	0.98	0.9	0.82	1	0.85	4	1.135	0.104123	0.8525	0.074652	0.9675	0.0531311	0.8675	0.160851	0.8925	0.0394493	0.0696235	0.201865	0.212165	0.0722706	Subunit of the SF3a splicing factor complex; required for spliceosome assembly
YDL044C	MTF2		0.93	1.39	1.03		0.95	0.99	1		1	0.87	1.03		0.95	0.83	1.09		0.95	0.96	0.94	3	1.11667	0.139682	0.98	0.0152753	0.966667	0.0491031	0.956667	0.0751295	0.95	0.0057735	0.38582	0.368317	0.370142	0.299087	Mitochondrial protein that interacts with mitochondrial RNA polymerase; interacts with an N-terminal region of mitochondrial RNA polymerase (Rpo41p) and couples RNA processing and translation to transcription
YDL045C	FAD1			1.32	1.14			1.12	0.97			0.86	1.14			1.06	0.85			1.18	1.14	2	1.23	0.09	1.045	0.075	1	0.14	0.955	0.105	1.16	0.02	0.255067	0.301102	0.185073	0.526984	Flavin adenine dinucleotide (FAD) synthetase; performs the second step in synthesis of FAD from riboflavin; mutation is functionally complemented by human FLAD1
YDL045W-A	MRP10			1.4	0.96			1.09	1			0.9	1.16			0.77	1.19			0.87	0.71	2	1.18	0.22	1.045	0.045	1.03	0.13	0.98	0.21	0.79	0.08	0.608778	0.616643	0.578363	0.237635	Mitochondrial ribosomal protein of the small subunit; contains twin cysteine-x9-cysteine motifs; oxidized by Mia40p during import into mitochondria
YDL046W	NPC2	1.19	1.13	1.89	1.19	1.46	1.01	1.01	1.14	1.13	1	1.01	1.17	0.84	0.98	0.96	1.16	0.94	1.04	1.02	0.93	4	1.35	0.180555	1.155	0.106184	1.0775	0.0426956	0.985	0.0660177	0.9825	0.0278014	0.387804	0.19229	0.106374	0.0909418	Sterol transport protein and functional homolog of human NPC2/He1; acts with Ncr1p in sterol trafficking; human NPC2 is a cholesterol-binding protein whose deficiency causes Niemann-Pick type C2 disease involving retention of cholesterol in lysosomes; yeast NPC2 can complement mutations in human NPC2
YDL047W	SIT4	0.91	0.98	1.23	1.12	1.06	0.92	0.95	1.05	1.51	0.95	0.94	1.14	1.51	0.91	1.01	1.12	1.24	1.08	1.09	1.09	4	1.06	0.0715309	0.995	0.0352373	1.135	0.133198	1.1375	0.131363	1.125	0.0384057	0.446124	0.637494	0.62291	0.453888	Ceramide-activated, type 2A-related serine-threonine phosphatase; functions in G1/S transition of mitotic cycle; controls lifespan, mitochondrial function, cell cycle progression by regulating HXK2 phosphorylation; regulator of COPII coat dephosphorylation; required for ER to Golgi traffic; interacts with Hrr25p kinase; cytoplasmic and nuclear protein that modulates functions mediated by Pkc1p in…
YDL051W	LHP1	0.93	0.95	1.37	1.1	0.92	0.94	1.07	1.09	0.99	0.98	0.89	1.23	1.22	0.97	0.87	1.16	1	1.01	0.99	0.83	4	1.0875	0.10152	1.005	0.0436845	1.0225	0.0727295	1.055	0.0814964	0.9575	0.0426956	0.483593	0.621365	0.811188	0.282513	RNA binding protein required for maturation of tRNA and U6 snRNA; acts as a molecular chaperone for RNAs transcribed by polymerase III; homologous to human La (SS-B) autoantigen
YDL052C	SLC1	0.95	1.05	1.22	1.13	1.09	0.93	0.89	1.1	1.3	0.99	0.91	1.02	1.37	0.9	1	1.11	0.98	0.95	1.02	1	4	1.0875	0.0575	1.0025	0.054064	1.055	0.0849019	1.095	0.101201	0.9875	0.0149304	0.322878	0.762022	0.950717	0.143303	1-acyl-sn-glycerol-3-phosphate acyltransferase; catalyzes the acylation of lysophosphatidic acid to form phosphatidic acid, a key intermediate in lipid metabolism; enzymatic activity detected in lipid particles and microsomes
YDL053C	PBP4	0.95	0.93	1.37	1.04	0.87	0.93	0.96	0.94	0.86	0.96	0.87	1.13	0.56	0.95	0.92	1.06	0.75	0.86	0.87	0.68	4	1.0725	0.102011	0.925	0.0193649	0.955	0.0625167	0.8725	0.108426	0.79	0.0456435	0.205265	0.363985	0.227707	0.044812	Pbp1p binding protein; interacts strongly with Pab1p-binding protein 1 (Pbp1p) in the yeast two-hybrid system; also interacts with Lsm12p in a copurification assay; relative distribution to the nucleus increases upon DNA replication stress
YDL055C	PSA1	1	1.04	1.23	1.14	1.13	0.98	1.02	1.08	1.49	0.94	0.94	1.12	1.24	0.92	1.04	1.12	1.01	0.83	1	1	4	1.1025	0.0517003	1.0525	0.0330088	1.1225	0.129639	1.08	0.06733	0.96	0.0433974	0.446135	0.890745	0.799842	0.079251	GDP-mannose pyrophosphorylase (mannose-1-phosphate guanyltransferase); synthesizes GDP-mannose from GTP and mannose-1-phosphate in cell wall biosynthesis; required for normal cell wall structure
YDL056W	MBP1	1.02	0.95	1.41	0.97	1	0.93	0.98	1.07	0.7	0.92	0.88	1.04	0.93	0.93	0.96	1.05	0.76	0.93	0.9	0.87	4	1.0875	0.108503	0.995	0.0290115	0.885	0.0704154	0.9675	0.0283945	0.865	0.037081	0.441678	0.168498	0.325792	0.10038	Transcription factor; involved in regulation of cell cycle progression from G1 to S phase, forms a complex with Swi6p that binds to MluI cell cycle box regulatory element in promoters of DNA synthesis genes
YDL058W	USO1	0.88	0.98	1.33	1.1	0.88	0.9	0.91	1.09	1.01	0.97	0.93	1.13	1.13	0.97	0.93	1.16	0.99	0.97	0.97	0.96	4	1.0725	0.0968999	0.945	0.048734	1.01	0.0432049	1.0475	0.0572094	0.9725	0.00629153	0.284324	0.57729	0.831553	0.342805	Essential protein involved in vesicle-mediated ER to Golgi transport; binds membranes and functions during vesicle docking to the Golgi; required for assembly of the ER-to-Golgi SNARE complex
YDL060W	TSR1	0.96	0.98	1.41	1.04	1.72	0.98	0.95	1.09	1.14	1	0.93	1.09	1.39	1.01	0.99	1.16	1.17	1.05	1.09	1	4	1.0975	0.105544	1.185	0.180854	1.04	0.0467262	1.1375	0.0923196	1.0775	0.0359108	0.690589	0.636102	0.785036	0.863533	Protein required for processing of 20S pre-rRNA in the cytoplasm; associates with pre-40S ribosomal particles; inhibits the premature association of 60S subunits with assembling 40S subunits in the cytoplasm; similar to Bms1p; relocalizes from nucleus to cytoplasm upon DNA replication stress
YDL061C	RPS29B	0.81	0.91	1.41	1	0.56	0.92	1.15	1.11	0.5	0.9	0.76	1.12	0.42	0.95	0.88	1.28	0.46	0.98	0.98	0.65	4	1.0325	0.13168	0.935	0.134691	0.82	0.129872	0.8825	0.177124	0.7675	0.128671	0.623251	0.294303	0.522082	0.200104	Protein component of the small (40S) ribosomal subunit; homologous to mammalian ribosomal protein S29 and bacterial S14; RPS29B has a paralog, RPS29A, that arose from the whole genome duplication
YDL063C	SYO1	1.25	1.04	1.38	1.07	1.03	0.92	0.94	1.15	1.17	0.95	0.83	1.11	0.57	1.03	1.16	1.21	0.8	0.98	1.05	0.69	4	1.185	0.0798436	1.01	0.0524404	1.015	0.0771902	0.9925	0.145852	0.88	0.082361	0.116667	0.176705	0.290982	0.03758	Transport adaptor or symportin; facilitates synchronized nuclear coimport of the two 5S-rRNA binding proteins Rpl5p and Rpl11p; binds to nascent Rpl5p during translation; required for biogenesis of the large ribosomal subunit; green fluorescent protein (GFP)-fusion protein localizes to the cytoplasm and nucleus
YDL064W	UBC9	1.01	0.98	1.34	1.07	1.08	0.97	1.07	1.11	1.21	0.89	0.79	1.07	1.28	0.87	0.87	1.08	0.89	0.74	0.77	0.59	4	1.1	0.0821584	1.0575	0.0303795	0.99	0.0934523	1.025	0.0983616	0.7475	0.0616948	0.64475	0.410708	0.579736	0.0139563	SUMO-conjugating enzyme involved in the Smt3p conjugation pathway; nuclear protein required for S- and M-phase cyclin degradation and mitotic control; involved in proteolysis mediated by the anaphase-promoting complex cyclosome (APCC)
YDL065C	PEX19	0.93	0.96	1.52	1.04	0.87	0.89	1.1	1.05	0.81	0.9	0.87	1.08	0.78	0.88	0.88	1.07	0.83	0.96	0.9	0.74	4	1.1125	0.137803	0.9775	0.0573549	0.915	0.0580948	0.9025	0.0606046	0.8575	0.0473242	0.400613	0.234755	0.212477	0.130665	Chaperone and import receptor for newly-synthesized class I PMPs; binds peroxisomal membrane proteins (PMPs) in the cytoplasm and delivers them to the peroxisome for subsequent insertion into the peroxisomal membrane; interacts with Myo2p and contributes to peroxisome partitioning
YDL066W	IDP1	0.88	0.99	1.22	1.01	1.3	0.97	1.03	1.05	1.84	0.93	0.91	1.12	1.57	0.94	0.96	1.08	1.28	0.88	1	0.75	4	1.025	0.0710047	1.0875	0.072844	1.2	0.218518	1.1375	0.147444	0.9775	0.113017	0.561508	0.475131	0.51748	0.734107	Mitochondrial NADP-specific isocitrate dehydrogenase; catalyzes the oxidation of isocitrate to alpha-ketoglutarate; not required for mitochondrial respiration and may function to divert alpha-ketoglutarate to biosynthetic processes
YDL067C	COX9	0.95	0.97	1.39	1.11	1.08	0.94	0.89	1.14	1.24	0.95	0.95	1.2	0.7	0.95	0.98	0.93	0.56	0.97	1.02	1.2	4	1.105	0.101448	1.0125	0.0585057	1.085	0.0783688	0.89	0.0641613	0.9375	0.135177	0.459677	0.881138	0.123456	0.359924	Subunit VIIa of cytochrome c oxidase (Complex IV); Complex IV is the terminal member of the mitochondrial inner membrane electron transport chain
YDL070W	BDF2	1.25	1	2.88	1.5	1.3	0.95	0.97	1.34	3.18	1	0.58	1.06	2.11	0.99	0.97	1.39	1.41	0.96	0.83	0.67	4	1.6575	0.420087	1.14	0.104323	1.455	0.584829	1.365	0.266505	0.9675	0.158975	0.276967	0.787986	0.578008	0.175398	Protein involved in transcription initiation; acts at TATA-containing promoters; associates with the basal transcription factor TFIID; contains two bromodomains; corresponds to the C-terminal region of mammalian TAF1; redundant with Bdf1p; protein abundance increases in response to DNA replication stress; BDF2 has a paralog, BDF1, that arose from the whole genome duplication
YDL072C	YET3	0.98	1.02	1.35	1.13	1.04	0.92	0.85	1.15	1.28	1.02	0.99	1.1	1.14	0.98	1.1	1.16	1.03	1.01	1.18	1.3	4	1.12	0.0829659	0.99	0.0662067	1.0975	0.0651121	1.095	0.0403113	1.13	0.0681909	0.26657	0.838126	0.795451	0.928843	Protein of unknown function; YET3 null mutant decreases the level of secreted invertase; homolog of human BAP31 protein; protein abundance increases in response to DNA replication stress
YDL073W	AHK1	1.08	1.01	1.74	1.04	1.62	0.95	0.92	0.95	1.62	0.97	0.81	1.09	1.13	0.91	1.12	1.1	0.99	1.03	0.96	0.99	4	1.2175	0.174756	1.11	0.170147	1.1225	0.17547	1.065	0.0520416	0.9925	0.0143614	0.674834	0.714492	0.434995	0.246759	Scaffold protein in the HKR1 sub-branch of the Hog1p-signaling pathway; physically interacts with the cytoplasmic domain of Hkr1p, and with Sho1p, Pbs2p, and Ste11p; prevents cross-talk signaling from Hkr1p of the osmotic stress MAPK cascade to the Kss1p MAPK cascade; non-essential gene
YDL074C	BRE1	0.93	0.98	1.33	1.04	0.89	0.91	0.84	1.08	0.95	0.99	1.02	1.11	0.77	0.99	1.12	1.16	0.8	0.99	1.05	1	4	1.07	0.0895358	0.93	0.0521217	1.0175	0.0340037	1.01	0.0878446	0.96	0.0549242	0.225315	0.603364	0.649336	0.335338	E3 ubiquitin ligase; forms heterodimer with Rad6p to regulate K63 polyubiquitination in response to oxidative stress and to monoubiquinate histone H2B-K123, which is required for the subsequent methylation of histone H3-K4 and H3-K79; required for DSBR, transcription, silencing, and checkpoint control; interacts with RNA-binding protein Npl3p, linking histone ubiquitination to mRNA processing; Br…
YDL075W	RPL31A	0.81	0.92	1.34	0.9	0.79	0.95	0.99	1.01	0.86	0.92	0.82	1.08	0.98	0.92	0.74	1.08	0.72	0.91	0.81	0.73	4	0.9925	0.118278	0.935	0.0499166	0.92	0.0571548	0.93	0.0714143	0.7925	0.0440407	0.66995	0.600949	0.666906	0.164138	Ribosomal 60S subunit protein L31A; associates with karyopherin Sxm1p; loss of both Rpl31p and Rpl39p confers lethality; homologous to mammalian ribosomal protein L31, no bacterial homolog; RPL31A has a paralog, RPL31B, that arose from the whole genome duplication
YDL076C	RXT3	1.11	0.97	1.39	1.07	1.2	0.91	1.06	1.07	1.08	0.89	0.88	0.98	0.53	1.04	0.86	1.12	0.87	1.14	0.82	0.75	4	1.135	0.0899537	1.06	0.0593015	0.9575	0.0466146	0.8875	0.130982	0.895	0.0852936	0.51241	0.130334	0.170332	0.10099	Component of the Rpd3L histone deacetylase complex; involved in histone deacetylation; protein abundance increases in response to DNA replication stress
YDL077C	VAM6	1.13	1.05	1.24	0.87	1.03	0.88	0.73	0.91	1.39	0.96	1.43	1.11	0.75	0.94	0.75	0.87	0.92	1.01	1.02	2.07	4	1.0725	0.0779289	0.8875	0.0616948	1.2225	0.112796	0.8275	0.0469707	1.255	0.272596	0.112025	0.315874	0.0359278	0.543573	Guanine nucleotide exchange factor for the GTPase Gtr1p; subunit of the HOPS endocytic tethering complex; vacuole membrane protein; functions as a Rab GTPase effector, interacting with both GTP- and GDP-bound conformations of Ypt7p; facilitates tethering and promotes membrane fusion events at the late endosome and vacuole; required for both membrane and protein trafficking; component of vacuole-m…
YDL078C	MDH3	0.89	1.04	1.4	1.11	1.04	0.99	1.01	1.06	1.4	0.96	0.93	1.14	1.49	0.99	0.91	1.15	1.06	0.94	0.94	0.87	4	1.11	0.107005	1.025	0.0155456	1.1075	0.107964	1.135	0.12842	0.9525	0.0394493	0.461714	0.987411	0.886013	0.216503	Peroxisomal malate dehydrogenase; catalyzes interconversion of malate and oxaloacetate; involved in the glyoxylate cycle
YDL081C	RPP1A	0.65	1.04	0.93	0.78	2.13	0.81	1	0.81	2.91	0.91	0.87	1.2	3.4	0.87	1.35	1.06	1.59	1.34	1.48	0.73	4	0.85	0.0853424	1.1875	0.317343	1.4725	0.484774	1.67	0.58505	1.285	0.191942	0.344017	0.252896	0.214797	0.0837898	Ribosomal stalk protein P1 alpha; involved in the interaction between translational elongation factors and the ribosome; free (non-ribosomal) P1 stimulates the phosphorylation of the eIF2 alpha subunit (Sui2p) by Gcn2p; accumulation of P1 in the cytoplasm is regulated by phosphorylation and interaction with the P2 stalk component
YDL082W	RPL13A	0.77				0.87				0.83				1.02				0.76				1	0.77		0.87		0.83		1.02		0.76						Ribosomal 60S subunit protein L13A; not essential for viability; homologous to mammalian ribosomal protein L13, no bacterial homolog; RPL13A has a paralog, RPL13B, that arose from the whole genome duplication
YDL084W	SUB2	0.92	0.95	1.19	1.01	1.34	0.95	1.09	0.97	1.85	0.94	0.87	1.15	1.57	0.98	1.09	1.02	1.25	0.96	0.93	1	4	1.0175	0.0604669	1.0875	0.0896637	1.2025	0.223881	1.165	0.1369	1.035	0.0730867	0.541417	0.455422	0.362403	0.859709	Component of the TREX complex required for nuclear mRNA export; member of the DEAD-box RNA helicase superfamily and is involved in early and late steps of spliceosome assembly; homolog of the human splicing factor hUAP56; relocalizes from nucleus to cytoplasm upon DNA replication stress
YDL085C-A		0.93	0.92	2.17	0.99	0.79	0.95	1.17	1.2	0.71	1.07	0.94	1.35	0.47	1.16	0.85	1.48	0.66	0.94	1.09	0.88	4	1.2525	0.306224	1.0275	0.0968138	1.0175	0.133503	0.99	0.215832	0.8925	0.0891978	0.509807	0.50813	0.509754	0.302122	Putative protein of unknown function; green fluorescent protein (GFP)-fusion protein localizes to the cytoplasm and nucleus
YDL085W	NDE2	1.01	1.01	1.42	1.24	1.37	0.96	0.99	1.2	2.19	1.01	0.93	1.29	1.62	1	1.07	1.31	1.17	1.14	1.05	1.09	4	1.17	0.0994149	1.13	0.0961769	1.355	0.288834	1.25	0.14006	1.1125	0.0265754	0.782177	0.566945	0.657802	0.596544	Mitochondrial external NADH dehydrogenase; catalyzes the oxidation of cytosolic NADH; Nde1p and Nde2p are involved in providing the cytosolic NADH to the mitochondrial respiratory chain; NDE2 has a paralog, NDE1, that arose from the whole genome duplication
YDL086W		1.04	1	1.29	1.04	0.86	0.91	0.9	1.04	0.96	0.92	0.95	1.14	0.81	0.97	1.1	1.16	0.8	0.97	1.03	1.12	4	1.0925	0.066505	0.9275	0.0390246	0.9925	0.0498957	1.01	0.0775672	0.98	0.0674537	0.0761691	0.27437	0.450227	0.279854	Putative carboxymethylenebutenolidase; the authentic, non-tagged protein is detected in highly purified mitochondria in high-throughput studies; YDL086W is not an essential gene
YDL087C	LUC7	1.03	1.09	1.33	1.06	0.83	0.96	1	1.04	0.99	0.89	0.99	0.99	1.05	0.98	1.28	1.12	1.69	1.09	1.05	1.05	4	1.1275	0.0686021	0.9575	0.0455293	0.965	0.025	1.1075	0.0642099	1.22	0.15695	0.0845029	0.0676784	0.838493	0.608623	Essential protein associated with the U1 snRNP complex; splicing factor involved in recognition of 5' splice site; contains two zinc finger motifs; N-terminal zinc finger binds pre-mRNA; relocalizes to the cytosol in response to hypoxia
YDL088C	ASM4	1.76	1.13	1.53	1.07	2.61	0.95	1.03	1.02	1.76	0.89	0.92	1.08	1.26	0.99	1.14	1.2	0.93	0.99	1.08	0.85	4	1.3725	0.16464	1.4025	0.402893	1.1625	0.203485	1.1475	0.0579332	0.9625	0.0485412	0.947286	0.452979	0.244816	0.0541272	FG-nucleoporin component of central core of nuclear pore complex (NPC); contributes directly to nucleocytoplasmic transport; induces membrane tubulation, which may contribute to nuclear pore assembly; ASM4 has a paralog, NUP53, that arose from the whole genome duplication
YDL089W	NUR1	1.74	0.99	1.36	0.64	2.48	1.01	0.92	1.24	1.82	0.94	1	1.11	1.67	1	1.04	1.57	1.42	1.07	1.12	0.35	4	1.1825	0.236938	1.4125	0.362155	1.2175	0.203894	1.32	0.174595	0.99	0.226899	0.614196	0.914501	0.656854	0.578742	Protein involved in regulation of mitotic exit; dephosphorylation target of Cdc14p in anaphase, which promotes timely rDNA segregation and allows mitotic progression; interacts with Csm1p, Lrs4p; required for rDNA repeat stability; null mutant causes increase in unequal sister-chromatid exchange; GFP-fusion protein localizes to the nuclear periphery, possible Cdc28p substrate
YDL090C	RAM1	1.12	0.96	3.01	1.16	1.04	0.9	0.81	1.18	1.34	1	0.41	0.98	1.25	0.96	1.05	1.17	1.1	0.96	0.89	0.69	4	1.5625	0.484431	0.9825	0.0810735	0.9325	0.19276	1.1075	0.06408	0.91	0.0853425	0.282343	0.272371	0.387715	0.232923	Beta subunit of the CAAX farnesyltransferase (FTase); this complex prenylates the a-factor mating pheromone and Ras proteins; required for the membrane localization of Ras proteins and a-factor; homolog of the mammalian FTase beta subunit
YDL091C	UBX3	0.91	1.02	1.3	1.14	1.5	0.9	0.88	1.06	1.9	0.99	1	0.98	2.3	1.04	1.14	1.23	1.12	1.07	1.17	0.96	4	1.0925	0.0836037	1.085	0.144078	1.2175	0.227537	1.4275	0.29341	1.08	0.0449073	0.965549	0.624537	0.314285	0.899515	Clathrin-coated vesicle component, regulator of endocytosis; copurifies with the DSC ubiquitin ligase complex; UBX (ubiquitin regulatory X) domain-containing protein that interacts with Cdc48p; required for efficient clathrin-mediated endocytosis; ortholog of fission yeast Ucp10
YDL092W	SRP14	0.91	1.01	1.23	1.04	1.14	0.84	0.98	0.98	1.42	0.93	0.91	0.96	1	0.94	0.98	1.13	0.93	1	0.94	0.84	4	1.0475	0.0668799	0.985	0.0613052	1.055	0.1221	1.0125	0.0411045	0.9275	0.0330088	0.516634	0.958785	0.671343	0.158749	Signal recognition particle (SRP) subunit; interacts with the RNA component of SRP to form the Alu domain, which is the region of SRP responsible for arrest of nascent chain elongation during membrane targeting; homolog of mammalian SRP14
YDL093W	PMT5	0.82	0.98	1.11	1.01	1.14	0.96	1.36	1.21	0.92	1.01	0.72	1.11	1.22	1.01	1.39	1.46	0.87	0.83	1.18	0.9	4	0.98	0.0601387	1.1675	0.0830035	0.94	0.0829659	1.27	0.10025	0.945	0.0796346	0.117107	0.709753	0.0477628	0.737776	Protein O-mannosyltransferase; transfers mannose residues from dolichyl phosphate-D-mannose to protein serine/threonine residues; acts in a complex with Pmt3p, can instead interact with Pmt2p in some conditions; target for new antifungals
YDL095W	PMT1	0.91	0.95	1.22	1.12	1.31	0.92	0.93	1.08	1.64	0.94	0.9	1.07	1.58	0.9	1.01	1.1	1.06	0.9	1.05	0.91	4	1.05	0.0726865	1.06	0.0910128	1.1375	0.171385	1.1475	0.149854	0.98	0.0433974	0.934375	0.654937	0.579612	0.439946	Protein O-mannosyltransferase of the ER membrane; transfers mannose from dolichyl phosphate-D-mannose to protein serine and threonine residues; 1 of 7 related proteins involved in O-glycosylation which is essential for cell wall rigidity; involved in ER quality control; amino terminus faces cytoplasm, carboxyl terminus faces ER lumen
YDL097C	RPN6	1.04	0.99	1.27	1.05	1.31	0.93	1	1.01	1.83	0.96	0.9	1.04	1.52	0.97	0.99	1.11	1.05	1	1.11	1.14	4	1.0875	0.0622328	1.0625	0.0843974	1.1825	0.21773	1.1475	0.127957	1.075	0.031225	0.819496	0.689442	0.687948	0.863433	Essential, non-ATPase regulatory subunit of the 26S proteasome lid; required for the assembly and activity of the 26S proteasome; the human homolog (S9 protein) partially rescues Rpn6p depletion; protein abundance increases in response to DNA replication stress
YDL098C	SNU23	0.99	0.91	1.19	1.12	1.06	0.84	1.07	1.22	1.09	0.95	0.89	1.05	0.52	0.98	1.01	1.32	0.95	0.78	1.04	0.7	4	1.0525	0.0630311	1.0475	0.0782491	0.995	0.0457347	0.9575	0.164842	0.8675	0.0776074	0.961927	0.48816	0.609743	0.113729	Component of the U4/U6.U5 snRNP complex; involved in mRNA splicing via spliceosome
YDL099W	BUG1	0.99	0.94	1.53	1.12	1.14	0.91	0.95	1.06	1.2	0.87	0.88	1.12	1.23	0.95	0.89	1.11	0.98	0.94	0.94	0.86	4	1.145	0.133822	1.015	0.0523609	1.0175	0.0839022	1.045	0.0771902	0.93	0.0251661	0.400512	0.450345	0.541398	0.16543	Cis-golgi localized protein involved in ER to Golgi transport; forms a complex with the mammalian GRASP65 homolog, Grh1p; mutants are compromised for the fusion of ER-derived vesicles with Golgi membranes
YDL100C	GET3	0.92	0.94	1.23	1.07	0.66	0.95	1.02	1.01	0.85	0.93	0.93	1.07	0.94	0.93	0.98	1.01	1.06	0.93	0.93	0.83	4	1.04	0.0715309	0.91	0.0847545	0.945	0.0457347	0.965	0.0184842	0.9375	0.0471478	0.285559	0.305952	0.349206	0.276656	Guanine nucleotide exchange factor for Gpa1p; amplifies G protein signaling; functions as a chaperone under ATP-depleted oxidative stress conditions; subunit of GET complex, involved in ATP dependent Golgi to ER trafficking and insertion of tail-anchored (TA) proteins into ER membrane under non-stress conditions; binds as dimer to transmembrane domain (TMD) cargo, shielding TMDs from aqueous solv…
YDL101C	DUN1	0.9	0.94	1.53	1.1	0.91	0.84	0.84	1.11	0.94	1.01	0.94	1.03	1.08	0.88	0.98	1.05	1	0.94	0.96	0.77	4	1.1175	0.144128	0.925	0.0638357	0.98	0.0234521	0.9975	0.0444175	0.9175	0.0507239	0.267816	0.382732	0.456542	0.238444	Cell-cycle checkpoint S/T protein kinase; required for transient G2/M arrest after DNA damage, damage-induced transcription, and nuclear-to-cytoplasmic redistribution of Rnr2p-Rnr4p after genotoxic stress and iron deprivation; phosphorylates repair protein Rad55p, transcriptional repressor Sml1p, superoxide dismutase, and ribonucleotide reductase inhibitors Crt1p and Dif1p; functions in the Mec1p…
YDL102W	POL3	0.91	0.8	1.51	0.94	0.79	0.92	1.01	1.06	0.81	0.96	1.01	1.08	0.79	1.17	1.05	1.04	0.79	0.96	0.9	0.92	4	1.04	0.159531	0.945	0.0592312	0.965	0.0572276	1.0125	0.0798305	0.8925	0.0363719	0.596867	0.67362	0.88254	0.402081	Catalytic subunit of DNA polymerase delta; required for chromosomal DNA replication during mitosis and meiosis, intragenic recombination, repair of double strand DNA breaks, and DNA replication during nucleotide excision repair (NER)
YDL103C	QRI1	0.99	1.02	1.27	1.07	1.22	0.93	0.98	1.03	1.67	0.97	0.91	1.09	1.61	0.94	0.98	1.03	1.21	0.99	0.92	0.86	4	1.0875	0.0630311	1.04	0.0633772	1.16	0.174069	1.14	0.157745	0.995	0.0764308	0.614222	0.708871	0.767728	0.386494	UDP-N-acetylglucosamine pyrophosphorylase; catalyzes the formation of UDP-N-acetylglucosamine (UDP-GlcNAc), which is important in cell wall biosynthesis, protein N-glycosylation, and GPI anchor biosynthesis; protein abundance increases in response to DNA replication stress
YDL104C	QRI7		0.89	2.04	1.11		0.88	0.98	1.22		0.9	0.8	1.05		1.06	0.76	1.15		1.26	0.94	0.42	3	1.34667	0.352436	1.02667	0.100885	0.916667	0.0726483	0.99	0.117898	0.873333	0.244767	0.431983	0.29811	0.391541	0.331886	Protein involved in threonylcarbamoyl adenosine biosynthesis; Sua5p and Qri7p are necessary and sufficient for RNA t6A modification in vitro; highly conserved mitochondrial protein; essential for t6A modification of mitochondrial tRNAs that decode ANN codons; similar to Kae1p and E. coli YgjD, both of which are also required for tRNA t6A modification; when directed to the cytoplasm, complements t…
YDL106C	PHO2	0.97	0.62	1.42	1.05	0.89	1.07	0.99	0.98	0.9	1.73	0.89	1.15	1.02	1.14	0.98	1.07	0.94	1.22	0.95	0.94	4	1.015	0.164139	0.9825	0.0368273	1.1675	0.196908	1.0525	0.0344903	1.0125	0.0692068	0.853177	0.57365	0.830501	0.989258	Homeobox transcription factor; regulatory targets include genes involved in phosphate metabolism; binds cooperatively with Pho4p to the PHO5 promoter; phosphorylation of Pho2p facilitates interaction with Pho4p; relocalizes to the cytosol in response to hypoxia
YDL108W	KIN28		0.96		1.03		0.96		1.11		1.05		0.97		0.94		1.17		0.97		0.91	2	0.995	0.035	1.035	0.075	1.01	0.04	1.055	0.115	0.94	0.03	0.676619	0.804301	0.66718	0.355169	Serine/threonine protein kinase, subunit of transcription factor TFIIH; involved in transcription initiation at RNA polymerase II promoters; phosphorylates Ser5 residue of the PolII C-terminal domain (CTD) at gene promoters; relocalizes to the cytosol in response to hypoxia
YDL109C			0.74	1.67	1.04		0.64	0.98	1.04		1.09	0.96	1.18		1.27	1.01	1.1		1.14	1.05	0.98	3	1.15	0.274044	0.886667	0.124544	1.07667	0.0638575	1.12667	0.0762306	1.05667	0.0463081	0.431059	0.807256	0.938564	0.753884	Putative lipase; involved in lipid metabolism; not an essential gene; YDL109C has a paralog, ROG1, that arose from the whole genome duplication
YDL110C	TMA17	1.09	0.96	1.6	1.22	1.03	0.9	1.02	1	1.29	0.93	0.94	1.16	1.38	0.97	1.03	1.14	1.1	1.15	1.06	0.76	4	1.2175	0.138105	0.9875	0.0298259	1.08	0.0878445	1.13	0.0904618	1.0175	0.0877852	0.154676	0.433058	0.615143	0.267474	ATPase dedicated chaperone that adapts proteasome assembly to stress; Tma17p is induced upon stress; interacts with Rpt6p to assist its pairing to Rpt3p and early steps in proteasome biogenesis; associates with ribosomes; heterozygous deletion demonstrated increases in chromosome instability in a rad9 deletion background; protein abundance is decreased upon intracellular iron depletion
YDL111C	RRP42		1	1.2	1.04		0.85	0.92	1.02		1	0.97	1.14		0.96	0.99	1.06		0.97	1.09	1.19	3	1.08	0.061101	0.93	0.0493288	1.03667	0.0523874	1.00333	0.0296273	1.08333	0.063596	0.128725	0.618861	0.322011	0.971661	Exosome non-catalytic core component; involved in 3'-5' RNA processing and degradation in both the nucleus and the cytoplasm; has similarity to E. coli RNase PH and to human hRrp42p (EXOSC7)
YDL112W	TRM3	1.03	0.97	1.26	1.06	1.04	0.91	0.97	1.07	1.22	0.97	0.92	0.98	1.15	0.95	1.05	1.1	1.04	1.05	1.07	1.04	4	1.08	0.062849	0.9975	0.0359108	1.0225	0.0671286	1.0625	0.0426956	1.05	0.00707109	0.297841	0.554804	0.825492	0.652027	2'-O-ribose methyltransferase; catalyzes the ribose methylation of the guanosine nucleotide at position 18 of tRNAs
YDL113C	ATG20		1.01	1.26	1.04		0.91	0.95	0.96		1.03	0.98	1.09		1.03	1.45	1.02		1.16	1.49	1.07	3	1.10333	0.0788106	0.94	0.0152752	1.03333	0.031798	1.16667	0.141696	1.24	0.127671	0.111625	0.456394	0.715995	0.413883	Sorting nexin family member; required for the cytoplasm-to-vacuole targeting (Cvt) pathway and for endosomal sorting; has a Phox homology domain that binds phosphatidylinositol-3-phosphate; interacts with Snx4p; potential Cdc28p substrate
YDL115C	IWR1		1.06	1.68	1.08		0.87	1	1.08		0.93	0.93	1.07		1.17	0.88	1.22		1.18	0.98	1.01	3	1.27333	0.203415	0.983333	0.0611919	0.976667	0.0466667	1.09	0.105987	1.05667	0.0622718	0.243925	0.228225	0.468896	0.366037	RNA polymerase II transport factor, conserved from yeast to humans; also has a role in transporting RNA polymerase III into the nucleus; interacts with most of the RNAP II subunits; nucleo-cytoplasmic shuttling protein; deletion causes hypersensitivity to K1 killer toxin; protein increases in abundance and relocalizes from nucleus to cytoplasm upon DNA replication stress
YDL116W	NUP84	0.91	1.03	1.4	1.11	1.54	0.94	0.97	1.1	2.08	0.97	0.91	1.06	2.24	0.96	0.94	1.11	1.22	0.97	0.87	0.95	4	1.1125	0.104273	1.1375	0.138587	1.255	0.276722	1.3125	0.311485	1.0025	0.07565	0.890104	0.646963	0.564933	0.425947	Subunit of the Nup84p subcomplex of the nuclear pore complex (NPC); contributes to nucleocytoplasmic transport and NPC biogenesis; also plays roles in several processes that may require localization of genes or chromosomes at the nuclear periphery, including double-strand break repair, transcription and chromatin silencing; homologous to human NUP107
YDL117W	CYK3	0.94	0.91	1.86	0.98	1.14	0.93	0.94	1.03	1.16	0.94	0.84	1.1	1.23	1.05	0.93	1.08	0.96	0.99	0.98	1.14	4	1.1725	0.229615	1.01	0.0488194	1.01	0.0732575	1.0725	0.0616948	1.0175	0.0413068	0.514673	0.525279	0.688699	0.531136	SH3-domain protein located in the bud neck and cytokinetic actin ring; relocalizes from bud neck to nucleus upon DNA replication stress; activates the chitin synthase activity of Chs2p during cytokinesis; suppressor of growth and cytokinesis defects of chs2 phospho-mutants
YDL120W	YFH1		1	1.48	1.15		0.91	1.02	1.15		0.91	0.79	1.16		0.97	0.93	1.19		1.07	0.95	0.75	3	1.21	0.141774	1.02667	0.0693622	0.953333	0.108985	1.03	0.0808291	0.923333	0.0933333	0.31	0.224529	0.331939	0.166513	Mitochondrial matrix iron chaperone; oxidizes and stores iron; interacts with Isu1p to promote Fe-S cluster assembly; mutation results in multiple Fe/S-dependent enzyme deficiencies; human frataxin homolog FXN is mutated in Friedrich's ataxia; human FTL gene can complement yeast yfh1 null mutant
YDL121C	EXP1	0.93	0.86	1.38	1	0.95	0.79	1.01	1.07	1.12	1.04	0.9	1.13	1.11	1.37	0.9	1.3	1.08	1.56	1.04	0.98	4	1.0425	0.116073	0.955	0.060208	1.0475	0.0531311	1.17	0.105436	1.165	0.13326	0.528281	0.970027	0.447226	0.514124	A cargo receptor protein for Pma1p; works with Psg1p to promote the transport and maturation of Pma1p; localizes to the ER and COPII vesicles; a non-essential protein
YDL122W	UBP1	1.03	0.79	1.1	1.04	0.95	0.92	0.96	1.08	1.09	1.02	1.09	1.07	1.2	1.13	1.09	1.13	0.98	1.08	1.08	1.07	4	0.99	0.0684349	0.9775	0.0352077	1.0675	0.0165202	1.1375	0.0228674	1.0525	0.0242813	0.876306	0.313157	0.0869338	0.422456	Ubiquitin-specific protease; removes ubiquitin from ubiquitinated proteins; cleaves at the C terminus of ubiquitin fusions irrespective of their size; capable of cleaving polyubiquitin chains
YDL124W		1.08	1.05	1.52	1.16	1.36	0.99	1.09	1.11	1.67	0.98	0.88	1.13	1.86	1.18	1.06	1.37	1.57	1.3	1.21	1.15	4	1.2025	0.108349	1.1375	0.0786739	1.165	0.175997	1.3675	0.176133	1.3075	0.0927699	0.644582	0.861993	0.455335	0.489422	NADPH-dependent alpha-keto amide reductase; reduces aromatic alpha-keto amides, aliphatic alpha-keto esters, and aromatic alpha-keto esters; member of the aldo-keto reductase (AKR) family; protein abundance increases in response to DNA replication stress
YDL125C	HNT1	0.99	1.03	1.66	1.21	0.9	1.03	1.03	1.23	0.9	1.05	0.91	1.14	0.79	0.99	0.78	1.1	0.83	0.87	0.87	0.72	4	1.2225	0.15348	1.0475	0.0681145	1	0.0578792	0.915	0.0783688	0.8225	0.0354436	0.337486	0.223773	0.124622	0.0441188	Adenosine 5'-monophosphoramidase; interacts physically and genetically with Kin28p, a CDK and TFIIK subunit, and genetically with CAK1; member of histidine triad (HIT) superfamily of nucleotide-binding proteins; protein abundance increases in response to DNA replication stress; human homolog HINT1 can complement yeast hnt1 mutant
YDL126C	CDC48	0.94	1.02	1.26	1.09	1.16	0.95	0.92	1.03	1.68	0.99	0.95	1.12	1.77	1.02	1.11	1.16	1.31	1.06	1.18	1.2	4	1.0775	0.0681145	1.015	0.053619	1.185	0.168943	1.265	0.170807	1.1875	0.0512144	0.498035	0.576625	0.347236	0.244285	AAA ATPase with protein-unfoldase activity; subunit of polyUb-selective segregase complex involved in ERAD, INM-associated degradation (INMAD), mitotic spindle disassembly, macroautophagy, PMN, ribosome-associated degradation, ribophagy, homotypic ER membrane fusion, SCF complex disassembly, cell wall integrity, and telomerase regulation; mobilizes membrane-anchored transcription factors by regul…
YDL128W	VCX1	0.93	0.94	1.29	0.99	1.32	0.83	0.9	1.06	1.77	0.86	0.9	1.04	2.44	0.86	1.07	1.1	1.28	0.95	1.18	0.93	4	1.0375	0.0851836	1.0275	0.108733	1.1425	0.212696	1.3675	0.361464	1.085	0.0862651	0.944639	0.662884	0.408421	0.708743	Vacuolar membrane antiporter with Ca2+/H+ and K+/H+ exchange activity; involved in control of cytosolic Ca2+ and K+ concentrations; has similarity to sodium/calcium exchangers, including the bovine Na+/Ca2+,K+ antiporter
YDL130W	RPP1B	0.75	1.16	1.12	0.9	0.67	0.8	1.02	0.92	0.77	0.94	0.88	1.25	1.03	0.87	1.36	1.14	0.87	1.12	1.18	0.66	4	0.9825	0.096296	0.8525	0.07565	0.96	0.102875	1.1	0.102875	0.9575	0.119748	0.329271	0.878378	0.436296	0.876101	Ribosomal protein P1 beta; component of the ribosomal stalk, which is involved in interaction of translational elongation factors with ribosome; free (non-ribosomal) P1 stimulates the phosphorylation of the eIF2 alpha subunit (Sui2p) by Gcn2p; accumulation is regulated by phosphorylation and interaction with the P2 stalk component
YDL130W-A	STF1	0.96	1.03	5.52	1.26	0.67	1.09	1.11	1.42	0.64	1.17	1.04	1.17	0.51	1.09	0.42	0.91	0.72	1.05	0.87	0.38	4	2.1925	1.11102	1.0725	0.153968	1.005	0.125466	0.7325	0.159811	0.755	0.142039	0.356568	0.329062	0.241072	0.246684	Protein involved in regulation of the mitochondrial F1F0-ATP synthase; Stf1p and Stf2p act as stabilizing factors that enhance inhibitory action of the Inh1p protein; protein abundance increases in response to DNA replication stress; STF1 has a paralog, INH1, that arose from the whole genome duplication
YDL131W	LYS21	0.92	0.99	1.22	1.06	1.47	1.02	0.97	1.06	2.08	1.01	0.91	1.17	2.18	1.16	1.03	1.24	1.53	1.16	1.08	1.29	4	1.0475	0.0642099	1.13	0.114819	1.2925	0.267905	1.4025	0.262754	1.265	0.0983616	0.553678	0.40807	0.237335	0.113534	Homocitrate synthase isozyme; catalyzes the condensation of acetyl-CoA and alpha-ketoglutarate to form homocitrate, which is the first step in the lysine biosynthesis pathway; LYS21 has a paralog, LYS20, that arose from the whole genome duplication
YDL132W	CDC53	1.18	1	1.32	1.07	1.24	0.92	0.93	1.06	1.28	0.99	0.96	1.12	0.97	1.05	1.06	1.13	0.83	1.16	1.18	1.26	4	1.1425	0.0698063	1.0375	0.074652	1.0875	0.0729583	1.0525	0.0327554	1.1075	0.094989	0.343879	0.605602	0.287422	0.776545	Cullin; structural protein of SCF complexes (which also contain Skp1p, Cdc34p, Hrt1p and an F-box protein) involved in ubiquitination; SCF promotes the G1-S transition by targeting G1 cyclins and the Cln-CDK inhibitor Sic1p for degradation; human homolog CUL1 can complement yeast cdc53 null mutant
YDL134C	PPH21	1.02	0.94	1.27	1.17	1.16	1.14	1.04	0.94	1.23	0.95	0.9	0.96	1.18	0.99	0.95	1.3	0.85	1.23	1.03	0.97	4	1.1	0.0740495	1.07	0.0506623	1.01	0.0744983	1.105	0.0821076	1.02	0.0793725	0.749481	0.424439	0.965398	0.488939	Catalytic subunit of protein phosphatase 2A, PP2A; functionally redundant with Pph22p; C-terminally methylated; forms alternate complexes with several regulatory subunits; involved in signal transduction and regulation of mitosis; forms nuclear foci upon DNA replication stress; PPH21 has a paralog, PPH22, that arose from the whole genome duplication
YDL135C	RDI1	0.94	0.95	1.5	1.1	0.77	0.91	1.12	1.04	0.84	0.89	0.84	1.08	0.91	0.94	0.89	1.09	0.91	0.96	0.93	1.05	4	1.1225	0.131045	0.96	0.0767029	0.9125	0.0570636	0.9575	0.0453459	0.9625	0.0309233	0.325686	0.192157	0.279036	0.279608	Rho GDP dissociation inhibitor; involved in the localization and regulation of Cdc42p and Rho1p; protein abundance increases in response to DNA replication stress
YDL137W	ARF2	0.81	0.84	1.09	1.11	1.35	1.08	1.17	0.92	1.98	1.12	1.12	1.34	2.46	1.01	1.07	1.05	1.79	1.05	1.09	1.04	4	0.9625	0.0797261	1.13	0.0897218	1.39	0.203388	1.3975	0.354386	1.2425	0.182819	0.212317	0.0981135	0.276254	0.20994	ADP-ribosylation factor; GTPase of the Ras superfamily involved in regulation of coated formation vesicles in intracellular trafficking within the Golgi; ARF2 has a paralog, ARF1, that arose from the whole genome duplication; arf1 arf2 double null mutation is complemented by human ARF1, ARF4, ARF5, or ARF6
YDL140C	RPO21	0.89	0.97	1.27	1.06	0.97	0.93	0.95	1.07	1.23	1.05	0.96	1.11	1.46	1.15	1.22	1.38	1.33	1.3	1.27	1.23	4	1.0475	0.0818917	0.98	0.0310913	1.0875	0.0566238	1.3025	0.0712244	1.2825	0.02136	0.470195	0.701779	0.0570943	0.0321349	RNA polymerase II largest subunit B220; part of central core; phosphorylation of C-terminal heptapeptide repeat domain regulates association with transcription and splicing factors; similar to bacterial beta-prime
YDL141W	BPL1	0.74	1.03	1.14	1.14	0.73	0.93	0.86	1.1	0.78	0.97	1.02	1.04	0.85	0.99	1.12	1.03	0.94	0.92	1.15	0.89	4	1.0125	0.0944612	0.905	0.0770822	0.9525	0.0593542	0.9975	0.0561805	0.975	0.0592312	0.411853	0.610053	0.895905	0.748068	Biotin:apoprotein ligase; covalently modifies proteins with the addition of biotin, required for acetyl-CoA carboxylase (Acc1p) holoenzyme formation; comparative analysis suggests that a mitochondrially targeted form may result from translation starting at a non-canonical codon upstream of the annotated start codon; human homolog HLCS can complement yeast BPL1 mutant
YDL143W	CCT4	0.97	0.96	1.19	1.07	1.14	0.94	0.97	1.08	1.33	0.96	0.92	1.08	1.2	1	1.01	1.14	0.89	1.05	1.06	0.95	4	1.0475	0.0535996	1.0325	0.046793	1.0725	0.0923197	1.0875	0.0492231	0.9875	0.0409013	0.840006	0.822625	0.602397	0.407778	Subunit of the cytosolic chaperonin Cct ring complex; related to Tcp1p, required for the assembly of actin and tubulins in vivo
YDL144C		1.37	0.96	1.3	1.05	0.19	0.91	0.96	0.97	0.09	1.03	0.87	1.06	0.17	1.04	1.18	1.02	0.26	1.11	1.19	1.32	4	1.17	0.0980646	0.7575	0.189621	0.7625	0.228012	0.8525	0.230267	0.97	0.24059	0.101522	0.151743	0.251583	0.47063	Protein of unknown function; green fluorescent protein (GFP)-fusion protein localizes to the cytoplasm and nucleus; YDL144C is not an essential gene; protein abundance increases in response to DNA replication stress
YDL145C	COP1	0.99	1.02	1.28	1.1	1.43	0.95	0.93	1.08	2.02	1	0.94	1.08	1.82	0.98	1.04	1.12	1.3	0.98	1.08	1.01	4	1.0975	0.0651121	1.0975	0.115713	1.26	0.254951	1.24	0.195448	1.0925	0.0722697	1	0.559561	0.514975	0.960675	Alpha subunit of COPI vesicle coatomer complex; complex surrounds transport vesicles in the early secretory pathway
YDL146W	LDB17		0.9	1.18	1.21		0.94	0.88	0.84		1.02	1.05	1.42		1.03	0.97	1.08		1.04	1.1	0.97	3	1.09667	0.098714	0.886667	0.0290593	1.16333	0.128625	1.02667	0.031798	1.03667	0.0375648	0.110847	0.702022	0.536702	0.600355	Protein involved in the regulation of endocytosis; transiently recruited to actin cortical patches in a SLA1-dependent manner after late coat component assembly; GFP-fusion protein localizes to the periphery, cytoplasm, bud, and bud neck
YDL147W	RPN5	0.92	0.98	1.3	1.03	1.35	0.9	1.01	0.97	1.8	0.95	0.89	1.05	1.82	1.01	1.13	1.09	1.24	1.06	1.18	1.42	4	1.0575	0.0839022	1.0575	0.100115	1.1725	0.211754	1.2625	0.1875	1.225	0.075	1	0.631636	0.356823	0.187216	Subunit of the CSN and 26S proteasome lid complexes; similar to mammalian p55 subunit and to another S. cerevisiae regulatory subunit, Rpn7p; Rpn5p is an essential protein; the COP9 signalosome is also known as the CSN
YDL148C	NOP14	0.86	0.98	1.23	1.05	0.78	0.96	0.9	1.08	0.89	1.02	0.97	1.1	1.07	0.99	1.02	1.15	0.93	0.95	1.08	1.1	4	1.03	0.077352	0.93	0.06245	0.995	0.0440644	1.0575	0.0349702	1.015	0.0436845	0.353299	0.707791	0.756971	0.871462	Nucleolar protein; forms a complex with Noc4p that mediates maturation and nuclear export of 40S ribosomal subunits; also present in the small subunit processome complex, which is required for processing of pre-18S rRNA
YDL149W	ATG9	0.94	0.95	1.29	0.99	1.34	0.98	0.9	1.06	1.43	0.95	0.98	1.18	1.31	0.95	1	1.11	1.07	0.95	1	1.09	4	1.0425	0.0832041	1.07	0.0957427	1.135	0.110793	1.0925	0.0798305	1.0275	0.0322426	0.835547	0.529217	0.679719	0.872028	Transmembrane protein involved in forming Cvt and autophagic vesicles; cycles between the phagophore assembly site (PAS) and other cytosolic punctate structures, not found in autophagosomes; may be involved in membrane delivery to the PAS
YDL150W	RPC53	1.21	0.97	1.28	1.08	1.27	0.89	1	1.11	2.26	0.95	0.96	1.14	1.55	0.98	0.99	1.15	1.07	0.96	1	0.88	4	1.135	0.0688598	1.0675	0.0810735	1.3275	0.313884	1.1675	0.133315	0.9775	0.03966	0.54912	0.571056	0.8357	0.0947581	RNA polymerase III subunit C53
YDL153C	SAS10	0.91	0.96	1.25	1.06	0.93	0.93	1	1.08	1.02	0.98	0.9	1.16	1.15	1	0.94	1.13	0.88	0.97	1.03	0.88	4	1.045	0.075111	0.985	0.0357071	1.015	0.0543906	1.055	0.0507445	0.94	0.0367423	0.497774	0.757296	0.915753	0.255897	Subunit of U3-containing Small Subunit (SSU) processome complex; involved in production of 18S rRNA and assembly of small ribosomal subunit; disrupts silencing when overproduced; mutant has increased aneuploidy tolerance; essential gene
YDL154W	MSH5	0.93	0.97	1.51	1.05	1.46	0.89	1.03	1.01	1.75	1.01	0.85	1.1	1.07	0.98	0.79	1.19	1.12	1.1	0.99	1.11	4	1.115	0.134009	1.0975	0.124725	1.1775	0.197711	1.0075	0.0842986	1.08	0.0302765	0.926957	0.802324	0.522445	0.807419	Protein of the MutS family; forms a dimer with Msh4p that facilitates crossovers between homologs during meiosis; msh5-Y823H mutation confers tolerance to DNA alkylating agents; homologs present in C. elegans and humans
YDL156W	CMR1	0.61	1.07	1.47	1.14	0.75	0.93	0.81	1.07	0.64	1.07	0.87	0.82	0.6	1.09	1.12	1.25	0.88	1.42	1.08	1.22	4	1.0725	0.177124	0.89	0.0707107	0.85	0.0884119	1.015	0.142624	1.15	0.113871	0.375561	0.303983	0.808825	0.725472	Nuclear protein with a role in protein quality control; localizes to the intranuclear quality control compartment (INQ) in response to proteasome inhibition or DNA replication stress; INQ likely sequesters proteins involved in DNA metabolism for degradation or re-folding; DNA-binding protein with preference for UV-damaged DNA; contains three WD domains (WD-40 repeat); human ortholog WDR76 also ex…
YDL157C			0.96	1.64	1.15		1	0.87	1.16		1.05	0.9	1.16		0.99	0.95	1.1		0.99	1.02	1.06	3	1.25	0.202567	1.01	0.083865	1.03667	0.075351	1.01333	0.0448454	1.02333	0.0202759	0.335148	0.379487	0.317647	0.327926	Putative protein of unknown function; the authentic, non-tagged protein is detected in highly purified mitochondria in high-throughput studies
YDL159W	STE7	0.96	0.83	1.79	1.07	2.02	0.57	0.83	1.19	2.61	0.97	0.86	2.02	2.39	0.71	1.72	3.09	1.31	1.32	1.23	2.32	4	1.1625	0.21484	1.1525	0.315869	1.615	0.422305	1.9775	0.506678	1.545	0.259117	0.979965	0.376445	0.189138	0.299142	Signal transducing MAP kinase kinase; involved in pheromone response where it phosphorylates Fus3p; involved in the pseudohyphal/invasive growth pathway where it phosphorylates of Kss1p; phosphorylated by Ste11p; degraded by ubiquitin pathway
YDL160C	DHH1	0.95	1	1.25	1.05	1.13	0.92	0.93	1.01	1.37	0.97	0.92	1.09	1.23	0.98	1.04	1.14	1.11	1.03	1.1	1.18	4	1.0625	0.0657489	0.9975	0.0485412	1.0875	0.100695	1.0975	0.0551324	1.105	0.0306866	0.456718	0.842197	0.697502	0.579398	Cytoplasmic DEAD-box helicase, stimulates mRNA decapping; coordinates distinct steps in mRNA function and decay, interacting with both decapping and deadenylase complexes; role in translational repression, mRNA decay, and possibly mRNA export; interacts and cooperates with Ngr1p to promote specific mRNA decay; ATP- and RNA-bound form promotes processing body (PB) assembly, while ATPase stimulatio…
YDL161W	ENT1		1.09	1.59	1.13		0.91	0.96	1.16		1.02	0.94	1.21		1.01	0.97	1.18		1.11	1.04	0.86	3	1.27	0.160416	1.01	0.0763762	1.05667	0.0800694	1.05333	0.0643773	1.00333	0.074461	0.217198	0.299887	0.278297	0.206086	Epsin-like protein involved in endocytosis and actin patch assembly; functionally redundant with Ent2p; binds clathrin via a clathrin-binding domain motif at C-terminus; relocalizes from bud neck to cytoplasm upon DNA replication stress; ENT1 has a paralog, ENT2, that arose from the whole genome duplication
YDL164C	CDC9	0.62	0.98	1.76	1	0.91	0.93	0.73	1.02	0.84	0.97	1.13	1	1.1	0.93	1.17	1.01	1	0.93	1.14	0.91	4	1.09	0.239792	0.8975	0.0607419	0.985	0.0595119	1.0525	0.052341	0.995	0.0520416	0.466021	0.685665	0.883574	0.711995	DNA ligase I found in nucleus and mitochondria; essential enzyme that joins Okazaki fragments during DNA replication; also acts in ribonucleotide excision repair, base excision repair, and recombination; DNA ligase I mutants trigger ubiquitination of PCNA at K107, facilitating Rad59p-mediated bypass of unligated Okazaki fragments; human homolog LIG1 can complement yeast cdc9 temperature-sensitive…
YDL165W	CDC36		1.02	1.29	1.03		0.92	0.92	1.04		0.93	0.85	0.9		0.91	1.01	1.21		0.98	0.88	0.97	3	1.11333	0.0883805	0.96	0.04	0.893333	0.0233333	1.04333	0.0881917	0.943333	0.031798	0.189129	0.0738124	0.604954	0.14456	Component of the CCR4-NOT core complex, involved in mRNA decapping; this complex has multiple roles in regulating mRNA levels including regulation of transcription and destabilizing mRNAs through deadenylation; basal transcription factor
YDL166C	FAP7	1.04	0.96	1.53	1.08	2.2	0.83	1.06	1.03	2.14	0.96	0.84	1.07	1.79	0.83	0.79	1.07	1.22	0.94	0.94	0.83	4	1.1525	0.128282	1.28	0.310886	1.2525	0.299538	1.12	0.231733	0.9825	0.0833042	0.717659	0.7693	0.90635	0.308927	Essential NTPase required for small ribosome subunit synthesis; mediates processing of the 20S pre-rRNA at site D in the cytoplasm but associates only transiently with 43S preribosomes via Rps14p; complex with Rps14 is conserved between humans, yeast, and arches; may be the endonuclease for site D; depletion leads to accumulation of pre-40S ribosomes in 80S-like ribosomes; human TAF9 functionally…
YDL167C	NRP1	0.83	0.95	1.32	1	1.49	0.86	1.11	1.03	1.61	1.03	1.01	1	1.59	1.32	1.08	1.18	1.19	1.78	1.08	1.3	4	1.025	0.104602	1.1225	0.133127	1.1625	0.149297	1.2925	0.110708	1.3375	0.154185	0.585632	0.479231	0.129556	0.144508	Putative RNA binding protein of unknown function; localizes to stress granules induced by glucose deprivation; predicted to be involved in ribosome biogenesis
YDL168W	SFA1	0.92	0.99	1.34	1.11	0.8	1.02	1.01	1.09	0.94	1.01	0.89	1.11	1.14	1.15	1.14	1.18	1	1.14	1.06	1.22	4	1.09	0.092105	0.98	0.0625833	0.9875	0.0476751	1.1525	0.00946484	1.105	0.0478714	0.361382	0.361165	0.524808	0.889834	Bifunctional alcohol dehydrogenase and formaldehyde dehydrogenase; formaldehyde dehydrogenase activity is glutathione-dependent; functions in formaldehyde detoxification and formation of long chain and complex alcohols, regulated by Hog1p-Sko1p; protein abundance increases in response to DNA replication stress
YDL171C	GLT1	0.97	0.97	1.31	1.03	1.11	0.93	0.94	1.06	1.32	0.99	0.91	1.08	1.19	0.95	1.03	1.1	0.96	1.01	1.02	0.94	4	1.07	0.0812404	1.01	0.0445346	1.075	0.0887412	1.0675	0.0510515	0.9825	0.019311	0.5412	0.968199	0.980058	0.33507	NAD(+)-dependent glutamate synthase (GOGAT); synthesizes glutamate from glutamine and alpha-ketoglutarate; with Gln1p, forms the secondary pathway for glutamate biosynthesis from ammonia; expression regulated by nitrogen source; assembles into filaments as cells approach stationary phase and under cytosolic acidification and starvation conditions
YDL173W	PAR32	1.17	0.99	1.58	1.1	0.8	0.92	1.01	1.06	0.79	0.88	0.84	1.12	0.43	0.98	0.76	1.08	0.71	0.89	0.95	0.81	4	1.21	0.128776	0.9475	0.0570635	0.9075	0.0731864	0.8125	0.143955	0.84	0.0519615	0.111658	0.0871711	0.0852917	0.0373008	Low complexity protein; mediates inhibition of Mep1p and Mep3p activity; hyperphosphorylated upon rapamycin treatment in a Tap42p-dependent manner; green fluorescent protein (GFP)-fusion protein localizes to the cytoplasm; phosphorylation and localization regulated by TORC1-effector kinase, Npr1p
YDL174C	DLD1	1.04	1.14	1.57	1.36	1.3	1.1	0.94	1.27	1.58	1.1	0.98	1.26	1.21	1.1	1.05	1.19	0.95	1.21	1.05	1.22	4	1.2775	0.118207	1.1525	0.0834041	1.23	0.13	1.1375	0.0377216	1.1075	0.0653676	0.42076	0.79596	0.302277	0.25495	Major mitochondrial D-lactate dehydrogenase; oxidizes D-lactate to pyruvate, transcription is heme-dependent, repressed by glucose, and derepressed in ethanol or lactate; located in the mitochondrial inner membrane
YDL175C	AIR2	1.1	1.41	1.45	2.24	1.35	1.17	1.11	1.98	1.89	1.4	1.46	2.05	1.93	1.24	1.24	1.81	1.7	1.1	1.1	1.55	4	1.55	0.242933	1.4025	0.199139	1.7	0.159739	1.555	0.183507	1.3625	0.154616	0.655247	0.624368	0.98743	0.539088	RNA-binding subunit of the TRAMP nuclear RNA surveillance complex; involved in nuclear RNA processing and degradation; involved in TRAMP complex assembly as a bridge between Mtr4p and Trf4p; stimulates the poly(A) polymerase activity of Pap2p in vitro; has 5 zinc knuckle motifs; AIR2 has a paralog, AIR1, that arose from the whole genome duplication; Air2p and Air1p have nonredundant roles in regu…
YDL176W		0.88	1.01	1.25	1.08	1.28	0.99	1.01	1.07	1.82	0.91	1	1.08	1.8	0.97	1.11	1.06	1.4	0.98	1.12	1.03	4	1.055	0.0770822	1.0875	0.0663796	1.2025	0.208741	1.235	0.190547	1.1325	0.0937528	0.760186	0.53204	0.414867	0.546713	Protein of unknown function; predicted by computational methods to be involved in fructose-1,6-bisphosphatase (Fbp1p) degradation; interacts with components of the GID complex; YDL176W is not an essential gene
YDL178W	DLD2	0.93	0.99	1.31	1.08	1.15	0.92	0.92	1.04	1.27	0.99	1.01	1.16	1.27	1.01	0.98	1.08	1.02	1.04	0.98	1.01	4	1.0775	0.0834041	1.0075	0.0552833	1.1075	0.066128	1.085	0.0651281	1.0125	0.0125	0.510397	0.787526	0.945801	0.470118	D-2-hydroxyglutarate dehydrogenase, and minor D-lactate dehydrogenase; mitochondrial matrix protein that oxidizes D-2-hydroxyglutarate (D-2HG), an oncometabolite, to alpha-ketoglutarate with a minor role in lactate catabolism; located in the mitochondrial matrix
YDL181W	INH1	0.9	0.87	2.49	1.01	0.65	1.02	1.15	1.14	0.52	1.05	0.9	1.12	0.39	0.79	0.74	1.15	0.52	1.06	0.95	0.66	4	1.3175	0.39199	0.99	0.117118	0.8975	0.133939	0.7675	0.155476	0.7975	0.125192	0.453935	0.349757	0.239943	0.253222	Protein that inhibits ATP hydrolysis by the F1F0-ATP synthase; inhibitory function is enhanced by stabilizing proteins Stf1p and Stf2p; has a calmodulin-binding motif and binds calmodulin in vitro; INH1 has a paralog, STF1, that arose from the whole genome duplication
YDL182W	LYS20	0.9	1.06	1.24	1.1	1.13	0.98	0.91	1.08	1.4	1.08	0.93	1.18	1.84	1.16	1.19	1.28	1.28	1.16	1.18	1.32	4	1.075	0.0699405	1.025	0.0494132	1.1475	0.0986048	1.3675	0.15955	1.235	0.0386221	0.580576	0.570634	0.144149	0.0920928	Homocitrate synthase isozyme and functions in DNA repair; catalyzes the condensation of acetyl-CoA and alpha-ketoglutarate to form homocitrate, which is the first step in the lysine biosynthesis pathway; LYS20 has a paralog, LYS21, that arose from the whole genome duplication
YDL183C			0.89		0.95		1.01		0.83		0.85		1.18		0.96		1.15		0.91		0.73	2	0.92	0.03	0.92	0.09	1.015	0.165	1.055	0.095	0.82	0.09	1	0.628165	0.308147	0.402386	Protein that may form an active mitochondrial KHE system; mitochondrial inner-membrane protein; non-essential gene; KHE system stands for K+/H+ exchanger system
YDL185W	VMA1	1.02	1.03	1.3	1.12	1.53	0.96	0.96	1.08	2.09	0.99	0.93	1.16	1.88	1.01	1.06	1.13	1.23	1.1	1.02	1.15	4	1.1175	0.0648556	1.1325	0.135485	1.2925	0.270258	1.27	0.204817	1.125	0.0440644	0.923707	0.552129	0.504448	0.926911	Subunit A of the V1 peripheral membrane domain of V-ATPase; protein precursor undergoes self-catalyzed splicing to yield the extein Tfp1p and the intein Vde (PI-SceI), which is a site-specific endonuclease; the V1 peripheral membrane domain of the vacuolar H+-ATPase (V-ATPase) has eight subunits; involved in methionine restriction extension of chronological lifespan in an autophagy-dependent mann…
YDL188C	PPH22	1.03	0.89	1.17	1.16	1.24	0.89	1.03	1.08	1.44	0.94	0.95	1.16	0.97	0.93	1.04	1.19	0.81	0.92	1.04	1.09	4	1.0625	0.0657489	1.06	0.0722265	1.1225	0.117358	1.0325	0.0572094	0.965	0.0627827	0.98041	0.671221	0.742426	0.324729	Catalytic subunit of protein phosphatase 2A, PP2A; functionally redundant with Pph21p; C-terminally methylated; forms alternate complexes with several regulatory subunits; involved in signal transduction and regulation of mitosis; protein abundance increases in response to DNA replication stress; dephosphorylates Tel1p/Mec1p-phosphorylated Cdc13p to promote telomerase release from telomeres at G2…
YDL189W	RBS1	0.99	0.89	1.63		1.03	0.99	0.9		0.89	0.85	0.88		0.84	0.86	1		0.81	0.96	1.09		3	1.17	0.231805	0.973333	0.0384419	0.873333	0.0120185	0.9	0.0503322	0.953333	0.0808977	0.449692	0.270344	0.318563	0.427352	Protein involved in assembly of the RNA polymerase III (Pol III) complex; high copy suppressor of Pol III assembly mutation and psk1 psk2 mutations that confer temperature-sensitivity for galactose utilization; physically interacts with Pol III; proposed to bind single-stranded nucleic acids via its R3H domain
YDL190C	UFD2	1.02	1.04	1.29	1.04	1.4	0.91	0.92	1.04	1.61	1.04	1	1.18	1.32	1.04	1.19	1.24	1.04	1.13	1.24	0.92	4	1.0975	0.0643396	1.0675	0.114701	1.2075	0.139605	1.1975	0.0589315	1.0825	0.0678694	0.827134	0.501126	0.295384	0.877834	Ubiquitin (Ub) chain assembly factor (E4); forms branched Ub chains on substrates destined for degradation, catalyzing K48-linked multi-monoubiquitination of K29-linked Ub chains assembled by the Ub-ligase Ufd4p; involved in the Ub-fusion degradation pathway, OLE membrane fluidity pathway, stress response survival and the ERAD pathway for misfolded proteins, where it promotes ubiquitination and t…
YDL191W	RPL35A	0.88	0.91	1.19	0.95	0.65	0.97	1.1	1.06	0.63	0.89	0.79	1.15	0.48	0.88	0.96	1.17	0.54	0.86	0.88	0.56	4	0.9825	0.070637	0.945	0.102021	0.865	0.109049	0.8725	0.144417	0.71	0.0925563	0.772698	0.400663	0.519373	0.0578095	Ribosomal 60S subunit protein L35A; homologous to mammalian ribosomal protein L35 and bacterial L29; RPL35A has a paralog, RPL35B, that arose from the whole genome duplication
YDL192W	ARF1	0.79	0.92	1.15	1.06	1.43	0.95	1.04	1	2.02	1.01	1.01	1.1	2.17	0.96	1.08	1.04	1.41	0.96	1	1.15	4	0.98	0.0790569	1.105	0.109886	1.285	0.245917	1.3125	0.28692	1.13	0.101899	0.391423	0.282386	0.306627	0.288966	ADP-ribosylation factor; GTPase of the Ras superfamily involved in regulation of coated vesicle formation in intracellular trafficking within the Golgi; ARF1 has a paralog, ARF2, that arose from the whole genome duplication; arf1 arf2 double null mutation is complemented by human ARF1, ARF4, ARF5, or ARF6
YDL193W	NUS1	0.89	1.06	1.44	1.07	0.93	0.91	0.91	1.06	1.08	0.97	0.89	1.11	1.16	1.09	0.91	1.11	1.07	1.08	1.02	1.1	4	1.115	0.115938	0.9525	0.0361421	1.0125	0.0507239	1.0675	0.0545245	1.0675	0.0170172	0.229343	0.448883	0.723563	0.699273	Forms dehydrodolichyl diphosphate synthase complex with RER2 or SRT1; tet-repressible mutant shows accumulation of hypoglycosylated forms of CPY, suggesting that Nus1p may be involved in protein trafficking; mutations in human homolog NUS1 have been implicated in congenital scoliosis, neurological impairment, refractory epilepsy, hearing deficit, and visual impairment; human cis-prenyltransferase…
YDL195W	SEC31	0.93	1.01	1.25	1.09	1.21	0.89	0.94	1.05	1.56	0.98	0.93	1.11	1.41	0.94	1.03	1.07	1.05	0.96	1.03	1.04	4	1.07	0.068313	1.0225	0.0708725	1.145	0.14344	1.1125	0.102825	1.02	0.0204124	0.646516	0.653559	0.742387	0.509395	Component of the Sec13p-Sec31p complex of the COPII vesicle coat; COPII coat is required for vesicle formation in ER to Golgi transport; mutant has increased aneuploidy tolerance
YDL198C	GGC1	0.91	0.91	1.27	0.99	1.43	0.9	1.06	1	2.02	0.92	0.91	1.18	1.58	1.02	0.93	1.13	0.98	1	1.02	1	4	1.02	0.08544	1.0975	0.115641	1.2575	0.261737	1.165	0.144251	1	0.00816496	0.609279	0.42149	0.420339	0.823491	Mitochondrial GTP/GDP transporter; essential for mitochondrial genome maintenance; has a role in mitochondrial iron transport; member of the mitochondrial carrier family
YDL201W	TRM8	0.75	0.98	1.2	0.97	0.72	0.91	1.01	0.95	0.58	0.95	0.9	1.13	0.83	0.95	0.97	1.06	0.85	0.95	1.06	1.16	4	0.975	0.0918786	0.8975	0.0626332	0.89	0.114528	0.9525	0.0473242	1.005	0.0671441	0.511909	0.583712	0.834872	0.800889	Catalytic subunit of a tRNA methyltransferase complex; Trm8p and Trm82p comprise an enzyme that catalyzes a methyl-transfer from S-adenosyl-l-methionine to the N(7) atom of guanine at position 46 in tRNA; Trm8 lacks catalytic activity if not bound to Trm82p
YDL202W	MRPL11	0.92	1.02	1.36	1.06	1.15	0.9	1.02	1.01	1.32	0.95	0.87	1.1	1.13	0.95	0.86	1.07	0.84	0.9	0.93	0.95	4	1.09	0.0946925	1.02	0.0511534	1.06	0.0989107	1.0025	0.0604669	0.905	0.0239792	0.539524	0.833844	0.465691	0.10707	Mitochondrial ribosomal protein of the large subunit; localizes to vacuole in response to H2O2
YDL203C	ACK1	0.93	0.96	1.31	1.04	1.32	0.93	0.92	1.03	1.54	1.03	0.97	1.05	1.3	1.1	1.18	1.11	1.01	1.38	1.14	0.94	4	1.06	0.0865062	1.05	0.0933631	1.1475	0.131933	1.1725	0.0460751	1.1175	0.0968138	0.939932	0.5992	0.294738	0.673372	Protein that functions in the cell wall integrity pathway; functions upstream of Pkc1p; GFP-fusion protein expression is induced in response to the DNA-damaging agent MMS; non-tagged Ack1p is detected in purified mitochondria
YDL204W	RTN2	1.18	1.04	1.51	1.22	0.95	1	0.88	1.08	1.09	1.03	1.08	1.23	0.97	1.15	1.36	1.71	1.27	1.53	1.61	1.87	4	1.2375	0.0986893	0.9775	0.042106	1.1075	0.0428904	1.2975	0.158922	1.57	0.123558	0.0516381	0.272458	0.75929	0.0801832	Reticulon protein; involved in nuclear pore assembly and maintenance of tubular ER morphology; promotes membrane curvature; regulates the ER asymmetry-induced inheritance block during ER stress; role in ER-derived peroxisomal biogenesis; interacts with Sec6p, Yip3p, and Sbh1p; less abundant than RTN1; member of RTNLA (reticulon-like A) subfamily; protein increases in abundance and relocalizes to …
YDL205C	HEM3	0.89	0.99	1.28	1	1	1	0.93	1.1	1.13	1	0.99	1.16	1.21	1.01	1.11	0.99	0.9	0.99	0.97	0.88	4	1.04	0.0837655	1.0075	0.0349702	1.07	0.0437797	1.08	0.0506623	0.935	0.0266145	0.732573	0.761691	0.697014	0.277303	Porphobilinogen deaminase; catalyzes the conversion of 4-porphobilinogen to hydroxymethylbilane, the third step in heme biosynthesis; localizes to the cytoplasm and nucleus; expression is regulated by Hap2p-Hap3p, but not by levels of heme; human homolog HMBS can complement yeast mutant and allow growth of haploid null after sporulation of a heterozygous diploid
YDL208W	NHP2	1.03	0.92	1.21	0.98	0.46	0.9	1.13	0.99	0.3	0.92	0.79	1.09	0.22	0.97	1.01	1.13	0.46	0.97	1	1.15	4	1.035	0.0625167	0.87	0.144626	0.775	0.169828	0.8325	0.206977	0.895	0.15025	0.335338	0.200828	0.385124	0.422671	Protein related to mammalian high mobility group (HMG) proteins; nuclear protein; essential for function of H/ACA-type snoRNPs, which are involved in 18S rRNA processing
YDL209C	CWC2	0.96	1.02	1.71	0.95	0.86	0.89	0.89	1.04	0.77	0.96	0.9	1.04	0.64	0.95	0.91	1.13	1.58	1.11	0.93	1.1	4	1.16	0.183984	0.92	0.0406202	0.9175	0.0569173	0.9075	0.101191	1.18	0.139583	0.249855	0.254736	0.274459	0.933805	Member of the NineTeen Complex (NTC); this complex contains Prp19p and stabilizes U6 snRNA in catalytic forms of the spliceosome containing U2, U5, and U6 snRNAs; binds directly to U6 snRNA; similar to S. pombe Cwf2
YDL212W	SHR3	0.97	1.08	1.34	1.08	0.86	0.87	0.81	1.09	0.95	1.01	0.95	1.13	0.85	0.93	1.02	1.15	0.9	1.01	1.1	1.13	4	1.1175	0.0785679	0.9075	0.0622328	1.01	0.0424264	0.9875	0.0643396	1.035	0.0517204	0.0810131	0.273955	0.247755	0.414183	Endoplasmic reticulum packaging chaperone; required for incorporation of amino acid permeases into COPII coated vesicles for transport to the cell surface
YDL213C	NOP6	0.92	0.88	1.46	1.11	0.75	0.93	1.16	1.13	0.71	0.94	0.84	1.18	0.64	1.06	0.92	1.23	0.76	1.14	1.02	0.93	4	1.0925	0.132374	0.9925	0.0956012	0.9175	0.0993625	0.9625	0.124791	0.9625	0.0800391	0.562735	0.331076	0.501705	0.432898	rRNA-binding protein required for 40S ribosomal subunit biogenesis; contains an RNA recognition motif (RRM); hydrophilin essential to overcome the stress of the desiccation-rehydration process; NOP6 may be a fungal-specific gene as no homologs have been yet identified in higher eukaryotes
YDL214C	PRR2	0.91	0.92	1.57	0.91	1.09	0.88	0.85	0.89	1.07	0.98	0.97	0.92	1.27	0.98	0.97	0.85	0.92	1.1	1.03	1.73	4	1.0775	0.164184	0.9275	0.0548293	0.985	0.031225	1.0175	0.0891978	1.195	0.18214	0.419479	0.599941	0.759014	0.648783	Serine/threonine protein kinase; inhibits pheromone induced signalling downstream of MAPK, possibly at the level of the Ste12p transcription factor; mutant has increased aneuploidy tolerance; PRR2 has a paralog, NPR1, that arose from the whole genome duplication
YDL215C	GDH2	1.13	1.01	1.29	1.23	1.44	0.96	0.92	1.14	1.85	1.01	0.96	1.11	1.56	1.13	1.1	1.28	1.21	1.32	1.33	1.37	4	1.165	0.0613052	1.115	0.118427	1.2325	0.208182	1.2675	0.105149	1.3075	0.0342479	0.7206	0.7663	0.431995	0.0887554	NAD(+)-dependent glutamate dehydrogenase; degrades glutamate to ammonia and alpha-ketoglutarate; expression sensitive to nitrogen catabolite repression and intracellular ammonia levels; genetically interacts with GDH3 by suppressing stress-induced apoptosis
YDL217C	TIM22		0.99	1.36	1.07		0.92	1.07	0.98		0.87	0.99	1.18		0.95	0.86	1.07		0.98	0.88	0.9	3	1.14	0.112398	0.99	0.043589	1.01333	0.0902466	0.96	0.0608276	0.92	0.0305505	0.281336	0.429159	0.231779	0.131933	Essential core component of the mitochondrial TIM22 complex; involved in insertion of polytopic proteins into the inner membrane; forms the channel through which proteins are imported
YDL219W	DTD1		0.95	1.18	1.01		0.91	1.03	1.03		0.92	0.95	0.99		0.97	1.01	1.01		0.92	0.98	1.12	3	1.04667	0.0688799	0.99	0.04	0.953333	0.0202759	0.996667	0.0133333	1.00667	0.0592546	0.516108	0.263493	0.515416	0.682509	D-Tyr-tRNA(Tyr) deacylase; functions in protein translation, may affect nonsense suppression via alteration of the protein synthesis machinery; ubiquitous among eukaryotes
YDL220C	CDC13	1.14	0.91	1.29	1.04	1.52	0.96	1.08	1.33	2.24	0.91	0.88	1.01	1.89	0.94	0.96	1.06	1.34	0.99	0.89	0.84	4	1.095	0.08026	1.2225	0.12559	1.26	0.327847	1.2125	0.227353	1.015	0.112731	0.425142	0.642302	0.643309	0.584223	Single stranded DNA-binding protein found at TG1-3 telomere G-tails; key roles in regulation of telomerase, telomere end protection, conventional telomere replication; regulates telomere replication through recruitment of specific sub-complexes, essential function is telomere capping; forms homodimer via N-terminus; disruption of dimerization leads to short telomeres; autophagy and proteasome are…
YDL223C	HBT1	1.04	1.07	1.49	1.04	0.98	0.99	0.73	1.06	0.93	1.05	1.11	1.04	0.81	1.16	1.15	1.15	1.24	1.59	1.46	1.03	4	1.16	0.110227	0.94	0.0722265	1.0325	0.0375	1.0675	0.0858657	1.33	0.123356	0.146075	0.315487	0.532547	0.343755	Shmoo tip protein, substrate of Hub1p ubiquitin-like protein; mutants are defective for mating projection formation, thereby implicating Hbt1p in polarized cell morphogenesis; HBT1 has a paralog, YNL195C, that arose from the whole genome duplication
YDL224C	WHI4	0.98	0.9	1.3	1.29	0.96	0.87	1.04	1.03	1.11	0.96	0.92	1.02	1.02	1.01	1.08	1.31	0.85	1.09	1.12	0.92	4	1.1175	0.103793	0.975	0.0392641	1.0025	0.0413068	1.105	0.0700595	0.995	0.0653835	0.246454	0.342968	0.923739	0.356537	Putative RNA binding protein; regulates the cell size requirement for passage through Start and commitment to cell division; WHI4 has a paralog, WHI3, that arose from the whole genome duplication
YDL225W	SHS1	1	1.04	1.33	1.01	0.91	0.94	1.01	1.03	1.15	0.95	0.91	1.15	1.24	0.95	1.04	1.09	0.97	0.94	0.95	0.88	4	1.095	0.078793	0.9725	0.0283945	1.04	0.0640312	1.08	0.0606905	0.935	0.0193649	0.19389	0.607531	0.885061	0.0960895	Component of the septin ring that is required for cytokinesis; present at the ends of rod-like septin hetero-oligomers; C-terminal extension is important for recruitment of Bni5p to the mother-bud neck, which in turn is required for Myo1p recruitment and cytokinesis; undergoes sumoylation and phosphorylation during mitosis; protein abundance increases in response to DNA replication stress
YDL226C	GCS1	0.93	1.04	1.45	1.08	0.83	0.94	0.99	1.07	0.78	0.96	0.9	1.12	0.75	0.94	0.9	1.12	0.58	0.87	0.89	0.86	4	1.125	0.112879	0.9575	0.0502287	0.94	0.0707107	0.9275	0.0760893	0.8	0.073598	0.22399	0.214219	0.197022	0.0524436	ADP-ribosylation factor GTPase activating protein (ARF GAP); involved in ER-Golgi transport; required for prospore membrane formation; regulates phospholipase Spo14p; shares functional similarity with Glo3p; GCS1 has a paralog, SPS18, that arose from the whole genome duplication
YDL229W	SSB1	1.14	0.86	1	0.91	1.4	0.9	1.07	0.89	2.46	1	0.92	1.08	1.69	1	0.91	0.96	1.04	0.95	1.06	0.98	4	0.9775	0.0614241	1.065	0.119059	1.365	0.366458	1.14	0.184255	1.0075	0.0256174	0.537879	0.337193	0.434832	0.667984	Cytoplasmic ATPase that is a ribosome-associated molecular chaperone; functions with J-protein partner Zuo1p; may be involved in folding of newly-made polypeptide chains; member of the HSP70 family; interacts with phosphatase subunit Reg1p; SSB1 has a paralog, SSB2, that arose from the whole genome duplication
YDL230W	PTP1		0.99	1.44	1.14		0.84	0.95	1.13		0.92	0.9	1.12		0.99	1.19	1.21		0.98	1.13	1.18	3	1.19	0.132288	0.973333	0.0845248	0.98	0.0702377	1.13	0.0702377	1.09667	0.0600925	0.239653	0.233526	0.709194	0.555603	Phosphotyrosine-specific protein phosphatase; dephosphorylates a broad range of substrates in vivo, including Fpr3p; localized to the cytoplasm and the mitochondria; proposed to be a negative regulator of filamentation
YDL231C	BRE4	1.05	0.95	1.59	1.15	0.55	0.93	1.05	1.15	0.56	0.92	0.91	1.16	0.57	0.96	0.96	1.19	0.69	0.92	1.03	1.07	4	1.185	0.141038	0.92	0.131276	0.8875	0.123516	0.92	0.128647	0.9275	0.0852814	0.218165	0.163642	0.214429	0.169235	Zinc finger protein containing five transmembrane domains; null mutant exhibits strongly fragmented vacuoles and sensitivity to brefeldin A, a drug which is known to affect intracellular transport
YDL234C	GYP7	0.96	1.09	1.52	1.23	0.67	0.97	0.99	1.16	0.41	0.95	0.89	1.17	0.33	0.98	0.98	1.46	0.58	0.93	1.15	1.39	4	1.2	0.120069	0.9475	0.101848	0.855	0.160078	0.9375	0.231962	1.0125	0.172065	0.159898	0.135454	0.353694	0.40593	GTPase-activating protein for yeast Rab family members; members include Ypt7p (most effective), Ypt1p, Ypt31p, and Ypt32p (in vitro); involved in vesicle mediated protein trafficking; contains a PH-like domain
YDL235C	YPD1	0.95	0.98	1.34	1.17	2.47	1.01	1.14	1.09	2.94	0.98	0.9	1.1	2.61	1.01	0.84	0.95	1.06	0.92	0.94	0.95	4	1.11	0.0908295	1.4275	0.34853	1.48	0.488399	1.3525	0.420642	0.9675	0.0314576	0.411951	0.484529	0.593505	0.18873	Osmotic stress-responsive phosphorelay intermediate sensor protein; phosphorylated by the plasma membrane sensor Sln1p in response to osmotic stress and then in turn phosphorylates the response regulators Ssk1p in the cytosol and Skn7p in the nucleus
YDL236W	PHO13	1.01	0.96	1.3	1.08	1.55	0.93	1.06	1.03	2.42	0.93	0.92	1.12	2.12	1	1.07	1.14	1.27	1.03	1.09	1.14	4	1.0875	0.0749861	1.1425	0.138647	1.3475	0.360448	1.3325	0.264051	1.1325	0.0510514	0.739062	0.506544	0.406465	0.637497	Conserved phosphatase acting as a metabolite repair enzyme; shows specific dephosphorylating activity on two side-products of central carbohydrate metabolism, 2-phosphoglycolate and 4-phosphoerythronate; alkaline phosphatase specific for p-nitrophenyl phosphate; also has protein phosphatase activity; human ortholog PGP shows similar substrate specificity, deletion causes similar metabolite accumu…
YDL237W	AIM6	0.91	1.02	1.49	1.06	2.01	0.92	1.1	1.08	2.98	0.93	0.82	1.04	2.91	0.98	0.92	1.11	1.55	1.01	0.91	0.86	4	1.12	0.127345	1.2775	0.247466	1.4425	0.514464	1.48	0.478313	1.0825	0.158922	0.59197	0.565164	0.494425	0.859969	Protein of unknown function; required for respiratory growth; YDL237W is not an essential gene
YDL239C	ADY3	1.44	0.97	1.65	1.08	0.8	0.87	1.17	1.06	0.33	0.96	0.78	0.99	0.21	0.99	0.9	1.2	0.29	1.04	0.99	0.86	4	1.285	0.157718	0.975	0.085098	0.765	0.152233	0.825	0.214418	0.795	0.172554	0.134392	0.055352	0.134694	0.0809188	Protein required for spore wall formation; subunit of leading edge protein (LEP) complex (Ssp1-Ady3-Don1-Irc10) that forms ring-like structure at leading edge of prospore membrane during meiosis II; mediates assembly of LEP complex, formation of ring-like structure via interaction with spindle pole body components, and prospore membrane maturation; potentially phosphorylated by Cdc28p; ADY3 has a…
YDL240W	LRG1	1.01	0.96	1.49	0.92	1.12	1.31	0.88	1.1	1	0.89	0.84	1.05	0.55	0.88	0.74	1.19	0.67	0.95	1.05	0.47	4	1.095	0.132947	1.1025	0.0879749	0.945	0.0483908	0.84	0.134846	0.785	0.132256	0.964004	0.329847	0.226741	0.149399	GTPase-activating protein (GAP); contains Rho1p-specific GAP activity, interacting with activated forms of Rho1p; functions along with Sac7p as a negative regulator of the Pkc1p-mediated cell wall integrity signaling pathway; negative regulator of cell wall 1,3-beta-glucan biosynthesis; required for efficient cell fusion; contains a RhoGAP domain and three Lin-11-Isl1-Mec-3 (LIM) domains
YDR001C	NTH1	0.93	1.04	1.37	1.15	1.22	0.97	0.86	1.13	1.49	1.04	1.04	1.14	1.74	1.36	1.39	1.59	1.67	1.83	1.75	1.59	4	1.1225	0.0939304	1.045	0.0804674	1.1775	0.1068	1.52	0.0893495	1.71	0.0516398	0.554003	0.712321	0.0220489	0.00154205	Neutral trehalase, degrades trehalose; required for thermotolerance and may mediate resistance to other cellular stresses; phosphorylated and activated by Cdc28p at the G1/S phase transition to coordinately regulate carbohydrate metabolism and the cell cycle; inhibited by Dcs1p; NTH1 has a paralog, NTH2, that arose from the whole genome duplication
YDR002W	YRB1	0.83	0.96	1.28	1.02	0.91	0.98	1.17	1.1	0.82	0.91	0.86	1.15	1	0.96	0.97	1.15	0.87	0.93	1	0.69	4	1.0225	0.0945494	1.04	0.0584522	0.935	0.0739932	1.02	0.0441588	0.8725	0.0663796	0.880068	0.493579	0.981664	0.24181	Ran GTPase binding protein; involved in nuclear protein import and RNA export, ubiquitin-mediated protein degradation during the cell cycle; shuttles between the nucleus and cytoplasm; is essential; homolog of human RanBP1
YDR003W	RCR2		1.1	1.41	0.97		0.74	0.86	1.06		0.94	0.94	1.08		0.97	0.86	1.12		1.08	0.83	0.8	3	1.16	0.130512	0.886667	0.0933333	0.986667	0.0466667	0.983333	0.075351	0.903333	0.0887569	0.163676	0.279254	0.306134	0.179235	Vacuolar protein; presumably functions within the endosomal-vacuolar trafficking pathway, affecting events that determine whether plasma membrane proteins are degraded or routed to the plasma membrane; RCR2 has a paralog, RCR1, that arose from the whole genome duplication
YDR005C	MAF1		0.97	1.4	0.99		1.07	0.95	1.01		0.92	0.86	1.09		1.02	0.87	1.32		1.06	1.08	0.99	3	1.12	0.140119	1.01	0.034641	0.956667	0.0688799	1.07	0.132288	1.04333	0.0272845	0.48846	0.354558	0.808079	0.619704	Highly conserved negative regulator of RNA polymerase III; involved in tRNA processing and stability; inhibits tRNA degradation via rapid tRNA decay (RTD) pathway; binds N-terminal domain of Rpc160p subunit of Pol III to prevent closed-complex formation; regulated by phosphorylation mediated by TORC1, protein kinase A, Sch9p, casein kinase 2; localizes to cytoplasm during vegetative growth and tr…
YDR006C	SOK1	1.19	0.96	1.3	1.04	0.78	0.9	0.88	1.01	0.78	0.9	1.01	1.05	0.55	0.92	0.94	1.12	0.73	0.99	1	0.93	4	1.1225	0.0759797	0.8925	0.0471478	0.935	0.0606218	0.8825	0.119609	0.9125	0.0627661	0.0422128	0.101985	0.141261	0.0771183	Protein of unknown function; overexpression suppresses the growth defect of mutants lacking protein kinase A activity; involved in cAMP-mediated signaling; localized to the nucleus; similar to the mouse testis-specific protein PBS13
YDR007W	TRP1	0.68	0.92	1.04	1.14	1.3	0.99	0.96	1.15	1.36	1.05	1.03	1.06	1.77	1.02	1.01	1.09	1.14	0.99	1.03	0.66	4	0.945	0.0991211	1.1	0.0786342	1.125	0.0785812	1.2225	0.183366	0.955	0.10332	0.266458	0.20458	0.231435	0.946588	Phosphoribosylanthranilate isomerase; catalyzes the third step in tryptophan biosynthesis; in 2004, the sequence of TRP1 from strain S228C was updated by changing the previously annotated internal STOP (TAA) to serine (TCA); enhances vegetative growth at low and high temperatures when used as an auxotrophic marker in strains such as W303
YDR009W	GAL3		1.12	1.55	1.29		1.04	1.07	1.33		0.86	0.81	0.94		0.64	0.84	0.81		0.52	0.73	0.52	3	1.32	0.125033	1.14667	0.0920749	0.87	0.0378594	0.763333	0.0622718	0.59	0.07	0.326831	0.0261835	0.0163296	0.0070099	Transcriptional regulator; involved in activation of the GAL genes in response to galactose; forms a complex with Gal80p to relieve Gal80p inhibition of Gal4p; binds galactose and ATP but does not have galactokinase activity; GAL3 has a paralog, GAL1, that arose from the whole genome duplication
YDR011W	SNQ2	0.89	0.93	1.24	1.07	1.66	0.96	0.92	1.08	2.62	0.98	0.88	1.05	2.37	0.97	0.83	0.98	1.89	1	0.88	0.98	4	1.0325	0.0792018	1.155	0.171731	1.3825	0.413972	1.2875	0.362454	1.1875	0.235633	0.541122	0.438096	0.517553	0.555887	Plasma membrane ATP-binding cassette (ABC) transporter; multidrug transporter involved in multidrug resistance and resistance to singlet oxygen species
YDR012W	RPL4B	0.76	0.76	0.98	0.89	0.8	1.08	1.14	0.86	0.78	1.03	1.01	1.34	0.73	1.03	0.91	0.93	0.64	0.92	1	1.6	4	0.8475	0.0537549	0.97	0.082664	1.04	0.114964	0.9	0.06245	1.04	0.20199	0.260466	0.180103	0.547556	0.392594	Ribosomal 60S subunit protein L4B; homologous to mammalian ribosomal protein L4 and bacterial L4; RPL4B has a paralog, RPL4A, that arose from the whole genome duplication
YDR013W	PSF1	1.26			1.09	1.2			1.13	1.7			1.01	1.38			1.04	1.28			0.7	2	1.175	0.085	1.165	0.035	1.355	0.345	1.21	0.17	0.99	0.29	0.923304	0.66277	0.870879	0.602747	Subunit of the GINS complex (Sld5p, Psf1p, Psf2p, Psf3p); complex is localized to DNA replication origins and implicated in assembly of the DNA replication machinery
YDR017C	KCS1	1	1.06	1.25	1.06	1.17	0.99	0.93	1.09	1.66	0.99	0.93	1.08	1.49	1	1.03	1.13	1.1	0.9	1	0.84	4	1.0925	0.0543714	1.045	0.0531507	1.165	0.167854	1.1625	0.112648	0.96	0.0571548	0.555154	0.695415	0.595991	0.144028	Inositol hexakisphosphate and inositol heptakisphosphate kinase; generation of high energy inositol pyrophosphates by Kcs1p is required for many processes such as vacuolar biogenesis, stress response, RNA polymerase I-mediated rRNA transcription and telomere maintenance; inositol hexakisphosphate is also known as IP6; inositol heptakisphosphate is also known as IP7
YDR019C	GCV1	1.21	1.1	1.44	1.3	1.05	1.04	0.86	1.32	1.33	1.07	1.03	1.27	1.25	1.01	0.99	1.34	1.17	0.6	0.91	0.63	4	1.2625	0.071923	1.0675	0.0948134	1.175	0.0736546	1.1475	0.0872138	0.8275	0.133814	0.152416	0.427955	0.348266	0.0286744	T subunit of the mitochondrial glycine decarboxylase complex; glycine decarboxylase is required for the catabolism of glycine to 5,10-methylene-THF; expression is regulated by levels of levels of 5,10-methylene-THF in the cytoplasm
YDR020C	DAS2		1.05	1.39	1.01		0.93	0.95	1.11		0.97	0.84	1.16		0.92	0.99	1.2		0.95	1.12	0.94	3	1.15	0.120554	0.996667	0.05696	0.99	0.0929157	1.03667	0.0841295	1.00333	0.0584047	0.314222	0.352475	0.483756	0.335072	Putative protein of unknown function; non-essential gene identified in a screen for mutants with increased levels of rDNA transcription; weak similarity with uridine kinases and with phosphoribokinases
YDR021W	FAL1	0.91	1.16	1.41	0.94	0.94	0.86	0.9	1.13	0.87	0.88	0.87	0.99	0.59	0.74	0.93	1.38	0.67	1.1	0.83	0.79	4	1.105	0.115938	0.9575	0.0597739	0.9025	0.0292618	0.91	0.171416	0.8475	0.0907722	0.301309	0.141299	0.382418	0.130911	Nucleolar protein required for maturation of 18S rRNA; member of the eIF4A subfamily of DEAD-box ATP-dependent RNA helicases; 18S rRNA biogenesis defect of the null mutant is functionally complemented by human EIF4A3
YDR023W	SES1	0.96	0.97	1.2	1.01	1.19	0.96	1.08	0.97	1.45	0.92	0.84	1.14	1.37	0.92	1.03	1.05	0.96	0.91	0.93	0.85	4	1.035	0.0560506	1.05	0.0540062	1.0875	0.136466	1.0925	0.0968138	0.9125	0.0232289	0.85354	0.73412	0.62563	0.0900238	Cytosolic seryl-tRNA synthetase; class II aminoacyl-tRNA synthetase that aminoacylates tRNA(Ser), displays tRNA-dependent amino acid recognition which enhances discrimination of the serine substrate, interacts with peroxin Pex21p
YDR025W	RPS11A	0.88	0.9	1.26	0.97	0.69	1.04	1.02	1.14	0.73	0.98	0.82	1.11	0.73	0.95	1.06	1.24	0.69	0.89	1.05	0.81	4	1.0025	0.0879749	0.9725	0.0977561	0.91	0.0843603	0.995	0.106654	0.86	0.0754983	0.827133	0.476655	0.958499	0.265012	Protein component of the small (40S) ribosomal subunit; homologous to mammalian ribosomal protein S11 and bacterial S17; N-terminally propionylated in vivo; RPS11A has a paralog, RPS11B, that arose from the whole genome duplication
YDR027C	VPS54	0.96	1	1.62	1.1	0.91	0.94	0.95	1.09	1.12	0.97	1.09	1.02	1.09	0.98	0.61	1.08	1.06	0.95	1.17	1.08	4	1.17	0.152862	0.9725	0.0400781	1.05	0.0339116	0.94	0.112768	1.065	0.0451848	0.25792	0.472509	0.271495	0.534522	Component of the GARP (Golgi-associated retrograde protein) complex; GARP is required for the recycling of proteins from endosomes to the late Golgi, and for mitosis after DNA damage induced checkpoint arrest; potentially phosphorylated by Cdc28p; members of the GARP complex are Vps51p-Vps52p-Vps53p-Vps54p
YDR028C	REG1	1.03	0.95	1.33	1.17	0.96	0.91	0.89	1.14	0.9	1.01	0.95	1.09	0.78	0.96	0.99	1.2	0.77	1.04	1.04	1	4	1.12	0.0834666	0.975	0.0569356	0.9875	0.0409013	0.9825	0.0860596	0.9625	0.0648556	0.201257	0.203895	0.295087	0.186798	Regulatory subunit of type 1 protein phosphatase Glc7p; involved in negative regulation of glucose-repressible genes; involved in regulation of the nucleocytoplasmic shuttling of Hxk2p; REG1 has a paralog, REG2, that arose from the whole genome duplication
YDR031W	MIX14	0.87	0.99		1.05	1.11	1.01		1.12	1.22	0.95		1.08	1.11	1		1.09	0.69	1		0.58	3	0.97	0.052915	1.08	0.0351189	1.08333	0.0779601	1.06667	0.0338296	0.756667	0.125742	0.158302	0.295368	0.198599	0.192915	Mitochondrial intermembrane space protein of unknown function; required for normal oxygen consumption; contains twin cysteine-x9-cysteine motifs; protein abundance increases in response to DNA replication stress
YDR032C	PST2	1.14	1.02	1.38	1.21	2.03	0.99	1	1.07	2.76	0.98	0.91	1.14	2.03	0.98	0.95	1.12	1.58	1.08	0.97	1.05	4	1.1875	0.075208	1.2725	0.253126	1.4475	0.44014	1.27	0.256027	1.17	0.138624	0.758453	0.581581	0.767648	0.915265	Protein with similarity to a family of flavodoxin-like proteins; induced by oxidative stress in a Yap1p dependent manner; the authentic, non-tagged protein is detected in highly purified mitochondria in high-throughput studies; protein abundance increases in response to DNA replication stress; PST2 has a paralog, RFS1, that arose from the whole genome duplication
YDR033W	MRH1	0.77	0.89	1.17	1.03	0.68	0.81	1.12	0.98	0.77	1.03	0.92	1	1	1.25	1.34	1.48	1.35	1.39	1.48	1.38	4	0.965	0.0865544	0.8975	0.096296	0.93	0.0581664	1.2675	0.100943	1.4	0.0279881	0.620816	0.748579	0.0632378	0.00305671	Protein that localizes primarily to the plasma membrane; also found at the nuclear envelope; long-lived protein that is asymmetrically retained in the plasma membrane of mother cells; the authentic, non-tagged protein is detected in mitochondria in a phosphorylated state; null mutation confers sensitivity to acetic acid
YDR034C	LYS14	0.86	1.14	1.5	1.03	1.13	0.98	1.22	0.95	1.26	1.06	0.77	1.03	1.11	1.06	0.88	1.08	0.98	0.99	0.93	0.98	4	1.1325	0.135362	1.07	0.0636396	1.03	0.100582	1.0325	0.0518612	0.97	0.0135401	0.690599	0.565598	0.516063	0.277348	Transcriptional activator involved in regulating lysine biosynthesis; involved in the regulation of genes of the lysine biosynthesis pathway; requires 2-aminoadipate semialdehyde as co-inducer
YDR034C-D		1.15	0.91	1.35	1.13	1.19	0.94	0.94	1.1	1.69	1.01	1.06	1.09	0.95	1.26	1.24	1.38	0.8	1.56	1.4	1.14	4	1.135	0.0899537	1.0425	0.0619644	1.2125	0.16002	1.2075	0.09123	1.225	0.166007	0.429564	0.687602	0.591994	0.650465	Retrotransposon TYA Gag and TYB Pol genes
YDR035W	ARO3	1.02	1.05	1.43	1.11	1.3	0.99	1	1.11	1.53	1.01	0.84	1.13	1.56	1.03	0.89	1.24	1.24	1.04	1.03	0.85	4	1.1525	0.0943729	1.1	0.0719954	1.1275	0.146764	1.18	0.145659	1.04	0.0796869	0.673774	0.890762	0.879303	0.397509	3-deoxy-D-arabino-heptulosonate-7-phosphate (DAHP) synthase; catalyzes the first step in aromatic amino acid biosynthesis and is feedback-inhibited by phenylalanine or high concentration of tyrosine or tryptophan
YDR036C	EHD3	0.9	1.03	1.29	1.02	0.96	0.84	0.95	1	1.18	0.96	0.95	1.06	1.39	0.83	1.04	1.05	1.18	0.98	1.12	1.09	4	1.06	0.0821584	0.9375	0.0342479	1.0375	0.0535996	1.0775	0.115857	1.0925	0.0419076	0.217904	0.826203	0.905963	0.736599	3-hydroxyisobutyryl-CoA hydrolase; member of a family of enoyl-CoA hydratase/isomerases; non-tagged protein is detected in highly purified mitochondria in high-throughput studies; phosphorylated; mutation affects fluid-phase endocytosis
YDR037W	KRS1	0.89	0.94	1.13	1.01	1.01	0.92	0.97	1.04	1.18	0.97	0.91	1.07	1.15	1.02	1.02	1.13	0.96	1.1	1.09	0.83	4	0.9925	0.0520216	0.985	0.0259807	1.0325	0.0592136	1.08	0.0348808	0.995	0.0635741	0.901588	0.629921	0.21189	0.976708	Lysyl-tRNA synthetase
YDR038C	ENA5	0.95	1.13	1.41	1.14	1.07	1.03	0.77	1.19	1.13	1.09	1.08	1.18	1.05	0.98	0.96	1.18	0.93	0.97	1.17	0.81	4	1.1575	0.0948134	1.015	0.088459	1.12	0.0227303	1.0425	0.0497284	0.97	0.0748331	0.313925	0.713786	0.32405	0.171574	Protein with similarity to P-type ATPase sodium pumps; member of the Na+ efflux ATPase family
YDR041W	RSM10	0.93	0.95	1.44	1.08	1.57	0.87	0.98	1.01	1.7	0.87	0.84	1.08	1.54	0.9	0.87	1.05	1.29	0.86	0.85	0.73	4	1.1	0.11811	1.1075	0.157076	1.1225	0.199766	1.09	0.155081	0.9325	0.122772	0.970796	0.925921	0.960752	0.363476	Mitochondrial ribosomal protein of the small subunit; has similarity to E. coli S10 ribosomal protein; essential for viability, unlike most other mitoribosomal proteins
YDR044W	HEM13	1.03	1.02	1.29	1.14	1.28	0.95	0.97	1.06	1.46	0.96	0.95	1.07	1.25	0.93	0.97	1.06	0.93	0.93	0.51	1	4	1.12	0.062849	1.065	0.0755535	1.11	0.119791	1.0525	0.0712244	0.8425	0.112055	0.59598	0.943475	0.503999	0.0740845	Coproporphyrinogen III oxidase; oxygen-requiring enzyme that catalyzes sixth step in heme biosynthetic pathway; transcription is repressed by oxygen and heme (via Rox1p and Hap1p); human homolog CPOX can complement yeast mutant and allow growth of haploid null after sporulation of a heterozygous diploid
YDR045C	RPC11		1.04	1.42	0.65		1.03	0.89	1.77		0.92	0.95	0.94		0.85	0.65	1.24		0.84	0.76	0.22	3	1.03667	0.222286	1.23	0.273008	0.936667	0.00881916	0.913333	0.173237	0.606667	0.194708	0.612116	0.676341	0.684246	0.219325	RNA polymerase III subunit C11; mediates pol III RNA cleavage activity and is important for termination of transcription; homologous to TFIIS
YDR047W	HEM12	1.05	0.95	1.29	1.15	1.18	0.91	0.92	1.13	1.49	0.94	0.94	1.1	1.39	0.95	1.01	1.13	1.05	0.85	0.87	0.92	4	1.11	0.0725718	1.035	0.0700595	1.1175	0.129767	1.12	0.0974679	0.9225	0.0449768	0.485251	0.961406	0.937091	0.0704809	Uroporphyrinogen decarboxylase; catalyzes the fifth step in the heme biosynthetic pathway; localizes to both the cytoplasm and nucleus; a hem12 mutant has phenotypes similar to patients with porphyria cutanea tarda
YDR049W	VMS1	0.99	0.86	1.34	0.93	1.15	0.89	0.86	1.05	1.55	0.99	1	1.16	1.35	1.08	1.08	1.1	1	1.05	1.02	0.98	4	1.03	0.106693	0.9875	0.0683587	1.175	0.130926	1.1525	0.0660019	1.0125	0.0149304	0.748738	0.423565	0.366562	0.876292	Peptidyl-tRNA hydrolase that releases stalled peptides from ribosomes, component of a Cdc48p-complex; involved in protein quality control; exhibits cytosolic and ER-membrane localization; contributes to ER-associated degradation (ERAD) of specific substrates at a step after their ubiquitination; forms a mitochondrial complex with Cdc48p and Npl4p under oxidative stress that is required for ubiqui…
YDR050C	TPI1	0.95	1.06	1.44	1.14	1.44	1.01	0.99	1.07	1.9	0.93	0.92	1.09	1.96	0.99	0.9	1.09	1.37	1	0.77	0.84	4	1.1475	0.10499	1.1275	0.105544	1.21	0.233274	1.235	0.244762	0.995	0.133947	0.897523	0.815123	0.753666	0.404736	Triose phosphate isomerase, abundant glycolytic enzyme; mRNA half-life is regulated by iron availability; transcription is controlled by activators Reb1p, Gcr1p, and Rap1p through binding sites in the 5' non-coding region; inhibition of Tpi1p activity by PEP (phosphoenolpyruvate) stimulates redox metabolism in respiring cells; E104D mutation in human homolog TPI1 causes a rare autosomal disease; …
YDR051C	DET1	1.13	1	1.35	1.09	0.95	0.86	0.98	1.06	1.45	0.97	0.92	1.14	1.46	0.93	1.03	1.11	1.1	0.98	1.06	1.05	4	1.1425	0.0743163	0.9625	0.0413068	1.12	0.119652	1.1325	0.115208	1.0475	0.0249583	0.0786046	0.878327	0.944224	0.271139	Acid phosphatase; involved in the non-vesicular transport of sterols in both directions between the endoplasmic reticulum and plasma membrane; deletion confers sensitivity to nickel
YDR052C	DBF4	1	1.01	1.58	1.22	1.03	0.89	0.95	1.29	1.18	0.86	0.76	0.97	0.9	0.95	0.92	1.24	1	0.92	0.93	0.67	4	1.2025	0.13567	1.04	0.0881287	0.9425	0.0900347	1.0025	0.0798306	0.88	0.0722265	0.353937	0.161426	0.250934	0.0806696	Regulatory subunit of Cdc7p-Dbf4p kinase complex; required for Cdc7p kinase activity and initiation of DNA replication; phosphorylates the Mcm2-7 family of proteins; cell cycle regulated; relative distribution to the nucleus increases upon DNA replication stress; co-expression of human CDC7 and DBF4 complements single cdc7 or dbf4 null mutations or the cdc7 dbf4 double null mutation
YDR054C	CDC34	0.84	0.95	1.54	1.08	0.75	0.84	1.04	1.09	0.67	0.92	0.85	1.17	0.72	0.82	0.82	1.18	0.57	0.72	0.84	0.9	4	1.1025	0.15386	0.93	0.0807259	0.9025	0.103552	0.885	0.101119	0.7575	0.072844	0.359144	0.322292	0.282168	0.0890776	Ubiquitin-conjugating enzyme (E2); catalytic subunit of SCF ubiquitin-protein ligase complex (together with Skp1p, Rbx1p, Cdc53p, and an F-box protein) that regulates cell cycle progression by targeting key substrates for degradation; protein abundance increases in response to DNA replication stress; human CDC34 functionally complements the thermosensitivity of the cdc34-2 mutant
YDR055W	PST1	0.94	0.95	1.39	0.96	1.11	0.88	1.02	0.93	0.94	0.97	0.83	1.13	0.77	1.49	1.38	1.63	0.99	1.67	1.75	1.91	4	1.06	0.110076	0.985	0.0507445	0.9675	0.0619644	1.3175	0.189533	1.58	0.202896	0.558815	0.491601	0.284569	0.0651968	Cell wall protein that contains a putative GPI-attachment site; secreted by regenerating protoplasts; up-regulated by activation of the cell integrity pathway, as mediated by Rlm1p; upregulated by cell wall damage via disruption of FKS1; PST1 has a paralog, ECM33, that arose from the whole genome duplication
YDR056C	EMC10	1.09	1	1.5	1.07	1.39	0.92	1.15	1.13	1.82	0.97	0.8	1.09	1.55	0.94	0.85	1.26	1.03	0.96	0.83	0.78	4	1.165	0.113321	1.1475	0.0961227	1.17	0.224685	1.15	0.159739	0.9	0.0575905	0.910095	0.984792	0.941441	0.0821964	Putative protein of unknown function; subunit of evolutionarily conserved EMC (Endoplasmic Reticulum Membrane Complex) implicated in ERAD (ER-associated degradation) and proper assembly of multi-pass transmembrane (TM) proteins; EMC acts in yeast as an ER-mitochondria tether that interacts with outer membrane protein Tom5p of TOM (Translocase of the Mitochondrial Outer Membrane) complex; YDR056C …
YDR057W	YOS9	1.47	0.98	1.32	0.92	1.53	0.73	0.94	1.03	1.38	1.01	1.01	0.98	1.73	0.76	0.99	1.02	1.12	1.11	0.97	0.55	4	1.1725	0.132626	1.0575	0.169577	1.095	0.0952628	1.125	0.209861	0.9375	0.133627	0.612416	0.651848	0.854574	0.258456	ER quality-control lectin; integral subunit of the HRD ligase; participates in efficient ER retention of misfolded proteins by recognizing them and delivering them to Hrd1p; binds to glycans with terminal alpha-1,6 linked mannose on misfolded N-glycosylated proteins and participates in targeting proteins to ERAD; member of the OS-9 protein family
YDR060W	MAK21	0.95	0.96	1.21	1.05	1.16	0.94	0.93	1.1	1.55	1.02	0.92	1.05	1.5	0.99	1.08	1.15	1.17	1	1.1	1.13	4	1.0425	0.0601907	1.0325	0.0576447	1.135	0.141097	1.18	0.11158	1.1	0.0362859	0.90841	0.568584	0.319759	0.444551	Constituent of 66S pre-ribosomal particles; required for large (60S) ribosomal subunit biogenesis; acts as part of a Mak21p-Noc2p-Rrp5p module that associates with nascent pre-rRNA during transcription and has a role in bigenesis of the large ribosomal subunit; involved in nuclear export of pre-ribosomes; required for maintenance of dsRNA virus; homolog of human CAATT-binding protein
YDR061W		1.04	1.08	1.36	1.09	0.86	0.87	0.85	1.02	0.99	0.98	0.92	0.98	1.21	1	1.08	0.96	1.3	0.95	1	0.9	4	1.1425	0.0733002	0.9	0.0402078	0.9675	0.0160078	1.0625	0.0551324	1.0375	0.0898494	0.0273135	0.0584429	0.416621	0.400092	Protein with similarity to ABC transporter family members; lacks predicted membrane-spanning regions; transcriptionally activated by Yrm1p along with genes involved in multidrug resistance
YDR062W	LCB2	0.97	0.85	1.2	1.03	1.49	0.9	0.91	1.05	2.1	0.9	0.92	1.05	1.64	0.95	1.1	1.09	1.15	1.1	1.16	1.25	4	1.0125	0.072844	1.0875	0.138466	1.2425	0.287761	1.195	0.152233	1.165	0.031225	0.648653	0.467864	0.321059	0.102669	Component of serine palmitoyltransferase; responsible along with Lcb1p for the first committed step in sphingolipid synthesis, which is the condensation of serine with palmitoyl-CoA to form 3-ketosphinganine
YDR063W	AIM7	0.89	0.97	1.54	1.17	1.31	1	0.92	1.11	1.88	0.87	0.97	1.15	2.32	0.97	0.95	1.01	1.63	0.92	0.89	0.64	4	1.1425	0.144993	1.085	0.0845084	1.2175	0.228304	1.3125	0.336065	1.02	0.212799	0.743566	0.790848	0.658687	0.651094	Protein that interacts with Arp2/3 complex; interacts with Arp2/3 complex to stimulate actin filament debranching and inhibit actin nucleation; has similarity to Cof1p and also to human glia maturation factor (GMF); null mutant displays elevated mitochondrial genome loss
YDR064W	RPS13	0.81	0.95	1.2	1.12	1.1	0.88	1.15	0.91	1.47	0.98	0.88	1.15	1.29	0.95	0.75	1.19	1.04	0.94	1.07	1.46	4	1.02	0.0872735	1.01	0.0674537	1.12	0.129293	1.045	0.121484	1.1275	0.114264	0.930714	0.545176	0.872757	0.482925	Protein component of the small (40S) ribosomal subunit; homologous to mammalian ribosomal protein S13 and bacterial S15
YDR065W	RRG1	1.08	0.97	1.27	1.04	0.67	0.9	0.84	1.14	0.58	0.94	0.94	1.14	0.55	0.92	0.89	1.2	0.76	0.92	1.06	0.92	4	1.09	0.0641612	0.8875	0.0972432	0.9	0.116619	0.89	0.133104	0.915	0.0613052	0.132849	0.203358	0.224649	0.0960799	Protein of unknown function; required for efficient 5' processing of mitochondrial tRNAs, for respiratory growth and mitochondrial genome maintenance; required for vacuolar acidification; localizes to the matrix side of the inner mitochondrial membrane
YDR068W	DOS2	0.81	0.98	1.6	1.07	1.45	0.9	1.12	1.05	1.67	0.91	0.77	1.16	1.82	0.88	0.94	1.08	1.21	0.9	0.94	0.73	4	1.115	0.170416	1.13	0.116118	1.1275	0.198006	1.18	0.217409	0.945	0.099373	0.944378	0.96339	0.821799	0.421924	Protein of unknown function; green fluorescent protein (GFP)-fusion protein localizes to the cytoplasm
YDR069C	DOA4	1.08	0.93	1.44	1.13	1.3	0.87	1	1.13	1.73	1	0.87	1.22	1.57	1.02	0.78	1.37	1.09	1.08	1.03	0.83	4	1.145	0.107121	1.075	0.0918785	1.205	0.189319	1.185	0.17647	1.0075	0.0606046	0.637531	0.791931	0.852755	0.306643	Ubiquitin hydrolase; deubiquitinates intralumenal vesicle (ILVs) cargo proteins; required for recycling ubiquitin from proteasome-bound ubiquitinated intermediates, acts at the late endosome/prevacuolar compartment to recover ubiquitin from ubiquitinated membrane proteins destined for the vacuole; DOA4 has a paralog, UBP5, that arose from the whole genome duplication
YDR070C	FMP16	0.93	0.84	1.33	1.12	0.95	0.83	0.67	1.11	1.03	1.02	1.16	1.14	0.78	0.92	1.12	1.45	1.33	0.96	0.97	1.4	4	1.055	0.108666	0.89	0.0930949	1.0875	0.0363719	1.0675	0.145337	1.165	0.116369	0.292723	0.786237	0.947322	0.515465	Protein of unknown function; may be involved in responding to conditions of stress; the authentic, non-tagged protein is detected in highly purified mitochondria in high-throughput studies; protein abundance increases in response to DNA replication stress
YDR071C	PAA1	0.94	0.95	1.55	1.06	1.36	1	1.11	1.02	1.74	0.88	0.93	1.18	1.48	0.93	0.76	1.09	1.15	0.92	0.95	1	4	1.125	0.144251	1.1225	0.0827018	1.1825	0.197078	1.065	0.153867	1.005	0.0510718	0.988492	0.821701	0.785605	0.462757	Polyamine acetyltransferase; acetylates polyamines (e.g. putrescine, spermidine, spermine) and also aralkylamines (e.g. tryptamine, phenylethylamine); may be involved in transcription and/or DNA replication
YDR072C	IPT1	1.15	0.96		1.1	1.07	0.96		1.01	1.32	1.07		1.59	1.07	0.89		1.56	0.92	1		0.93	3	1.07	0.0568624	1.01333	0.031798	1.32667	0.150148	1.17333	0.200194	0.95	0.0251661	0.433494	0.185149	0.645572	0.125844	Inositolphosphotransferase; involved in synthesis of mannose-(inositol-P)2-ceramide (M(IP)2C), the most abundant sphingolipid; can mutate to resistance to the antifungals syringomycin E and DmAMP1 and to K. lactis zymocin
YDR074W	TPS2	1.01	1.08	1.37	1.19	1.29	0.96	0.95	1.04	1.76	1.02	0.96	1.09	1.62	1.1	1.22	1.24	1.27	1.16	1.23	1.15	4	1.1625	0.0784618	1.06	0.0792675	1.2075	0.186072	1.295	0.112657	1.2025	0.0286865	0.393535	0.831053	0.371753	0.649027	Phosphatase subunit of the trehalose-6-P synthase/phosphatase complex; involved in synthesis of the storage carbohydrate trehalose; expression is induced by stress conditions and repressed by the Ras-cAMP pathway; protein abundance increases in response to DNA replication stress
YDR079C-A	TFB5	1.06	0.96	1.47	0	1.21	0.96	0.85	1.44	1.35	0.89	0.84	0.86	1.03	1.03	1	1.15	1.01	1.41	1.13	0.11	4	0.8725	0.311057	1.115	0.131941	0.985	0.1221	1.0525	0.0332603	0.915	0.281114	0.499916	0.747835	0.585941	0.922561	Component of RNA polymerase II general transcription factor TFIIH; involved in transcription initiation and in nucleotide-excision repair; relocalizes to the cytosol in response to hypoxia; homolog of Chlamydomonas reinhardtii REX1-S protein involved in DNA repair
YDR079W	PET100		1.03	1.42	1.06		0.95	1.02	1.14		0.95	0.88	1.1		1.04	0.85	1.15		0.97	0.96	0.75	3	1.17	0.1253	1.03667	0.0554777	0.976667	0.0648931	1.01333	0.0876229	0.893333	0.0717248	0.385646	0.242516	0.363449	0.127816	Chaperone that facilitates the assembly of cytochrome c oxidase; integral to the mitochondrial inner membrane; interacts with a subcomplex of subunits VII, VIIa, and VIII (Cox7p, Cox9p, and Cox8p) but not with the holoenzyme
YDR080W	VPS41		1.03	1.41	1.1		0.97	0.81	1.03		0.93	1.26	1.24		0.96	1	1.21		0.99	1.05	1.11	3	1.18	0.116762	0.936667	0.065659	1.14333	0.106823	1.05667	0.0775314	1.05	0.034641	0.143458	0.828146	0.428575	0.345933	Subunit of the HOPS endocytic tethering complex; vacuole membrane protein that functions as a Rab GTPase effector, interacting specifically with the GTP-bound conformation of Ypt7p, facilitating tethering, docking and promoting membrane fusion events at the late endosome and vacuole; required for both membrane and protein trafficking; Yck3p-mediated phosphorylation regulates the organization of v…
YDR081C	PDC2	1.03	1	1.66	1.06	0.93	0.93	0.99	1.05	0.95	1.01	1	1.07	0.73	1	0.87	1.26	0.85	1.13	1.05	0.91	4	1.1875	0.157975	0.975	0.0287228	1.0075	0.0246222	0.965	0.112731	0.985	0.0639661	0.233879	0.303246	0.295255	0.279672	Transcription factor for thiamine-regulated genes; required for expression of the two isoforms of pyruvate decarboxylase (PDC1 and PDC5) along with thiamine biosynthetic genes; binds a DNA sequence in the PDC5 promoter; mutant fails to grow on 2% glucose and thus is scored as inviable under standard conditions
YDR082W	STN1	0.89	0.89	1.37	1.03	1.18	0.92	1.06	1.03	1.43	0.89	1.07	1.05	1.44	1.05	0.94	0.95	1.31	1.09	1.07	1.15	4	1.045	0.113248	1.0475	0.0534439	1.11	0.114018	1.095	0.117651	1.155	0.0543905	0.984719	0.699886	0.769809	0.414933	Telomere end-binding and capping protein; plays a key role with Pol12p in linking telomerase action with completion of lagging strand synthesis, and in a regulatory step required for telomere capping; similar to human Stn1
YDR083W	RRP8	1.01	0.97	1.24	1.02	1.04	0.92	0.92	1.05	1.43	0.95	0.89	1.04	1.35	1	0.98	1.07	0.97	0.96	1.03	1.12	4	1.06	0.0609645	0.9825	0.0361421	1.0775	0.121475	1.1	0.0855375	1.02	0.0367423	0.316116	0.901758	0.716464	0.594503	Nucleolar S-adenosylmethionine-dependent rRNA methyltransferase; methylates adenine (m1A) of the large subunit (LSU) rRNA at position 645; involved in pre-rRNA cleavage at site A2; mutation is synthetically lethal with a gar1 mutation; deletion disrupts telomere maintenance by influencing the expression of neighboring gene STN1
YDR084C	TVP23	0.99	0.87	1.4	1.1	1.17	0.96	0.91	1.04	1.3	1.01	0.95	1.13	1.35	0.98	1.18	1.06	0.97	1.01	1.05	1.08	4	1.09	0.113505	1.02	0.0567157	1.0975	0.0771767	1.1425	0.0804544	1.0275	0.0239357	0.601096	0.958198	0.718898	0.609426	Integral membrane protein; localized to late Golgi vesicles along with the v-SNARE Tlg2p; green fluorescent protein (GFP)-fusion protein localizes to the cytoplasm in a punctate pattern
YDR085C	AFR1	0.89	1.01	1.46	1.36	0.76	1.02	1.13	1.4	0.9	0.99	0.85	1.1	0.96	1.01	1.33	1.48	1.03	1.03	0.87	0.89	4	1.18	0.136565	1.0775	0.132563	0.96	0.0549242	1.195	0.125466	0.955	0.0434933	0.609576	0.18564	0.938164	0.167497	Protein required for pheromone-induced projection (shmoo) formation; regulates septin architecture during mating; has an RVXF motif that mediates targeting of Glc7p to mating projections; interacts with Cdc12p; AFR1 has a paralog, YER158C, that arose from the whole genome duplication
YDR086C	SSS1	1.07	0.86	1.24	1.04	0.51	0.9	0.99	1.05	0.39	0.93	0.91	1.13	0.27	0.86	1.05	1.18	0.56	0.89	1.06	1.04	4	1.0525	0.0778219	0.8625	0.121475	0.84	0.158008	0.84	0.201039	0.8875	0.115569	0.235895	0.273042	0.362331	0.281096	Subunit of the Sec61p translocation complex (Sec61p-Sss1p-Sbh1p); this complex forms a channel for passage of secretory proteins through the endoplasmic reticulum membrane, and of the Ssh1p complex (Ssh1p-Sbh2p-Sss1p); interacts with Ost4p and Wbp1p
YDR087C	RRP1	0.89	0.98	1.33	1.05	0.96	0.93	1.07	1.11	1.04	0.94	0.86	1.13	0.8	0.98	0.93	1.08	0.81	1.05	0.99	0.97	4	1.0625	0.094989	1.0175	0.0430842	0.9925	0.0587899	0.9475	0.0582201	0.955	0.0512347	0.681224	0.553985	0.341774	0.357681	Essential evolutionarily conserved nucleolar protein; necessary for biogenesis of 60S ribosomal subunits and for processing of pre-rRNAs to mature rRNA; associated with several distinct 66S pre-ribosomal particles
YDR088C	SLU7	0.91	0.95	1.48	1.03	0.91	0.98	0.86	1.11	1.03	0.86	0.95	1.05	0.83	0.93	1.04	1.13	0.76	0.93	0.92	0.81	4	1.0925	0.131553	0.965	0.0542371	0.9725	0.0432772	0.9825	0.0652399	0.855	0.0417333	0.404752	0.419515	0.482118	0.136067	RNA splicing factor; required for ATP-independent portion of 2nd catalytic step of spliceosomal RNA splicing; interacts with Prp18p; contains zinc knuckle domain
YDR089W	VTC5	0.89	0.95	1.28	1.17	1.51	0.98	1.14	1.38	2.22	1.01	0.77	0.83	1.75	0.96	0.67	1.37	1.13	1.05	0.93	0.39	4	1.0725	0.0916856	1.2525	0.11884	1.2075	0.34133	1.1875	0.236163	0.875	0.166808	0.275647	0.715645	0.665828	0.339456	Novel subunit of the vacuolar transporter chaperone complex; vacuolar transmembrane protein that regulates biosynthesis of polyphosphate; deletion reduces and overexpression increases polyP accumulation; SPX domain (Syg1, Pho81, Xpr1)-containing protein involved in phosphate homeostasis; relocalizes from vacuole to cytoplasm upon DNA replication stress
YDR091C	RLI1	1	0.96	1.22	1.03	1.3	0.92	0.94	1.02	1.57	0.97	0.93	1.07	1.28	0.95	1	1.09	1.1	1	1.11	1.06	4	1.0525	0.0576448	1.045	0.0877021	1.135	0.147958	1.08	0.0726865	1.0675	0.0249583	0.945352	0.621978	0.776893	0.819213	Essential Fe-S protein; required for ribosome biogenesis, translation initiation/termination; facilitates binding of multifactor complex (MFC) of initiation factors to small ribosomal subunit; Dom34-Hbs1 complex and Rli1p work in dissociating inactive ribosomes, thereby facilitating translation restart; forms complex with Lto1p and Yae1p; dependency on ROS-labile FeS clusters, activity in nuclear…
YDR092W	UBC13	0.93	0.79	1.43	1.05	1.26	1.02	1.13	1.06	1.44	0.96	0.94	1.19	1.57	0.94	0.87	1.03	1.1	0.83	0.81	0.71	4	1.05	0.137356	1.1175	0.0526585	1.1325	0.117145	1.1025	0.159236	0.8625	0.0834041	0.662488	0.663751	0.811184	0.287561	E2 ubiquitin-conjugating enzyme; involved in the error-free DNA postreplication repair pathway; interacts with Mms2p to assemble ubiquitin chains at the Ub Lys-63 residue; DNA damage triggers redistribution from the cytoplasm to the nucleus
YDR093W	DNF2	0.91	0.97	1.3	1.18	0.69	0.95	0.98	1.12	0.63	1.01	0.89	1.11	0.64	1.02	0.99	1.13	0.68	1.14	1.01	1.14	4	1.09	0.0908295	0.935	0.0896753	0.91	0.103602	0.945	0.106027	0.9925	0.10858	0.27023	0.239248	0.339027	0.516715	Aminophospholipid translocase (flippase); type 4 P-type ATPase; involved in phospholipid translocation, contributing to endocytosis, protein transport, and cellular polarization; localizes primarily to the plasma membrane; localizes to the shmoo tip where it has a redundant role in the cellular response to mating pheromone; DNF2 has a paralog, DNF1, that arose from the whole genome duplication
YDR096W	GIS1	0.95	0.88	1.08	1.01	0.78	0.84	0.97	1.05	0.78	0.92	0.93	1.05	0.63	0.89	1.03	1.07	0.53	0.95	0.94	0.95	4	0.98	0.0426224	0.91	0.0612372	0.92	0.0552268	0.905	0.0994569	0.8425	0.104193	0.38435	0.422778	0.51415	0.267738	Histone demethylase and transcription factor; regulates genes during nutrient limitation; activity modulated by proteasome-mediated proteolysis; has JmjC and JmjN domain in N-terminus that interact, promoting stability and proper transcriptional activity; contains two transactivating domains downstream of Jmj domains and a C-terminal DNA binding domain; relocalizes to the cytosol in response to h…
YDR097C	MSH6	1.03	0.97	1.6	1.15	0.96	0.93	0.99	1.1	1.17	0.97	0.76	1.06	1.03	0.89	0.88	1.05	1.07	0.85	0.79	0.83	4	1.1875	0.1425	0.995	0.037081	0.99	0.0868907	0.9625	0.0449768	0.885	0.0629153	0.238958	0.281434	0.182848	0.10017	Protein required for mismatch repair in mitosis and meiosis; forms a complex with Msh2p to repair both single-base & insertion-deletion mispairs; also involved in interstrand cross-link repair; potentially phosphorylated by Cdc28p
YDR098C	GRX3	0.99	1.03	1.33	1.12	1.11	0.91	0.99	1.08	1.63	0.99	0.89	1.11	1.55	0.86	0.98	1.02	1.14	0.96	1.01	0.79	4	1.1175	0.07587	1.0225	0.0453459	1.155	0.164595	1.1025	0.152991	0.975	0.0723993	0.323773	0.842925	0.932864	0.223065	Glutathione-dependent oxidoreductase; hydroperoxide and superoxide-radical responsive; monothiol glutaredoxin subfamily member along with Grx4p and Grx5p; protects cells from oxidative damage; with Grx4p, binds to Aft1p in iron-replete conditions, promoting its dissociation from promoters; evidence exists indicating that the translation start site is not Met1 as currently annotated, but rather Me…
YDR099W	BMH2	1.01	0.94	1.5	1.17	1.41	0.97	1.11	1.11	1.86	0.93	0.93	1.15	1.48	0.99	1.05	1.15	1.22	1.05	1.09	0.99	4	1.155	0.124666	1.15	0.0927362	1.2175	0.220355	1.1675	0.109268	1.0875	0.0487126	0.975372	0.813243	0.942345	0.632021	14-3-3 protein, minor isoform; controls proteome at post-transcriptional level, binds proteins and DNA, involved in regulation of many processes including exocytosis, vesicle transport, Ras/MAPK signaling, and rapamycin-sensitive signaling; protein increases in abundance and relative distribution to the nucleus increases upon DNA replication stress; abundance relative to Bmh1p increases during sp…
YDR101C	ARX1	0.87	0.92	1.17	1.02	1.27	0.94	0.95	1.01	1.63	0.92	0.91	1.08	1.56	0.92	0.99	1.07	1.12	0.97	1.08	1.06	4	0.995	0.0661438	1.0425	0.0773924	1.135	0.169534	1.135	0.144942	1.0575	0.0317214	0.657266	0.470896	0.413352	0.426908	Nuclear export factor for the ribosomal pre-60S subunit; shuttling factor which directly binds FG rich nucleoporins and facilities translocation through the nuclear pore complex; interacts directly with Alb1p; responsible for Tif6p recycling defects in the absence of Rei1; associated with the ribosomal export complex
YDR103W	STE5	1	0.96	0.75	0.94	0.75	0.85	0.83	0.88	0.85	1.14	1.4	0.71	0.74	1.05	1.22	1.24	0.77	1.06	1.16	0.82	4	0.9125	0.055584	0.8275	0.0278014	1.025	0.153758	1.0625	0.115641	0.9525	0.0937528	0.220425	0.517103	0.286712	0.726214	Pheromone-responsive MAPK scaffold protein; couples activation of the G-protein-coupled pheromone receptor to MAPK activation; intramolecular interaction of PH and VWA domains blocks activation of assembled signaling cascade components (Ste11p, Ste7p and Fus3p) under basal conditions; Gbeta-gamma (Ste4p-Ste18p)-dependent docking at the plasma membrane and binding of PI(4,5)P2 by the PH domain rel…
YDR104C	SPO71	0.99	0.98	1.38	1.15	0.71	0.9	0.87	1.18	0.63	0.98	1	1.11	0.6	1.08	1.01	0.97	0.74	1.2	1.01	0.92	4	1.125	0.0934969	0.915	0.0976814	0.93	0.104003	0.915	0.107432	0.9675	0.0956883	0.171396	0.212658	0.190785	0.283665	Meiosis-specific protein required for prospore membrane morphogenesis; localizes to the prospore membrane (PSM) during sporulation; required for PSM elongation and closure; genetically antagonistic to SPO1; recruits Vps13p to the PSM during sporulation; interacts and functions cooperatively with Spo73p; mutants have defects in the PSM, aberrant spore wall formation and reduced PtdIns-phosphate po…
YDR106W	ARP10	0.88	1.08	1.33	1.16	0.85	0.85	0.97	1.09	0.98	0.89	0.82	1.2	1.16	0.96	0.9	1.16	1.3	0.88	0.95	0.99	4	1.1125	0.0933966	0.94	0.0574456	0.9725	0.082601	1.045	0.0675154	1.03	0.092826	0.166735	0.304413	0.579417	0.554047	Component of the dynactin complex; localized to the pointed end of the Arp1p filament; may regulate membrane association of the complex
YDR107C	TMN2	1.13	1.03	1.4	1.07	0.74	0.89	0.94	1.19	0.84	0.97	0.91	0.93	0.62	0.95	0.87	1.16	0.91	0.92	0.77	0.55	4	1.1575	0.0834041	0.94	0.0935414	0.9125	0.0271953	0.9	0.11158	0.7875	0.086253	0.133339	0.0314616	0.114036	0.0215586	Protein with a role in cellular adhesion and filamentous growth; similar to Tmn3p; member of the evolutionarily conserved Transmembrane Nine family of proteins with nine membrane-spanning segments; TMN2 has a paralog, EMP70, that arose from the whole genome duplication
YDR108W	TRS85	2.51	0.94	1.33	0.99	0.54	0.91	0.86	1	0.63	0.93	1.01	1.08	1.34	0.84	1.09	1.03	2.16	1	1.05	1.12	4	1.4425	0.366228	0.8275	0.100115	0.9125	0.0990265	1.075	0.103158	1.3325	0.276929	0.156392	0.211892	0.371402	0.818633	Component of transport protein particle (TRAPP) complex III; TRAPPIII is a multimeric guanine nucleotide-exchange factor for the GTPase Ypt1p, regulating endosome-Golgi traffic and required for membrane expansion during autophagy and the CVT pathway; directs Ypt1p to the PAS; late post-replication meiotic role
YDR110W	FOB1		0.96	1.13	1.05		0.98	0.81	1.15		0.94	1	1.1		0.97	1.07	1.09		1.03	1.13	0.79	3	1.04667	0.0491031	0.98	0.0981495	1.01333	0.0466667	1.04333	0.0371184	0.983333	0.100885	0.576344	0.648455	0.959411	0.602586	Nucleolar protein that binds the rDNA replication fork barrier site; required for replication fork blocking, recombinational hotspot activity, condensin recruitment to replication fork barrier (RFB), and rDNA repeat segregation; related to retroviral integrases
YDR111C	ALT2	1.08	0.87	1.72	1.18	1.07	0.72	0.8	1.07	1	1.05	0.98	1.19	0.99	0.78	1.1	1.27	0.84	1.14	0.96	1	4	1.2125	0.181079	0.915	0.090967	1.055	0.0473463	1.035	0.102673	0.985	0.0618466	0.192458	0.432322	0.426546	0.279385	Catalytically inactive alanine transaminase; expression is repressed in the presence of alanine and repression is mediated by Nrg1p; ALT2 has a paralog, ALT1, that arose from the whole genome duplication
YDR113C	PDS1			1.28	0.76			0.88	1.3			0.88	0.99			0.88	1.42			0.89	0.35	2	1.02	0.26	1.09	0.21	0.935	0.055	1.15	0.27	0.62	0.27	0.853497	0.779407	0.761818	0.397661	Securin; inhibits anaphase by binding separin Esp1p; blocks cyclin destruction and mitotic exit, essential for meiotic progression and mitotic cell cycle arrest; localization is cell-cycle dependent and regulated by Cdc28p phosphorylation
YDR115W	MRX14	0.96	0.89	1.11	1.01	0.89	0.91	0.59	1.04	0.77	0.99	0.96	1.11	0.69	0.93	0.91	1.06	0.61	0.93	0.91	1.13	4	0.9925	0.0462556	0.8575	0.0951643	0.9575	0.0704006	0.8975	0.0767436	0.895	0.107199	0.249167	0.692229	0.329854	0.435648	Putative mitochondrial ribosomal protein of the large subunit; required for respiratory growth and for efficient translation of mitochondrial COX1 and COX3; conditional mutant has reduced cytochrome c oxidase activity; protein increases in abundance and relocalizes to the plasma membrane upon DNA replication stress; contains and N-terminal mitochondrial targeting sequence; similar to E. coli L34 …
YDR116C	MRPL1	0.9	0.99	1.29	1.01	0.9	0.92	0.97	1.04	0.96	0.97	0.9	1.09	0.86	1	0.93	1.09	0.83	0.89	0.97	0.64	4	1.0475	0.0842986	0.9575	0.0311916	0.98	0.0397911	0.97	0.0491596	0.8325	0.0702822	0.355343	0.49625	0.457345	0.0978395	Mitochondrial ribosomal protein of the large subunit
YDR117C	TMA64	1.05	1.05	1.3	1.09	1.21	0.95	0.92	1.09	1.54	0.96	0.91	1.02	1.73	1	1.02	1.1	1.12	0.94	1.07	1.04	4	1.1225	0.0599131	1.0425	0.0670044	1.1075	0.145909	1.2125	0.173847	1.0425	0.0379418	0.407715	0.927333	0.641904	0.302363	Protein of unknown function that associates with ribosomes; has a putative RNA binding domain; in mammals the corresponding protein, eIF2D, has been shown to possess translation initiation factor activity
YDR119W	VBA4	1	1.03	1.21	1.16	0.74	0.91	0.91	1.17	0.67	0.92	0.85	1.1	0.55	0.92	1.03	1.22	0.64	0.97	1.04	0.91	4	1.1	0.0504975	0.9325	0.0887294	0.885	0.0889288	0.93	0.141008	0.89	0.0874643	0.151976	0.0802155	0.299667	0.0828138	Protein of unknown function; proposed role as a basic amino acid permease based on phylogeny; GFP-fusion protein localizes to vacuolar membrane; physical interaction with Atg27p suggests a possible role in autophagy; non-essential gene
YDR119W-A	COX26	1.06	1	1.53	1.1	1.62	0.94	0.87	0.99	2.43	0.97	0.81	1.04	1.76	0.81	0.81	0.98	1.27	0.94	0.77	0.62	4	1.1725	0.120925	1.105	0.173421	1.3125	0.375597	1.09	0.226899	0.9	0.139583	0.760344	0.734874	0.759189	0.190521	Stabilizes or regulates formation of respiratory chain supercomplexes composed of Complex III (ubiquinol-cytochrome c reductase) and Complex IV (cytochrome c oxidase)
YDR120C	TRM1	0.95	0.95	1.24	1	0.96	0.9	0.93	1.04	1.07	0.98	0.89	1.09	0.89	0.93	1	1.04	0.9	0.94	1.05	0.86	4	1.035	0.0693422	0.9575	0.030104	1.0075	0.0458939	0.965	0.0337886	0.9375	0.0409013	0.344812	0.752106	0.39913	0.271395	tRNA methyltransferase; two forms of protein are made by alternative translation starts; localizes to both nucleus and mitochondrion to produce modified base N2,N2-dimethylguanosine in tRNAs in both compartments; nuclear Trm1p is evenly distributed around inner nuclear membrane in WT, but mislocalizes as puncta near ER-nucleus junctions in spindle pole body (SPB) mutants; both Trm1p inner nuclear…
YDR121W	DPB4	0.95	0.98	1.58	1.07	1.29	0.94	0.98	1.19	1.54	0.92	0.87	1.1	1.38	0.87	0.78	1.11	1.04	0.76	0.88	0.65	4	1.145	0.147224	1.1	0.0837655	1.1075	0.152391	1.035	0.134443	0.8325	0.0836037	0.79939	0.865349	0.601064	0.114459	Subunit of DNA pol epsilon and of ISW2 chromatin accessibility complex; involved in both chromosomal DNA replication and inheritance of telomeric silencing; stabilizes the interaction of Pol epsilon with primer-template DNA, positively affecting the processivity of the polymerase and exonuclease activities of Pol epsilon; interacts with extranucleosomal DNA and acts as anchor point for ISW2 compl…
YDR122W	KIN1	0.97	1.01	1.42	1.09	0.85	0.98	0.95	1.1	0.8	1.03	0.89	1.12	0.92	1.05	0.93	1.2	0.89	1.12	1.03	1	4	1.1225	0.102256	0.97	0.0514782	0.96	0.0712975	1.025	0.0653835	1.01	0.0474342	0.231196	0.240162	0.452434	0.356797	S/T protein kinase; regulates polarized exocytosis and the Ire1p-mediated unfolded protein response; regulates HAC1 mRNA translocation, splicing and translation with KIN2 during ER stress; direct phosphorylation of the substrate Sec9p (S190) is enhanced by prior substrate priming (S192); localizes to the cytoplasmic face of the plasma membrane; activation loop phosphorylation (T302) required for …
YDR125C	ECM18	0.81	1.05	1.61	1.02	0.82	0.98	0.88	0.99	1.18	0.94	0.85	0.99	1.01	0.91	0.87	1.1	1.04	0.83	0.91	1.1	4	1.1225	0.171045	0.9175	0.0409013	0.99	0.0696419	0.9725	0.0517003	0.97	0.0612372	0.287992	0.500055	0.433381	0.433407	Protein of unknown function; ECM18 has a paralog, ICT1, that arose from the whole genome duplication
YDR127W	ARO1	0.98	1	1.26	1.08	1.45	0.94	0.97	1.08	2.07	1.01	0.95	1.09	1.77	1.01	1.07	1.11	1.24	1.03	1.12	1.07	4	1.08	0.0637704	1.11	0.11726	1.28	0.26489	1.24	0.177858	1.115	0.0455522	0.829629	0.490592	0.429577	0.670827	Pentafunctional arom protein; catalyzes steps 2 through 6 in the biosynthesis of chorismate, which is a precursor to aromatic amino acids
YDR128W	MTC5	1.25	0.94	1.43	1.16	2.39	0.94	0.96	0.96	3.57	0.99	1.03	1.1	1.68	0.91	0.83	1.06	0.91	0.94	1	1.39	4	1.195	0.101858	1.3125	0.359198	1.6725	0.632908	1.12	0.192657	1.06	0.11158	0.763639	0.484494	0.742472	0.405965	Subunit of SEACAT, a subcomplex of the SEA complex; Mtc1p, along with Rtc1p and Sea4p, redundantly inhibit the TORC1 inhibitory role of the Iml1p/SEACIT (Iml1p-Npr2p-Npr3p) subcomplex, a GAP for GTPase Gtr1p (EGOC subunit) in response to amino acid limitation, thereby resulting in activation of TORC1 signaling; SEA is a coatomer-related complex that associates dynamically with the vacuole; relati…
YDR129C	SAC6	0.92	0.94	1.25	1.09	1.24	0.93	0.97	1.1	1.63	0.99	0.91	1.13	1.61	1.04	1.03	1.24	1.2	1.09	1.09	1.03	4	1.05	0.0767029	1.06	0.0701189	1.165	0.161529	1.23	0.135585	1.1025	0.0354436	0.926475	0.543926	0.29182	0.557235	Fimbrin, actin-bundling protein; cooperates with Scp1p in organization and maintenance of the actin cytoskeleton; phosphorylated by Cdc28p/Clb2p in metaphase on T103, to regulate conformation, and modulate actin filament binding affinity and actin cable dynamics; relocalizes from the plasma membrane to the cytoplasm upon DNA replication stress; human homologs PLS3 and LCP1 implicated in spinocere…
YDR131C				1.44	1.11			0.98	1.03			0.91	0.98			0.91	1.11			1.03	0.9	2	1.275	0.165	1.005	0.025	0.945	0.035	1.01	0.1	0.965	0.065	0.24709	0.189559	0.303295	0.222567	F-box protein subunit of SCF ubiquitin ligase complex; substrate-specific adaptor subunit that recruits substrates to a core ubiquitination complex
YDR132C	MRX16	0.91		1.4	1.1	0.79		0.91	1.06	0.85		0.91	1.07	0.8		0.83	1.1	0.85		1.07	1.05	3	1.13667	0.142634	0.92	0.0781025	0.943333	0.0656591	0.91	0.0953939	0.99	0.0702377	0.253576	0.285668	0.257019	0.408479	Protein that associates with the large mitoribosomal subunit; abundance and relative nuclear distribution to the protein increases upon DNA replication stress; YDR132C has a paralog, YLR108C, that arose from the whole genome duplication
YDR135C	YCF1	1	0.96	1.41	1.09	0.95	0.91	0.94	1.08	1.07	0.97	0.96	0.97	0.9	1	0.97	1.15	0.92	1.04	1.15	1.16	4	1.115	0.102021	0.97	0.0376386	0.9925	0.0259406	1.005	0.0526783	1.0675	0.0561805	0.230782	0.288724	0.375042	0.697544	Vacuolar glutathione S-conjugate transporter; ABC-C transporter of the ATP-binding cassette family; required for vacuole fusion; forms stable complexes with vacuole fusion machinery; regulates Vam7p recruitment to vacuoles; role in detoxifying metals (Cd, Hg, As); transports GSSG that is not immediately reduced in cytosol to vacuole; transports unconjugated bilirubin, selenodigluthatione, oxidize…
YDR137W	RGP1	0.9	1.03	1.35	1.04	1.4	0.98	0.92	1.06	1.52	0.98	0.94	1.06	1.55	0.95	0.99	1.15	1.16	0.95	1.02	1.01	4	1.08	0.0954812	1.09	0.107238	1.125	0.134009	1.16	0.136991	1.035	0.044441	0.946739	0.793653	0.648835	0.684083	Subunit of a Golgi membrane exchange factor (Ric1p-Rgp1p); this complex catalyzes nucleotide exchange on Ypt6p
YDR138W	HPR1	0.95	0.98	1.26	1.08	1.04	0.94	0.96	1.03	1.3	0.96	0.94	1.09	1.02	0.95	1.01	1.05	1.03	0.94	1.09	1.05	4	1.0675	0.0699256	0.9925	0.0249583	1.0725	0.0828025	1.0075	0.0209662	1.0275	0.0317214	0.35141	0.9647	0.442559	0.621067	Subunit of THO/TREX complexes; this complex couple transcription elongation with mitotic recombination and with mRNA metabolism and export, subunit of an RNA Pol II complex; regulates lifespan; involved in telomere maintenance; similar to Top1p
YDR139C	RUB1			1.41	1.38			1	1.17			0.87	0.98			0.9	1.01			0.92	0.65	2	1.395	0.015	1.085	0.085	0.925	0.055	0.955	0.055	0.785	0.135	0.0695346	0.0143956	0.016376	0.0461762	Ubiquitin-like protein with similarity to mammalian NEDD8; conjugation (neddylation) substrates include the cullins Cdc53p, Rtt101p, and Cul3p; activated by Ula1p and Uba3p (E1 enzyme pair); conjugation mediated by Ubc12p (E2 enzyme)
YDR141C	DOP1	0.95	0.99	1.35	1.06	0.87	0.93	0.88	1.05	0.99	1	0.92	1.03	0.89	1.01	1.07	1.15	0.89	1.11	1.09	0.91	4	1.0875	0.0904042	0.9325	0.0413068	0.985	0.0232737	1.03	0.0547723	1	0.058023	0.169906	0.314304	0.606062	0.446452	Protein involved in vesicular transport at trans-Golgi network (TGN); TGN-localized, leucine-zipper domain protein; involved in endosome-to-Golgi transport during endocytic recycling, and retrograde transport of glycosyltransferases from the TGN to the Golgi; involved in organization of the ER, establishment of cell polarity, and morphogenesis; detected in highly purified mitochondria in high-thr…
YDR143C	SAN1	0.85	1.03	1.04	1.12	1.1	0.85	1.02	1.19	1.16	1.07	0.92	1.13	1.17	1.01	0.87	1.29	0.96	0.77	0.96	0.77	4	1.01	0.0570088	1.04	0.0722265	1.07	0.0533854	1.085	0.0917878	0.865	0.0548483	0.755469	0.471499	0.513572	0.116519	Ubiquitin-protein ligase; involved in proteasome-dependent degradation of aberrant nuclear proteins; targets substrates with regions of exposed hydrophobicity containing 5 or more contiguous hydrophobic residues; contains intrinsically disordered regions that contribute to substrate recognition; prefers a window of exposed hydrophobicity that causes a particular level of protein insolubility, sug…
YDR145W	TAF12	0.89	1.03	1.24	1.06	0.83	0.94	0.94	1.09	0.86	1	0.93	1.12	0.78	0.97	0.98	1.21	0.86	0.96	1.04	1.12	4	1.055	0.0719375	0.95	0.0533854	0.9775	0.0554339	0.985	0.0879868	0.995	0.0556028	0.285584	0.426212	0.560572	0.533808	Subunit (61/68 kDa) of TFIID and SAGA complexes; involved in RNA polymerase II transcription initiation and in chromatin modification, similar to histone H2A; overexpression of the human ortholog, TAF12, an oncogene involved in the formation of choroid plexus carcinomas, results in dosage chromosomal instability (dCIN) in a human cell line similar to the dCIN observed in yeast overexpressors
YDR146C	SWI5	0.81	0.94	1.54	1.1	1.31	0.8	1.24	1.08	1.69	0.99	0.98	1.11	1.44	0.88	0.99	1.17	1.55	0.96	0.82	0.9	4	1.0975	0.158975	1.1075	0.113238	1.1925	0.168443	1.12	0.12227	1.0575	0.166652	0.960802	0.69593	0.914334	0.867833	Transcription factor that recruits Mediator and Swi/Snf complexes; activates transcription of genes expressed at the M/G1 phase boundary and in G1 phase; required for expression of the HO gene controlling mating type switching; localization to nucleus occurs during G1 and appears to be regulated by phosphorylation by Cdc28p kinase; SWI5 has a paralog, ACE2, that arose from the whole genome duplic…
YDR147W	EKI1	1.02	1.03	1.55	1.41	0.63	0.91	0.82	1.51	0.65	0.98	0.67	0.86	0.53	0.94	1.18	1.44	0.79	1	1.09	0.62	4	1.2525	0.134436	0.9675	0.190016	0.79	0.0790569	1.0225	0.193321	0.875	0.105712	0.266685	0.0251021	0.366405	0.0693969	Ethanolamine kinase; primarily responsible for phosphatidylethanolamine synthesis via the CDP-ethanolamine pathway; exhibits some choline kinase activity, thus contributing to phosphatidylcholine synthesis via the CDP-choline pathway; EKI1 has a paralog, CKI1, that arose from the whole genome duplication
YDR148C	KGD2	0.98	0.99	1.46	1.05	0.72	0.93	1.07	1.18	0.79	0.92	0.84	1.12	0.84	0.88	0.87	1.14	0.74	0.87	0.91	0.44	4	1.12	0.114382	0.975	0.0992052	0.9175	0.0726149	0.9325	0.0696868	0.74	0.10638	0.375213	0.185634	0.211072	0.0509749	Dihydrolipoyl transsuccinylase; component of the mitochondrial alpha-ketoglutarate dehydrogenase complex, which catalyzes the oxidative decarboxylation of alpha-ketoglutarate to succinyl-CoA in the TCA cycle; phosphorylated
YDR150W	NUM1	1.01	1.02	1.24	1.12	0.88	0.95	0.91	1.08	0.94	1.02	1	1.15	0.97	0.98	1.08	1.1	0.87	0.91	1.04	0.99	4	1.0975	0.0535996	0.955	0.0440644	1.0275	0.0442295	1.0325	0.03351	0.9525	0.0383786	0.0858023	0.352668	0.343477	0.0701468	Protein required for nuclear migration; component of the mitochondria-ER-cortex-anchor (MECA); required for the association of mitochondria with the cell cortex and for accurate distribution of mitochondrial network; interacts with Mdm36p to link the ER and mitochondria at the cortex; localizes to the mother cell cortex and the bud tip; may mediate interactions of dynein and cytoplasmic microtubu…
YDR152W	GIR2		1	1.36	1.08		0.96	1.01	1.08		0.95	0.91	1.22		0.95	0.94	1.08		0.88	1.01	0.83	3	1.14667	0.109138	1.01667	0.034801	1.02667	0.0973539	0.99	0.0450925	0.906667	0.0536449	0.31983	0.458004	0.255277	0.119685	Highly-acidic RWD domain-containing cytoplasmic protein; forms a highly conserved complex with Rbg2p that is responsible for efficient cell growth under amino acid starvation and binds translational activator Gcn1p in dose-dependent manner according to stress level; associates with translating ribosomes; intrinsically unstructured protein whose stability is enhanced upon binding Rbg2p
YDR153C	ENT5	0.95	1	1.38	1.06	0.64	0.85	0.94	1.05	0.61	1.11	0.9	1.15	0.63	1.04	0.96	1.21	0.79	1.2	1.05	1.07	4	1.0975	0.0968138	0.87	0.0868907	0.9425	0.123651	0.96	0.121724	1.0275	0.0858657	0.130905	0.361761	0.410679	0.608035	Protein containing an N-terminal epsin-like domain; involved in clathrin recruitment and traffic between the Golgi and endosomes; associates with the clathrin adaptor Gga2p, clathrin adaptor complex AP-1, and clathrin
YDR155C	CPR1	0.91	1.04	1.55	1.18	1.28	1.02	0.95	1.11	1.72	0.95	0.88	1.14	1.52	0.98	0.78	1.21	1.31	1.01	0.99	0.69	4	1.17	0.138142	1.09	0.0712975	1.1725	0.190586	1.1225	0.158975	1	0.126623	0.625223	0.99187	0.829048	0.39928	Cytoplasmic peptidyl-prolyl cis-trans isomerase (cyclophilin); catalyzes the cis-trans isomerization of peptide bonds N-terminal to proline residues; binds the drug cyclosporin A; N-terminally propionylated in vivo; protein abundance increases in response to DNA replication stress
YDR156W	RPA14	0.99		1.58	1.11	0.88		1.07	1.02	0.83		0.76	1.03	0.46		0.89	1.14	0.7		0.97	0.81	3	1.22667	0.180031	0.99	0.0568624	0.873333	0.0808977	0.83	0.198578	0.826667	0.0783865	0.278275	0.147917	0.213003	0.111308	RNA polymerase I subunit A14
YDR158W	HOM2	0.86	1.03	1.2	1.13	1.02	0.97	1	1.05	1.41	1	0.96	1.1	1.45	1.02	1.08	1.1	1.27	1.04	1.16	1.19	4	1.055	0.0737677	1.01	0.0168325	1.1175	0.101848	1.1625	0.0973289	1.165	0.047697	0.573747	0.636876	0.412592	0.257092	Aspartic beta semi-aldehyde dehydrogenase; catalyzes the second step in the common pathway for methionine and threonine biosynthesis; expression regulated by Gcn4p and the general control of amino acid synthesis
YDR159W	SAC3	0.59	1.05	1.36	1.19	1.5	0.93	0.94	1.32	1.68	0.97	0.97	0.86	3.64	1.01	1	1.14	2.08	1.08	0.97	0.91	4	1.0475	0.165145	1.1725	0.141973	1.12	0.188459	1.6975	0.648285	1.26	0.27559	0.586846	0.782066	0.368765	0.532911	mRNA export factor; required for biogenesis of the small ribosomal subunit; component of TREX-2 complex (Sac3p-Thp1p-Sus1p-Cdc31p) involved in transcription elongation and mRNA export from the nucleus; involved in post-transcriptional tethering of active genes to the nuclear periphery and to non-nascent mRNP; similar to the human germinal center-associated nuclear protein (GANP)
YDR161W	ACL4	0.96	0.98	1.31	1.12	0.98	1.01	0.97	1.15	0.99	0.99	0.9	1.12	1.17	0.91	0.98	1.19	1.1	0.89	1.01	0.92	4	1.0925	0.0807646	1.0275	0.0417083	1	0.0452769	1.0625	0.0694472	0.98	0.0474342	0.501421	0.356352	0.787677	0.27497	Specific assembly chaperone for ribosomal protein Rpl4p; binds to an evolutionarily conserved surface extension of nascent Rpl4p and chaperones Rpl4p until its assembly into the pre-ribosome; transcriptionally co-regulated with rRNA and ribosome biosynthesis genes
YDR162C	NBP2	1.12	0.9	1.55	1.01	1.05	0.92	0.98	1	1.22	1.02	0.87	1.17	1.21	1.07	0.91	1.14	0.91	1.12	0.98	0.86	4	1.145	0.142273	0.9875	0.0268871	1.07	0.0790569	1.0825	0.0642099	0.9675	0.0564764	0.31845	0.661176	0.702725	0.290275	Protein involved in the HOG (high osmolarity glycerol) pathway; negatively regulates Hog1p by recruitment of phosphatase Ptc1p to the Pbs2p-Hog1p complex; interacts with Bck1p and down regulates the cell wall integrity pathway; found in the nucleus and cytoplasm; contains an SH3 domain and a Ptc1p binding domain (PBM)
YDR163W	CWC15		1.03	1.47	1.02		1.01	0.98	0.92		0.78	0.9	1.1		0.72	0.75	1.07		0.58	0.81	1.16	3	1.17333	0.148361	0.97	0.0264575	0.926667	0.0933333	0.846667	0.112002	0.85	0.168622	0.248574	0.232091	0.153701	0.223391	Non-essential protein involved in pre-mRNA splicing; component of a complex containing Cef1p; has similarity to S. pombe Cwf15p
YDR164C	SEC1	0.97	0.98	1.63	0.99	0.63	0.93	0.93	1.04	0.63	1.01	0.9	1.12	0.66	0.94	1.22	1.08	0.88	0.99	1.48	1.06	4	1.1425	0.162551	0.8825	0.0880696	0.915	0.105079	0.975	0.119548	1.1025	0.131173	0.209242	0.284375	0.438247	0.854449	Sm-like protein involved in docking and fusion of exocytic vesicles; binds to assembled SNARE complexes at the membrane and stimulates membrane fusion; localization to sites of secretion (bud neck and bud tip) is dependent on SNARE function; interacts directly with essential exocyst subunit Sec6p
YDR165W	TRM82	0.98	0.89	1.16	1.05	1.01	0.94	0.95	1.03	1	0.96	0.92	1.06	1.07	0.98	1.03	1.14	0.93	0.94	1.2	1.03	4	1.02	0.0570088	0.9825	0.0221265	0.985	0.0298608	1.055	0.0337886	1.025	0.0625167	0.562237	0.606146	0.616353	0.954794	Noncatalytic subunit of a tRNA methyltransferase complex; Trm8p and Trm82p comprise an enzyme that catalyzes a methyl-transfer from S-adenosyl-l-methionine to the N(7) atom of guanine at position 46 in tRNA; Trm8 lacks catalytic activity if not bound to Trm82p; relocalizes to the cytosol in response to hypoxia; mutation in human ortholog WDR4 causes microcephalic primordial dwarfism
YDR166C	SEC5	0.93	0.98	1.35	1.09	1.11	0.92	0.93	1.07	1.38	0.96	0.95	1.15	1.26	1.06	1.03	1.09	0.9	1.1	1.06	0.95	4	1.0875	0.0936639	1.0075	0.0483692	1.11	0.101078	1.11	0.0514782	1.0025	0.0466146	0.476657	0.875661	0.840229	0.447563	Essential 107kDa subunit of the exocyst complex; the exocyst mediates polarized targeting and tethering of post-Golgi secretory vesicles to active sites of exocytosis at the plasma membrane prior to SNARE-mediated fusion; involved in assembly of the exocyst complex; required with Sec3p for ER inheritance where it promotes anchoring of the cortical ER at the bud tip
YDR167W	TAF10	0.65	1	1.5	1.17	0.74	0.98	0.98	1.04	1.06	0.92	0.89	1.15	1.24	0.94	0.85	1.09	1	0.85	0.97	0.71	4	1.08	0.176965	0.935	0.0665207	1.005	0.0608961	1.03	0.0857321	0.8825	0.0660019	0.472187	0.702486	0.807774	0.335996	Subunit (145 kDa) of TFIID and SAGA complexes; involved in RNA polymerase II transcription initiation and in chromatin modification
YDR168W	CDC37	0.96	0.94	1.56	1.07	0.95	0.96	1.13	1.1	1.08	0.91	0.84	1.1	1.27	0.99	0.86	1.12	1.04	0.94	1	0.78	4	1.1325	0.145337	1.035	0.0466369	0.9825	0.0638194	1.06	0.0878446	0.94	0.0571548	0.546566	0.381147	0.684334	0.263822	Essential Hsp90p co-chaperone; necessary for passage through the START phase of the cell cycle; stabilizes protein kinase nascent chains and participates along with Hsp90p in their folding
YDR169C	STB3	0.99	1.02	1.5	1.16	0.84	0.86	0.99	1.19	0.9	1.14	0.82	0.93	0.67	0.97	0.94	1.2	0.78	0.68	0.99	0.89	4	1.1675	0.11686	0.97	0.0805192	0.9475	0.0682367	0.945	0.108513	0.835	0.0671441	0.213419	0.155132	0.212403	0.0486516	Ribosomal RNA processing element (RRPE)-binding protein; involved in the glucose-induced transition from quiescence to growth; restricted to nucleus in quiescent cells, released into cytoplasm after glucose repletion; binds Sin3p; relative distribution to the nucleus increases upon DNA replication stress
YDR170C	SEC7	0.92	1.01	1.25	1.07	1.06	0.91	0.95	1.08	1.29	0.98	0.91	1.05	1.28	1	1.01	1.17	1.11	1.04	1.1	1.02	4	1.0625	0.0696868	1	0.0414327	1.0575	0.0826009	1.115	0.0673919	1.0675	0.0221265	0.470022	0.964599	0.607632	0.947701	Guanine nucleotide exchange factor (GEF) for ADP ribosylation factors; involved in proliferation of the Golgi, intra-Golgi transport and ER-to-Golgi transport; found in the cytoplasm and on Golgi-associated coated vesicles
YDR171W	HSP42	0.97	0.94	1.36	1.11	0.95	0.96	1.04	1.05	1.21	0.84	0.83	0.95	1.59	1.09	0.85	1.11	1.13	1.33	1.08	1.07	4	1.095	0.0957862	1	0.0261406	0.9575	0.0884473	1.16	0.155027	1.1525	0.0606046	0.375614	0.332194	0.733533	0.630056	Small heat shock protein (sHSP) with chaperone activity; forms barrel-shaped oligomers that suppress unfolded protein aggregation; involved in cytoskeleton reorganization after heat shock; protein abundance increases and forms cytoplasmic foci in response to DNA replication stress
YDR172W	SUP35	0.83	0.95	1.18	1.06	0.9	0.89	0.93	1.06	0.93	0.95	0.93	1.07	0.98	1	0.99	1.12	0.89	1.02	1.12	1.11	4	1.005	0.0748888	0.945	0.0392641	0.97	0.033665	1.0225	0.0327554	1.035	0.0533073	0.504595	0.684781	0.837562	0.755237	Translation termination factor eRF3; has a role in mRNA deadenylation and decay; altered protein conformation creates the [PSI(+)] prion that modifies cellular fitness, alters translational fidelity by affecting reading frame selection, and results in a nonsense suppressor phenotype; many stress-response genes are repressed in the presence of [PSI(+)]
YDR173C	ARG82		1.05	1.56	1.04		0.95	0.93	1.04		0.92	0.91	1.03		0.93	0.91	0.97		0.93	1	0.83	3	1.21667	0.171691	0.973333	0.0338296	0.953333	0.0384419	0.936667	0.0176383	0.92	0.0493288	0.236734	0.208811	0.180059	0.172105	Inositol polyphosphate multikinase (IPMK); sequentially phosphorylates Ins(1,4,5)P3 to form Ins(1,3,4,5,6)P5; also has diphosphoinositol polyphosphate synthase activity; regulates arginine-, phosphate-, and nitrogen-responsive genes
YDR174W	HMO1	0.91	0.97	1.61	1.05	0.99	0.91	1.09	1.14	1.06	0.93	0.81	1.11	1.36	0.92	0.84	1.19	0.93	0.86	0.91	0.55	4	1.135	0.160909	1.0325	0.0513769	0.9775	0.0675	1.0775	0.120303	0.8125	0.0887295	0.566205	0.401513	0.784351	0.129774	Chromatin associated high mobility group (HMG) family member; involved in compacting, bending, bridging and looping DNA; rDNA-binding component that regulates transcription from RNA polymerase I promoters; regulates start site selection of ribosomal protein genes via RNA polymerase II promoters; role in genome maintenance; associates with a 5'-3' DNA helicase and Fpr1p, a prolyl isomerase; reloca…
YDR175C	RSM24	0.94	0.98	1.58	1.02	1.02	0.89	0.99	1.07	1.34	0.9	0.84	1.08	1.46	0.97	0.83	1.16	1.13	1.08	1	0.79	4	1.13	0.150886	0.9925	0.0379419	1.04	0.11225	1.105	0.13629	1	0.0749444	0.410831	0.649184	0.906158	0.469621	Mitochondrial ribosomal protein of the small subunit
YDR176W	NGG1	0.98	1.01	1.35	1.04	0.87	0.94	0.99	1.17	0.68	0.9	0.83	1.02	0.5	0.96	0.99	1.08	0.42	0.9	0.99	0.83	4	1.095	0.0858778	0.9925	0.06408	0.8575	0.07099	0.8825	0.130024	0.785	0.125996	0.375709	0.0770432	0.221602	0.0882888	Subunit of chromatin modifying histone acetyltransferase complexes; member of the ADA complex, the SAGA complex, and the SLIK complex; transcriptional regulator involved in glucose repression of Gal4p-regulated genes
YDR177W	UBC1	1.03	0.93	1.54	1.09	0.96	0.97	1.13	1.06	1.3	0.9	0.87	1.19	0.96	0.93	0.82	1.1	0.91	0.91	0.87	0.68	4	1.1475	0.134931	1.03	0.0402078	1.065	0.106497	0.9525	0.0576448	0.8425	0.0549811	0.435931	0.648262	0.232154	0.0812257	Ubiquitin-conjugating enzyme; key E2 partner with Ubc4p for the anaphase-promoting complex (APC); mediates selective degradation of short-lived and abnormal proteins; plays a role in vesicle biogenesis and ER-associated protein degradation (ERAD); component of the cellular stress response; protein abundance increases in response to DNA replication stress key E2 partner with Ubc4p for the anaphase…
YDR178W	SDH4	0.84	0.93	1.31	1.19	1.47	0.92	0.9	1.21	1.97	0.95	0.95	1.08	1.93	0.95	0.98	1.18	1.03	1.05	1.07	1.04	4	1.0675	0.109725	1.125	0.135062	1.2375	0.246082	1.26	0.229092	1.0475	0.00853914	0.752307	0.551337	0.47725	0.861783	Membrane anchor subunit of succinate dehydrogenase (SDH); involved in coupling the oxidation of succinate to the transfer of electrons to ubiquinone as part of the TCA cycle and the mitochondrial respiratory chain; has similarity to human SDH subunit D (SDHD), which is implicated in paraganglioma
YDR180W	SCC2	0.9	1.01	1.63	1.22	0.76	0.94	0.98	1.11	0.91	0.92	0.84	1.05	0.74	0.91	0.95	1.16	0.99	0.94	1.01	0.72	4	1.19	0.160987	0.9475	0.0722698	0.93	0.0437797	0.94	0.0863134	0.915	0.0666458	0.218497	0.170141	0.220146	0.16557	Subunit of cohesin loading factor (Scc2p-Scc4p); a complex required for loading of cohesin complexes onto chromosomes; involved in establishing sister chromatid cohesion during DSB repair via histone H2AX; promotes gene expression program that supports translational fidelity; evolutionarily-conserved adherin; relocalizes to cytosol in response to hypoxia; human disorder Cornelia de Lange syndrome…
YDR182W	CDC1	1	0.97	1.16	1	0.94	0.89	1.02	1.04	1.09	0.96	0.89	1.02	1.09	1.01	1.08	1.22	0.91	1.02	1.14	1.15	4	1.0325	0.0430842	0.9725	0.0349702	0.99	0.0426224	1.1	0.0437798	1.055	0.0566421	0.321108	0.509407	0.313932	0.762589	Putative mannose-ethanolamine phosphate phosphodiesterase; involved in GPI-anchor remodeling prior to the attachment of cell wall proteins to beta 1,3-glucan, removing ethanolamine phosphate from the first mannose of GPI anchors; mutants display elevated Ca2+-dependent signaling resulting in secondary actin polarization and Golgi inheritance defects; enzyme is Mn2+-dependent; mutants have cell di…
YDR186C	SND1	0.93	1.06	1.28	1.03	1.01	1.04	1	1	1.01	1.01	0.97	1.11	0.82	1.05	0.98	1.15	0.78	1	1.02	1.13	4	1.075	0.0737676	1.0125	0.00946484	1.025	0.0298608	1	0.0694022	0.9825	0.0733002	0.432909	0.552968	0.486954	0.407989	Protein involved in SRP-independent targeting of substrates to the ER; component of an alternative ER targeting pathway that has partial functional redundancy with the GET pathway; preference for substrates with downstream transmembrane domains; interacts with Env10p/Snd2p and Pho88p/Snd3p; can compensate for loss of SRP; may interact with ribosomes, based on co-purification experiments; GFP-fusi…
YDR188W	CCT6	0.93	0.96	1.24	1.03	1.25	0.92	0.96	1.03	1.52	0.96	0.9	1.08	1.28	0.96	1.05	1.07	1.06	0.95	1.1	0.96	4	1.04	0.0698809	1.04	0.073598	1.115	0.140089	1.09	0.0677003	1.0175	0.0370529	1	0.648845	0.625698	0.785618	Subunit of the cytosolic chaperonin Cct ring complex; related to Tcp1p, essential protein that is required for the assembly of actin and tubulins in vivo; contains an ATP-binding motif
YDR189W	SLY1	0.94	1.03	1.3	1.08	1.56	0.95	0.96	1.07	1.88	1.01	0.97	1.18	1.82	1.01	1.03	1.17	1.32	1.01	1.08	1.19	4	1.0875	0.0765261	1.135	0.144251	1.26	0.211621	1.2575	0.190848	1.15	0.0677003	0.78093	0.472418	0.44	0.563181	Hydrophilic protein involved in ER/Golgi vesicle trafficking; SM (Sec1/Munc-18) family protein that binds the tSNARE Sed5p and stimulates its assembly into a trans-SNARE membrane-protein complex
YDR190C	RVB1	0.96	0.93	1.27	1.02	1.28	0.92	0.97	1.01	1.72	0.93	0.9	1.11	1.68	0.97	1.03	1.12	1.37	1.04	1.04	1.24	4	1.045	0.0772981	1.045	0.0804674	1.165	0.190722	1.2	0.162942	1.1725	0.0809707	1	0.581055	0.423093	0.298137	ATP-dependent DNA helicase, also known as pontin; member of the AAA+ and RuvB-like protein families; similar to Rvb2p; conserved component of multiple complexes including the INO80 complex, the Swr1 complex, and the R2TP complex (Rvb1-Rvb2-Tah1-Pih1); involved in multiple processes such as chromatin remodeling, box C/D snoRNP assembly, and RNA polymerase II assembly
YDR192C	NUP42	1.3	1.04	1.42	1.5	0.82	0.87	0.87	1.13	0.85	0.99	0.91	0.9	0.56	0.94	0.84	0.81	0.7	0.84	0.91	1.02	4	1.315	0.100457	0.9225	0.0701635	0.9125	0.0289756	0.7875	0.0807646	0.8675	0.0670044	0.0185253	0.00846257	0.00641196	0.0100179	FG-nucleoporin component of central core of the nuclear pore complex; also part of the nuclear pore complex (NPC) cytoplasmic filaments; contributes directly to nucleocytoplasmic transport and maintenance of the NPC permeability barrier and is involved in gene tethering at the nuclear periphery; interacts with Gle1p; human homolog NUP42 can complement yeast mutant
YDR194C	MSS116	0.81	0.94	1.2	1.03	0.74	0.89	0.93	0.99	0.93	0.94	0.91	0.99	1.04	0.91	1.01	1.01	1.08	0.9	1.02	0.99	4	0.995	0.0819044	0.8875	0.0532877	0.9425	0.0170171	0.9925	0.0283945	0.9975	0.0375	0.313434	0.553392	0.977928	0.978759	Mitochondrial transcription elongation factor; DEAD-box protein; required for efficient splicing of mitochondrial Group I and II introns; non-polar RNA helicase that also facilities strand annealing; promotes RNA folding by stabilizing an early assembly intermediate
YDR195W	REF2	1.08	0.99	1.36	1.25	0.63	0.89	0.82	1.09	1.13	0.97	0.98	1.06	1.06	0.97	0.94	1.03	1.13	0.89	1.13	1	4	1.17	0.0831665	0.8575	0.094989	1.035	0.0375278	1	0.0273861	1.0375	0.0579332	0.0481169	0.189473	0.100228	0.238977	RNA-binding protein; involved in the cleavage step of mRNA 3'-end formation prior to polyadenylation, and in snoRNA maturation; part of holo-CPF subcomplex APT, which associates with 3'-ends of snoRNA- and mRNA-encoding genes; putative regulatory subunit of type 1 protein phosphatase Glc7p, required for actomyosin ring formation, and for timely dephosphorylation and release of Bnr1p from the divi…
YDR196C	CAB5	0.96	1.09	1.15	0.98	0.59	0.92	0.85	0.97	0.54	1.07	1.06	1.19	0.72	0.92	1.07	1.12	0.81	0.99	1.11	1.05	4	1.045	0.0451848	0.8325	0.0844961	0.965	0.144712	0.9575	0.0898494	0.99	0.0648074	0.0684117	0.616647	0.417727	0.512377	Subunit of the CoA-Synthesizing Protein Complex (CoA-SPC); subunits of this complex are: Cab2p, Cab3p, Cab4p, Cab5p, Sis2p and Vhs3p; probable dephospho-CoA kinase (DPCK) that catalyzes the last step in coenzyme A biosynthesis; involved in histone acylation; null mutant lethality is complemented by human homolog DCAKD and by E. coli coaE (encoding DPCK); detected in purified mitochondria in high-…
YDR198C	RKM2	0.88		1.3	1.18	1.1		1.04	1.13	1.29		0.91	1.31	2.15		1.04	1.31	1.39		0.95	1.04	3	1.12	0.1249	1.09	0.0264575	1.17	0.130128	1.5	0.334216	1.12667	0.134205	0.825765	0.795357	0.346874	0.972735	Ribosomal protein lysine methyltransferase; responsible for trimethylation of the lysine residue at position 3 of Rpl12Ap and Rpl12Bp
YDR200C	VPS64	1.17	1.01	1.41	1	1.79	0.87	0.91	0.82	2.91	0.99	0.97	1.14	2.49	0.94	0.96	0.78	1.4	0.92	0.92	1.39	4	1.1475	0.0957753	1.0975	0.231566	1.5025	0.470698	1.2925	0.401194	1.1575	0.137136	0.84844	0.487767	0.737197	0.954269	Protein required for cytoplasm to vacuole targeting of proteins; forms a complex with Far3p and Far7p to Far11p involved in recovery from pheromone-induced cell cycle arrest; mutant has increased aneuploidy tolerance; VPS64 has a paralog, FAR10, that arose from the whole genome duplication
YDR201W	SPC19	0.96	0.99	1.54	1.07	1.31	0.95	1.15	1.07	2.14	1.01	0.76	1.05	1.13	0.98	0.68	0.85	0.91	1.12	0.75	0.62	4	1.14	0.135339	1.12	0.0754983	1.24	0.306784	0.91	0.0956556	0.85	0.107781	0.901532	0.775585	0.214542	0.144719	Essential subunit of the Dam1 complex (aka DASH complex); complex couples kinetochores to the force produced by MT depolymerization thereby aiding in chromosome segregation; also localized to nuclear side of spindle pole body
YDR204W	COQ4	1.09	1.01	1.61	1.02	1.21	0.9	0.75	1.02	1.96	0.93	0.97	1	2.16	0.95	0.99	1.04	1.51	0.94	0.87	0.93	4	1.1825	0.143607	0.97	0.0972111	1.215	0.248747	1.285	0.292247	1.0625	0.149965	0.266347	0.913601	0.763588	0.584329	Protein with a role in ubiquinone (Coenzyme Q) biosynthesis; possibly functioning in stabilization of Coq7p; located on matrix face of mitochondrial inner membrane; component of a mitochondrial ubiquinone-synthesizing complex; human homolog COQ4 can complement yeast coq4 null mutant
YDR206W	EBS1		0.97	1.42	1.1		0.91	0.86	1.17		0.98	0.85	1.1		1	0.8	1.12		1.02	0.82	0.89	3	1.16333	0.133708	0.98	0.0960902	0.976667	0.072188	0.973333	0.0933333	0.91	0.0585946	0.327913	0.286606	0.308683	0.157691	Protein involved in translation inhibition and nonsense-mediated decay; interacts with cap binding protein Cdc33p and with Nam7p; localizes to P-bodies upon glucose starvation; mRNA abundance regulated by mRNA decay factors; EBS1 has a paralog, EST1, that arose from the whole genome duplication
YDR207C	UME6	0.91	1.12	1.22	1.07	1.15	1.01	0.85	1.04	0.75	1	0.82	1.09	0.68	0.95	0.95	1.15	0.82	0.87	1.05	0.93	4	1.08	0.0646787	1.0125	0.0619644	0.915	0.0785812	0.9325	0.0964689	0.9175	0.0495606	0.47961	0.1561	0.251123	0.0931636	Rpd3L histone deacetylase complex subunit; key transcriptional regulator of early meiotic genes; involved in chromatin remodeling and transcriptional repression via DNA looping; binds URS1 upstream regulatory sequence, represses transcription by recruiting conserved histone deacetylase Rpd3p (through co-repressor Sin3p) and chromatin-remodeling factor Isw2p; couples metabolic responses to nutriti…
YDR208W	MSS4	1.01	1.23	1.25	1.03	1.44	0.89	1.05	1.04	1.58	0.91	0.84	1.09	1.01	0.99	1.02	1.07	0.72	0.91	0.94	0.97	4	1.13	0.0637704	1.105	0.117509	1.105	0.166858	1.0225	0.0170172	0.885	0.0563471	0.857832	0.893276	0.154491	0.0280932	Phosphatidylinositol-4-phosphate 5-kinase; involved in actin cytoskeleton organization and cell morphogenesis; multicopy suppressor of stt4 mutation
YDR211W	GCD6	0.89	1	1.3	1.11	0.98	0.94	0.96	0.92	1.18	0.98	0.91	0.92	0.98	0.95	1.01	1.11	1.22	1.01	1.03	1.12	4	1.075	0.0874166	0.95	0.0129099	0.9975	0.0627661	1.0125	0.0347311	1.095	0.0480451	0.206926	0.498513	0.531097	0.847712	Catalytic epsilon subunit of the translation initiation factor eIF2B; eIF2B is the guanine-nucleotide exchange factor for eIF2; activity subsequently regulated by phosphorylated eIF2; first identified as a negative regulator of GCN4 expression; forms cytoplasmic foci upon DNA replication stress
YDR212W	TCP1	0.85	0.97	1.19	1.01	1.16	0.96	1.01	0.99	1.63	0.95	0.9	1.07	1.65	0.96	0.97	1.08	1.22	1.05	1.03	1.1	4	1.005	0.0704154	1.03	0.0445346	1.1375	0.167997	1.165	0.163936	1.1	0.0426224	0.774256	0.494378	0.404387	0.292323	Alpha subunit of chaperonin-containing T-complex; complex mediates protein folding in the cytosol; involved in actin cytoskeleton maintenance; overexpression in neurons suppresses formation of pathogenic conformations of huntingtin protein
YDR214W	AHA1	0.97	1.02	1.26	1.08	1.02	0.94	0.95	1.06	1.35	0.97	0.91	1.02	1.31	0.92	1.08	1.03	1.13	0.93	1.13	0.99	4	1.0825	0.0632949	0.9925	0.0286865	1.0625	0.0984357	1.085	0.0821076	1.045	0.05058	0.24288	0.869922	0.981543	0.659792	Co-chaperone that binds Hsp82p and activates its ATPase activity; plays a role in determining prion variants; similar to Hch1p; expression is regulated by stresses such as heat shock; protein abundance increases in response to DNA replication stress
YDR216W	ADR1	0.94	0.91	1.32	0.99	1.28	0.96	0.9	1.05	2.13	0.99	1.06	1.12	2.02	1	1.26	1.19	1.28	1.18	1.26	1.06	4	1.04	0.0947805	1.0475	0.0834041	1.325	0.269645	1.3675	0.224328	1.195	0.0499166	0.954559	0.357196	0.227291	0.198058	Carbon source-responsive zinc-finger transcription factor; required for transcription of the glucose-repressed gene ADH2, of peroxisomal protein genes, and of genes required for ethanol, glycerol, and fatty acid utilization
YDR217C	RAD9	0.99	1	1.22	0.99	1.02	0.91	0.99	1.04	1.02	0.98	0.88	1.06	0.94	0.94	0.91	0.91	0.91	0.96	0.87	0.9	4	1.05	0.0567157	0.99	0.0285774	0.985	0.0386221	0.925	0.00866025	0.91	0.0187083	0.381257	0.380067	0.0721883	0.0575118	DNA damage-dependent checkpoint protein; required for cell-cycle arrest in G1/S, intra-S, and G2/M, plays a role in postreplication repair (PRR) pathway; transmits checkpoint signal by activating Rad53p and Chk1p; hyperphosphorylated by Mec1p and Tel1p; multiple cyclin dependent kinase consensus sites and the C-terminal BRCT domain contribute to DNA damage checkpoint activation; Rad9p Chk1 Activa…
YDR221W	GTB1	0.89	0.99	1.46	1.03	0.56	0.92	0.96	1.07	0.53	0.99	0.89	1.11	0.49	0.96	1	1.12	0.95	1.05	1.1	0.93	4	1.0925	0.125988	0.8775	0.110482	0.88	0.125033	0.8925	0.138406	1.0075	0.0404918	0.246801	0.276384	0.326345	0.544417	Glucosidase II beta subunit, forms a complex with alpha subunit Rot2p; involved in removal of two glucose residues from N-linked glycans during glycoprotein biogenesis in the ER; relocalizes from ER to cytoplasm upon DNA replication stress
YDR224C	HTB1	1.01	0.72	1.52	0.96	0.59	0.93	1.06	1.07	0.48	0.84	0.79	1.1	0.3	0.93	0.84	1.11	0.43	0.81	0.82	0.56	4	1.0525	0.168195	0.9125	0.112129	0.8025	0.127173	0.795	0.174284	0.655	0.0961336	0.514475	0.280596	0.328624	0.0860242	Histone H2B; core histone protein required for chromatin assembly and chromosome function; nearly identical to HTB2; Rad6p-Bre1p-Lge1p mediated ubiquitination regulates reassembly after DNA replication, transcriptional activation, meiotic DSB formation and H3 methylation
YDR225W	HTA1	0.85	0.86	1.33	0.99	1.24	0.95	1.08	0.96	1.28	0.85	0.88	1.15	1.01	0.94	0.85	1.02	0.91	0.81	0.91	0.93	4	1.0075	0.112129	1.0575	0.0676234	1.04	0.104642	0.955	0.0392641	0.89	0.0270801	0.715732	0.839198	0.674042	0.347687	Histone H2A; core histone protein required for chromatin assembly and chromosome function; one of two nearly identical subtypes (see also HTA2); DNA damage-dependent phosphorylation by Mec1p facilitates DNA repair; acetylated by Nat4p; N-terminally propionylated in vivo
YDR226W	ADK1	0.93	0.99	1.53	1.09	0.74	0.97	1.05	1.1	0.76	0.94	0.89	1.22	0.72	0.89	0.81	1.08	0.77	0.87	0.94	0.72	4	1.135	0.135739	0.965	0.0796346	0.9525	0.0968999	0.875	0.0766486	0.825	0.0494132	0.321537	0.315807	0.14638	0.0755193	Adenylate kinase, required for purine metabolism; localized to the cytoplasm and the mitochondria; lacks cleavable signal sequence; protein abundance increases in response to DNA replication stress; mutations affecting Adk1p catalytic activity deregulate expression of phosphate utilization genes PHO5 and PHO84; human homolog AK1 can complement yeast adk1 mutant
YDR227W	SIR4	1.04	0.95	1.4	1.02	0.83	0.95	0.8	1.06	0.76	0.96	0.98	1.2	0.55	0.98	1.03	1.08	0.61	0.95	0.95	0.98	4	1.1025	0.101026	0.91	0.0595819	0.975	0.0899537	0.91	0.121724	0.8725	0.0877852	0.15185	0.382292	0.269325	0.136507	SIR protein involved in assembly of silent chromatin domains; silent information regulator (SIR) along with SIR2 and SIR3; involved in assembly of silent chromatin domains at telomeres and the silent mating-type loci; some SIR4 alleles prolong lifespan; required for Ku-mediated telomerase recruitment, telomere lengthening, and telomere hypercluster formation in quiescent yeast cells
YDR228C	PCF11	0.83	0.79	1.36	0.99	0.79	1.86	0.94	1.1	0.7	0.64	0.91	1.07	0.67	0.77	1.1	1.13	1	1.47	1.16	0.94	4	0.9925	0.129896	1.1725	0.237745	0.83	0.0987421	0.9175	0.116001	1.1425	0.118629	0.531117	0.357741	0.681759	0.426554	mRNA 3' end processing factor; essential component of cleavage and polyadenylation factor IA (CF IA), involved in pre-mRNA 3' end processing and in transcription termination; binds C-terminal domain of largest subunit of RNA pol II (Rpo21p); required for gene looping; relocalizes to the cytosol in response to hypoxia
YDR229W	IVY1	0.96	1.01	1.53	1.08	0.7	0.91	0.95	1.16	0.8	0.94	0.85	1.13	0.72	0.96	0.88	1.09	0.73	1	1.08	0.8	4	1.145	0.130671	0.93	0.0942514	0.93	0.0726865	0.9125	0.0773924	0.9025	0.0822977	0.230467	0.200512	0.17667	0.167396	Phospholipid-binding protein that interacts with both Ypt7p and Vps33p; may partially counteract the action of Vps33p and vice versa, localizes to the rim of the vacuole as cells approach stationary phase
YDR231C	COX20	1.29	1.07	1.37	1.14	0.89	0.97	0.9	1.12	0.91	0.98	0.93	1.09	0.52	0.92	1.02	1.09	0.84	0.91	1.03	0.95	4	1.2175	0.0684805	0.97	0.0530723	0.9775	0.0402854	0.8875	0.127369	0.9325	0.03966	0.0289267	0.0233754	0.0626297	0.0113475	Mitochondrial inner membrane protein; required for proteolytic processing of Cox2p and its assembly into cytochrome c oxidase
YDR232W	HEM1	1.04	0.99	1.24	1.12	0.88	0.94	0.92	1.05	1	0.96	0.93	1.15	0.86	0.93	1	1.05	0.89	0.93	1.04	1.08	4	1.0975	0.0545245	0.9475	0.0363719	1.01	0.0488194	0.96	0.0414327	0.985	0.0448144	0.0620641	0.276966	0.0914239	0.16205	5-aminolevulinate synthase; catalyzes the first step in the heme biosynthetic pathway; an N-terminal signal sequence is required for localization to the mitochondrial matrix; expression is regulated by Hap2p-Hap3p; has a pyridoxal phosphate cofactor whose insertion is mediated by Mcx1p
YDR233C	RTN1	0.9	0.97	1.19	1.03	0.76	0.94	0.99	1.04	0.63	0.97	0.93	1.1	0.5	0.96	1.01	1.07	0.67	0.94	1.14	1.23	4	1.0225	0.0618298	0.9325	0.0610157	0.9075	0.0993626	0.885	0.130288	0.995	0.12413	0.34011	0.363723	0.377183	0.849356	Reticulon protein; involved in nuclear pore assembly and maintenance of tubular ER morphology; promotes membrane curvature; regulates the ER asymmetry-induced inheritance block during ER stress; role in ER-derived peroxisomal biogenesis; increases tubular ER when overexpressed; mutants have reduced phosphatidylserine transfer between the ER and mitochondria; interacts with exocyst subunit Sec6p, …
YDR234W	LYS4	0.92	0.93	1.19	0.97	0.79	0.92	1.04	0.96	0.97	0.95	0.87	1.08	1.05	0.96	0.95	1.13	1.03	1.03	1.12	1.07	4	1.0025	0.0634265	0.9275	0.0521816	0.9675	0.0432772	1.0225	0.0423035	1.0625	0.02136	0.396371	0.66455	0.801842	0.404516	Homoaconitase; catalyzes the conversion of homocitrate to homoisocitrate, which is a step in the lysine biosynthesis pathway
YDR235W	PRP42	0.97	0.97	1.63	1.24	0.64	0.95	0.76	1.06	0.68	0.96	0.97	1.11	0.72	0.99	0.96	0.89	1	1.01	0.94	1.12	4	1.2025	0.156065	0.8525	0.0941076	0.93	0.0900925	0.89	0.0604152	1.0175	0.0375	0.103193	0.181244	0.111088	0.292919	U1 snRNP protein involved in splicing; required for U1 snRNP biogenesis; contains multiple tetriatricopeptide repeats
YDR236C	FMN1	0.95	0.86	1.58	1	1.23	0.9	1.05	1	1.49	1.02	0.92	1.07	1.46	0.92	0.88	1.14	1.07	1.06	1.14	1.07	4	1.0975	0.16342	1.045	0.0691014	1.125	0.125599	1.1	0.132916	1.085	0.0184842	0.777286	0.898221	0.990916	0.941886	Riboflavin kinase, produces riboflavin monophosphate (FMN); FMN is a necessary cofactor for many enzymes; predominantly localizes to the microsomal fraction and also found in the mitochondrial inner membrane; human RFK functionally complements the lethality of the null mutation
YDR237W	MRPL7	0.94	0.95	1.22	1.06	0.9	0.89	1	0.98	1.82	0.98	0.89	1.1	2.3	0.89	0.94	1.11	1.49	0.88	1.01	0.97	4	1.0425	0.0651121	0.9425	0.0278014	1.1975	0.211911	1.31	0.333342	1.0875	0.136893	0.207525	0.510621	0.460905	0.776585	Mitochondrial ribosomal protein of the large subunit; MRPL7 produces both YmL5 and YmL7, which are two different modified forms of the same protein
YDR238C	SEC26	1.06	1	1.21	1.11	1.19	0.94	0.93	1.07	1.51	0.97	0.93	1.1	1.3	0.99	1.06	1.12	1.05	0.98	1.07	1.18	4	1.095	0.044441	1.0325	0.0614241	1.1275	0.132563	1.1175	0.0663796	1.07	0.0414327	0.441259	0.823913	0.787665	0.695028	Essential beta-coat protein of the COPI coatomer; involved in ER-to-Golgi protein trafficking and maintenance of normal ER morphology; shares 43% sequence identity with mammalian beta-coat protein (beta-COP)
YDR239C		0.99	1.02	1.2	1.01	1.05	0.97	0.98	1.03	1.12	0.98	0.95	1.13	1.01	1.07	1.05	1.17	0.95	1.02	0.97	1.08	4	1.055	0.048734	1.0075	0.019311	1.045	0.0466369	1.075	0.0340343	1.005	0.0290115	0.39979	0.887002	0.747978	0.411919	Protein of unknown function; may interact with ribosomes, based on co-purification experiments
YDR243C	PRP28	1.13	0.8	1.31	1.12	1.13	0.7	0.91	1.14	1.67	0.8	0.8	1.08	1.22	0.95	1.04	1.1	0.97	0.99	1.15	0.68	4	1.09	0.106066	0.97	0.104483	1.0875	0.205076	1.0775	0.0566238	0.9475	0.0978413	0.451001	0.991712	0.920586	0.361524	RNA binding protein; involved in RNA isomerization at the 5' splice site and for exchange of U6 for U1 snRNA at the 5' splice site; similar to the RNA helicases of the DEAD-box family
YDR244W	PEX5	1.08	0.97	1.41	1.05	1.98	0.96	1.03	0.91	5.47	1	0.91	0.89	4.63	0.95	0.93	1.08	2.69	0.95	0.99	1	4	1.1275	0.0969858	1.22	0.254526	2.0675	1.13442	1.8975	0.91144	1.4075	0.427636	0.745728	0.440612	0.43306	0.546704	Peroxisomal membrane signal receptor for peroxisomal matrix proteins; receptor for the C-terminal tripeptide signal sequence (PTS1) of peroxisomal matrix proteins; required for peroxisomal matrix protein import; also proposed to have PTS1-receptor independent functions
YDR245W	MNN10	0.92	0.98	1.34	1.03	1.49	0.89	0.91	1.02	1.72	0.95	0.95	1.09	1.32	1.01	1.02	1.11	1.12	1	1.06	1.09	4	1.0675	0.0935748	1.0775	0.140438	1.1775	0.183819	1.115	0.0719375	1.0675	0.0256174	0.954672	0.612999	0.701307	1	Subunit of a Golgi mannosyltransferase complex; complex mediates elongation of the polysaccharide mannan backbone; membrane protein of the mannosyltransferase family; other members of the complex are Anp1p, Mnn9p, Mnn11p, and Hoc1p
YDR246W	TRS23		1.06	1.29	1.06		1	0.98	1		0.99	0.95	1.01		1.16	0.9	1.04		1.33	1.03	1.06	3	1.13667	0.0766667	0.993333	0.00666666	0.983333	0.0176383	1.03333	0.0751295	1.14	0.0953939	0.136001	0.123087	0.390233	0.979575	Core component of transport protein particle (TRAPP) complexes I-III; TRAPP complexes are related multimeric guanine nucleotide-exchange factor for the GTPase Ypt1p, regulating ER-Golgi traffic (TRAPPI), intra-Golgi traffic (TRAPPII), endosome-Golgi traffic (TRAPPII and III) and autophagy (TRAPPIII); human homolog is TRAPPC4
YDR248C		0.79	1.06	1.35	1.03	1.74	0.96	0.93	0.98	1.64	1	0.87	1.06	1.86	1.02	1.06	1.17	1.23	1.16	1	1.22	4	1.0575	0.114701	1.1525	0.196103	1.1425	0.170508	1.2775	0.196739	1.1525	0.0531311	0.690381	0.693522	0.371331	0.480762	Putative gluconokinase; sequence similarity to bacterial and human gluconokinase; green fluorescent protein (GFP)-fusion protein localizes to the cytoplasm; upregulated by deletion of the RNAP-II associated factor, PAF1
YDR251W	PAM1	1	0.97	1.25	1.08	0.34	0.93	0.97	1.03	0.26	0.97	1.01	1.14	0.38	0.97	1.04	1.11	0.37	0.93	0.84	0.92	4	1.075	0.0627827	0.8175	0.160488	0.845	0.198347	0.875	0.167456	0.765	0.133198	0.185738	0.31128	0.306194	0.0798983	Essential protein of unknown function; exhibits variable expression during colony morphogenesis; overexpression permits survival without protein phosphatase 2A, inhibits growth, and induces a filamentous phenotype; PAM1 has a paralog, SVL3, that arose from the whole genome duplication
YDR255C	RMD5		0.98	1.24	1.2		0.97	0.87	1.13		0.97	0.94	1.18		1.02	1.09	1.07		1.04	1.03	0.99	3	1.14	0.080829	0.99	0.0757188	1.03	0.0754983	1.06	0.0208167	1.02	0.0152752	0.247081	0.376253	0.392104	0.218381	Component of GID Complex that confers ubiquitin ligase (U3) activity; necessary for polyubiquitination and degradation of the gluconeogenic enzyme fructose-1,6-bisphosphatase; forms dimer with Fyv10p that is then recruited to GID Complex by Gid8p; also required for sporulation; conserved protein that has a degenerate RING finger domain
YDR257C	RKM4	1.09	1.01	1.42	1.26	1.02	0.93	0.99	1.71	1.37	0.91	0.83	0.77	0.91	1	0.89	1.23	0.89	1.04	0.93	0.47	4	1.195	0.0913327	1.1625	0.183456	0.97	0.136382	1.0075	0.0779289	0.8325	0.124925	0.879197	0.219506	0.169381	0.0576488	Ribosomal lysine methyltransferase; specific for monomethylation of Rpl42ap and Rpl42bp (lysine 55); nuclear SET-domain containing protein
YDR258C	HSP78	0.97	1	1.3	1.11	0.88	0.96	0.96	1.03	0.96	0.99	0.97	1.09	1.1	1	1.05	1.11	0.94	1.05	1.04	1.09	4	1.095	0.0746659	0.9575	0.0306526	1.0025	0.0298259	1.065	0.0253311	1.03	0.0318852	0.139351	0.293733	0.716688	0.453888	Oligomeric mitochondrial matrix chaperone; cooperates with Ssc1p in mitochondrial thermotolerance after heat shock; able to prevent the aggregation of misfolded proteins as well as resolubilize protein aggregates
YDR261C	EXG2	0.76	1.01	1.51	1.1	1.3	0.97	0.91	1.02	1.39	0.98	0.97	1.09	1.4	0.99	1.03	1.21	1.1	1.07	0.99	1.32	4	1.095	0.155911	1.05	0.0863134	1.1075	0.0980115	1.1575	0.0939304	1.12	0.0705927	0.809073	0.94809	0.743033	0.888648	Exo-1,3-beta-glucanase; involved in cell wall beta-glucan assembly; may be anchored to the plasma membrane via a glycosylphosphatidylinositol (GPI) anchor
YDR262W		0.98	0.93	1.18	1.1	0.89	0.99	1.3	1.01	0.85	0.92	0.96	1.1	0.92	1.16	1.37	1.07	1.04	1.18	1.17	1.2	4	1.0475	0.0567707	1.0475	0.0881641	0.9575	0.0526585	1.13	0.0940744	1.1475	0.0363719	1	0.289251	0.481148	0.18855	Putative protein of unknown function; green fluorescent protein (GFP)-fusion protein localizes to the vacuole and is induced in response to the DNA-damaging agent MMS; gene expression increases in response to Zymoliase treatment
YDR263C	DIN7	0.91	1.29	1.41	1.3	0.98	0.77	0.8	1.36	1.22	0.87	0.71	0.81	0.99	1.21	1.03	1.32	1.3	1.04	1.01	0.67	4	1.2275	0.109268	0.9775	0.13567	0.9025	0.110858	1.1375	0.0773924	1.005	0.129261	0.201258	0.0818332	0.526513	0.236666	Mitochondrial nuclease functioning in DNA repair and replication; modulates the stability of the mitochondrial genome, induced by exposure to mutagens, also induced during meiosis at a time nearly coincident with commitment to recombination; DIN7 has a paralog, EXO1, that arose from the whole genome duplication
YDR264C	AKR1	0.92	1.04	1.39	1.18	1.39	0.96	0.94	1.13	1.92	0.99	0.9	1.1	1.75	1.01	1.08	1.21	1.17	1.06	1.13	0.97	4	1.1325	0.100943	1.105	0.104123	1.2275	0.234427	1.2625	0.167699	1.0825	0.0438511	0.855854	0.722534	0.531267	0.665577	Palmitoyl transferase involved in protein palmitoylation; acts as a negative regulator of pheromone response pathway; required for endocytosis of pheromone receptors; involved in cell shape control; contains ankyrin repeats; AKR1 has a paralog, AKR2, that arose from the whole genome duplication; any of several human homologs encoding DHHC-type zinc fingers (ZDHHC) can complement temperature sensi…
YDR266C	HEL2	1.04	1.06	1.31	1.03	0.87	0.87	0.92	1.04	0.94	1.01	0.95	1.04	0.78	0.92	0.88	1.13	0.95	1.08	1	0.96	4	1.11	0.0669577	0.925	0.040104	0.985	0.0239792	0.9275	0.0736405	0.9975	0.0295452	0.0554978	0.129334	0.116404	0.175165	RING finger ubiquitin ligase (E3); subunit of ribosome-associated quality control trigger complex (RQT); involved in ubiquitination and degradation of excess histones; interacts with Ubc4p and Rad53p; required to trigger ribosome-associated quality control (RQC) and canonical no-go decay; ubiquitinates Rps20 and Rps3; binds to ribosomal RNA, mRNA and tRNA
YDR268W	MSW1	0.84	0.96	1.33	1.08	0.81	0.89	0.94	1.03	1.17	1.01	0.97	1.06	1.36	0.95	1.13	1.07	0.96	1	0.93	0.92	4	1.0525	0.104672	0.9175	0.0460751	1.0525	0.0432772	1.1275	0.0860596	0.9525	0.0179699	0.282498	1	0.599942	0.382751	Mitochondrial tryptophanyl-tRNA synthetase
YDR270W	CCC2	0.89	0.91	1.51	1.1	1.86	0.93	1	1.03	2.32	1.05	1.04	1.17	3.46	1.31	1.34	1.49	2.09	1.65	1.4	1.52	4	1.1025	0.143839	1.205	0.219336	1.395	0.309745	1.9	0.521488	1.665	0.150582	0.709456	0.424611	0.19086	0.0355198	Cu(+2)-transporting P-type ATPase; required for export of copper from the cytosol into an extracytosolic compartment; similar to human proteins involved in Menkes and Wilsons diseases; protein abundance increases in response to DNA replication stress; affects TBSV model (+)RNA virus replication by regulating copper metabolism; human homologs ATP7A and ATP7B both complement yeast null mutant
YDR272W	GLO2	0.89	1.02	1.35	1.1	0.7	0.93	1.01	1.05	0.7	0.94	0.88	1.14	0.95	0.93	1.02	1.08	0.85	0.94	0.9	0.88	4	1.09	0.0968676	0.9225	0.0782491	0.915	0.0906918	0.995	0.0342783	0.8925	0.0188746	0.227197	0.235334	0.390873	0.092269	Cytoplasmic glyoxalase II; catalyzes the hydrolysis of S-D-lactoylglutathione into glutathione and D-lactate; GLO2 has a paralog, GLO4, that arose from the whole genome duplication
YDR277C	MTH1		0.98	1.41	0.98		1.03	0.87	1.03		0.97	0.98	1.16		0.87	0.81	1.04		0.91	0.93	1.2	3	1.12333	0.143333	0.976667	0.0533333	1.03667	0.0617342	0.906667	0.0688799	1.01333	0.0935117	0.391858	0.608259	0.244718	0.555377	Negative regulator of the glucose-sensing signal transduction pathway; required for repression of transcription by Rgt1p; interacts with Rgt1p and the Snf3p and Rgt2p glucose sensors; phosphorylated by Yck1p, triggering Mth1p degradation; MTH1 has a paralog, STD1, that arose from the whole genome duplication
YDR279W	RNH202	0.93	0.95	1.18	1.06	0.85	0.93	0.95	1.12	0.99	0.95	0.87	1.04	0.89	0.99	0.95	1.09	1.09	0.86	0.95	0.69	4	1.03	0.0575905	0.9625	0.0567707	0.9625	0.0359108	0.98	0.0420317	0.8975	0.0838028	0.435856	0.358353	0.509396	0.240324	Ribonuclease H2 subunit; required for RNase H2 activity; role in ribonucleotide excision repair; related to human AGS2 that causes Aicardi-Goutieres syndrome
YDR280W	RRP45		0.98	1.22	1.03		0.94	1.05	1.01		0.93	0.89	1.04		0.98	1.2	1.14		1.04	1.2	1.18	3	1.07667	0.0731057	1	0.0321455	0.953333	0.0448454	1.10667	0.0656591	1.14	0.0503322	0.391418	0.223804	0.775362	0.514922	Exosome non-catalytic core component; involved in 3'-5' RNA processing and degradation in both the nucleus and the cytoplasm; has similarity to E. coli RNase PH and to human hRrp45p (PM/SCL-75, EXOSC9); protein abundance increases in response to DNA replication stress
YDR283C	GCN2	0.97	0.97	1.51	0.96	1.23	0.95	0.92	1.04	1.19	0.91	0.86	1.05	0.88	0.98	0.98	1.19	0.91	1.03	1.08	0.99	4	1.1025	0.135854	1.035	0.0698212	1.0025	0.0743163	1.0075	0.06524	1.0025	0.0359108	0.674036	0.542317	0.551694	0.503402	Protein kinase; phosphorylates the alpha-subunit of translation initiation factor eIF2 (Sui2p) in response to starvation; activated by uncharged tRNAs and the Gcn1p-Gcn20p complex; contributes to DNA damage checkpoint control
YDR284C	DPP1		0.89	1.5	1.11		0.84	0.73	1.06		0.94	1.08	1.06		0.99	0.81	1.07		1.05	0.95	1.21	3	1.16667	0.178357	0.876667	0.0970109	1.02667	0.0437163	0.956667	0.0768838	1.07	0.0757188	0.226386	0.488313	0.340424	0.644046	Diacylglycerol pyrophosphate (DGPP) phosphatase; zinc-regulated vacuolar membrane-associated lipid phosphatase, dephosphorylates DGPP to phosphatidate (PA) and Pi, then PA to diacylglycerol; involved in lipid signaling and cell metabolism
YDR285W	ZIP1	1.4	1.05	1.51	1.04	1.45	0.93	0.87	0.9	0.99	1.03	0.99	0.95	1.06	0.98	0.95	1.06	0.91	0.99	0.98	1.15	4	1.25	0.120485	1.0375	0.138044	0.99	0.0163299	1.0125	0.0280995	1.0075	0.0507239	0.290211	0.0763198	0.103312	0.113003	Transverse filament protein of the synaptonemal complex; required for normal levels of meiotic recombination and pairing between homologous chromosome during meiosis; required for meiotic recombination between non-allelc sites; potential Cdc28p substrate
YDR286C	MGP12	1.04		1.44	1.16	1.23		0.86	1.28	1.7		0.91	0.92	1.19		1.01	0.98	0.83		0.92	0.51	3	1.21333	0.118509	1.12333	0.132455	1.17667	0.261683	1.06	0.0655744	0.753333	0.12441	0.639227	0.904594	0.320859	0.0553887	Putative protein of unknown function; predicted to have thiol-disulfide oxidoreductase active site
YDR287W	INM2		0.96		1.04		0.85		0.88		0.96		1.1		0.98		0.99		0.96		1.18	2	1	0.04	0.865	0.015	1.03	0.07	0.985	0.005	1.07	0.11	0.0872334	0.745543	0.745544	0.61051	Inositol monophosphatase; involved in biosynthesis of inositol; enzymatic activity requires magnesium ions and is inhibited by lithium and sodium ions; inm1 inm2 double mutant lacks inositol auxotrophy
YDR288W	NSE3		0.66	1.46	1.35		0.81	0.93	1.37		0.92	0.94	0.98		0.96	1.02	1.37		0.74	1.04	0.53	3	1.15667	0.250355	1.03667	0.170229	0.946667	0.0176383	1.11667	0.127845	0.77	0.147986	0.712067	0.449818	0.893727	0.254419	Component of the SMC5-SMC6 complex; this complex plays a key role in the removal of X-shaped DNA structures that arise between sister chromatids during DNA replication and repair; protein abundance increases in response to DNA replication stress
YDR289C	RTT103	1.26	1.02	1.5	1.08	1.17	0.98	1.02	1.08	1.08	0.91	0.88	1.06	0.69	0.88	0.88	1.06	0.89	0.85	0.92	0.7	4	1.215	0.107819	1.0625	0.0413068	0.9825	0.0510514	0.8775	0.0755397	0.84	0.0488194	0.234709	0.0992028	0.0426983	0.0193583	Protein involved in transcription termination by RNA polymerase II; interacts with exonuclease Rat1p and Rai1p; has an RPR domain (carboxy-terminal domain interacting domain); also involved in regulation of Ty1 transposition
YDR291W	HRQ1		0.88	1.26	1.05		0.97	0.92	1.05		1.01	0.97	1.09		1.11	0.93	1.16		1.09	0.97	0.9	3	1.06333	0.109899	0.98	0.0378594	1.02333	0.0352767	1.06667	0.0698411	0.986667	0.0554777	0.513055	0.746389	0.980803	0.567188	3'-5' DNA helicase that has DNA strand annealing activity; helicase activity is stimulated by fork structure and 3'-tail length of substrates; acts with Rad4p in nucleotide-excision repair; belongs to the widely conserved RecQ family of proteins which are involved in maintaining genomic integrity; similar to the human RecQ4p implicated in Rothmund-Thomson syndrome (RTS)
YDR292C	SRP101	0.89	0.95	1.2	1.02	0.97	0.95	0.94	1.06	1.05	0.99	0.93	1.07	1.2	0.95	1.08	1.13	1	1.05	1.18	1.15	4	1.015	0.0671441	0.98	0.0273861	1.01	0.0316228	1.09	0.0527573	1.095	0.0421307	0.646439	0.948477	0.413561	0.351813	Signal recognition particle (SRP) receptor alpha subunit; contain GTPase domains; involved in SRP-dependent protein targeting; interacts with the beta subunit, Srp102p
YDR293C	SSD1	1.02	1.05	1.33	1.14	0.94	0.98	0.85	1.1	1.05	1.01	0.98	1.13	1.05	1.11	1.17	1.27	1	1.2	1.26	1.45	4	1.135	0.0698212	0.9675	0.0518612	1.0425	0.0325	1.15	0.0469042	1.2275	0.09268	0.102432	0.274981	0.864332	0.455737	Translational repressor with a role in polar growth and wall integrity; regulated by Cbk1p phosphorylation to effect bud-specific translational control and localization of specific mRNAs; interacts with TOR pathway components; contains a functional N-terminal nuclear localization sequence and nucleocytoplasmic shuttling appears to be critical to Ssd1p function
YDR294C	DPL1	1.07	0.96	1.29	1.04	1.19	0.91	0.94	1.05	1.52	0.99	0.95	1.07	1.56	1.03	1.05	1.11	1.19	1.03	1.12	1.16	4	1.09	0.0705927	1.0225	0.0634265	1.1325	0.131553	1.1875	0.125325	1.125	0.0347611	0.50362	0.785469	0.523137	0.672061	Dihydrosphingosine phosphate lyase; regulates intracellular levels of sphingolipid long-chain base phosphates (LCBPs), degrades phosphorylated long chain bases, prefers C16 dihydrosphingosine-l-phosphate as a substrate
YDR295C	HDA2	0.86	0.94	1.2	1.04	0.96	0.91	0.95	1.15	0.85	0.96	1.04	1.16	0.85	1.01	0.94	1.27	0.72	1.07	1.08	0.74	4	1.01	0.0732575	0.9925	0.0535996	1.0025	0.0653675	1.0175	0.090312	0.9025	0.0996975	0.853483	0.941593	0.950671	0.418294	Subunit of the HDA1 histone deacetylase complex; possibly tetrameric trichostatin A-sensitive class II histone deacetylase complex contains Hda1p homodimer and an Hda2p-Hda3p heterodimer; involved in telomere maintenance; relocalizes to the cytosol in response to hypoxia
YDR296W	MHR1	0.86	0.98	1.34	1.02	1.19	0.95	0.96	1.01	1.56	0.91	0.81	1.06	1.75	0.91	0.89	1.08	1.04	0.8	0.97	0.99	4	1.05	0.10247	1.0275	0.0557338	1.085	0.166458	1.1575	0.202047	0.95	0.0521216	0.853407	0.863787	0.651908	0.417823	Mitochondrial ribosomal protein of the large subunit; also involved in homologous recombination in mitochondria; required for recombination-dependent mtDNA partitioning; involved in stimulation of mitochondrial DNA replication in response to oxidative stress
YDR297W	SUR2	0.81	1.03	1.14	1.15	0.99	1.03	0.82	1.13	1.11	0.95	0.79	0.96	1.25	0.98	1.23	1.11	0.81	0.81	1.02	0.89	4	1.0325	0.078991	0.9925	0.0645981	0.9525	0.0653675	1.1425	0.0623665	0.8825	0.0495606	0.708606	0.464899	0.316338	0.158839	Sphinganine C4-hydroxylase; catalyses the conversion of sphinganine to phytosphingosine in sphingolipid biosyntheis
YDR298C	ATP5	0.88	0.98	1.53	1.11	1.11	0.97	1.12	1.09	1.14	0.93	0.89	1.17	0.67	0.87	0.75	1.03	0.89	0.85	0.92	0.69	4	1.125	0.142974	1.0725	0.0347311	1.0325	0.071458	0.83	0.0783156	0.8375	0.0512144	0.733439	0.583837	0.12034	0.107196	Subunit 5 of the stator stalk of mitochondrial F1F0 ATP synthase; F1F0 ATP synthase is a large, evolutionarily conserved enzyme complex required for ATP synthesis; homologous to bovine subunit OSCP (oligomycin sensitivity-conferring protein); phosphorylated
[truncated: 3,222 more rows]
