# Supplementary material for: Yeast Ppz1 protein phosphatase toxicity involves the alteration of multiple cellular targets
Source: Sci Rep. 2020 Sep 24;10:15613. doi: 10.1038/s41598-020-72391-y (PMC7519054; doi:10.1038/s41598-020-72391-y)
Supplement: Supplementary file 3 — Supplementary file3 [file 41598_2020_72391_MOESM3_ESM.xlsx]

## Sheet: Supplementary Table S3
Supplementary Table S3. Proteins that accumulates upon overexpression of Ppz1. Changes in protein mRNAs levels are compared. All changes are significant at least by p<0.05.
		RNA-Seq data						Proteomic data
ORF	Gene	30 min	SEM_30	120 min	SEM_120	240 min	SEM_240	0 min	SEM_0	30 min	SEM_30	60 min	SEM_60	120 min	SEM_120	240 min	SEM_240	Function
YBR054W	YRO2	1.2	0.1	237	88.5	42.5	7.9	1.06	0.03	0.99	0.04	1.18	0.06	2.71	0.42	3.88	0.73	Protein with a putative role in response to acid stress;
YER081W	SER3	1	0.2	19.4	4.2	15	1.2	1.05	0.07	1.13	0.06	1.4	0.11	3.77	0.66	4.81	0.49	phosphoglycerate dehydrogenase SER3
YER103W	SSA4	0.7	0	14.9	0.4	11.2	0.4	1.09	0.11	1.01	0.02	1.09	0.07	1.87	0.12	3.12	0.49	Hsp70 family chaperone SSA4|YG107
YGR043C	NQM1	1.3	0.4	56.8	11.7	44.6	12.1	1.19	0.1	1.15	0.09	1.49	0.14	3.02	0.25	3.82	0.51	sedoheptulose-7-phosphate:D-glyceraldehyde-3-phosphate transaldolase NQM1
YGR256W	GND2	1.4	0.3	19.8	0.9	18.6	2	1.31	0.11	1.1	0.12	1.32	0.09	1.82	0.12	2.31	0.31	6-phosphogluconate dehydrogenase (decarboxylating), catalyzes an NADPH regenerating reaction in the pentose phosphate pathway;
YHR087W	RTC3	0.6	0	8.4	2	3.9	0.5	1.39	0.35	1.1	0.07	1.37	0.04	2.24	0.2	2.6	0.23	Protein of unknown function involved in RNA metabolism; has structural similarity to SBDS,
YML049C	RSE1	0.9	0	0.9	0	1.4	0.2	1.11	0.11	1.06	0.17	1.4	0.18	1.82	0.22	2.51	0.69	Protein involved in pre-mRNA splicing; component of the pre-spliceosome; associates with U2 snRNA;
YMR169C	ALD3	0.7	0.1	26.5	1.8	58.8	9.7	1.25	0.16	1.07	0.09	1.41	0.09	2.51	0.18	3.16	0.23	aldehyde dehydrogenase (NAD(+)) ALD3
YNL160W	YGP1	0.7	0.1	25.8	2.2	10	0.8	1.09	0.08	1.3	0.28	1.32	0.22	1.94	0.13	3.51	0.23	Cell wall-related secretory glycoprotein;
YPR127W	YPR1	1.1	0.3	7.6	0.1	8.9	1.6	1.22	0.11	1.08	0.08	1.34	0.17	2.04	0.1	2.56	0.25	pyridoxine 4-dehydrogenase
