# Supplementary material for: Yeast Ppz1 protein phosphatase toxicity involves the alteration of multiple cellular targets
Source: Sci Rep. 2020 Sep 24;10:15613. doi: 10.1038/s41598-020-72391-y (PMC7519054; doi:10.1038/s41598-020-72391-y)
Supplement: Supplementary file 4 — Supplementary file4 [file 41598_2020_72391_MOESM4_ESM.xlsx]

## Sheet: Supp Table 4
	Supplementary Table S4.
	individual exp data:
	The ratio Ppz1/WT (normalized by protein amount) for the different phosphosites found in the phosphopeptides identified in each experiment (exp. 1 to exp. 4)
	dephosphorylated sites
	Proteins significantly dephosphorylated at specific phosphosites upon overexpression of Ppz1 (2-fold change and p<= 0.05)
	phosphorylated sites
	Proteins significantly phosphorylated at specific phosphosites upon overexpression of Ppz1 (2-fold change and p<= 0.05)

## Sheet: individual exp data
Supplementary Table S4. Changes in the phosphorylation state of all phosphopeptides identified in this work.
													Exp. 1					Exp. 2					Exp. 3					Exp. 4					mean					SEM					t-test				t-test significant (p<0.05)
Protein	Proteins	gene	Position	Multiplicity	Amino acid	Number of Phospho (STY)	Position in peptide	Phospho (STY) Probabilities	Localization prob	PEP	Charge	Sequence window	P1_Ppz1/WT T=0	P1_Ppz1/WT T=30	P1_Ppz1/WT T=60	P1_Ppz1/WT T=120	P1_Ppz1/WT T=240	P2_Ppz1/WT T=0	P2_Ppz1/WT T=30	P2_Ppz1/WT T=60	P2_Ppz1/WT T=120	P2_Ppz1/WT T=240	P3_Ppz1/WT T=0	P3_Ppz1/WT T=30	P3_Ppz1/WT T=60	P3_Ppz1/WT T=120	P3_Ppz1/WT T=240	P4_Ppz1/WT T=0	P4_Ppz1/WT T=30	P4_Ppz1/WT T=60	P4_Ppz1/WT T=120	P4_Ppz1/WT T=240	Ppz1/WT T=0	Ppz1/WT T=30	Ppz1/WT T=60	Ppz1/WT T=120	Ppz1/WT T=240	SEM_Ppz1/WT T=0	SEM_Ppz1/WT T=30	SEM_Ppz1/WT T=60	SEM_Ppz1/WT T=120	SEM_Ppz1/WT T=240	Student's T-test p-value Ppz/WT T=0_Ppz/WT T=30	Student's T-test p-value Ppz/WT T=0_Ppz/WT T=60	Student's T-test p-value Ppz/WT T=0_Ppz/WT T=20	Student's T-test p-value Ppz/WT T=0_Ppz/WT T=240	Student's T-test Significant Ppz1/WT T=0_Ppz1/WT T=30	Student's T-test Significant Ppz1/WT T=0_Ppz1/WT T=60	Student's T-test Significant Ppz1/WT T=0_Ppz1/WT T=120
R0040C	R0040C	REP2	252	1	S	1	1	S(0.998)RDT(0.002)NAR	0.998474	0.00202839	2	NHANTNEEVPSRRTRSRDTNARGAYKLQNTI											2.38	0.63	0.99	0.73	1.08						2.38	0.63	0.99	0.73	1.08
YAL001C	YAL001C	TFC3	275	2	S	2;3	9	GS(0.006)PS(0.006)FEY(0.069)DS(0.807)NS(0.807)ADEDS(0.808)VS(0.371)DS(0.127)K	0.807005	1.18e-05	3	KDIPDSKGSPSFEYDSNSADEDSVSDSKAAF											0.99	1.21	0.71	0.63	0.65						0.99	1.21	0.71	0.63	0.65
YAL001C	YAL001C	TFC3	275	3	S	2;3	9	GS(0.006)PS(0.006)FEY(0.069)DS(0.807)NS(0.807)ADEDS(0.808)VS(0.371)DS(0.127)K	0.807005	1.18e-05	3	KDIPDSKGSPSFEYDSNSADEDSVSDSKAAF																1.42	1.05	0.98	0.8	0.6	1.42	1.05	0.98	0.8	0.6
YAL001C	YAL001C	TFC3	277	2	S	2;3	11	GSPSFEYDS(0.023)NS(0.977)ADEDS(0.916)VS(0.081)DS(0.003)K	0.976541	1.47e-15	3	IPDSKGSPSFEYDSNSADEDSVSDSKAAFED											1.09	1.3	0.8	0.89	0.76	1.29	1.25	1.08	0.82	0.63	1.19	1.275	0.94	0.855	0.695	0.1	0.025	0.14	0.035	0.065	0.496282	0.28337	0.0874596	0.0534439
YAL001C	YAL001C	TFC3	277	3	S	2;3	11	GSPSFEYDS(0.023)NS(0.977)ADEDS(0.916)VS(0.081)DS(0.003)K	0.976541	1.47e-15	3	IPDSKGSPSFEYDSNSADEDSVSDSKAAFED																1.42	1.05	0.98	0.8	0.6	1.42	1.05	0.98	0.8	0.6
YAL001C	YAL001C	TFC3	282	2	S	2;3	16	GSPSFEYDS(0.03)NS(0.97)ADEDS(0.928)VS(0.07)DS(0.002)K	0.928043	1.47e-15	3	GSPSFEYDSNSADEDSVSDSKAAFEDEDLVE											1.09	1.3	0.8	0.89	0.76	1.29	1.25	1.08	0.82	0.63	1.19	1.275	0.94	0.855	0.695	0.1	0.025	0.14	0.035	0.065	0.496282	0.28337	0.0874596	0.0534439
YAL001C	YAL001C	TFC3	282	3	S	2;3	16	GSPSFEYDS(0.03)NS(0.97)ADEDS(0.928)VS(0.07)DS(0.002)K	0.928043	1.47e-15	3	GSPSFEYDSNSADEDSVSDSKAAFEDEDLVE																1.42	1.05	0.98	0.8	0.6	1.42	1.05	0.98	0.8	0.6
YAL005C	YAL005C;YBL075C;YER103W;YLL024C	SSA1	499	1	T	1	5	S(0.203)NKIT(0.643)IT(0.154)NDK	0.643476	0.00595718	3	NVSALEKGTGKSNKITITNDKGRLSKDDIDR;NVSAVEKGTGKSNKITITNDKGRLSKEDIDK;NVSAVEKGTGKSNKITITNDKGRLSKEDIEK	2.25	2.48	2.85	1.6	0.93																2.25	2.48	2.85	1.6	0.93
YAL005C	YAL005C;YLL024C	SSA1	479	1	S	1	13	GVPQIEVT(0.014)FDVDS(0.827)NGILNVS(0.053)AVEKGT(0.105)GK	0.827366	1.95e-08	5	APRGVPQIEVTFDVDSNGILNVSAVEKGTGK	1.68	1.65	1.64	1.1	1.71																1.68	1.65	1.64	1.1	1.71
YAL005C	YAL005C;YLL024C	SSA1	492	1	T	1;2	2	GT(1)GKS(0.98)NKIT(0.018)IT(0.003)NDKGR	0.999568	3.24e-107	4	VDSNGILNVSAVEKGTGKSNKITITNDKGRL	1.68	1	1.18	1.48	2.71						0.73	0.77	1.96	2.24	2.17						1.205	0.885	1.57	1.86	2.44	0.475	0.115	0.39	0.38	0.27	0.579856	0.628244	0.394227	0.522532
YAL005C	YAL005C;YLL024C	SSA1	492	2	T	1;2	2	GT(1)GKS(0.98)NKIT(0.018)IT(0.003)NDKGR	0.999568	3.24e-107	4	VDSNGILNVSAVEKGTGKSNKITITNDKGRL	2.15	1.72	1.63	1.44	1.46						1.67	1.18	0.76	1.14	1.43	2.6	1.48	0.79	1.41	2.44	2.14	1.46	1.06	1.33	1.77667	0.268514	0.156205	0.285132	0.0953939	0.33178	0.093797	0.0509873	0.0467473	0.442591			+
YAL005C	YAL005C;YLL024C	SSA1	495	2	S	2	5	GT(1)GKS(0.98)NKIT(0.018)IT(0.003)NDKGR	0.979565	0.000464952	4	NGILNVSAVEKGTGKSNKITITNDKGRLSKE	2.15	1.72	1.63	1.44	1.46						1.67	1.18	0.76	1.14	1.43	2.6	1.48	0.79	1.41	2.44	2.14	1.46	1.06	1.33	1.77667	0.268514	0.156205	0.285132	0.0953939	0.33178	0.093797	0.0509873	0.0467473	0.442591			+
YAL012W	YAL012W	CYS3	40	1	S	1	3	QS(0.009)S(0.991)PANPIGTYEYSR	0.990556	1.3e-43	2	SVIEPISLSTTFKQSSPANPIGTYEYSRSQN	0.95	0.58	0.4	0.42	0.57																0.95	0.58	0.4	0.42	0.57
YAL014C	YAL014C	SYN8	90	2	T	2	2	NT(0.798)DEVS(0.299)KES(0.903)LKK	0.797994	0.0022983	4	VDKELYRFQQQVARNTDEVSKESLKKVRFKN											0.94	1.03	1.08	1	1.53						0.94	1.03	1.08	1	1.53
YAL014C	YAL014C	SYN8	97	2	S	2	9	NT(0.798)DEVS(0.299)KES(0.903)LKK	0.902957	0.0022983	4	FQQQVARNTDEVSKESLKKVRFKNDDELTVM											0.94	1.03	1.08	1	1.53						0.94	1.03	1.08	1	1.53
YAL017W	YAL017W	PSK1	286	1	S	1	8	GDYGNNIS(1)PERPSFR	0.999999	5.07e-16	3	KHNNSLFRGDYGNNISPERPSFRQPFKDQTS	1.03	1.18	1.05	1.03	1.07																1.03	1.18	1.05	1.03	1.07
YAL017W	YAL017W	PSK1	608	1	S	1	4	MAS(0.043)S(0.753)PT(0.191)GS(0.013)KLEYSLER	0.752929	0.000263287	3	TLSSSSTLSLPKMASSPTGSKLEYSLERKIL	1.09	0.7	0.59	0.75	0.95																1.09	0.7	0.59	0.75	0.95
YAL017W	YAL017W	PSK1	1018	2	S	2	4	IS(0.028)LS(0.682)PS(0.251)T(0.044)ES(0.988)LADS(0.007)K	0.681862	9e-09	2	NFKVDENLIISKISLSPSTESLADSKSSGKG											1.04	1.06	0.68	0.67	0.68						1.04	1.06	0.68	0.67	0.68
YAL017W	YAL017W	PSK1	1020	2	S	2	6	ISLS(0.017)PS(0.737)T(0.247)ES(0.999)LADS(0.001)K	0.736839	3.98e-10	3	KVDENLIISKISLSPSTESLADSKSSGKGLS											1.08	1.15	0.68	0.59	0.92	1.08	0.92	0.81	0.64	0.62	1.08	1.035	0.745	0.615	0.77	0	0.115	0.065	0.025	0.15	0.733326	0.0356467	0.00287804	0.747259		+	+
YAL017W	YAL017W	PSK1	1021	2	T	2	7	IS(0.001)LS(0.055)PS(0.441)T(0.503)ES(0.999)LADSK	0.502704	1.72e-08	3	VDENLIISKISLSPSTESLADSKSSGKGLSP																1.11	0.92	0.67	0.62	0.8	1.11	0.92	0.67	0.62	0.8
YAL017W	YAL017W	PSK1	1023	2	S	2	9	IS(0.001)LS(0.055)PS(0.441)T(0.503)ES(0.999)LADSK	0.999437	3.98e-10	3	ENLIISKISLSPSTESLADSKSSGKGLSPLE											1.05	1.08	0.68	0.65	0.72	1.09	0.92	0.78	0.64	0.65	1.07	1	0.73	0.645	0.685	0.02	0.08	0.05	0.005	0.035	0.48535	0.0248036	0.00234468	0.00786035		+	+
YAL019W	YAL019W	FUN30	6	1	S	1	5	S(0.045)GS(0.035)HS(0.92)NDEDDVVQVPETSSPTK	0.91992	5.6e-25	3	__________MSGSHSNDEDDVVQVPETSSP	0.92	0.37	0.23	0.27	0.6																0.92	0.37	0.23	0.27	0.6
YAL019W	YAL019W	FUN30	450	1	T	1;2;3	9	AVVEGFDET(1)S(1)AEPT(1)PAPAPAPVER	1	5.18e-20	3	KEKEDTKAVVEGFDETSAEPTPAPAPAPVER	1	0.23	0.11	0.18	0.45																1	0.23	0.11	0.18	0.45
YAL019W	YAL019W	FUN30	450	2	T	1;2;3	9	AVVEGFDET(1)S(1)AEPT(1)PAPAPAPVER	1	5.18e-20	3	KEKEDTKAVVEGFDETSAEPTPAPAPAPVER											0.91	0.87	1.41	1.13	1.1	1.05	1.06	0.9	0.69	0.67	0.98	0.965	1.155	0.91	0.885	0.07	0.095	0.255	0.22	0.215	0.904775	0.576544	0.790367	0.752003
YAL019W	YAL019W	FUN30	450	3	T	1;2;3	9	AVVEGFDET(1)S(1)AEPT(1)PAPAPAPVER	1	5.18e-20	3	KEKEDTKAVVEGFDETSAEPTPAPAPAPVER																1.15	0.88	0.83	1.02	0.62	1.15	0.88	0.83	1.02	0.62
YAL019W	YAL019W	FUN30	451	1	S	1;2;3	10	AVVEGFDET(1)S(1)AEPT(1)PAPAPAPVER	1	1.41e-89	3	EKEDTKAVVEGFDETSAEPTPAPAPAPVERE	0.92	0.35	0.23	0.26	0.46																0.92	0.35	0.23	0.26	0.46
YAL019W	YAL019W	FUN30	451	2	S	1;2;3	10	AVVEGFDET(1)S(1)AEPT(1)PAPAPAPVER	1	1.41e-89	3	EKEDTKAVVEGFDETSAEPTPAPAPAPVERE											0.91	0.87	1.41	1.13	1.1	1.18	0.97	0.97	1.12	0.99	1.045	0.92	1.19	1.125	1.045	0.135	0.05	0.22	0.005	0.055	0.476777	0.630836	0.637562	1
YAL019W	YAL019W	FUN30	451	3	S	1;2;3	10	AVVEGFDET(1)S(1)AEPT(1)PAPAPAPVER	1	1.41e-89	3	EKEDTKAVVEGFDETSAEPTPAPAPAPVERE																1.15	0.88	0.83	1.02	0.62	1.15	0.88	0.83	1.02	0.62
YAL019W	YAL019W	FUN30	455	2	T	2;3	14	AVVEGFDET(1)S(1)AEPT(1)PAPAPAPVER	1	3.04e-10	3	TKAVVEGFDETSAEPTPAPAPAPVERETKRI											0.68	0.87	1.25	1.22	0.81	1.18	0.97	0.97	1.12	0.99	0.93	0.92	1.11	1.17	0.9	0.25	0.05	0.14	0.05	0.09	0.972276	0.594042	0.445894	0.920464
YAL019W	YAL019W	FUN30	455	3	T	2;3	14	AVVEGFDET(1)S(1)AEPT(1)PAPAPAPVER	1	3.04e-10	3	TKAVVEGFDETSAEPTPAPAPAPVERETKRI																1.15	0.88	0.83	1.02	0.62	1.15	0.88	0.83	1.02	0.62
YAL021C	YAL021C	CCR4	270	2	T	2;3	9	KQQPT(0.002)GDS(0.132)T(0.791)PS(0.074)GT(0.002)ATNSAVS(0.01)T(0.126)PLT(0.863)PK	0.79059	1.42e-13	4	TDSKTAKKQQPTGDSTPSGTATNSAVSTPLT	0.88	0.44	0.32	0.56	0.53																0.88	0.44	0.32	0.56	0.53
YAL021C	YAL021C	CCR4	270	3	T	2;3	9	KQQPT(0.002)GDS(0.132)T(0.791)PS(0.074)GT(0.002)ATNSAVS(0.01)T(0.126)PLT(0.863)PK	0.79059	1.42e-13	4	TDSKTAKKQQPTGDSTPSGTATNSAVSTPLT	0.91	0.54	0.38	0.63	0.62																0.91	0.54	0.38	0.63	0.62
YAL021C	YAL021C	CCR4	272	2	S	2	11	KQQPT(0.019)GDS(0.232)T(0.761)PS(0.75)GT(0.066)AT(0.055)NS(0.044)AVS(0.034)T(0.038)PLT(0.001)PK	0.74998	0.000176576	4	SKTAKKQQPTGDSTPSGTATNSAVSTPLTPK	0.99	0.34	0.26	0.45	0.47																0.99	0.34	0.26	0.45	0.47
YAL021C	YAL021C	CCR4	276	3	T	3	14	QQPT(0.004)GDS(0.043)T(0.039)PS(0.485)GT(0.485)AT(0.485)NS(0.485)AVS(0.485)T(0.485)PLT(0.004)PK	0.484812	0.00249861	3	KKQQPTGDSTPSGTATNSAVSTPLTPKIELF																1.61	1.3	1.39	1.01	0.69	1.61	1.3	1.39	1.01	0.69
YAL021C	YAL021C	CCR4	278	2	S	2;3	17	KQQPTGDSTPSGTAT(0.012)NS(0.988)AVS(0.18)T(0.819)PLT(0.002)PK	0.988231	1.26e-27	3	QQPTGDSTPSGTATNSAVSTPLTPKIELFAN	1.03	0.51	0.41	0.51	0.52																1.03	0.51	0.41	0.51	0.52
YAL021C	YAL021C	CCR4	278	3	S	2;3	17	KQQPTGDSTPSGTAT(0.012)NS(0.988)AVS(0.18)T(0.819)PLT(0.002)PK	0.988231	1.26e-27	3	QQPTGDSTPSGTATNSAVSTPLTPKIELFAN																1.61	1.3	1.39	1.01	0.69	1.61	1.3	1.39	1.01	0.69
YAL021C	YAL021C	CCR4	281	3	S	3	19	QQPT(0.003)GDS(0.01)T(0.039)PS(0.164)GT(0.168)AT(0.51)NS(0.524)AVS(0.536)T(0.536)PLT(0.51)PK	0.535957	0.00249861	3	TGDSTPSGTATNSAVSTPLTPKIELFANGKD																1.61	1.3	1.39	1.01	0.69	1.61	1.3	1.39	1.01	0.69
YAL021C	YAL021C	CCR4	282	2	T	2;3	21	KQQPTGDSTPSGTAT(0.012)NS(0.988)AVS(0.18)T(0.819)PLT(0.002)PK	0.818943	1.26e-27	3	GDSTPSGTATNSAVSTPLTPKIELFANGKDE	1.03	0.51	0.41	0.51	0.52																1.03	0.51	0.41	0.51	0.52
YAL021C	YAL021C	CCR4	282	3	T	2;3	21	KQQPTGDSTPSGTAT(0.012)NS(0.988)AVS(0.18)T(0.819)PLT(0.002)PK	0.818943	1.26e-27	3	GDSTPSGTATNSAVSTPLTPKIELFANGKDE																1.61	1.3	1.39	1.01	0.69	1.61	1.3	1.39	1.01	0.69
YAL021C	YAL021C	CCR4	285	2	T	2;3	24	KQQPT(0.002)GDS(0.132)T(0.791)PS(0.074)GT(0.002)ATNSAVS(0.01)T(0.126)PLT(0.863)PK	0.863198	1.42e-13	4	TPSGTATNSAVSTPLTPKIELFANGKDEANQ	0.84	0.5	0.35	0.64	0.58																0.84	0.5	0.35	0.64	0.58
YAL021C	YAL021C	CCR4	285	3	T	2;3	24	KQQPT(0.002)GDS(0.132)T(0.791)PS(0.074)GT(0.002)ATNSAVS(0.01)T(0.126)PLT(0.863)PK	0.863198	1.42e-13	4	TPSGTATNSAVSTPLTPKIELFANGKDEANQ	0.91	0.54	0.38	0.63	0.62											1.61	1.3	1.39	1.01	0.69	1.26	0.92	0.885	0.82	0.655	0.35	0.38	0.505	0.19	0.035	0.578087	0.603762	0.384359	0.227574
YAL022C	YAL022C	YAL022C	25	1	T	1;2	14	KPILAVPEPALADT(0.978)HS(0.107)EEIS(0.915)R	0.977777	4.27e-14	4	IKKPILAVPEPALADTHSEEISRSGEEHESE	0.82	0.64	0.54	0.55	0.59	0.94	1.07	0.91	0.93	0.95											0.88	0.855	0.725	0.74	0.77	0.06	0.215	0.185	0.19	0.18	0.920562	0.509049	0.555051	0.62069
YAL022C	YAL022C	YAL022C	25	2	T	1;2	14	KPILAVPEPALADT(0.978)HS(0.107)EEIS(0.915)R	0.977777	4.27e-14	4	IKKPILAVPEPALADTHSEEISRSGEEHESE											1.25	1.03	1.01	1.13	0.71						1.25	1.03	1.01	1.13	0.71
YAL022C	YAL022C	YAL022C	27	1	S	1	26	STSADTDTIKKPILAVPEPALADT(0.106)HS(0.875)EEIS(0.019)R	0.874997	7.65e-38	3	KPILAVPEPALADTHSEEISRSGEEHESENN	1.01	0.76	0.65	0.47	0.58											1.13	1.2	1.07	1.21	0.68	1.07	0.98	0.86	0.84	0.63	0.06	0.22	0.21	0.37	0.05	0.739364	0.437747	0.609666	0.0300932
YAL022C	YAL022C	YAL022C	31	2	S	2	20	KPILAVPEPALADT(0.978)HS(0.107)EEIS(0.915)R	0.915035	0.000717591	4	AVPEPALADTHSEEISRSGEEHESENNEHSD											1.25	1.03	1.01	1.13	0.71						1.25	1.03	1.01	1.13	0.71
YAL022C	YAL022C	YAL022C	58	2	S	2	3	EQS(0.825)VS(0.34)T(0.786)EPLDT(0.048)LPLR	0.825307	0.00160259	3	EHSDEEGDNYSEREQSVSTEPLDTLPLRKKL											1.05	0.49	1.21	1.09	0.93	0.89	1.06	1.03	0.79	0.81	0.97	0.775	1.12	0.94	0.87	0.08	0.285	0.09	0.15	0.06	0.577755	0.339021	0.87677	0.42265
YAL022C	YAL022C	YAL022C	60	2	S	2	5	EQS(0.53)VS(0.734)T(0.734)EPLDT(0.002)LPLR	0.734222	0.000715033	3	SDEEGDNYSEREQSVSTEPLDTLPLRKKLKN											1.05	0.49	1.21	1.09	0.93						1.05	0.49	1.21	1.09	0.93
YAL022C	YAL022C	YAL022C	61	2	T	2	6	EQS(0.825)VS(0.34)T(0.786)EPLDT(0.048)LPLR	0.786391	0.000715033	3	DEEGDNYSEREQSVSTEPLDTLPLRKKLKNL											1.05	0.49	1.21	1.09	0.93	0.89	1.06	1.03	0.79	0.81	0.97	0.775	1.12	0.94	0.87	0.08	0.285	0.09	0.15	0.06	0.577755	0.339021	0.87677	0.42265
YAL023C	YAL023C	PMT2	29	2	S	2;3;4	3	ES(0.153)S(0.648)S(0.21)IS(0.776)VS(0.212)EELS(0.001)SADER	0.647638	0.00023211	3	AAHIKQENTLRQRESSSISVSEELSSADERD																0.88	1.08	1.04	0.9	0.71	0.88	1.08	1.04	0.9	0.71
YAL023C	YAL023C	PMT2	29	3	S	2;3;4	3	ES(0.153)S(0.648)S(0.21)IS(0.776)VS(0.212)EELS(0.001)SADER	0.647638	0.00023211	3	AAHIKQENTLRQRESSSISVSEELSSADERD																1.26	0.99	0.69	0.73	0.57	1.26	0.99	0.69	0.73	0.57
YAL023C	YAL023C	PMT2	30	3	S	4	4	ES(0.353)S(0.432)S(0.443)IS(0.333)VS(0.368)EELS(0.538)S(0.532)ADERDAEDFSK	0.442974	0.00350111	3	AHIKQENTLRQRESSSISVSEELSSADERDA																1.43	0.89	0.81	0.86	0.63	1.43	0.89	0.81	0.86	0.63
YAL023C	YAL023C	PMT2	32	2	S	2;3;4	6	ES(0.009)S(0.019)S(0.06)IS(0.842)VS(0.15)EELS(0.96)S(0.959)ADERDAEDFS(0.002)K	0.841905	4.65e-06	4	IKQENTLRQRESSSISVSEELSSADERDAED											1.18	2.35	0.51	0.78	0.95	0.88	1.08	1.04	0.9	0.71	1.03	1.715	0.775	0.84	0.83	0.15	0.635	0.265	0.06	0.12	0.403936	0.490484	0.360599	0.407308
YAL023C	YAL023C	PMT2	32	3	S	2;3;4	6	ES(0.009)S(0.019)S(0.06)IS(0.842)VS(0.15)EELS(0.96)S(0.959)ADERDAEDFS(0.002)K	0.841905	4.65e-06	4	IKQENTLRQRESSSISVSEELSSADERDAED																1.35	0.99	0.81	0.83	0.64	1.35	0.99	0.81	0.83	0.64
YAL023C	YAL023C	PMT2	34	2	S	2;3;4	8	ESSS(0.001)IS(0.034)VS(0.887)EELS(0.539)S(0.539)ADER	0.886894	2.61e-10	3	QENTLRQRESSSISVSEELSSADERDAEDFS											1.16	2.02	0.58	0.81	0.86	1.05	0.94	0.86	1.04	0.62	1.105	1.48	0.72	0.925	0.74	0.055	0.54	0.14	0.115	0.12	0.560581	0.247743	0.293439	0.0968993
YAL023C	YAL023C	PMT2	34	3	S	2;3;4	8	ESSS(0.001)IS(0.034)VS(0.887)EELS(0.539)S(0.539)ADER	0.886894	2.61e-10	3	QENTLRQRESSSISVSEELSSADERDAEDFS																1.22	1.07	0.78	0.76	0.62	1.22	1.07	0.78	0.76	0.62
YAL023C	YAL023C	PMT2	38	2	S	2;3;4	12	ESSSISVSEELS(1)S(1)ADER	0.999995	1.59e-27	2	LRQRESSSISVSEELSSADERDAEDFSKEKP	1.14	0.82	0.77	0.83	1.06						1.06	1.04	0.99	1.25	1.14	1.12	1.14	1.03	1.14	0.85	1.10667	1	0.93	1.07333	1.01667	0.024037	0.0945163	0.080829	0.125742	0.0864741	0.335575	0.042394	0.807427	0.372799
YAL023C	YAL023C	PMT2	38	3	S	2;3;4	12	ESSSISVSEELS(1)S(1)ADER	0.999995	1.59e-27	2	LRQRESSSISVSEELSSADERDAEDFSKEKP											1.21	1.22	0.58	0.71	0.64	1.22	1.08	0.78	0.76	0.62	1.215	1.15	0.68	0.735	0.63	0.005	0.07	0.1	0.025	0.00999999	0.45253	0.033286	0.0028093	0.000365056		+	+
YAL023C	YAL023C	PMT2	39	1	S	1;2;3;4	13	ESSSISVSEELS(1)S(1)ADER	1	1.52e-144	2	RQRESSSISVSEELSSADERDAEDFSKEKPA	1.06	0.86	0.86	0.85	0.85																1.06	0.86	0.86	0.85	0.85
YAL023C	YAL023C	PMT2	39	2	S	1;2;3;4	13	ESSSISVSEELS(1)S(1)ADER	1	1.52e-144	2	RQRESSSISVSEELSSADERDAEDFSKEKPA	1.14	0.82	0.77	0.83	1.06						1.06	1.04	0.99	1.25	1.14	1.13	1.14	1.03	1.14	0.85	1.11	1	0.93	1.07333	1.01667	0.0251661	0.0945163	0.080829	0.125742	0.0864741	0.323664	0.00638309	0.789275	0.358587
YAL023C	YAL023C	PMT2	39	3	S	1;2;3;4	13	ESSSISVSEELS(1)S(1)ADER	1	1.52e-144	2	RQRESSSISVSEELSSADERDAEDFSKEKPA											1.21	1.22	0.58	0.71	0.64	1.22	1.08	0.78	0.76	0.62	1.215	1.15	0.68	0.735	0.63	0.005	0.07	0.1	0.025	0.00999999	0.45253	0.033286	0.0028093	0.000365056		+	+
YAL024C	YAL024C	LTE1	219	2	S	2	3	NQS(0.999)VLS(0.997)LY(0.004)K	0.999462	0.000374662	3	IYARQSFASPDFRNQSVLSLYKTSDVFRLPE						1.22	1.03	1.53	1.27	1.24	0.84	0.93	1.34	1.12	0.79	1.06	0.91	1.28	1.01	1.24	1.04	0.956667	1.38333	1.13333	1.09	0.110151	0.0371184	0.075351	0.075351	0.15	0.530548	0.0680937	0.522868	0.804697
YAL024C	YAL024C	LTE1	222	2	S	2	6	NQS(0.959)VLS(0.999)LY(0.042)K	0.999406	0.000374662	2	RQSFASPDFRNQSVLSLYKTSDVFRLPEKLQ						1.22	1.03	1.53	1.27	1.24	0.84	0.93	1.34	1.12	0.79	1.06	0.91	1.28	1.01	1.24	1.04	0.956667	1.38333	1.13333	1.09	0.110151	0.0371184	0.075351	0.075351	0.15	0.530548	0.0680937	0.522868	0.804697
YAL024C	YAL024C	LTE1	689	1	S	1	8	NIVNNT(0.032)DS(0.852)PT(0.116)LK	0.85202	3.81e-16	2	TKKSRKVRNIVNNTDSPTLKTKTGFLNLREF	1.02	0.57	0.39	0.38	0.57																1.02	0.57	0.39	0.38	0.57
YAL024C	YAL024C	LTE1	789	2	S	2	3	VQS(0.98)IAIT(0.928)PT(0.092)K	0.980189	5.94e-05	3	VVRPASGRISISRVQSIAITPTKELSIVDPE						0.97	0.98	1.22	1.14	1.11	0.94	1.13	1.14	0.99	0.53	0.95	1.07	1.21	0.99	0.76	0.953333	1.06	1.19	1.04	0.8	0.00881918	0.043589	0.0251661	0.05	0.168622	0.0744773	0.000890402	0.630562	0.459293		+
YAL024C	YAL024C	LTE1	793	2	T	2	7	VQS(0.98)IAIT(0.928)PT(0.092)K	0.928008	0.000439935	3	ASGRISISRVQSIAITPTKELSIVDPEQNKS						0.97	0.98	1.22	1.14	1.11	0.94	1.13	1.14	0.99	0.53	1.07	1.07	0.94	0.98	0.79	0.993333	1.06	1.1	1.03667	0.81	0.0392994	0.043589	0.0832666	0.0517472	0.16773	0.394303	0.32293	0.543436	0.347225
YAL024C	YAL024C	LTE1	795	2	T	2	9	VQS(0.548)IAIT(0.51)PT(0.942)K	0.942387	5.94e-05	2	GRISISRVQSIAITPTKELSIVDPEQNKSNS											0.95	1.24	1.14	0.99	0.5	1.16	1.08	0.8	0.97	0.8	1.055	1.16	0.97	0.98	0.65	0.105	0.08	0.17	0.00999999	0.15	0.509768	0.794789	0.550786	0.574833
YAL024C	YAL024C	LTE1	1125	2	T	2	3	RQT(0.998)IMNIPFT(0.994)PDQS(0.008)EK	0.99778	0.00324641	3	PAEKRKSLLIERRRQTIMNIPFTPDQSEKEG						1.04	1.12	1.33	1.05	0.9											1.04	1.12	1.33	1.05	0.9
YAL024C	YAL024C	LTE1	1132	2	T	2	10	RQT(0.998)IMNIPFT(0.994)PDQS(0.008)EK	0.994042	0.00324641	3	LLIERRRQTIMNIPFTPDQSEKEGFTSSSPE						1.04	1.12	1.33	1.05	0.9											1.04	1.12	1.33	1.05	0.9
YAL026C	YAL026C	DRS2	29	1	T	1	19	RKPGEDDTLFDIDFLDDT(0.045)T(0.786)S(0.156)HS(0.01)GS(0.003)R	0.785565	2.19e-13	5	GEDDTLFDIDFLDDTTSHSGSRSKVTNSHAN	1.3	0.77	0.64	0.46	0.73																1.3	0.77	0.64	0.46	0.73
YAL026C	YAL026C	DRS2	30	1	S	1	20	RKPGEDDTLFDIDFLDDT(0.007)T(0.18)S(0.779)HS(0.029)GS(0.005)R	0.779373	3.34e-20	4	EDDTLFDIDFLDDTTSHSGSRSKVTNSHANA	1.09	0.8	0.66	0.49	0.69																1.09	0.8	0.66	0.49	0.69
YAL026C	YAL026C	DRS2	1347	2	S	2	4	FS(0.005)S(0.12)S(0.875)RDDIS(1)FDI	0.875087	3.5e-05	2	NPFADGNQNSNRFSSSRDDISFDI_______											1.01	1.05	1.57	1.94	2.57	0.92	0.82	1.58	1.73	2.3	0.965	0.935	1.575	1.835	2.435	0.045	0.115	0.005	0.105	0.135	0.8307	0.00546454	0.0680793	0.00924392		+	+
YAL026C	YAL026C	DRS2	1352	2	S	1;2	9	FS(0.005)S(0.12)S(0.875)RDDIS(1)FDI	0.999997	3.5e-05	2	GNQNSNRFSSSRDDISFDI____________											1.01	1.05	1.57	1.94	2.57	0.92	0.82	1.58	1.73	2.3	0.965	0.935	1.575	1.835	2.435	0.045	0.115	0.005	0.105	0.135	0.8307	0.00546454	0.0680793	0.00924392		+	+
YAL030W	YAL030W	SNC1	13	1	S	1;2	12	SSSTPFDPYALS(1)EHDEERPQNVQSK	0.999653	7.31e-28	3	___MSSSTPFDPYALSEHDEERPQNVQSKSR	1.02	0.77	0.54	0.61	0.75																1.02	0.77	0.54	0.61	0.75
YAL030W	YAL030W	SNC1	13	2	S	1;2	12	SSSTPFDPYALS(1)EHDEERPQNVQSK	0.999653	7.31e-28	3	___MSSSTPFDPYALSEHDEERPQNVQSKSR											0.94	0.88	0.89	0.92	0.74	1	1.03	0.89	0.87	0.79	0.97	0.955	0.89	0.895	0.765	0.03	0.075	0	0.025	0.025	0.869809	0.654777	0.947579	0.0344251
YAL031C	YAL031C	GIP4	453	2	S	2	4	KKPS(0.53)IT(0.29)KLPAS(0.165)S(0.435)S(0.494)PS(0.078)PS(0.007)PTSSASPSR	0.530362	5.69e-05	5	YLEVKNAKSKLKKKPSITKLPASSSPSPSPT	1.42	0.17	0.08	0.09	0.32																1.42	0.17	0.08	0.09	0.32
YAL031C	YAL031C	GIP4	455	2	T	2	6	KKPS(0.214)IT(0.767)KLPAS(0.019)SSPSPSPT(0.296)S(0.181)S(0.112)AS(0.406)PS(0.005)R	0.766727	1.47e-27	4	EVKNAKSKLKKKPSITKLPASSSPSPSPTSS	0.94	0.13	0.08	0.07	0.18																0.94	0.13	0.08	0.07	0.18
YAL031C	YAL031C	GIP4	466	2	S	2	10	LPAS(0.099)S(0.406)S(0.446)PS(0.227)PS(0.663)PT(0.106)S(0.024)S(0.006)AS(0.018)PS(0.004)R	0.663175	0.000361336	3	KPSITKLPASSSPSPSPTSSASPSRQASLES																0.84	1.11	0.52	0.8	0.47	0.84	1.11	0.52	0.8	0.47
YAL031C	YAL031C	GIP4	468	2	T	2	19	KKPS(0.006)IT(0.006)KLPAS(0.106)S(0.366)S(0.444)PS(0.073)PS(0.075)PT(0.533)S(0.162)S(0.123)AS(0.084)PS(0.022)R	0.533422	0.00616738	5	SITKLPASSSPSPSPTSSASPSRQASLESIR	1.28	0.15	0.06	0.06	0.21																1.28	0.15	0.06	0.06	0.21
YAL031C	YAL031C	GIP4	495	2	S	2	8	AHLAS(0.037)NS(0.167)S(0.593)RS(0.191)PS(0.059)VS(0.955)PVR	0.592628	0.00307741	3	ESIRTRARAHLASNSSRSPSVSPVRTTFNNK	1.38	0.17	0.06	0.05	0.22																1.38	0.17	0.06	0.05	0.22
YAL031C	YAL031C	GIP4	497	2	S	2	1	S(1)PS(0.001)VS(0.999)PVR	0.999909	0.000222968	2	IRTRARAHLASNSSRSPSVSPVRTTFNNKNA											0.61	1	1.01	0.81	0.87	0.85	0.92	0.88	0.49	0.38	0.73	0.96	0.945	0.65	0.625	0.12	0.04	0.065	0.16	0.245	0.206421	0.25585	0.727834	0.737397
YAL031C	YAL031C	GIP4	501	2	S	2	5	S(1)PSVS(1)PVR	0.999969	0.000222968	2	ARAHLASNSSRSPSVSPVRTTFNNKNAETKK	1.4	0.1	0.06	0.05	0.23						0.61	1	1.01	0.81	0.87	0.85	0.92	0.88	0.49	0.38	0.953333	0.673333	0.65	0.45	0.493333	0.233833	0.287595	0.297377	0.220303	0.193247	0.492046	0.46758	0.922437	0.204009
YAL031C	YAL031C	GIP4	536	1	S	1	3	SSS(1)LQSYTNK	0.999602	5.92e-43	2	PEKRKLINGRRPRSSSLQSYTNKQQTSYLNS	1.59	0.17	0.11	0.08	0.28																1.59	0.17	0.11	0.08	0.28
YAL031C	YAL031C	GIP4	570	1	S	1	3	SNS(0.949)LQS(0.047)S(0.003)TMTLNQK	0.949327	6.44e-70	2	PSIAPPSKLNNQRSNSLQSSTMTLNQKIVQD	1.57	0.15	0.07	0.07	0.37																1.57	0.15	0.07	0.07	0.37
YAL034C	YAL034C	YAL034C	106	2	S	2	2	IS(1)HNGS(1)PR	1	0.000988517	3	IIPSPPLSPKLESKISHNGSPRMASSVLVGS											1.22	1.11	1.34	3.62	8.65	1.25	1.11	1.9	6.81	14.79	1.235	1.11	1.62	5.215	11.72	0.015	0	0.28	1.595	3.07	0.0409625	0.303469	0.30088	0.0760787	+
YAL034C	YAL034C	YAL034C	110	2	S	2	6	IS(1)HNGS(1)PR	1	0.000988517	3	PPLSPKLESKISHNGSPRMASSVLVGSTPKG											1.22	1.11	1.34	3.62	8.65	1.25	1.11	1.9	6.81	14.79	1.235	1.11	1.62	5.215	11.72	0.015	0	0.28	1.595	3.07	0.0409625	0.303469	0.30088	0.0760787	+
YAL035W	YAL035W	FUN12	382	2	T	2;3	2	S(0.443)T(0.557)PAAT(0.952)PAAT(0.566)PT(0.458)PS(0.019)S(0.005)ASPNKK	0.556886	9.53e-18	5	EEEEERAHVHEVAKSTPAATPAATPTPSSAS	1.31	0.98	1.15	1.17	1.45																1.31	0.98	1.15	1.17	1.45
YAL035W	YAL035W	FUN12	382	3	T	2;3	2	S(0.443)T(0.557)PAAT(0.952)PAAT(0.566)PT(0.458)PS(0.019)S(0.005)ASPNKK	0.556886	9.53e-18	5	EEEEERAHVHEVAKSTPAATPAATPTPSSAS	1.6	0.92	0.84	0.73	1.42						1.2	0.46	1.18	1.02	0.7	1.04	1	0.95	1.08	1.26	1.28	0.793333	0.99	0.943333	1.12667	0.166533	0.168259	0.100167	0.108064	0.218276	0.0897962	0.20997	0.655379	0.606295
YAL035W	YAL035W	FUN12	386	2	T	2;3	6	S(0.453)T(0.547)PAAT(1)PAAT(0.995)PT(0.005)PSSASPNKK	0.999964	9.53e-18	4	ERAHVHEVAKSTPAATPAATPTPSSASPNKK	1.31	0.98	1.15	1.17	1.45																1.31	0.98	1.15	1.17	1.45
YAL035W	YAL035W	FUN12	386	3	T	2;3	6	S(0.453)T(0.547)PAAT(1)PAAT(0.995)PT(0.005)PSSASPNKK	0.999964	9.53e-18	4	ERAHVHEVAKSTPAATPAATPTPSSASPNKK	1.6	0.92	0.84	0.73	1.42						1.2	0.46	1.18	1.02	0.7	1.04	1	0.95	1.08	1.26	1.28	0.793333	0.99	0.943333	1.12667	0.166533	0.168259	0.100167	0.108064	0.218276	0.0897962	0.20997	0.655379	0.606295
YAL035W	YAL035W	FUN12	390	3	T	3	10	S(0.453)T(0.547)PAAT(1)PAAT(0.995)PT(0.005)PSSASPNKK	0.994617	2.46e-12	4	VHEVAKSTPAATPAATPTPSSASPNKKDLRS	1.6	0.92	0.84	0.73	1.42											1.04	1	0.95	1.08	1.26	1.32	0.96	0.895	0.905	1.34	0.28	0.04	0.055	0.175	0.08	0.330353	0.274827	0.335702	0.954929
YAL038W	YAL038W	CDC19	9	1	S	1	3	LT(0.172)S(0.827)LNVVAGS(0.001)DLRR	0.826571	0.000347184	3	_______MSRLERLTSLNVVAGSDLRRTSII	0.91	0.88	0.7	0.68	0.73																0.91	0.88	0.7	0.68	0.73
YAL041W	YAL041W	CDC24	553	1	S	1	18	SSTSASISASNITDNNGS(1)PHHSYHK	0.999835	5.18e-47	4	TSASISASNITDNNGSPHHSYHKRHSNSSSS	1.12	0.83	0.77	0.55	0.51																1.12	0.83	0.77	0.55	0.51
YAL041W	YAL041W	CDC24	729	1	S	1	3	RVS(1)DVLPK	1	0.00875855	3	HDSMASFSSSHMKRVSDVLPKRRTTSSSFES	0.88	1.14	1.48	1.2	0.8																0.88	1.14	1.48	1.2	0.8
YAL041W	YAL041W	CDC24	740	2	S	2	4	T(0.011)T(0.012)S(0.06)S(0.913)S(0.91)FES(0.094)EIK	0.912989	0.00105751	2	MKRVSDVLPKRRTTSSSFESEIKSISENFKN											1.06	1.01	0.93	1.26	0.79						1.06	1.01	0.93	1.26	0.79
YAL041W	YAL041W	CDC24	741	2	S	2	5	T(0.011)T(0.012)S(0.06)S(0.913)S(0.91)FES(0.094)EIK	0.90997	0.00105751	2	KRVSDVLPKRRTTSSSFESEIKSISENFKNS											1.06	1.01	0.93	1.26	0.79						1.06	1.01	0.93	1.26	0.79
YAL047C	YAL047C	SPC72	231	2	S	2	12	QDKEEFLS(0.013)LAQS(0.963)S(0.899)PAGS(0.124)QLES(0.001)R	0.962803	1.59e-10	3	AESKQDKEEFLSLAQSSPAGSQLESRDSPSS											1.15	1.21	0.82	0.82	0.73	1.05	1.05	1.13	0.69	0.64	1.1	1.13	0.975	0.755	0.685	0.05	0.08	0.155	0.065	0.045	0.780686	0.523009	0.052227	0.0252867
YAL047C	YAL047C	SPC72	232	2	S	2	13	QDKEEFLSLAQS(0.951)S(0.959)PAGS(0.068)QLES(0.022)R	0.959197	1.59e-10	3	ESKQDKEEFLSLAQSSPAGSQLESRDSPSSK						1.03	0.88	0.7	0.7	0.59	1.15	1.21	0.82	0.82	0.73	1.02	1.02	1.19	0.78	0.72	1.06667	1.03667	0.903333	0.766667	0.68	0.0417665	0.0956266	0.14746	0.0352767	0.0450925	0.788034	0.346604	0.00537243	0.00326748			+
YAL047C	YAL047C	SPC72	236	2	S	2	17	QDKEEFLS(0.011)LAQS(0.485)S(0.526)PAGS(0.94)QLES(0.039)R	0.939651	4.22e-06	4	DKEEFLSLAQSSPAGSQLESRDSPSSKEENT						1.03	0.88	0.7	0.7	0.59						0.97	0.97	1.33	0.99	0.9	1	0.925	1.015	0.845	0.745	0.03	0.045	0.315	0.145	0.155	0.29986	0.966499	0.405055	0.247637
YAL051W	YAL051W	YAL051W	144	2	S	2	3	S(0.159)AS(0.832)PINT(0.462)NNAS(0.074)GDS(0.465)PDT(0.009)K	0.831607	5.16e-06	3	LLTEREVNESGKRSASPINTNNASGDSPDTK											0.97	1.16	0.91	1.3	0.9	0.94	1.4	0.89	1.39	1.15	0.955	1.28	0.9	1.345	1.025	0.015	0.12	0.01	0.045	0.125	0.505228	0.0927355	0.0447256	0.634043			+
YAL051W	YAL051W	YAL051W	155	1	S	1;2	14	SASPINTNNAS(0.09)GDS(0.91)PDTKK	0.910164	1.96e-24	3	KRSASPINTNNASGDSPDTKKQHKMEPIYEQ	1.01	0.44	0.84	0.85	0.66																1.01	0.44	0.84	0.85	0.66
YAL051W	YAL051W	YAL051W	155	2	S	1;2	14	SASPINTNNAS(0.09)GDS(0.91)PDTKK	0.910164	1.96e-24	3	KRSASPINTNNASGDSPDTKKQHKMEPIYEQ											0.97	1.16	0.91	1.3	0.9						0.97	1.16	0.91	1.3	0.9
YAL053W	YAL053W	FLC2	643	1	S	1	13	IQNDFDGKNKNDS(1)ELFELRK	1	6.21e-08	5	IPKIQNDFDGKNKNDSELFELRKAVMDTNEN	0.69	0.73	0.61	1.26	1.63																0.69	0.73	0.61	1.26	1.63
YAL053W	YAL053W	FLC2	746	2	S	2	11	TNLAPNNT(0.057)S(0.445)T(0.499)S(0.527)S(0.47)LMKPES(0.001)S(0.001)LYLGNSNK	0.526946	1.1e-13	4	SSASRTNLAPNNTSTSSLMKPESSLYLGNSN	1.27	0.94	0.98	1.01	1.08																1.27	0.94	0.98	1.01	1.08
YAL053W	YAL053W	FLC2	772	1	S	1	10	SYSHFNNNGS(1)NENAR	0.999973	1.37e-06	3	LGNSNKSYSHFNNNGSNENARNNNPYL____	1.24	0.99	1.22	1.17	0.96																1.24	0.99	1.22	1.17	0.96
YAR002W	YAR002W	NUP60	10	1	S	1	3	RAS(0.999)AT(0.001)VPSAPYR	0.999377	2.31e-06	3	______MHRKSLRRASATVPSAPYRKQIISN	0.95	0.73	0.5	0.74	0.64						0.86	0.96	1.19	0.88	0.85						0.905	0.845	0.845	0.81	0.745	0.045	0.115	0.345	0.07	0.105	0.675088	0.878955	0.378793	0.296321
YAR002W	YAR002W	NUP60	81	1	S	1	14	ISSMPGGYFHS(0.009)EIS(0.991)PDSTVNR	0.991102	1.19e-104	2	RRISSMPGGYFHSEISPDSTVNRSVVVSAVG	1.04	0.58	0.4	0.62	0.73																1.04	0.58	0.4	0.62	0.73
YAR002W	YAR002W	NUP60	112	3	T	3	13	NDIENKEEEY(0.022)DET(0.99)HET(0.992)NIS(0.996)NAK	0.989655	0.00107105	4	EARNDIENKEEEYDETHETNISNAKLANFFS																1.02	0.82	0.97	0.98	0.63	1.02	0.82	0.97	0.98	0.63
YAR002W	YAR002W	NUP60	115	3	T	3	16	NDIENKEEEY(0.022)DET(0.99)HET(0.992)NIS(0.996)NAK	0.991552	0.00107105	4	NDIENKEEEYDETHETNISNAKLANFFSKKG																1.02	0.82	0.97	0.98	0.63	1.02	0.82	0.97	0.98	0.63
YAR002W	YAR002W	NUP60	118	3	S	3	19	NDIENKEEEY(0.022)DET(0.99)HET(0.992)NIS(0.996)NAK	0.996315	0.00107105	4	ENKEEEYDETHETNISNAKLANFFSKKGNEP																1.02	0.82	0.97	0.98	0.63	1.02	0.82	0.97	0.98	0.63
YAR002W	YAR002W	NUP60	162	1	S	1	1	S(1)AEGNNIDQSLILK	0.999997	1.46e-27	3	QKSSKSMITSEGEQKSAEGNNIDQSLILKES	1.06	0.71	0.46	0.66	0.7																1.06	0.71	0.46	0.66	0.7
YAR002W	YAR002W	NUP60	180	2	T	2	5	ES(0.008)GS(0.148)T(0.805)PIS(0.848)IS(0.187)NAPT(0.004)FNPK	0.805178	0.000607199	3	GNNIDQSLILKESGSTPISISNAPTFNPKYD											1.12	1.15	0.98	0.84	0.74	1.09	1.08	0.93	1.26	0.69	1.105	1.115	0.955	1.05	0.715	0.015	0.035	0.025	0.21	0.025	0.874258	0.0357635	0.883492	0.00554204		+
YAR002W	YAR002W	NUP60	183	2	S	2	8	ES(0.008)GS(0.148)T(0.805)PIS(0.848)IS(0.187)NAPT(0.004)FNPK	0.848196	0.000607199	3	IDQSLILKESGSTPISISNAPTFNPKYDTSN											1.12	1.15	0.98	0.84	0.74	1.09	1.08	0.93	1.26	0.69	1.105	1.115	0.955	1.05	0.715	0.015	0.035	0.025	0.21	0.025	0.874258	0.0357635	0.883492	0.00554204		+
YAR002W	YAR002W	NUP60	214	2	S	2	3	KY(0.029)S(0.813)FNY(0.034)S(0.148)S(0.14)LPS(0.834)PY(0.003)K	0.812756	0.00101965	3	ASMNTTLGSIGSRKYSFNYSSLPSPYKTTVY											1.2	0.91	1.23	1.34	1.19						1.2	0.91	1.23	1.34	1.19
YAR002W	YAR002W	NUP60	218	2	S	2	7	KY(0.003)S(0.069)FNY(0.237)S(0.714)S(0.35)LPS(0.62)PY(0.007)K	0.714305	0.00116743	3	TTLGSIGSRKYSFNYSSLPSPYKTTVYRYSA																1.01	1.2	1.18	1.29	0.97	1.01	1.2	1.18	1.29	0.97
YAR002W	YAR002W	NUP60	219	2	S	2	8	KY(0.001)S(0.01)FNY(0.044)S(0.46)S(0.575)LPS(0.78)PY(0.07)KT(0.03)T(0.021)VY(0.008)R	0.575293	0.00083048	4	TLGSIGSRKYSFNYSSLPSPYKTTVYRYSAA	1.26	0.63	0.4	0.56	0.69											0.96	1.11	1.07	1.15	1.03	1.11	0.87	0.735	0.855	0.86	0.15	0.24	0.335	0.295	0.17	0.485741	0.44402	0.525649	0.385028
YAR002W	YAR002W	NUP60	222	2	S	2	11	KY(0.002)S(0.023)FNY(0.091)S(0.431)S(0.543)LPS(0.891)PY(0.02)K	0.891123	0.00083048	4	SIGSRKYSFNYSSLPSPYKTTVYRYSAAKKI	1.26	0.63	0.4	0.56	0.69						1.2	0.91	1.23	1.34	1.19	0.98	1.13	1.1	1.19	1.01	1.14667	0.89	0.91	1.03	0.963333	0.0851143	0.144684	0.257747	0.238956	0.146211	0.200989	0.432469	0.669456	0.339475
YAR002W	YAR002W	NUP60	246	1	S	1	11	KIPDTYTANT(0.137)S(0.858)AQS(0.005)IASAK	0.857654	4.47e-12	3	YSAAKKIPDTYTANTSAQSIASAKSVRSGVS	1.05	0.58	0.44	0.44	0.61																1.05	0.58	0.44	0.44	0.61
YAR002W	YAR002W	NUP60	371	2	S	2	3	S(0.193)S(0.215)S(0.691)LRS(0.467)NVVVAET(0.347)S(0.086)PEK	0.690626	0.00141649	3	PSKDSFTKYKPARSSSLRSNVVVAETSPEKK											0.83	0.83	0.6	0.87	0.79						0.83	0.83	0.6	0.87	0.79
YAR002W	YAR002W	NUP60	374	2	S	2	6	S(0.412)S(0.432)S(0.455)LRS(0.699)NVVVAET(0.002)SPEKK	0.698889	0.00141649	4	DSFTKYKPARSSSLRSNVVVAETSPEKKDGG	1.16	0.8	0.48	0.61	0.69																1.16	0.8	0.48	0.61	0.69
YAR002W	YAR002W	NUP60	381	1	T	1	8	SNVVVAET(0.57)S(0.43)PEKKDGGDKPPSSAFNFSFNTSR	0.570267	7.01e-14	5	PARSSSLRSNVVVAETSPEKKDGGDKPPSSA	0.89	0.55	0.35	0.52	0.43																0.89	0.55	0.35	0.52	0.43
YAR002W	YAR002W	NUP60	382	1	S	1	9	SNVVVAET(0.5)S(0.5)PEKK	0.5	1.47e-07	3	ARSSSLRSNVVVAETSPEKKDGGDKPPSSAF	0.88	0.81	0.89	0.92	0.62																0.88	0.81	0.89	0.92	0.62
YAR002W	YAR002W	NUP60	451	2	T	2	4	GDS(0.176)T(0.823)PVQPDLS(0.141)VT(0.86)PQK	0.823372	0.000756231	3	PLVGKPKTELTKGDSTPVQPDLSVTPQKSSS											1.05	0.78	1.02	0.75	0.72						1.05	0.78	1.02	0.75	0.72
YAR002W	YAR002W	NUP60	458	1	S	1	16	TELTKGDSTPVQPDLS(0.822)VT(0.178)PQKSSSK	0.821716	1.37e-27	4	TELTKGDSTPVQPDLSVTPQKSSSKGFVFNS	1.24	0.38	0.17	0.26	0.42																1.24	0.38	0.17	0.26	0.42
YAR002W	YAR002W	NUP60	460	1	T	1;2	18	TELTKGDSTPVQPDLS(0.08)VT(0.92)PQK	0.919918	1.75e-07	4	LTKGDSTPVQPDLSVTPQKSSSKGFVFNSVQ	0.88	0.81	0.61	0.87	0.78																0.88	0.81	0.61	0.87	0.78
YAR002W	YAR002W	NUP60	460	2	T	1;2	18	TELTKGDSTPVQPDLS(0.08)VT(0.92)PQK	0.919918	1.75e-07	4	LTKGDSTPVQPDLSVTPQKSSSKGFVFNSVQ											1.05	0.78	1.02	0.75	0.72						1.05	0.78	1.02	0.75	0.72
YAR002W	YAR002W	NUP60	473	1	S	1	6	GFVFNS(1)VQKK	1	0.0104368	3	SVTPQKSSSKGFVFNSVQKKSRSNLSQENDN	1.17	0.75	0.59	0.57	0.68																1.17	0.75	0.59	0.57	0.68
YAR007C	YAR007C	RFA1	178	1	S	1	9	KFANENPNS(1)QK	1	1.23e-07	3	NLNANERKFANENPNSQKTRPIFAIEQLSPY	0.89	0.69	0.73	0.51	0.48																0.89	0.69	0.73	0.51	0.48
YAR014C	YAR014C	BUD14	156	2	S	2	9	ENSSELPDS(0.511)Y(0.467)DY(0.467)S(0.511)DS(0.043)EFEDNLER	0.511437	0.00015464	3	RDQRHYKENSSELPDSYDYSDSEFEDNLERR											0.71	1	1.45	1.15	0.76						0.71	1	1.45	1.15	0.76
YAR014C	YAR014C	BUD14	157	2	Y	2	10	ENSSELPDS(0.043)Y(0.619)DY(0.619)S(0.677)DS(0.043)EFEDNLER	0.618668	9.82e-10	3	DQRHYKENSSELPDSYDYSDSEFEDNLERRL																1.08	0.6	0.96	0.58	0.89	1.08	0.6	0.96	0.58	0.89
YAR014C	YAR014C	BUD14	159	2	Y	2	12	ENSSELPDS(0.043)Y(0.619)DY(0.619)S(0.677)DS(0.043)EFEDNLER	0.618668	1.49e-19	3	RHYKENSSELPDSYDYSDSEFEDNLERRLQE																1.02	0.71	1.04	0.61	1.15	1.02	0.71	1.04	0.61	1.15
YAR014C	YAR014C	BUD14	160	2	S	2	13	ENSSELPDS(0.403)Y(0.301)DY(0.57)S(0.678)DS(0.048)EFEDNLER	0.678336	1.49e-19	2	HYKENSSELPDSYDYSDSEFEDNLERRLQEI											0.71	1	1.45	1.15	0.76	1.02	0.71	1.04	0.61	1.15	0.865	0.855	1.245	0.88	0.955	0.155	0.145	0.205	0.27	0.195	0.966704	0.277337	0.965951	0.752471
YAR014C	YAR014C	BUD14	212	2	S	2	4	YAIS(1)EDEDEEENYS(1)DDDDFDRK	1	1.09e-23	4	NPDVDDFSDGLKYAISEDEDEEENYSDDDDF											1.25	1.31	1	1.07	0.91	1.1	0.99	1.18	0.93	1.06	1.175	1.15	1.09	1	0.985	0.075	0.16	0.09	0.07	0.075	0.900457	0.543534	0.230648	0.257083
YAR014C	YAR014C	BUD14	221	2	Y	2	13	Y(0.001)AIS(0.994)EDEDEEENY(0.697)S(0.308)DDDDFDRK	0.69702	0.00122706	3	GLKYAISEDEDEEENYSDDDDFDRKFQDSGF																1.12	0.98	1.14	0.92	1.38	1.12	0.98	1.14	0.92	1.38
YAR014C	YAR014C	BUD14	222	2	S	2	14	YAIS(1)EDEDEEENYS(1)DDDDFDRK	1	1.09e-23	4	LKYAISEDEDEEENYSDDDDFDRKFQDSGFQ											1.25	1.31	1	1.07	0.91	1.1	0.99	1.19	0.93	1.04	1.175	1.15	1.095	1	0.975	0.075	0.16	0.095	0.07	0.065	0.900457	0.576595	0.230648	0.845438
YAR014C	YAR014C	BUD14	378	2	S	2	6	GNKS(0.519)VS(0.624)FNDVVGY(0.857)ADR	0.623775	0.00367869	3	PTPALNGYGKGNKSVSFNDVVGYADRFIDDA											0.84	1.19	1.26	1.31	1.73						0.84	1.19	1.26	1.31	1.73
YAR014C	YAR014C	BUD14	385	2	Y	2	13	GNKS(0.519)VS(0.624)FNDVVGY(0.857)ADR	0.856771	0.00367869	3	YGKGNKSVSFNDVVGYADRFIDDAIEDTSLD											0.84	1.19	1.26	1.31	1.73						0.84	1.19	1.26	1.31	1.73
YAR014C	YAR014C	BUD14	626	2	S	2	3	HHS(1)T(1)PEEEK	1	0.000441016	3	QTDAEQPKEELEKHHSTPEEEKQSTLSLHSS											0.66	1.39	1.58	0.67	0.48	0.67	0.76	1.19	0.38	1.77	0.665	1.075	1.385	0.525	1.125	0.005	0.315	0.195	0.145	0.645	0.322846	0.0669491	0.436382	0.549734
YAR014C	YAR014C	BUD14	627	2	T	2	4	HHS(1)T(1)PEEEK	1	0.000441016	3	TDAEQPKEELEKHHSTPEEEKQSTLSLHSSS											0.66	1.39	1.58	0.67	0.48	0.67	0.76	1.19	0.38	1.77	0.665	1.075	1.385	0.525	1.125	0.005	0.315	0.195	0.145	0.645	0.322846	0.0669491	0.436382	0.549734
YAR014C	YAR014C	BUD14	655	3	S	3	3	AVS(0.757)S(0.263)AS(0.97)INS(0.769)S(0.219)LS(0.017)GS(0.006)R	0.756619	0.000533498	3	SSSEEDFYMDEQRAVSSASINSSLSGSRALS																0.89	0.71	1.07	0.72	1.98	0.89	0.71	1.07	0.72	1.98
YAR014C	YAR014C	BUD14	656	3	S	3	4	AVS(0.227)S(0.88)AS(0.848)INS(0.814)S(0.198)LS(0.017)GS(0.017)R	0.879851	0.00156791	2	SSEEDFYMDEQRAVSSASINSSLSGSRALSN																0.85	0.89	2.25	1.49	2.37	0.85	0.89	2.25	1.49	2.37
YAR014C	YAR014C	BUD14	658	3	S	3	6	AVS(0.757)S(0.263)AS(0.97)INS(0.769)S(0.219)LS(0.017)GS(0.006)R	0.969853	0.000533498	3	EEDFYMDEQRAVSSASINSSLSGSRALSNTN																0.87	0.81	1.7	1.1	2.27	0.87	0.81	1.7	1.1	2.27
YAR014C	YAR014C	BUD14	661	3	S	3	9	AVS(0.227)S(0.88)AS(0.848)INS(0.814)S(0.198)LS(0.017)GS(0.017)R	0.813619	0.000533498	2	FYMDEQRAVSSASINSSLSGSRALSNTNMSD																0.87	0.81	1.7	1.1	2.27	0.87	0.81	1.7	1.1	2.27
YAR042W	YAR042W	SWH1	490	1	S	1;2	3	S(0.102)QS(0.849)LS(0.05)EIT(0.998)PGPHS(0.001)R	0.848889	1.55e-10	3	RPLIEPLPLISSRSQSLSEITPGPHSRKSTV	0.92	0.66	0.49	0.66	0.83																0.92	0.66	0.49	0.66	0.83
YAR042W	YAR042W	SWH1	490	2	S	1;2	3	S(0.102)QS(0.849)LS(0.05)EIT(0.998)PGPHS(0.001)R	0.848889	1.55e-10	3	RPLIEPLPLISSRSQSLSEITPGPHSRKSTV																0.98	0.85	0.98	0.72	1.11	0.98	0.85	0.98	0.72	1.11
YAR042W	YAR042W	SWH1	492	2	S	2	5	S(0.066)QS(0.353)LS(0.582)EIT(0.993)PGPHS(0.006)R	0.581722	0.00148866	3	LIEPLPLISSRSQSLSEITPGPHSRKSTVSS											0.97	0.76	0.8	0.67	0.45						0.97	0.76	0.8	0.67	0.45
YAR042W	YAR042W	SWH1	495	2	T	2	8	S(0.102)QS(0.849)LS(0.05)EIT(0.998)PGPHS(0.001)R	0.998283	1.07e-05	3	PLPLISSRSQSLSEITPGPHSRKSTVSSTRA											0.93	0.68	0.55	0.52	0.36	0.98	0.85	0.98	0.72	1.11	0.955	0.765	0.765	0.62	0.735	0.025	0.085	0.215	0.1	0.375	0.658796	0.472629	0.0830575	0.675503
YAR042W	YAR042W	SWH1	672	2	T	2	9	LNNQPQVET(0.667)EANEES(0.667)DDANS(0.667)MIK	0.666667	0.00334713	3	KKMLQKKLNNQPQVETEANEESDDANSMIKG																0.84	0.84	0.87	1.03	1.39	0.84	0.84	0.87	1.03	1.39
YAR042W	YAR042W	SWH1	678	2	S	2	15	LNNQPQVET(0.018)EANEES(0.983)DDANS(1)MIK	0.982802	1.6e-10	3	KLNNQPQVETEANEESDDANSMIKGSQESTN											0.78	0.71	0.77	0.81	0.68	0.95	0.89	0.94	0.79	0.9	0.865	0.8	0.855	0.8	0.79	0.085	0.09	0.085	0.00999999	0.11	0.659383	0.94278	0.526888	0.643564
YAR042W	YAR042W	SWH1	683	2	S	2	20	LNNQPQVET(0.018)EANEES(0.983)DDANS(1)MIK	0.999563	1.6e-10	3	PQVETEANEESDDANSMIKGSQESTNTLEEI											0.78	0.71	0.77	0.81	0.68	0.95	0.89	0.94	0.79	0.9	0.865	0.8	0.855	0.8	0.79	0.085	0.09	0.085	0.00999999	0.11	0.659383	0.94278	0.526888	0.643564
YAR042W	YAR042W	SWH1	691	2	S	2	5	GS(0.001)QES(0.885)T(0.12)NT(0.993)LEEIVK	0.885451	1.17e-10	3	EESDDANSMIKGSQESTNTLEEIVKFIEATK											0.82	0.64	0.9	0.9	0.73	1.04	1.03	1.12	0.86	1.45	0.93	0.835	1.01	0.88	1.09	0.11	0.195	0.11	0.02	0.36	0.726559	0.658257	0.698489	0.726681
YAR042W	YAR042W	SWH1	692	2	T	2	6	GS(0.001)QES(0.246)T(0.755)NT(0.998)LEEIVK	0.754663	1.54e-10	2	ESDDANSMIKGSQESTNTLEEIVKFIEATKE											0.92	0.62	0.97	0.93	0.87	0.94	0.98	1.09	0.9	1.58	0.93	0.8	1.03	0.915	1.225	0.00999999	0.18	0.06	0.015	0.355	0.545743	0.249088	0.492907	0.493539
YAR042W	YAR042W	SWH1	694	2	T	2	8	GS(0.007)QES(0.705)T(0.288)NT(1)LEEIVK	0.999814	1.17e-10	2	DDANSMIKGSQESTNTLEEIVKFIEATKESD											0.89	0.63	0.95	0.92	0.83	1.02	1.02	1.11	0.87	1.47	0.955	0.825	1.03	0.895	1.15	0.065	0.195	0.08	0.025	0.32	0.597571	0.542504	0.479735	0.609907
YAR042W	YAR042W	SWH1	708	2	S	2;3	8	FIEAT(0.002)KES(0.998)DEDS(1)DADEFFDAEEAASDK	0.998248	1.31e-35	4	NTLEEIVKFIEATKESDEDSDADEFFDAEEA	0.8	0.94	0.56	0.58	0.68	1.32	1.06	1.02	0.97	0.9	0.88	0.9	0.89	1.04	0.82	1.03	1.05	1.1	0.88	1.22	1.0075	0.9875	0.8925	0.8675	0.905	0.114555	0.0398696	0.11898	0.101273	0.114419	0.874448	0.52335	0.395767	0.550039
YAR042W	YAR042W	SWH1	708	3	S	2;3	8	FIEAT(0.002)KES(0.998)DEDS(1)DADEFFDAEEAASDK	0.998248	1.31e-35	4	NTLEEIVKFIEATKESDEDSDADEFFDAEEA											0.61	0.69	0.93	1.02	1.07	0.98	0.84	1.09	0.84	2.45	0.795	0.765	1.01	0.93	1.76	0.185	0.075	0.08	0.09	0.69	0.894329	0.397821	0.579009	0.309284
YAR042W	YAR042W	SWH1	712	1	S	1;2;3	12	FIEAT(0.004)KES(0.996)DEDS(1)DADEFFDAEEAAS(1)DKK	1	5.71e-71	5	EIVKFIEATKESDEDSDADEFFDAEEAASDK	0.88	0.72	0.63	0.88	0.73																0.88	0.72	0.63	0.88	0.73
YAR042W	YAR042W	SWH1	712	2	S	1;2;3	12	FIEAT(0.004)KES(0.996)DEDS(1)DADEFFDAEEAAS(1)DKK	1	5.71e-71	5	EIVKFIEATKESDEDSDADEFFDAEEAASDK	0.8	0.94	0.56	0.58	0.68	1.32	1.06	1.02	0.97	0.9	0.88	0.88	0.92	1.02	0.84	1.02	1.01	1.09	0.88	1.29	1.005	0.9725	0.8975	0.8625	0.9275	0.114419	0.0394493	0.117783	0.0985203	0.129446	0.797285	0.536963	0.387201	0.669476
YAR042W	YAR042W	SWH1	712	3	S	1;2;3	12	FIEAT(0.004)KES(0.996)DEDS(1)DADEFFDAEEAAS(1)DKK	1	5.71e-71	5	EIVKFIEATKESDEDSDADEFFDAEEAASDK											0.61	0.69	0.93	1.02	1.07	0.98	0.84	1.09	0.84	2.45	0.795	0.765	1.01	0.93	1.76	0.185	0.075	0.08	0.09	0.69	0.894329	0.397821	0.579009	0.309284
YAR042W	YAR042W	SWH1	725	2	S	2;3	25	FIEAT(0.004)KES(0.996)DEDS(1)DADEFFDAEEAAS(1)DKK	1	1.31e-29	5	EDSDADEFFDAEEAASDKKANDSEDLTTNKE											0.92	0.72	1.2	0.84	1.09	1	0.97	1.08	0.88	1.36	0.96	0.845	1.14	0.86	1.225	0.04	0.125	0.06	0.02	0.135	0.473339	0.299371	0.548457	0.200541
YAR042W	YAR042W	SWH1	725	3	S	2;3	25	FIEAT(0.004)KES(0.996)DEDS(1)DADEFFDAEEAAS(1)DKK	1	1.31e-29	5	EDSDADEFFDAEEAASDKKANDSEDLTTNKE											0.61	0.69	0.93	1.02	1.07	0.98	0.84	1.09	0.84	2.45	0.795	0.765	1.01	0.93	1.76	0.185	0.075	0.08	0.09	0.69	0.894329	0.397821	0.579009	0.309284
YAR042W	YAR042W	SWH1	1053	2	T	2	3	IKT(0.981)ANS(0.183)AT(0.836)GGPKLDGSK	0.981035	2.11e-07	4	KVTARGGELTLDRIKTANSATGGPKLDGSKF	0.83	0.67	0.56	1	1.37											1.11	1.15	2.14	2.78	2.21	0.97	0.91	1.35	1.89	1.79	0.14	0.24	0.79	0.89	0.42	0.849054	0.682428	0.445944	0.205935
YAR042W	YAR042W	SWH1	1058	2	T	2	8	IKT(0.958)ANS(0.176)AT(0.866)GGPK	0.865901	2.11e-07	3	GGELTLDRIKTANSATGGPKLDGSKFLIWKA	0.83	0.67	0.56	1	1.37											1.11	1.15	2.14	2.78	2.21	0.97	0.91	1.35	1.89	1.79	0.14	0.24	0.79	0.89	0.42	0.849054	0.682428	0.445944	0.205935
YDR224C	YBL002W;YDR224C	HTB1	128	1	S	1	4	YS(0.001)S(0.065)S(0.842)T(0.092)QA	0.842487	0.00174819	2	HAVSEGTRAVTKYSSSTQA____________											1.12	0.9	0.82	1.08	0.78	0.96	1.05	0.96	0.72	1.16	1.04	0.975	0.89	0.9	0.97	0.08	0.075	0.07	0.18	0.19	0.634449	0.293678	0.55095	0.766537
YDR224C	YBL002W;YDR224C	HTB1	129	1	T	1	9	AVTKYSS(0.003)S(0.05)T(0.947)QA	0.946799	2.28e-10	2	AVSEGTRAVTKYSSSTQA_____________	1.05	0.52	0.55	0.76	0.49																1.05	0.52	0.55	0.76	0.49
YBL006C	YBL006C	YBL006C	142	1	S	1	26	AALETHDVFLAGAGQLS(0.011)LPFQS(0.065)HIES(0.924)PR	0.924154	1.61e-08	4	AGAGQLSLPFQSHIESPRNSEAKRKRKVIIC	0.97	0.95	0.84	0.71	0.73																0.97	0.95	0.84	0.71	0.73
YBL007C	YBL007C	SLA1	437	1	S	1	6	KNFT(0.01)KS(0.866)PS(0.124)R	0.866159	0.000947986	3	TASGIIKSIKKNFTKSPSRSRSRSRSKSNAN	0.82	0.53	0.28	0.51	0.48																0.82	0.53	0.28	0.51	0.48
YBL007C	YBL007C	SLA1	449	1	S	1	1	S(1)NANASWKDDELQNDVVGSAAGKR	0.999703	9.78e-28	4	FTKSPSRSRSRSRSKSNANASWKDDELQNDV	0.95	0.7	0.6	0.67	0.75																0.95	0.7	0.6	0.67	0.75
YBL007C	YBL007C	SLA1	454	1	S	1	6	S(0.001)NANAS(0.999)WKDDELQNDVVGSAAGKR	0.998745	1.35e-19	4	SRSRSRSRSKSNANASWKDDELQNDVVGSAA	0.99	0.6	0.42	0.39	0.63																0.99	0.6	0.42	0.39	0.63
YBL007C	YBL007C	SLA1	467	1	S	1	19	SNANASWKDDELQNDVVGS(0.568)AAGKRS(0.432)R	0.568017	2.8e-09	5	NASWKDDELQNDVVGSAAGKRSRKSSLSSHK	1.08	0.57	0.47	0.27	0.59																1.08	0.57	0.47	0.27	0.59
YBL007C	YBL007C	SLA1	473	1	S	1	25	SNANASWKDDELQNDVVGS(0.231)AAGKRS(0.769)R	0.769019	3.66e-08	4	DELQNDVVGSAAGKRSRKSSLSSHKKNSSAT	1.5	0.52	0.23	0.16	0.49																1.5	0.52	0.23	0.16	0.49
YBL007C	YBL007C	SLA1	476	1	S	1;2	2	KS(0.83)S(0.165)LS(0.105)S(0.9)HKK	0.830432	0.000428601	4	QNDVVGSAAGKRSRKSSLSSHKKNSSATKDF	1.14	0.75	0.48	0.76	0.81																1.14	0.75	0.48	0.76	0.81
YBL007C	YBL007C	SLA1	476	2	S	1;2	2	KS(0.83)S(0.165)LS(0.105)S(0.9)HKK	0.830432	0.000428601	4	QNDVVGSAAGKRSRKSSLSSHKKNSSATKDF	0.57	0.84	0.62	0.95	0.8	1.26	0.74	0.97	0.64	0.74	0.94	1.4	0.56	0.79	0.61						0.923333	0.993333	0.716667	0.793333	0.716667	0.19936	0.205372	0.127845	0.0895048	0.0560753	0.888254	0.432539	0.583941	0.374793
YBL007C	YBL007C	SLA1	477	1	S	1;2	3	KS(0.011)S(0.989)LS(0.109)S(0.891)HKK	0.989037	2.03e-06	3	NDVVGSAAGKRSRKSSLSSHKKNSSATKDFP	0.96	0.66	0.52	0.74	0.68																0.96	0.66	0.52	0.74	0.68
YBL007C	YBL007C	SLA1	477	2	S	1;2	3	KS(0.011)S(0.989)LS(0.109)S(0.891)HKK	0.989037	2.03e-06	3	NDVVGSAAGKRSRKSSLSSHKKNSSATKDFP	0.56	0.84	0.68	0.86	0.83						1.11	0.9	0.76	0.94	0.62	1.27	1.32	0.47	0.69	0.42	0.98	1.02	0.636667	0.83	0.623333	0.215019	0.150997	0.0864741	0.0737111	0.118369	0.886368	0.226254	0.545372	0.298482
YBL007C	YBL007C	SLA1	479	2	S	2	4	S(0.392)S(0.609)LS(0.89)S(0.108)HKK	0.890043	0.0021269	3	VVGSAAGKRSRKSSLSSHKKNSSATKDFPNP	0.57	0.84	0.62	0.95	0.8						1.11	0.9	0.76	0.94	0.62	1.08	1.03	0.61	0.61	0.78	0.92	0.923333	0.663333	0.833333	0.733333	0.175214	0.0560753	0.0484195	0.111704	0.05696	0.986483	0.230857	0.69803	0.368284
YBL007C	YBL007C	SLA1	480	2	S	2	5	S(0.215)S(0.319)LS(0.555)S(0.912)HKK	0.911511	2.03e-06	3	VGSAAGKRSRKSSLSSHKKNSSATKDFPNPK	0.56	0.84	0.68	0.86	0.83	1.26	0.74	0.97	0.64	0.74	0.94	1.4	0.56	0.79	0.61	1.15	1.14	0.55	0.64	0.57	0.9775	1.03	0.69	0.7325	0.6875	0.154185	0.149778	0.0978945	0.0552834	0.0597739	0.85858	0.665584	0.853478	0.300256
YBL007C	YBL007C	SLA1	486	1	S	1	3	NS(0.036)S(0.928)AT(0.036)KDFPNPK	0.927871	5.39e-16	3	KRSRKSSLSSHKKNSSATKDFPNPKKSRLWV	0.85	0.81	0.57	0.81	0.72																0.85	0.81	0.57	0.81	0.72
YBL007C	YBL007C	SLA1	799	1	S	1	7	KSEFT(0.015)GS(0.985)MQDLLDLQPLEPK	0.985162	2.76e-44	3	KSESNLLSKKSEFTGSMQDLLDLQPLEPKKA	1.26	0.66	0.75	0.71	1.24																1.26	0.66	0.75	0.71	1.24
YBL007C	YBL007C	SLA1	887	2	T	2	1	T(0.999)GGFVVPQT(0.002)T(0.008)FGMQS(0.075)QVT(0.915)GGILPVQK	0.999327	1.33e-27	4	MMPMITGGDMLPMQRTGGFVVPQTTFGMQSQ	0.92	1.57	2.08	1.27	1.05	1.15	1.13	1.07	0.88	1.02	0.99	0.98	1.15	0.93	0.87	1.04	0.93	1.14	0.83	1.05	1.025	1.1525	1.36	0.9775	0.9975	0.0483908	0.145509	0.240659	0.0996138	0.0430842	0.437545	0.223097	0.68296	0.686043
YBL007C	YBL007C	SLA1	895	2	T	2	9	T(0.998)GGFVVPQT(0.805)T(0.175)FGMQS(0.009)QVT(0.013)GGILPVQK	0.80456	5.02e-10	4	DMLPMQRTGGFVVPQTTFGMQSQVTGGILPV						1.13	1.11	1.1	0.91	1.03						1.15	0.98	1.23	0.74	0.98	1.14	1.045	1.165	0.825	1.005	0.00999999	0.065	0.065	0.085	0.025	0.285435	0.740426	0.0665386	0.0375539
YBL007C	YBL007C	SLA1	901	2	S	2	15	T(0.845)GGFVVPQT(0.149)T(0.149)FGMQS(0.558)QVT(0.299)GGILPVQK	0.558068	1.37e-06	3	RTGGFVVPQTTFGMQSQVTGGILPVQKTGNG																1.05	0.91	1.29	0.76	0.9	1.05	0.91	1.29	0.76	0.9
YBL007C	YBL007C	SLA1	904	2	T	2	18	T(0.992)GGFVVPQT(0.007)T(0.001)FGMQS(0.002)QVT(0.998)GGILPVQK	0.998452	1.33e-27	3	GFVVPQTTFGMQSQVTGGILPVQKTGNGLIP	0.9	1.57	2.1	1.28	1.07						0.99	0.99	1.16	0.92	0.87	0.99	0.92	1.06	0.89	1.13	0.96	1.16	1.44	1.03	1.02333	0.03	0.205994	0.33126	0.1253	0.0785988	0.390759	0.222469	0.6578	0.493446
YBL007C	YBL007C	SLA1	945	2	T	2	1	T(0.993)GGGLIPIAT(0.514)T(0.474)GGAQFPQT(0.009)S(0.009)FNVQGQQQLPTGSILPVQK	0.992941	1.82e-13	4	QTTFGAAATVLPLQKTGGGLIPIATTGGAQF	0.9	2.24	2.85	2.52	1.11						0.95	1.04	1.13	0.97	0.85						0.925	1.64	1.99	1.745	0.98	0.025	0.6	0.86	0.775	0.13	0.355954	0.343739	0.404068	0.783379
YBL007C	YBL007C	SLA1	954	2	T	2	10	T(0.989)GGGLIPIAT(0.558)T(0.452)GGAQFPQTSFNVQGQQQLPTGSILPVQK	0.558318	1.82e-13	4	VLPLQKTGGGLIPIATTGGAQFPQTSFNVQG	0.91	2.13	3	2.43	1.16						0.95	1.04	1.13	0.97	0.85						0.93	1.585	2.065	1.7	1.005	0.02	0.545	0.935	0.73	0.155	0.352689	0.348762	0.402274	0.678666
YBL007C	YBL007C	SLA1	955	2	T	2	11	T(0.984)GGGLIPIAT(0.249)T(0.767)GGAQFPQTSFNVQGQQQLPTGSILPVQK	0.767169	5e-09	5	LPLQKTGGGLIPIATTGGAQFPQTSFNVQGQ	0.89	2.58	2.59	2.73	0.99																0.89	2.58	2.59	2.73	0.99
YBL008W	YBL008W	HIR1	602	2	S	2	8	GS(0.001)DGT(0.018)S(0.063)NS(0.919)IDDIAVLS(1)EEENDFHR	0.918619	0.000213516	3	DADNAGGKGSDGTSNSIDDIAVLSEEENDFH											0.83	1.13	0.98	1.2	0.68	1.82	0.75	1.03	0.73	0.47	1.325	0.94	1.005	0.965	0.575	0.495	0.19	0.025	0.235	0.105	0.543248	0.584696	0.578681	0.276506
YBL008W	YBL008W	HIR1	610	2	S	2	16	GS(0.001)DGT(0.018)S(0.063)NS(0.919)IDDIAVLS(1)EEENDFHR	0.99962	0.000213516	3	GSDGTSNSIDDIAVLSEEENDFHRMTLNAKL											0.83	1.13	0.98	1.2	0.68	1.82	0.75	1.03	0.73	0.47	1.325	0.94	1.005	0.965	0.575	0.495	0.19	0.025	0.235	0.105	0.543248	0.584696	0.578681	0.276506
YBL009W	YBL009W	ALK2	306	2	S	2	2	T(0.448)S(0.552)HS(0.202)S(0.798)LNK	0.552177	0.00109109	3	HSSSNLSFRSLKHKTSHSSLNKLKVRRKGNT																1.08	0.99	0.86	0.65	0.59	1.08	0.99	0.86	0.65	0.59
YBL009W	YBL009W	ALK2	309	2	S	2	5	T(0.448)S(0.552)HS(0.202)S(0.798)LNK	0.797619	0.00109109	3	SNLSFRSLKHKTSHSSLNKLKVRRKGNTQEL																1.08	0.99	0.86	0.65	0.59	1.08	0.99	0.86	0.65	0.59
YBL011W	YBL011W	SCT1	641	1	S	1	4	DSS(0.043)S(0.956)PIISQR	0.956437	8.02e-11	2	MLRKQKIKRQEKDSSSPIISQRDNHDAYEHH	1.01	0.63	0.55	0.54	0.73																1.01	0.63	0.55	0.54	0.73
YBL016W	YBL016W	FUS3	180	2	T	2	20	IIDESAADNS(0.053)EPT(0.199)GQQS(0.199)GMT(0.753)EY(0.719)VAT(0.076)R	0.752954	0.000913275	3	SAADNSEPTGQQSGMTEYVATRWYRAPEVML																0.77	1.36	1.11	1.32	0.72	0.77	1.36	1.11	1.32	0.72
YBL016W	YBL016W	FUS3	182	2	Y	2	22	IIDESAADNS(0.053)EPT(0.199)GQQS(0.199)GMT(0.753)EY(0.719)VAT(0.076)R	0.719389	0.000913275	3	ADNSEPTGQQSGMTEYVATRWYRAPEVMLTS																0.77	1.36	1.11	1.32	0.72	0.77	1.36	1.11	1.32	0.72
YBL023C	YBL023C	MCM2	164	2	S	2	8	QYEDLENS(1)DDDLLS(1)DMDIDPLREELTLESLSNVK	1	1.96e-32	4	VQRRRRRRQYEDLENSDDDLLSDMDIDPLRE											0.88	1.03	0.96	0.94	1.04	0.97	0.91	0.99	0.93	1.35	0.925	0.97	0.975	0.935	1.195	0.045	0.06	0.015	0.005	0.155	0.609433	0.402386	0.845697	0.236325
YBL023C	YBL023C	MCM2	170	2	S	2	14	QYEDLENS(1)DDDLLS(1)DMDIDPLREELTLESLSNVK	0.999998	1.96e-32	4	RRQYEDLENSDDDLLSDMDIDPLREELTLES											0.88	1.03	0.96	0.94	1.04	0.97	0.91	0.99	0.93	1.35	0.925	0.97	0.975	0.935	1.195	0.045	0.06	0.015	0.005	0.155	0.609433	0.402386	0.845697	0.236325
YBL024W	YBL024W	NCL1	424	1	S	1;2	3	LS(0.131)S(0.881)ET(0.988)PALES(0.001)EGPQTK	0.880788	3.44e-21	3	EKVEDSTEAATEKLSSETPALESEGPQTKKI	1.1	0.59	0.4	0.48	0.61																1.1	0.59	0.4	0.48	0.61
YBL024W	YBL024W	NCL1	424	2	S	1;2	3	LS(0.131)S(0.881)ET(0.988)PALES(0.001)EGPQTK	0.880788	3.44e-21	3	EKVEDSTEAATEKLSSETPALESEGPQTKKI											1.28	0.75	1.16	1.1	1.96	1.03	1	1.06	1.12	1.37	1.155	0.875	1.11	1.11	1.665	0.125	0.125	0.05	0.00999999	0.295	0.254062	0.769986	0.754048	0.252427
YBL024W	YBL024W	NCL1	426	2	T	2	16	VEDSTEAAT(0.002)EKLS(0.145)S(0.854)ET(0.992)PALES(0.008)EGPQTK	0.992033	5.97e-09	4	VEDSTEAATEKLSSETPALESEGPQTKKIKV											1.28	0.75	1.16	1.1	1.96	1.03	1	1.06	1.12	1.37	1.155	0.875	1.11	1.11	1.665	0.125	0.125	0.05	0.00999999	0.295	0.254062	0.769986	0.754048	0.252427
YBL024W	YBL024W	NCL1	665	2	T	2	5	EKET(0.171)T(0.802)ES(0.189)PAET(0.183)T(0.151)T(0.142)GT(0.125)S(0.118)T(0.111)EAPS(0.008)AAN	0.801619	0.00387833	3	KATPSAEEKEKEKETTESPAETTTGTSTEAP	1.12	0.33	0.4	0.37	0.78											0.95	0.98	1.16	1.5	4.47	1.035	0.655	0.78	0.935	2.625	0.085	0.325	0.38	0.565	1.845	0.375368	0.579809	0.877781	0.480031
YBL024W	YBL024W	NCL1	667	2	S	2	7	EKET(0.49)T(0.517)ES(0.856)PAET(0.025)T(0.024)T(0.023)GT(0.021)S(0.021)T(0.02)EAPS(0.004)AAN	0.856365	0.00387833	3	TPSAEEKEKEKETTESPAETTTGTSTEAPSA	1.12	0.33	0.4	0.37	0.78																1.12	0.33	0.4	0.37	0.78
YBL032W	YBL032W	HEK2	252	1	S	1	8	KSSGEPT(0.144)S(0.85)PS(0.005)T(0.001)SSNTR	0.849642	1.13e-10	3	RSYFPHLKKSSGEPTSPSTSSNTRIELKIPE	1.27	1.22	1.15	0.78	1.41																1.27	1.22	1.15	0.78	1.41
YBL032W	YBL032W	HEK2	360	1	S	1	18	KLEAAEGDATVVT(0.023)ERS(0.208)DS(0.764)AS(0.004)FLEEK	0.764212	4.36e-20	4	EAAEGDATVVTERSDSASFLEEKEEPQENHD	1.21	0.52	0.46	0.45	1.21																1.21	0.52	0.46	0.45	1.21
YBL032W	YBL032W	HEK2	362	1	S	1;2	5	S(0.003)DS(0.016)AS(0.982)FLEEKEEPQENHDNKEEQS	0.981613	4.73e-59	4	AEGDATVVTERSDSASFLEEKEEPQENHDNK	1.2	0.71	0.67	0.59	0.85																1.2	0.71	0.67	0.59	0.85
YBL032W	YBL032W	HEK2	362	2	S	1;2	5	S(0.003)DS(0.016)AS(0.982)FLEEKEEPQENHDNKEEQS	0.981613	4.73e-59	4	AEGDATVVTERSDSASFLEEKEEPQENHDNK																1.23	0.93	1.32	4.64	7.11	1.23	0.93	1.32	4.64	7.11
YBL032W	YBL032W	HEK2	381	2	S	2	24	S(0.061)DS(0.425)AS(0.514)FLEEKEEPQENHDNKEEQS(1)	0.999823	3.87e-06	4	EKEEPQENHDNKEEQS_______________											1.46	1.21	1.89	3.44	2.92	1.23	0.93	1.32	4.64	7.11	1.345	1.07	1.605	4.04	5.015	0.115	0.14	0.285	0.6	2.095	0.268356	0.486631	0.0477374	0.22237			+
YBL034C	YBL034C	STU1	997	1	S	1;2	6	VEDIIS(1)R	1	0.00023794	2	ELEKKDANFKVEDIISRESSVSFTPIDNKKS	0.91	1.42	1.91	4.36	1.58																0.91	1.42	1.91	4.36	1.58
YBL034C	YBL034C	STU1	997	2	S	1;2	6	VEDIIS(1)R	1	0.00023794	2	ELEKKDANFKVEDIISRESSVSFTPIDNKKS						1.2	1.02	1.01	1.01	1.07						1.11	1.21	1.01	1.42	0.8	1.155	1.115	1.01	1.215	0.935	0.045	0.095	0	0.205	0.135	0.74072	0.0843995	0.808627	0.262437
YBL034C	YBL034C	STU1	1000	2	S	2	9	VEDIIS(0.597)RES(0.597)S(0.597)VS(0.149)FT(0.061)PIDNKK	0.596521	0.00023794	4	KKDANFKVEDIISRESSVSFTPIDNKKSEGD																1.11	1.21	1.01	1.42	0.8	1.11	1.21	1.01	1.42	0.8
YBL034C	YBL034C	STU1	1001	2	S	2	10	VEDIIS(0.597)RES(0.597)S(0.597)VS(0.149)FT(0.061)PIDNKK	0.596521	0.00023794	4	KDANFKVEDIISRESSVSFTPIDNKKSEGDE																1.11	1.21	1.01	1.42	0.8	1.11	1.21	1.01	1.42	0.8
YBL034C	YBL034C	STU1	1005	2	T	2	14	VEDIIS(0.875)RES(0.095)S(0.085)VS(0.234)FT(0.711)PIDNK	0.711321	0.00191757	4	FKVEDIISRESSVSFTPIDNKKSEGDEESDD						1.2	1.02	1.01	1.01	1.07											1.2	1.02	1.01	1.01	1.07
YBL034C	YBL034C	STU1	1018	1	S	1	7	SEGDEES(1)DDAVDENDVKK	1	2.62e-57	3	SFTPIDNKKSEGDEESDDAVDENDVKKCMEM	0.9	1.22	2.63	4.43	1.32																0.9	1.22	2.63	4.43	1.32
YBL034C	YBL034C	STU1	1060	2	S	2	3	T(0.248)S(0.264)S(0.57)T(0.249)DS(0.669)VVIHDDNDKDK	0.569813	3.38e-08	4	DKTLELKNNVGKRTSSTDSVVIHDDNDKDKK											1.31	0.79	0.88	0.64	0.73						1.31	0.79	0.88	0.64	0.73
YBL034C	YBL034C	STU1	1063	2	S	2	6	T(0.294)S(0.348)S(0.348)T(0.055)DS(0.956)VVIHDDNDKDKK	0.956013	3.38e-08	4	LELKNNVGKRTSSTDSVVIHDDNDKDKKLSE	0.92	0.97	1.68	3.18	1.05						1.31	0.79	0.88	0.64	0.73	1.03	0.87	0.95	0.82	0.71	1.08667	0.876667	1.17	1.54667	0.83	0.116094	0.0520683	0.255799	0.818318	0.110151	0.748928	0.784968	0.607498	0.840954
YBL035C	YBL035C	POL12	101	2	S	2	5	S(0.016)LNS(0.433)S(0.575)PLFGLS(0.977)IPK	0.574997	0.000895678	3	NTSTKKPVIKKSLNSSPLFGLSIPKTPTLKK																0.77	0.99	0.96	0.75	0.57	0.77	0.99	0.96	0.75	0.57
YBL035C	YBL035C	POL12	107	2	S	2	11	S(0.016)LNS(0.433)S(0.575)PLFGLS(0.977)IPK	0.976627	0.000895678	3	PVIKKSLNSSPLFGLSIPKTPTLKKRKLHGP																0.77	0.99	0.96	0.75	0.57	0.77	0.99	0.96	0.75	0.57
YBL035C	YBL035C	POL12	153	2	T	2	4	LEFT(1)PGMAEDAVGDS(0.031)APLS(0.969)HAK	0.999836	6.26e-15	4	AETNEKGNSSLKLEFTPGMAEDAVGDSAPLS						1.11	0.78	1.08	0.87	0.33											1.11	0.78	1.08	0.87	0.33
YBL035C	YBL035C	POL12	168	2	S	2	19	LEFT(1)PGMAEDAVGDS(0.031)APLS(0.969)HAK	0.969306	6.26e-15	4	TPGMAEDAVGDSAPLSHAKSSDAKTPGSSTF						1.11	0.78	1.08	0.87	0.33											1.11	0.78	1.08	0.87	0.33
YBL037W	YBL037W	APL3	733	2	S	2	8	NTIDDVNS(0.995)KIS(0.293)S(0.336)S(0.366)EDFS(0.009)GK	0.995207	2.19e-06	3	PMPPPSRRNTIDDVNSKISSSEDFSGKDSYY						1.15	1.15	1.28	1.17	1.97						0.94	0.88	1.05	1.02	1.46	1.045	1.015	1.165	1.095	1.715	0.105	0.135	0.115	0.075	0.255	0.876908	0.525287	0.735748	0.357536
YBL037W	YBL037W	APL3	736	2	S	2	11	NT(0.005)IDDVNS(0.627)KIS(0.627)S(0.627)S(0.108)EDFS(0.005)GK	0.627061	0.000917941	3	PPSRRNTIDDVNSKISSSEDFSGKDSYYSRQ						1.15	1.15	1.28	1.17	1.97											1.15	1.15	1.28	1.17	1.97
YBL037W	YBL037W	APL3	737	2	S	2	12	NT(0.005)IDDVNS(0.627)KIS(0.627)S(0.627)S(0.108)EDFS(0.005)GK	0.626997	0.000917941	3	PSRRNTIDDVNSKISSSEDFSGKDSYYSRQI						1.15	1.15	1.28	1.17	1.97											1.15	1.15	1.28	1.17	1.97
YBL042C	YBL042C	FUI1	6	2	S	2	5	PVS(0.351)DS(0.646)GFDNS(0.552)S(0.45)K	0.64622	9.24e-06	3	__________MPVSDSGFDNSSKTMKDDTIP											0.8	0.95	0.86	0.5	0.45	1.12	1.1	0.91	0.63	0.42	0.96	1.025	0.885	0.565	0.435	0.16	0.075	0.025	0.065	0.015	0.748278	0.688781	0.494559	0.0822954
YBL042C	YBL042C	FUI1	11	2	S	2	10	PVS(0.351)DS(0.646)GFDNS(0.552)S(0.45)K	0.552282	0.000382993	3	_____MPVSDSGFDNSSKTMKDDTIPTEDYE											0.8	0.95	0.86	0.5	0.45						0.8	0.95	0.86	0.5	0.45
YBL042C	YBL042C	FUI1	12	1	S	1;2	11	PVSDSGFDNS(0.168)S(0.832)K	0.832085	5.48e-11	2	____MPVSDSGFDNSSKTMKDDTIPTEDYEE	0.92	0.95	0.62	0.24	0.38																0.92	0.95	0.62	0.24	0.38
YBL042C	YBL042C	FUI1	12	2	S	1;2	11	PVSDSGFDNS(0.168)S(0.832)K	0.832085	5.48e-11	2	____MPVSDSGFDNSSKTMKDDTIPTEDYEE																1.12	1.1	0.91	0.63	0.42	1.12	1.1	0.91	0.63	0.42
YBL042C	YBL042C	FUI1	54	2	T	2	3	KDT(0.999)DS(0.994)ENNIT(0.008)IAQDDEK	0.998578	0.000337874	4	KITSKIDANVIEKKDTDSENNITIAQDDEKV											0.78	0.85	1.22	0.64	0.65	1.11	1.11	1.82	0.74	0.53	0.945	0.98	1.52	0.69	0.59	0.165	0.13	0.3	0.05	0.06	0.882995	0.235082	0.277237	0.80545
YBL042C	YBL042C	FUI1	56	2	S	2	5	KDT(0.999)DS(0.994)ENNIT(0.008)IAQDDEK	0.993652	5.26e-07	4	TSKIDANVIEKKDTDSENNITIAQDDEKVSW											0.74	1	0.81	0.58	0.65	1.06	1.07	1.16	0.5	0.4	0.9	1.035	0.985	0.54	0.525	0.16	0.035	0.175	0.04	0.125	0.496447	0.754293	0.607456	0.206027
YBL042C	YBL042C	FUI1	61	2	T	2	9	DT(0.007)DS(0.993)ENNIT(1)IAQDDEK	0.999998	5.26e-07	3	ANVIEKKDTDSENNITIAQDDEKVSWLQRVV											0.71	1.15	0.52	0.54	0.66	1.05	1.06	1.03	0.46	0.37	0.88	1.105	0.775	0.5	0.515	0.17	0.045	0.255	0.04	0.145	0.32905	0.76455	0.653803	0.24396
YBL046W	YBL046W	PSY4	434	1	S	1	5	ENIS(0.086)S(0.914)PLGKK	0.914017	0.000555165	3	KMVAIAGITYRENISSPLGKKSR________	0.89	1.02	0.91	0.75	0.6																0.89	1.02	0.91	0.75	0.6
YBL047C	YBL047C	EDE1	237	2	T	2;3	1	T(0.993)T(0.007)PLSANS(0.754)T(0.245)GVS(0.001)SLTR	0.99294	1.32e-18	2	DSIRLEPVVVNQPNRTTPLSANSTGVSSLTR						0.96	0.99	1.36	1.34	1.21	0.92	0.9	1.26	1.08	1.11	0.96	1.04	1.17	1.03	1.19	0.946667	0.976667	1.26333	1.15	1.17	0.0133333	0.0409607	0.0548736	0.0960902	0.0305505	0.524503	0.00496746	0.0424277	0.00258201		+
YBL047C	YBL047C	EDE1	237	3	T	2;3	1	T(0.993)T(0.007)PLSANS(0.754)T(0.245)GVS(0.001)SLTR	0.99294	1.32e-18	2	DSIRLEPVVVNQPNRTTPLSANSTGVSSLTR																1.09	1.09	1.12	1.19	0.86	1.09	1.09	1.12	1.19	0.86
YBL047C	YBL047C	EDE1	238	2	T	2	13	LEPVVVNQPNRT(0.49)T(0.536)PLS(0.917)ANS(0.042)T(0.012)GVS(0.001)SLTR	0.536433	6.06e-06	4	SIRLEPVVVNQPNRTTPLSANSTGVSSLTRH																1	0.8	1.08	1.16	0.91	1	0.8	1.08	1.16	0.91
YBL047C	YBL047C	EDE1	241	2	S	2;3	5	TTPLS(0.999)ANS(0.9)T(0.1)GVSSLTR	0.999108	4.55e-11	3	LEPVVVNQPNRTTPLSANSTGVSSLTRHSTI						0.91	1.11	1.13	1.29	1.05						0.89	0.86	0.88	0.83	0.85	0.9	0.985	1.005	1.06	0.95	0.01	0.125	0.125	0.23	0.1	0.567781	0.490525	0.558946	0.668384
YBL047C	YBL047C	EDE1	241	3	S	2;3	5	TTPLS(0.999)ANS(0.9)T(0.1)GVSSLTR	0.999108	4.55e-11	3	LEPVVVNQPNRTTPLSANSTGVSSLTRHSTI											0.95	0.87	1.15	0.91	1.2	1.02	1.11	1.33	1.25	1.08	0.985	0.99	1.24	1.08	1.14	0.035	0.12	0.09	0.17	0.06	0.977269	0.845944	0.63906	0.553477
YBL047C	YBL047C	EDE1	244	2	S	2;3	8	T(0.002)T(0.003)PLS(0.994)ANS(0.991)T(0.892)GVS(0.091)S(0.025)LT(0.002)R	0.990923	2.1e-14	3	VVVNQPNRTTPLSANSTGVSSLTRHSTISRL						0.98	1.16	1.38	1.55	1.34	0.92	0.89	1.31	1.11	1.15						0.95	1.025	1.345	1.33	1.245	0.03	0.135	0.035	0.22	0.095	0.649428	0.0334756	0.22932	0.097635		+
YBL047C	YBL047C	EDE1	244	3	S	2;3	8	T(0.002)T(0.003)PLS(0.994)ANS(0.991)T(0.892)GVS(0.091)S(0.025)LT(0.002)R	0.990923	2.1e-14	3	VVVNQPNRTTPLSANSTGVSSLTRHSTISRL											0.9	0.84	1.52	1.37	1.25	1.02	1.11	1.33	1.25	1.08	0.96	0.975	1.425	1.31	1.165	0.06	0.135	0.095	0.06	0.085	0.928388	0.0537261	0.0540541	0.876009
YBL047C	YBL047C	EDE1	245	2	T	2;3	9	T(0.051)T(0.063)PLS(0.898)ANS(0.972)T(0.916)GVS(0.062)S(0.023)LT(0.015)R	0.915824	1.32e-18	3	VVNQPNRTTPLSANSTGVSSLTRHSTISRLS						0.96	0.99	1.36	1.34	1.21						0.96	1.04	1.17	1.03	1.19	0.96	1.015	1.265	1.185	1.2	0	0.025	0.095	0.155	0.00999999	0.588087	0.0848537	0.283726	0.00735987
YBL047C	YBL047C	EDE1	245	3	T	2;3	9	T(0.051)T(0.063)PLS(0.898)ANS(0.972)T(0.916)GVS(0.062)S(0.023)LT(0.015)R	0.915824	1.32e-18	3	VVNQPNRTTPLSANSTGVSSLTRHSTISRLS											0.89	0.84	1.6	1.47	1.25	1.07	1.03	1.03	0.88	0.82	0.98	0.935	1.315	1.175	1.035	0.09	0.095	0.285	0.295	0.215	0.76373	0.378857	0.598635	0.835478
YBL047C	YBL047C	EDE1	248	2	S	2;3	12	T(0.333)T(0.461)PLS(0.204)ANS(0.005)T(0.047)GVS(0.765)S(0.093)LT(0.093)R	0.765276	2.02e-09	2	QPNRTTPLSANSTGVSSLTRHSTISRLSTGA						0.96	1.02	1.26	1.33	1.01											0.96	1.02	1.26	1.33	1.01
YBL047C	YBL047C	EDE1	248	3	S	2;3	12	T(0.333)T(0.461)PLS(0.204)ANS(0.005)T(0.047)GVS(0.765)S(0.093)LT(0.093)R	0.765276	2.02e-09	2	QPNRTTPLSANSTGVSSLTRHSTISRLSTGA																0.99	1.13	1.49	1.38	1.22	0.99	1.13	1.49	1.38	1.22
YBL047C	YBL047C	EDE1	249	2	S	2;3	13	T(0.104)T(0.155)PLS(0.11)ANS(0.573)T(0.084)GVS(0.086)S(0.791)LT(0.097)R	0.791458	3.27e-06	2	PNRTTPLSANSTGVSSLTRHSTISRLSTGAF											0.95	0.88	1.58	1.27	1.37	0.93	1.02	1.15	1.06	1.2	0.94	0.95	1.365	1.165	1.285	0.00999999	0.07	0.215	0.105	0.085	0.900496	0.87003	0.665238	0.0563868
YBL047C	YBL047C	EDE1	249	3	S	2;3	13	T(0.104)T(0.155)PLS(0.11)ANS(0.573)T(0.084)GVS(0.086)S(0.791)LT(0.097)R	0.791458	3.27e-06	2	PNRTTPLSANSTGVSSLTRHSTISRLSTGAF											0.89	0.84	1.6	1.47	1.25	0.98	1.26	1.15	1.21	0.92	0.935	1.05	1.375	1.34	1.085	0.045	0.21	0.225	0.13	0.165	0.645902	0.959679	0.0986079	0.472954
YBL047C	YBL047C	EDE1	527	1	S	1	4	HAS(0.007)S(0.993)PVKR	0.993403	3.81e-10	2	DTFSAQPPPVPKHASSPVKRTASTTLPQVPN	1.07	0.8	0.62	0.45	0.75																1.07	0.8	0.62	0.45	0.75
YBL047C	YBL047C	EDE1	621	1	S	1	3	QAS(0.92)IT(0.08)NDKK	0.919929	0.000100839	3	MANLSNQVNSLSKQASITNDKKSRATQELKR	0.8	0.81	0.82	0.84	0.94																0.8	0.81	0.82	0.84	0.94
YBL047C	YBL047C	EDE1	945	2	T	2	8	VKDDEEKT(0.99)ERT(0.661)ES(0.349)DVFDR	0.990044	0.00097239	4	NSNLNVNRVKDDEEKTERTESDVFDRDVPTL																0.99	0.81	0.7	0.6	1.57	0.99	0.81	0.7	0.6	1.57
YBL047C	YBL047C	EDE1	948	2	T	2	11	VKDDEEKT(0.99)ERT(0.661)ES(0.349)DVFDR	0.661111	0.00097239	4	LNVNRVKDDEEKTERTESDVFDRDVPTLGSQ																0.99	0.81	0.7	0.6	1.57	0.99	0.81	0.7	0.6	1.57
YBL047C	YBL047C	EDE1	950	1	S	1	3	T(0.028)ES(0.972)DVFDR	0.972216	3.4e-06	2	VNRVKDDEEKTERTESDVFDRDVPTLGSQSD	1.1	0.76	0.75	0.63	0.74																1.1	0.76	0.75	0.63	0.74
YBL047C	YBL047C	EDE1	1006	2	S	2	1	S(0.895)QS(0.082)LT(0.032)S(0.521)S(0.47)VANNAPQSVR	0.894796	1.37e-16	2	SDRFDGDLNEYGIPRSQSLTSSVANNAPQSV	1.06	0.67	0.61	0.45	0.67																1.06	0.67	0.61	0.45	0.67
YBL047C	YBL047C	EDE1	1008	1	S	1;2;3;4	3	S(0.006)QS(0.982)LT(0.011)S(0.001)SVANNAPQSVR	0.981609	8.93e-71	2	RFDGDLNEYGIPRSQSLTSSVANNAPQSVRD	1.02	0.69	0.49	0.46	0.56																1.02	0.69	0.49	0.46	0.56
YBL047C	YBL047C	EDE1	1008	2	S	1;2;3;4	3	S(0.006)QS(0.982)LT(0.011)S(0.001)SVANNAPQSVR	0.981609	8.93e-71	2	RFDGDLNEYGIPRSQSLTSSVANNAPQSVRD	1.09	0.64	0.47	0.51	0.93	1.09	0.78	0.79	0.85	0.77											1.09	0.71	0.63	0.68	0.85	0	0.07	0.16	0.17	0.08	0.0322985	0.0268455	0.373677	0.095466	+
YBL047C	YBL047C	EDE1	1008	3	S	1;2;3;4	3	S(0.006)QS(0.982)LT(0.011)S(0.001)SVANNAPQSVR	0.981609	8.93e-71	2	RFDGDLNEYGIPRSQSLTSSVANNAPQSVRD											0.96	0.89	0.94	0.7	0.77	0.72	0.95	0.84	0.96	0.37	0.84	0.92	0.89	0.83	0.57	0.12	0.03	0.05	0.13	0.2	0.5841	0.737568	0.960064	0.366588
YBL047C	YBL047C	EDE1	1010	1	T	1;2;3;4	5	S(0.002)QS(0.018)LT(0.985)S(0.997)S(0.999)VANNAPQSVR	0.984886	1.66e-126	2	DGDLNEYGIPRSQSLTSSVANNAPQSVRDDV	0.99	0.64	0.38	0.31	0.45																0.99	0.64	0.38	0.31	0.45
YBL047C	YBL047C	EDE1	1010	2	T	1;2;3;4	5	S(0.002)QS(0.018)LT(0.985)S(0.997)S(0.999)VANNAPQSVR	0.984886	1.66e-126	2	DGDLNEYGIPRSQSLTSSVANNAPQSVRDDV						1.09	0.78	0.79	0.85	0.77	0.93	0.8	1.04	0.83	0.74	0.96	0.86	0.97	0.73	0.57	0.993333	0.813333	0.933333	0.803333	0.693333	0.0491031	0.024037	0.074461	0.0371184	0.0622718	0.0304647	0.538005	0.036691	0.0938585	+		+
YBL047C	YBL047C	EDE1	1010	3	T	1;2;3;4	5	S(0.002)QS(0.018)LT(0.985)S(0.997)S(0.999)VANNAPQSVR	0.984886	1.66e-126	2	DGDLNEYGIPRSQSLTSSVANNAPQSVRDDV											0.91	1.05	0.8	0.78	0.53	1.09	1	0.86	0.74	0.62	1	1.025	0.83	0.76	0.575	0.09	0.025	0.03	0.02	0.045	0.840484	0.250298	0.229753	0.0574358
YBL047C	YBL047C	EDE1	1011	2	S	2;3;4	6	S(0.002)QS(0.018)LT(0.985)S(0.997)S(0.999)VANNAPQSVR	0.997225	1.04e-22	2	GDLNEYGIPRSQSLTSSVANNAPQSVRDDVE	1.06	0.67	0.61	0.45	0.67						1.01	1.01	0.87	0.85	0.63	0.98	1.06	0.9	0.78	0.6	1.01667	0.913333	0.793333	0.693333	0.633333	0.0233333	0.12252	0.0920748	0.123333	0.0202759	0.453954	0.0784094	0.0659754	0.000243085
YBL047C	YBL047C	EDE1	1011	3	S	2;3;4	6	S(0.002)QS(0.018)LT(0.985)S(0.997)S(0.999)VANNAPQSVR	0.997225	1.04e-22	2	GDLNEYGIPRSQSLTSSVANNAPQSVRDDVE											0.93	0.98	0.86	0.74	0.61	1.07	1	0.86	0.75	0.61	1	0.99	0.86	0.745	0.61	0.07	0.00999999	0	0.005	0	0.900496	0.835035	0.0680948	0.030738
YBL047C	YBL047C	EDE1	1012	2	S	1;2;3;4	7	S(0.002)QS(0.018)LT(0.985)S(0.997)S(0.999)VANNAPQSVR	0.998673	1.04e-22	2	DLNEYGIPRSQSLTSSVANNAPQSVRDDVEL	1.09	0.64	0.47	0.51	0.93						1.11	1.14	0.88	0.78	0.63	0.98	1.06	0.9	0.78	0.6	1.06	0.946667	0.75	0.69	0.72	0.0404145	0.155063	0.140119	0.09	0.105357	0.584329	0.0068828	0.0994443	0.039434			+
YBL047C	YBL047C	EDE1	1012	3	S	1;2;3;4	7	S(0.002)QS(0.018)LT(0.985)S(0.997)S(0.999)VANNAPQSVR	0.998673	1.04e-22	2	DLNEYGIPRSQSLTSSVANNAPQSVRDDVEL											0.93	0.98	0.86	0.74	0.61	1.07	1	0.86	0.75	0.61	1	0.99	0.86	0.745	0.61	0.07	0.00999999	0	0.005	0	0.900496	0.835035	0.0680948	0.030738
YBL047C	YBL047C	EDE1	1020	1	S	1;3;4	15	SQSLTSSVANNAPQS(1)VRDDVELPETLEER	0.999986	3.94e-29	4	RSQSLTSSVANNAPQSVRDDVELPETLEERD	0.97	0.54	0.4	0.46	0.62																0.97	0.54	0.4	0.46	0.62
YBL047C	YBL047C	EDE1	1020	3	S	1;3;4	15	SQSLTSSVANNAPQS(1)VRDDVELPETLEER	0.999986	3.94e-29	4	RSQSLTSSVANNAPQSVRDDVELPETLEERD																1.03	1.02	0.87	0.8	0.82	1.03	1.02	0.87	0.8	0.82
YBL047C	YBL047C	EDE1	1093	2	S	2;3	9	ANSNEDGES(0.999)VS(0.977)S(0.027)IQES(0.998)PK	0.998622	9.53e-15	2	DGSTTKRANSNEDGESVSSIQESPKISAQPK	1	0.33	0.64	0.53	0.75						0.83	0.89	1.06	0.98	1.06	1.08	0.92	1.05	1.03	0.97	0.97	0.713333	0.916667	0.846667	0.926667	0.0737112	0.191862	0.138363	0.15899	0.0920748	0.279842	0.750824	0.520383	0.739326
YBL047C	YBL047C	EDE1	1093	3	S	2;3	9	ANSNEDGES(0.999)VS(0.977)S(0.027)IQES(0.998)PK	0.998622	9.53e-15	2	DGSTTKRANSNEDGESVSSIQESPKISAQPK	1.08	0.49	0.36	0.4	0.69						0.96	0.7	1.5	1.37	0.89	0.94	0.97	1.41	0.77	0.81	0.993333	0.72	1.09	0.846667	0.796667	0.0437163	0.138924	0.365923	0.282627	0.0581186	0.337799	0.80604	0.635084	0.0538569
YBL047C	YBL047C	EDE1	1095	2	S	2;3	11	ANSNEDGES(0.999)VS(0.977)S(0.027)IQES(0.998)PK	0.977226	1.64e-15	2	STTKRANSNEDGESVSSIQESPKISAQPKAK											0.84	0.89	1.05	0.97	1.06	1.03	0.98	1.03	0.98	1.01	0.935	0.935	1.04	0.975	1.035	0.095	0.045	0.00999999	0.005	0.025	1	0.386327	0.750461	0.457938
YBL047C	YBL047C	EDE1	1095	3	S	2;3	11	ANSNEDGES(0.999)VS(0.977)S(0.027)IQES(0.998)PK	0.977226	1.64e-15	2	STTKRANSNEDGESVSSIQESPKISAQPKAK	1.07	0.5	0.34	0.38	0.67						0.96	0.7	1.5	1.37	0.89	0.94	0.97	1.41	0.77	0.81	0.99	0.723333	1.08333	0.84	0.79	0.0404145	0.136178	0.372574	0.287924	0.064291	0.336989	0.855884	0.633233	0.0579607
YBL047C	YBL047C	EDE1	1096	2	S	2;3	12	ANSNEDGES(0.064)VS(0.968)S(0.968)IQESPK	0.967714	1.64e-15	4	TTKRANSNEDGESVSSIQESPKISAQPKAKT	1	0.33	0.64	0.53	0.75						0.84	0.89	1.05	0.97	1.06	1.05	0.98	1.04	0.96	1.02	0.963333	0.733333	0.91	0.82	0.943333	0.0633333	0.203333	0.135031	0.145029	0.0973539	0.340924	0.738787	0.463098	0.876391
YBL047C	YBL047C	EDE1	1096	3	S	2;3	12	ANSNEDGES(0.064)VS(0.968)S(0.968)IQESPK	0.967714	1.64e-15	4	TTKRANSNEDGESVSSIQESPKISAQPKAKT	1.09	0.48	0.37	0.39	0.7						0.96	0.7	1.5	1.37	0.89	0.93	1.01	1.36	0.83	0.7	0.993333	0.73	1.07667	0.863333	0.763333	0.0491031	0.153731	0.355637	0.283392	0.0633333	0.780728	0.827838	0.6747	0.0454677
YBL047C	YBL047C	EDE1	1100	1	S	1;2;3	16	ANSNEDGESVSSIQES(1)PKISAQPK	0.999939	1.98e-123	3	ANSNEDGESVSSIQESPKISAQPKAKTINEE	1.08	0.52	0.35	0.29	0.46																1.08	0.52	0.35	0.29	0.46
YBL047C	YBL047C	EDE1	1100	2	S	1;2;3	16	ANSNEDGESVSSIQES(1)PKISAQPK	0.999939	1.98e-123	3	ANSNEDGESVSSIQESPKISAQPKAKTINEE											0.98	0.79	1.02	0.9	0.87	0.99	0.9	0.99	0.7	1.01	0.985	0.845	1.005	0.8	0.94	0.005	0.055	0.015	0.1	0.07	0.267039	0.333333	0.205907	0.587056
YBL047C	YBL047C	EDE1	1100	3	S	1;2;3	16	ANSNEDGESVSSIQES(1)PKISAQPK	0.999939	1.98e-123	3	ANSNEDGESVSSIQESPKISAQPKAKTINEE	1.08	0.49	0.36	0.4	0.69						0.96	0.7	1.5	1.37	0.89	0.94	0.97	1.41	0.77	0.81	0.993333	0.72	1.09	0.846667	0.796667	0.0437163	0.138924	0.365923	0.282627	0.0581186	0.337799	0.80604	0.635084	0.0538569
YBL047C	YBL047C	EDE1	1179	1	S	1	7	YPAPGT(0.146)S(0.844)PS(0.01)HNEGNSK	0.844197	1.97e-16	3	EIHTEQVIKYPAPGTSPSHNEGNSKKASTNS	1	1.02	1.37	0.8	0.56																1	1.02	1.37	0.8	0.56
YBL047C	YBL047C	EDE1	1192	2	T	2	4	KAS(0.092)T(0.91)NS(0.997)ILPVK	0.910461	0.000674234	3	GTSPSHNEGNSKKASTNSILPVKDEFDDEFA	0.98	1.26	1.69	1.39	1.22																0.98	1.26	1.69	1.39	1.22
YBL047C	YBL047C	EDE1	1194	2	S	2	6	KAS(0.092)T(0.91)NS(0.997)ILPVK	0.997385	0.000674234	3	SPSHNEGNSKKASTNSILPVKDEFDDEFAGL	0.98	1.26	1.69	1.39	1.22																0.98	1.26	1.69	1.39	1.22
YBL047C	YBL047C	EDE1	1340	1	T	1;2	5	GVAT(0.069)T(0.931)PK	0.930952	6.35e-30	2	ASLSKGPIVNRGVATTPKSLAVEELSGMGFT	1.09	0.84	0.91	1.13	1.17	1.05	0.97	1.09	1.1	1.08	1.06	1.04	1.15	1.13	0.95	0.95	1.07	1.13	0.78	0.71	1.0375	0.98	1.07	1.035	0.9775	0.0303795	0.0511534	0.0547722	0.0852936	0.0999479	0.373003	0.622409	0.978868	0.586592
YBL047C	YBL047C	EDE1	1340	2	T	1;2	5	GVAT(0.069)T(0.931)PK	0.930952	6.35e-30	2	ASLSKGPIVNRGVATTPKSLAVEELSGMGFT																1.15	1.05	1.13	0.85	0.76	1.15	1.05	1.13	0.85	0.76
YBL047C	YBL047C	EDE1	1350	2	S	2	15	GVAT(0.105)T(0.67)PKS(0.224)LAVEELS(0.774)GMGFT(0.226)EEEAHNALEK	0.773821	6.35e-30	4	RGVATTPKSLAVEELSGMGFTEEEAHNALEK																1.15	1.05	1.13	0.85	0.76	1.15	1.05	1.13	0.85	0.76
YBL051C	YBL051C	PIN4	189	2	S	2;3;4	9	GQLEEQHRS(0.92)S(0.698)S(0.698)NLS(0.698)LDS(0.927)LS(0.058)K	0.920446	1.36e-15	4	REKREKRGQLEEQHRSSSNLSLDSLSKMSGS	1.09	0.62	0.37	0.31	0.67						1.1	0.55	1	0.73	0.5	1	1.28	0.99	0.74	0.56	1.06333	0.816667	0.786667	0.593333	0.576667	0.031798	0.232546	0.208353	0.141696	0.0497773	0.352584	0.259545	0.0378066	0.00833396			+
YBL051C	YBL051C	PIN4	189	3	S	2;3;4	9	GQLEEQHRS(0.92)S(0.698)S(0.698)NLS(0.698)LDS(0.927)LS(0.058)K	0.920446	1.36e-15	4	REKREKRGQLEEQHRSSSNLSLDSLSKMSGS																1.09	1.46	0.98	0.7	0.72	1.09	1.46	0.98	0.7	0.72
YBL051C	YBL051C	PIN4	190	2	S	2;3;4	10	GQLEEQHRS(0.748)S(0.736)S(0.737)NLS(0.751)LDS(0.028)LS(0.001)K	0.736032	4.35e-10	4	EKREKRGQLEEQHRSSSNLSLDSLSKMSGSG											1.1	0.67	1.44	1.52	1.29	1.13	1.39	1.89	1.26	1.56	1.115	1.03	1.665	1.39	1.425	0.015	0.36	0.225	0.13	0.135	0.835462	0.349035	0.703723	0.499669
YBL051C	YBL051C	PIN4	190	3	S	2;3;4	10	GQLEEQHRS(0.748)S(0.736)S(0.737)NLS(0.751)LDS(0.028)LS(0.001)K	0.736032	4.35e-10	4	EKREKRGQLEEQHRSSSNLSLDSLSKMSGSG																1.09	1.46	0.98	0.7	0.72	1.09	1.46	0.98	0.7	0.72
YBL051C	YBL051C	PIN4	191	1	S	1;2;3;4	3	S(0.044)S(0.011)S(0.943)NLS(0.021)LDS(0.108)LS(0.873)K	0.942821	1.27e-16	2	KREKRGQLEEQHRSSSNLSLDSLSKMSGSGN	0.59	0.72	0.5	0.31	0.51																0.59	0.72	0.5	0.31	0.51
YBL051C	YBL051C	PIN4	191	2	S	1;2;3;4	3	S(0.044)S(0.011)S(0.943)NLS(0.021)LDS(0.108)LS(0.873)K	0.942821	1.27e-16	2	KREKRGQLEEQHRSSSNLSLDSLSKMSGSGN						0.83	1.23	0.45	0.36	0.49	1.06	0.74	0.65	0.59	0.37	1.13	1.39	1.89	1.26	1.56	1.00667	1.12	0.996667	0.736667	0.806667	0.0906152	0.195533	0.450383	0.269959	0.378256	0.626775	0.983676	0.396736	0.63422
YBL051C	YBL051C	PIN4	191	3	S	1;2;3;4	3	S(0.044)S(0.011)S(0.943)NLS(0.021)LDS(0.108)LS(0.873)K	0.942821	1.27e-16	2	KREKRGQLEEQHRSSSNLSLDSLSKMSGSGN											1.25	0.89	0.37	0.22	0.23	1.02	0.96	0.39	0.27	0.32	1.135	0.925	0.38	0.245	0.275	0.115	0.035	0.00999999	0.025	0.045	0.222755	0.0225878	0.0703954	0.0200027		+	+
YBL051C	YBL051C	PIN4	194	2	S	2;3;4	6	SSS(0.001)NLS(0.999)LDS(0.988)LS(0.012)K	0.998795	1.36e-15	3	KRGQLEEQHRSSSNLSLDSLSKMSGSGNNNT	1.09	0.62	0.37	0.31	0.67	0.84	1.08	0.46	0.37	0.53	1.14	0.78	0.48	0.35	0.29	0.93	1.31	0.93	0.45	0.59	1	0.9475	0.56	0.37	0.52	0.0696419	0.153914	0.125632	0.0294392	0.0818535	0.76649	0.0223551	0.00062276	0.00425423		+	+
YBL051C	YBL051C	PIN4	194	3	S	2;3;4	6	SSS(0.001)NLS(0.999)LDS(0.988)LS(0.012)K	0.998795	1.36e-15	3	KRGQLEEQHRSSSNLSLDSLSKMSGSGNNNT											1.25	0.89	0.37	0.22	0.23	1.02	0.98	0.38	0.25	0.29	1.135	0.935	0.375	0.235	0.26	0.115	0.045	0.005	0.015	0.03	0.246756	0.0227942	0.0620248	0.0795364		+	+
YBL051C	YBL051C	PIN4	197	2	S	2;3;4	9	SSS(0.001)NLS(0.999)LDS(0.988)LS(0.012)K	0.987579	2.09e-06	3	QLEEQHRSSSNLSLDSLSKMSGSGNNNTSNN						0.84	0.91	0.56	0.46	0.49	1.11	0.64	0.67	0.42	0.31	0.85	1.56	0.84	0.29	0.33	0.933333	1.03667	0.69	0.39	0.376667	0.0883805	0.273028	0.0814453	0.051316	0.05696	0.736998	0.289745	0.00609857	0.00608634			+
YBL051C	YBL051C	PIN4	197	3	S	2;3;4	9	SSS(0.001)NLS(0.999)LDS(0.988)LS(0.012)K	0.987579	2.09e-06	3	QLEEQHRSSSNLSLDSLSKMSGSGNNNTSNN											1.25	0.89	0.37	0.22	0.23	1.01	0.95	0.33	0.22	0.24	1.13	0.92	0.35	0.22	0.235	0.12	0.03	0.02	0	0.005	0.236508	0.023473	0.0694839	0.0753589		+	+
YBL051C	YBL051C	PIN4	199	2	S	2	11	S(0.291)S(0.007)S(0.7)NLS(0.006)LDS(0.063)LS(0.933)K	0.932988	8.98e-11	2	EEQHRSSSNLSLDSLSKMSGSGNNNTSNNQL						0.83	1.25	0.45	0.37	0.47	1.06	0.74	0.59	0.54	0.31	0.9	1.47	0.9	0.52	0.39	0.93	1.15333	0.646667	0.476667	0.39	0.0680686	0.216205	0.132958	0.0536449	0.046188	0.380261	0.307031	0.00638033	0.00278585			+
YBL051C	YBL051C	PIN4	389	2	S	2	27	ILDHANLQSHLQQQGQMT(0.203)S(0.22)AHPLQPNS(0.738)T(0.6)GGS(0.24)MNR	0.737892	2.24e-20	4	QQQGQMTSAHPLQPNSTGGSMNRSQSYTSLL	1.06	0.43	0.42	0.45	0.68																1.06	0.43	0.42	0.45	0.68
YBL051C	YBL051C	PIN4	390	1	T	1;2	29	KILDHANLQSHLQQQGQMT(0.001)S(0.001)AHPLQPNS(0.145)T(0.85)GGS(0.003)MNR	0.849578	2.48e-29	6	QQGQMTSAHPLQPNSTGGSMNRSQSYTSLLQ	0.95	0.61	0.54	0.43	0.62																0.95	0.61	0.54	0.43	0.62
YBL051C	YBL051C	PIN4	390	2	T	1;2	29	KILDHANLQSHLQQQGQMT(0.001)S(0.001)AHPLQPNS(0.145)T(0.85)GGS(0.003)MNR	0.849578	2.48e-29	6	QQGQMTSAHPLQPNSTGGSMNRSQSYTSLLQ	1.06	0.43	0.42	0.45	0.68																1.06	0.43	0.42	0.45	0.68
YBL051C	YBL051C	PIN4	512	1	T	1	6	QQAT(0.016)LT(0.896)PS(0.066)S(0.022)R	0.896499	0.000536865	2	AAQQQQSFLRQQATLTPSSRIPSGYSANHYQ	1.68	0.84	0.7	0.33	0.63																1.68	0.84	0.7	0.33	0.63
YBL051C	YBL051C	PIN4	541	1	S	1	5	NS(0.103)QIS(0.859)PPNS(0.037)QIPINSQTLSQAQPPAQSQTQQR	0.859226	8.28e-14	4	YQINSVNPLLRNSQISPPNSQIPINSQTLSQ	1.24	0.49	0.35	0.32	0.45																1.24	0.49	0.35	0.32	0.45
YBL051C	YBL051C	PIN4	638	1	S	1;2	3	SLS(0.913)HS(0.087)GLDDGLEQGLNR	0.913083	2.49e-144	2	SAHNLNSADLIYKSLSHSGLDDGLEQGLNRS	1.59	0.75	0.57	0.31	0.45																1.59	0.75	0.57	0.31	0.45
YBL051C	YBL051C	PIN4	638	2	S	1;2	3	SLS(0.913)HS(0.087)GLDDGLEQGLNR	0.913083	2.49e-144	2	SAHNLNSADLIYKSLSHSGLDDGLEQGLNRS	1.08	0.41	0.27	0.22	0.47																1.08	0.41	0.27	0.22	0.47
YBL051C	YBL051C	PIN4	653	1	S	1;2;3	1	S(1)LS(1)GLDLQNQNKK	1	5.1e-49	3	SHSGLDDGLEQGLNRSLSGLDLQNQNKKNLW	1.92	0.4	0.37	0.22	0.38																1.92	0.4	0.37	0.22	0.38
YBL051C	YBL051C	PIN4	653	2	S	1;2;3	1	S(1)LS(1)GLDLQNQNKK	1	5.1e-49	3	SHSGLDDGLEQGLNRSLSGLDLQNQNKKNLW	2.75	0.77	0.59	0.24	0.42	1.27	0.58	0.36	0.28	0.4	1.68	0.8	0.38	0.11	0.18	1.05	0.71	0.36	0.23	0.38	1.6875	0.715	0.4225	0.215	0.345	0.377456	0.048734	0.056032	0.0366288	0.0556028	0.0438404	0.060304	0.00843523	0.0253779	+	+	+
YBL051C	YBL051C	PIN4	653	3	S	1;2;3	1	S(1)LS(1)GLDLQNQNKK	1	5.1e-49	3	SHSGLDDGLEQGLNRSLSGLDLQNQNKKNLW	1.35	0.53	0.36	0.26	0.45																1.35	0.53	0.36	0.26	0.45
YBL051C	YBL051C	PIN4	655	1	S	1;2;3	3	S(1)LS(1)GLDLQNQNKK	1	2.79e-69	3	SGLDDGLEQGLNRSLSGLDLQNQNKKNLW__	1.24	0.68	0.3	0.2	0.29	0.99	0.96	0.67	0.63	0.69	1.23	0.83	0.73	0.57	0.71						1.15333	0.823333	0.566667	0.466667	0.563333	0.0817177	0.0808977	0.134454	0.134454	0.136789	0.0454747	0.0203202	0.0202205	0.0207845	+	+	+
YBL051C	YBL051C	PIN4	655	2	S	1;2;3	3	S(1)LS(1)GLDLQNQNKK	1	2.79e-69	3	SGLDDGLEQGLNRSLSGLDLQNQNKKNLW__	3.27	0.9	0.71	0.27	0.43	1.27	0.58	0.36	0.28	0.4	1.68	0.8	0.38	0.11	0.18	1.05	0.71	0.36	0.23	0.38	1.8175	0.7475	0.4525	0.2225	0.3475	0.501454	0.067992	0.0859627	0.0390246	0.0567707	0.0788866	0.036393	0.0929039	0.0268798		+	+
YBL051C	YBL051C	PIN4	655	3	S	1;2;3	3	S(1)LS(1)GLDLQNQNKK	1	2.79e-69	3	SGLDDGLEQGLNRSLSGLDLQNQNKKNLW__	1.35	0.53	0.36	0.26	0.45																1.35	0.53	0.36	0.26	0.45
YBL052C	YBL052C	SAS3	632	2	S	2	3	RRS(0.999)S(0.999)EHKT(0.001)S(0.001)K	0.999324	0.00106564	4	NNSRAHNKRRRRRRRSSEHKTSKLHVNNIIE	0.81	0.88	0.92	0.83	1.33																0.81	0.88	0.92	0.83	1.33
YBL052C	YBL052C	SAS3	633	2	S	2	4	RRS(0.999)S(0.999)EHKT(0.001)S(0.001)K	0.998768	0.00106564	4	NSRAHNKRRRRRRRSSEHKTSKLHVNNIIEP	0.81	0.88	0.92	0.83	1.33																0.81	0.88	0.92	0.83	1.33
YBL054W	YBL054W	TOD6	228	1	S	1	5	S(0.013)FS(0.082)HS(0.905)ITTNTPNVK	0.904934	4.86e-16	3	TKPRKLFVKPRSFSHSITTNTPNVKTAQQTN	0.9	0.84	1.13	0.86	0.75																0.9	0.84	1.13	0.86	0.75
YBL054W	YBL054W	TOD6	318	2	S	2	3	RS(0.422)S(0.55)FNS(0.028)HAPTEPIS(1)R	0.550295	4.59e-08	3	SSRRSSFNMMHSRRSSFNSHAPTEPISRRAS	0.88	1	1.56	1.03	0.73																0.88	1	1.56	1.03	0.73
YBL054W	YBL054W	TOD6	329	2	S	2	14	RS(0.422)S(0.55)FNS(0.028)HAPTEPIS(1)R	0.999714	4.59e-08	3	SRRSSFNSHAPTEPISRRASLVVSPYMSPRR	0.88	1	1.56	1.03	0.73																0.88	1	1.56	1.03	0.73
YBL054W	YBL054W	TOD6	337	2	S	2	6	AS(0.002)LVVS(0.882)PY(0.128)MS(0.987)PR	0.882094	0.000568117	3	HAPTEPISRRASLVVSPYMSPRRLSTSQSVH																0.9	0.88	0.8	1.05	0.56	0.9	0.88	0.8	1.05	0.56
YBL054W	YBL054W	TOD6	341	2	S	2	10	AS(0.002)LVVS(0.882)PY(0.128)MS(0.987)PR	0.987179	0.000568117	3	EPISRRASLVVSPYMSPRRLSTSQSVHYHPQ																0.9	0.88	0.8	1.05	0.56	0.9	0.88	0.8	1.05	0.56
YBL056W	YBL056W	PTC3	373	1	T	1	21	SKDNDDMEIDDLDTELGS(0.249)S(0.195)AT(0.515)PS(0.034)KLS(0.007)GEDR	0.515083	3e-20	4	DMEIDDLDTELGSSATPSKLSGEDRTGPIDL	0.85	0.71	0.57	0.59	0.74																0.85	0.71	0.57	0.59	0.74
YBL057C	YBL057C	PTH2	59	3	T	4	5	LHNDT(0.945)DEEES(0.916)ES(0.916)EDES(0.916)DEDEDIES(0.169)T(0.095)S(0.045)LNDIPGEVR	0.944943	1.11e-06	3	LLRSKEMKEGKLHNDTDEEESESEDESDEDE																0.98	1.1	0.99	0.91	0.65	0.98	1.1	0.99	0.91	0.65
YBL057C	YBL057C	PTH2	64	3	S	4	10	LHNDT(0.944)DEEES(0.977)ES(0.977)EDES(0.983)DEDEDIES(0.07)T(0.035)S(0.014)LNDIPGEVR	0.977234	1.11e-06	3	EMKEGKLHNDTDEEESESEDESDEDEDIEST																0.98	1.1	0.99	0.91	0.65	0.98	1.1	0.99	0.91	0.65
YBL057C	YBL057C	PTH2	66	3	S	4	12	LHNDT(0.944)DEEES(0.977)ES(0.977)EDES(0.983)DEDEDIES(0.07)T(0.035)S(0.014)LNDIPGEVR	0.977234	1.11e-06	3	KEGKLHNDTDEEESESEDESDEDEDIESTSL																0.98	1.1	0.99	0.91	0.65	0.98	1.1	0.99	0.91	0.65
YBL057C	YBL057C	PTH2	70	3	S	4	16	LHNDT(0.944)DEEES(0.977)ES(0.977)EDES(0.983)DEDEDIES(0.07)T(0.035)S(0.014)LNDIPGEVR	0.98251	1.11e-06	3	LHNDTDEEESESEDESDEDEDIESTSLNDIP																0.98	1.1	0.99	0.91	0.65	0.98	1.1	0.99	0.91	0.65
YBL058W	YBL058W	SHP1	93	2	S	2	16	AINTEHVGGLCPKPGS(0.639)S(0.639)QGS(0.639)NEY(0.082)LK	0.63937	1.42e-06	5	AINTEHVGGLCPKPGSSQGSNEYLKRKGSTS																0.93	0.96	1.26	0.97	0.82	0.93	0.96	1.26	0.97	0.82
YBL058W	YBL058W	SHP1	94	2	S	2	17	AINTEHVGGLCPKPGS(0.639)S(0.639)QGS(0.639)NEY(0.082)LK	0.63937	1.42e-06	5	INTEHVGGLCPKPGSSQGSNEYLKRKGSTSP																0.93	0.96	1.26	0.97	0.82	0.93	0.96	1.26	0.97	0.82
YBL058W	YBL058W	SHP1	97	2	S	2	20	AINTEHVGGLCPKPGS(0.639)S(0.639)QGS(0.639)NEY(0.082)LK	0.63937	1.42e-06	5	EHVGGLCPKPGSSQGSNEYLKRKGSTSPEPT																0.93	0.96	1.26	0.97	0.82	0.93	0.96	1.26	0.97	0.82
YBL058W	YBL058W	SHP1	106	1	S	1;2	4	RKGS(0.938)T(0.261)S(0.762)PEPT(0.038)K	0.938075	8.41e-05	4	PGSSQGSNEYLKRKGSTSPEPTKGSSRSGSG	0.54	0.68	0.3	0.44	0.46																0.54	0.68	0.3	0.44	0.46
YBL058W	YBL058W	SHP1	106	2	S	1;2	4	RKGS(0.938)T(0.261)S(0.762)PEPT(0.038)K	0.938075	8.41e-05	4	PGSSQGSNEYLKRKGSTSPEPTKGSSRSGSG	1.15	1.21	1.3	0.93	0.76	1.22	1.02	0.93	1	0.97	1.32	0.84	1	1.38	1.09	1.04	0.96	1.04	0.91	1.01	1.1825	1.0075	1.0675	1.055	0.9575	0.0589315	0.0771768	0.0807646	0.110038	0.0704006	0.258258	0.293865	0.346456	0.0497435
YBL058W	YBL058W	SHP1	107	2	T	2	3	GS(0.013)T(0.985)S(0.991)PEPT(0.011)K	0.984703	4.22e-11	2	GSSQGSNEYLKRKGSTSPEPTKGSSRSGSGN	1.14	1.09	1.3	0.97	0.7	1.1	1.01	0.95	0.99	1.02	1.03	0.72	1.1	0.96	0.92	1.01	0.94	0.98	0.78	1.22	1.07	0.94	1.0825	0.925	0.965	0.0302765	0.0794775	0.0794119	0.048734	0.108128	0.772453	0.887887	0.0448475	0.385824			+
YBL058W	YBL058W	SHP1	108	1	S	1;2	4	GS(0.013)T(0.985)S(0.991)PEPT(0.011)K	0.990706	8.26e-16	2	SSQGSNEYLKRKGSTSPEPTKGSSRSGSGNN	0.83	0.73	0.62	0.58	0.53																0.83	0.73	0.62	0.58	0.53
YBL058W	YBL058W	SHP1	108	2	S	1;2	4	GS(0.013)T(0.985)S(0.991)PEPT(0.011)K	0.990706	8.26e-16	2	SSQGSNEYLKRKGSTSPEPTKGSSRSGSGNN	1.19	1.74	1.8	1.23	0.92	1.09	1.09	0.91	1.03	1.04	1.06	0.74	1.08	1	0.93	1.01	0.94	0.97	0.79	1.24	1.0875	1.1275	1.19	1.0125	1.0325	0.0379419	0.216386	0.206357	0.0900347	0.0743163	0.865809	0.64252	0.478236	0.534268
YBL058W	YBL058W	SHP1	112	2	T	2	9	KGS(0.175)T(0.654)S(0.274)PEPT(0.897)K	0.89691	0.00160849	4	SNEYLKRKGSTSPEPTKGSSRSGSGNNSRFM	1.02	0.51	0.18	0.18	0.64						1.03	0.6	1.13	0.97	0.93	0.98	0.97	1.06	0.86	1.21	1.01	0.693333	0.79	0.67	0.926667	0.0152752	0.140752	0.305669	0.247049	0.164553	0.088949	0.599529	0.245533	0.640599
YBL058W	YBL058W	SHP1	224	1	S	1	17	LGSTIDAADEVVEDNT(0.034)S(0.964)QS(0.001)QRRPEK	0.964281	7.01e-48	4	GSTIDAADEVVEDNTSQSQRRPEKVTREITF	0.98	0.74	0.54	0.57	0.76																0.98	0.74	0.54	0.57	0.76
YBL058W	YBL058W	SHP1	315	1	S	1;2	3	LGS(1)PIPGES(0.054)S(0.946)PAEVPK	1	3.55e-29	2	TRKLGGFSGQGQRLGSPIPGESSPAEVPKNE	1.12	0.62	0.49	0.69	0.65						0.92	0.91	1.06	0.95	0.76						1.02	0.765	0.775	0.82	0.705	0.1	0.145	0.285	0.13	0.055	0.284664	0.502455	0.346977	0.00238726
YBL058W	YBL058W	SHP1	315	2	S	1;2	3	LGS(1)PIPGES(0.054)S(0.946)PAEVPK	1	3.55e-29	2	TRKLGGFSGQGQRLGSPIPGESSPAEVPKNE	0.96	1.41	1.56	2.08	1.27						0.9	0.88	1.25	1.34	1.22	1	0.98	1.2	0.96	1.51	0.953333	1.09	1.33667	1.46	1.33333	0.0290593	0.162583	0.112596	0.328836	0.0895048	0.454474	0.0300388	0.996227	0.0562868		+
YBL058W	YBL058W	SHP1	321	2	S	2;3	9	LGS(0.109)PIPGES(0.969)S(0.969)PAEVPKNET(0.952)PAAQEQPMPDNEPK	0.969455	6.24e-09	4	FSGQGQRLGSPIPGESSPAEVPKNETPAAQE	0.99	1.23	1.21	1.59	1.18	0.87	0.79	1	1	0.99	0.95	0.86	1.17	1.29	1.22	0.92	0.85	1.11	0.94	1.1	0.9325	0.9325	1.1225	1.205	1.1225	0.02529	0.100364	0.045712	0.14936	0.0507239	1	0.00874303	0.224687	0.0537709		+
YBL058W	YBL058W	SHP1	321	3	S	2;3	9	LGS(0.109)PIPGES(0.969)S(0.969)PAEVPKNET(0.952)PAAQEQPMPDNEPK	0.969455	6.24e-09	4	FSGQGQRLGSPIPGESSPAEVPKNETPAAQE											0.87	1.03	1.11	1.31	1.11						0.87	1.03	1.11	1.31	1.11
YBL058W	YBL058W	SHP1	322	2	S	2;3	10	LGS(0.109)PIPGES(0.969)S(0.969)PAEVPKNET(0.952)PAAQEQPMPDNEPK	0.969455	1.97e-16	4	SGQGQRLGSPIPGESSPAEVPKNETPAAQEQ	0.95	1.5	1.79	2.46	1.34	0.87	0.79	1	1	0.99	0.93	0.86	1.22	1.29	1.22	0.94	0.89	1.14	0.94	1.2	0.9225	1.01	1.2875	1.4225	1.1875	0.0179699	0.164671	0.17356	0.354175	0.0727295	0.663007	0.0839064	0.208235	0.0225939
YBL058W	YBL058W	SHP1	322	3	S	2;3	10	LGS(0.109)PIPGES(0.969)S(0.969)PAEVPKNET(0.952)PAAQEQPMPDNEPK	0.969455	1.97e-16	4	SGQGQRLGSPIPGESSPAEVPKNETPAAQEQ											0.87	1.03	1.11	1.31	1.11						0.87	1.03	1.11	1.31	1.11
YBL058W	YBL058W	SHP1	331	2	T	2;3	19	LGS(0.109)PIPGES(0.969)S(0.969)PAEVPKNET(0.952)PAAQEQPMPDNEPK	0.951918	0.00127229	4	PIPGESSPAEVPKNETPAAQEQPMPDNEPKQ																1.32	1.13	1.17	1.29	0.79	1.32	1.13	1.17	1.29	0.79
YBL058W	YBL058W	SHP1	331	3	T	2;3	19	LGS(0.109)PIPGES(0.969)S(0.969)PAEVPKNET(0.952)PAAQEQPMPDNEPK	0.951918	0.00127229	4	PIPGESSPAEVPKNETPAAQEQPMPDNEPKQ											0.87	1.03	1.11	1.31	1.11						0.87	1.03	1.11	1.31	1.11
YBL060W	YBL060W	YEL1	37	2	S	2	1	S(0.996)MPT(0.127)S(0.877)MK	0.995585	0.00559971	2	NDNFSESEGVLHGSKSMPTSMKNMLQSPTMV																1.06	0.99	0.76	0.83	0.57	1.06	0.99	0.76	0.83	0.57
YBL060W	YBL060W	YEL1	41	2	S	2	5	S(0.996)MPT(0.127)S(0.877)MK	0.877296	0.00559971	2	SESEGVLHGSKSMPTSMKNMLQSPTMVNMCD																1.06	0.99	0.76	0.83	0.57	1.06	0.99	0.76	0.83	0.57
YBL060W	YBL060W	YEL1	283	2	S	2	10	T(0.376)S(0.436)INIS(0.167)DNQS(0.546)S(0.474)LKR	0.545967	0.000119155	3	LCTESRTSINISDNQSSLKRFSTLGSREFST																0.94	0.73	0.88	0.64	0.69	0.94	0.73	0.88	0.64	0.69
YBL060W	YBL060W	YEL1	290	2	T	2	3	FS(0.091)T(0.909)LGS(0.999)REFS(0.001)TSNLR	0.909156	3.12e-10	3	SINISDNQSSLKRFSTLGSREFSTSNLRSVN						1	0.93	0.92	0.91	0.75	0.84	0.99	0.98	0.92	0.92	0.75	0.99	0.87	0.59	0.96	0.863333	0.97	0.923333	0.806667	0.876667	0.0731057	0.02	0.031798	0.108372	0.0643774	0.232073	0.493548	0.687083	0.897741
YBL060W	YBL060W	YEL1	293	2	S	2	6	FS(0.098)T(0.902)LGS(1)R	0.999973	3.12e-10	2	ISDNQSSLKRFSTLGSREFSTSNLRSVNSNS						1	0.93	0.92	0.91	0.75	0.84	0.99	0.98	0.92	0.92	0.75	0.99	0.87	0.59	0.96	0.863333	0.97	0.923333	0.806667	0.876667	0.0731057	0.02	0.031798	0.108372	0.0643774	0.232073	0.493548	0.687083	0.897741
YBL061C	YBL061C	SKT5	3	1	S	1	2	AS(0.5)S(0.5)PQVHPYKK	0.5	0.000139284	3	_____________MASSPQVHPYKKHLMQSQ	0.81	0.84	0.72	0.49	0.61																0.81	0.84	0.72	0.49	0.61
YBL061C	YBL061C	SKT5	4	1	S	1	3	AS(0.5)S(0.5)PQVHPYKK	0.5	0.000139284	3	____________MASSPQVHPYKKHLMQSQH	0.81	0.84	0.72	0.49	0.61																0.81	0.84	0.72	0.49	0.61
YBL061C	YBL061C	SKT5	133	2	S	2	4	QT(0.07)NS(0.911)S(0.02)T(0.182)S(0.808)LT(0.009)KEQIK	0.911465	8.41e-07	3	TPTNSPSPGALRQTNSSTSLTKEQIKKRTRS	0.88	1.03	0.66	0.7	1.01						0.74	0.99	1.41	1.21	2.31	0.82	0.77	1.21	1.27	2.99	0.813333	0.93	1.09333	1.06	2.10333	0.0405517	0.080829	0.224227	0.180831	0.580842	0.26654	0.286495	0.253983	0.0906493
YBL061C	YBL061C	SKT5	134	2	S	2	5	QT(0.01)NS(0.358)S(0.502)T(0.376)S(0.738)LT(0.017)KEQIK	0.502048	2.38e-06	4	PTNSPSPGALRQTNSSTSLTKEQIKKRTRSV																0.94	0.88	1.65	1.62	1.49	0.94	0.88	1.65	1.62	1.49
YBL061C	YBL061C	SKT5	136	2	S	2	7	QT(0.027)NS(0.653)S(0.322)T(0.07)S(0.874)LT(0.054)K	0.874127	8.41e-07	3	NSPSPGALRQTNSSTSLTKEQIKKRTRSVDL	0.88	1.03	0.66	0.7	1.01						0.74	0.99	1.41	1.21	2.31	0.87	0.82	1.38	1.43	2.04	0.83	0.946667	1.15	1.11333	1.78667	0.0450925	0.0643774	0.245153	0.216205	0.396078	0.28873	0.268548	0.268824	0.0743687
YBL061C	YBL061C	SKT5	561	2	S	2	3	NKS(0.546)IS(0.539)T(0.696)LNLFS(0.205)T(0.013)VDSQTSNVGSNSR	0.545997	3.53e-22	4	GGLASIGKKQHKKNKSISTLNLFSTVDSQTS																0.89	0.81	1.08	0.69	1.54	0.89	0.81	1.08	0.69	1.54
YBL061C	YBL061C	SKT5	563	2	S	2	5	NKS(0.204)IS(0.811)T(0.931)LNLFS(0.04)T(0.011)VDS(0.002)QTSNVGSNSR	0.8111	3.54e-15	3	LASIGKKQHKKNKSISTLNLFSTVDSQTSNV	0.86	0.67	0.56	0.52	0.79	0.74	1.05	1.11	0.91	0.68	0.63	1.19	0.89	1.09	1.02	0.83	0.74	1.06	0.72	1.33	0.765	0.9125	0.905	0.81	0.955	0.0517204	0.123988	0.124264	0.122678	0.143672	0.343266	0.338365	0.746874	0.259796
YBL061C	YBL061C	SKT5	564	2	T	2	6	NKS(0.268)IS(0.749)T(0.944)LNLFS(0.021)T(0.017)VDS(0.001)QTSNVGSNSR	0.944415	3.53e-22	4	ASIGKKQHKKNKSISTLNLFSTVDSQTSNVG	0.86	0.67	0.56	0.52	0.79						0.66	1.15	0.89	0.98	1.09	0.83	0.74	1.06	0.72	1.33	0.783333	0.853333	0.836667	0.74	1.07	0.0622718	0.149703	0.14678	0.133167	0.156205	0.688903	0.754809	0.782836	0.634473
YBL061C	YBL061C	SKT5	569	2	S	2	11	NKS(0.047)IS(0.503)T(0.575)LNLFS(0.69)T(0.183)VDS(0.001)QTSNVGSNSR	0.689945	1.5e-10	3	KQHKKNKSISTLNLFSTVDSQTSNVGSNSRV											0.63	1.19	0.89	1.12	1.01	0.82	0.72	1.06	0.73	1.28	0.725	0.955	0.975	0.925	1.145	0.095	0.235	0.085	0.195	0.135	0.459981	0.888929	0.453845	0.259479
YBL061C	YBL061C	SKT5	588	2	S	2	5	VS(0.049)S(0.397)KS(0.556)ET(0.184)FFT(0.813)GNPK	0.556442	7.77e-06	3	SQTSNVGSNSRVSSKSETFFTGNPKRDREPQ						0.84	0.98	0.77	0.8	0.73											0.84	0.98	0.77	0.8	0.73
YBL061C	YBL061C	SKT5	590	2	T	2	7	VS(0.42)S(0.5)KS(0.138)ET(0.775)FFT(0.168)GNPK	0.774984	0.00325811	3	TSNVGSNSRVSSKSETFFTGNPKRDREPQGL																0.9	0.72	1.06	0.53	1.35	0.9	0.72	1.06	0.53	1.35
YBL061C	YBL061C	SKT5	593	2	T	2	10	VS(0.049)S(0.397)KS(0.556)ET(0.184)FFT(0.813)GNPK	0.81335	7.77e-06	3	VGSNSRVSSKSETFFTGNPKRDREPQGLQIN						0.84	0.98	0.77	0.8	0.73											0.84	0.98	0.77	0.8	0.73
YBL061C	YBL061C	SKT5	622	2	S	2	3	T(0.109)GS(0.88)DT(0.357)S(0.654)IRK	0.879567	0.000309732	2	INMNSNTNRNGIKTGSDTSIRKSSSSAKGMS	0.82	0.57	0.74	0.73	1.11																0.82	0.57	0.74	0.73	1.11
YBL061C	YBL061C	SKT5	625	2	S	2	10	NGIKT(0.409)GS(0.591)DT(0.032)S(0.968)IRK	0.967561	0.000309732	4	NSNTNRNGIKTGSDTSIRKSSSSAKGMSREV	0.82	0.57	0.74	0.73	1.11																0.82	0.57	0.74	0.73	1.11
YBL061C	YBL061C	SKT5	630	2	S	2	3	KS(0.069)S(0.91)S(0.728)S(0.293)AK	0.910346	0.00334406	3	RNGIKTGSDTSIRKSSSSAKGMSREVAEQSM						0.86	1.18	0.65	0.45	0.31											0.86	1.18	0.65	0.45	0.31
YBL061C	YBL061C	SKT5	631	2	S	2	4	KS(0.069)S(0.91)S(0.728)S(0.293)AK	0.728483	0.00334406	3	NGIKTGSDTSIRKSSSSAKGMSREVAEQSMA						0.86	1.18	0.65	0.45	0.31											0.86	1.18	0.65	0.45	0.31
YBL061C	YBL061C	SKT5	637	1	S	1	9	S(0.094)S(0.023)S(0.026)S(0.105)AKGMS(0.753)R	0.752546	0.00724394	3	SDTSIRKSSSSAKGMSREVAEQSMAAKQEVS	1.37	0.69	0.35	0.28	0.47																1.37	0.69	0.35	0.28	0.47
YBL066C	YBL066C	SEF1	8	1	S	1	7	VKDNRDS(1)DQDQDFSSAHMK	0.99996	1.74e-33	4	________MVKDNRDSDQDQDFSSAHMKRQP	0.99	0.78	0.61	0.68	0.45																0.99	0.78	0.61	0.68	0.45
YBL066C	YBL066C	SEF1	263	2	S	2	3	NNS(0.983)AGNT(0.079)PNGPFS(0.937)PIQK	0.98342	0.000471795	3	ESLPPALQMAFYKNNSAGNTPNGPFSPIQKT																0.89	1.04	1.08	1.07	0.99	0.89	1.04	1.08	1.07	0.99
YBL066C	YBL066C	SEF1	273	2	S	2	13	NNS(0.983)AGNT(0.079)PNGPFS(0.937)PIQK	0.937451	0.000471795	3	FYKNNSAGNTPNGPFSPIQKTYSPHTTSTTV																0.89	1.04	1.08	1.07	0.99	0.89	1.04	1.08	1.07	0.99
YBL067C	YBL067C	UBP13	354	2	S	2	3	RS(0.422)S(0.566)S(0.012)S(0.013)S(0.987)QISPEHR	0.565943	4.44e-07	3	SSLSTPLDKKDTRRSSSSSQISPEHRKKSAL	1.23	1.5	1.73	0.86	2.9																1.23	1.5	1.73	0.86	2.9
YBL067C	YBL067C	UBP13	357	2	S	2	6	RS(0.422)S(0.566)S(0.012)S(0.013)S(0.987)QISPEHR	0.98707	4.44e-07	3	STPLDKKDTRRSSSSSQISPEHRKKSALIRG	1.23	1.5	1.73	0.86	2.9																1.23	1.5	1.73	0.86	2.9
YBL075C	YBL075C;YER103W	YDR034C-D	NaN	1	T	1;2	2	GT(1)GKS(0.98)NKIT(0.018)IT(0.003)NDKGR	0.999568	2.19e-06	4	IDANGILNVSALEKGTGKSNKITITNDKGRL;IDANGILNVSAVEKGTGKSNKITITNDKGRL	1.05	0.26	0.22	0.7	4.19																1.05	0.26	0.22	0.7	4.19
YBL075C	YBL075C;YER103W	YDR034C-D	NaN	2	T	1;2	2	GT(1)GKS(0.98)NKIT(0.018)IT(0.003)NDKGR	0.999568	2.19e-06	4	IDANGILNVSALEKGTGKSNKITITNDKGRL;IDANGILNVSAVEKGTGKSNKITITNDKGRL	1.77	1.48	1	1.96	1.55						1.76	1.32	0.58	0.82	0.89	2.57	1.45	0.78	0.97	1.65	2.03333	1.41667	0.786667	1.25	1.36333	0.268349	0.0491031	0.121289	0.357631	0.238421	0.0866352	0.0333459	0.546589	0.353835		+
YBL075C	YBL075C;YER103W	YDR034C-D	NaN	2	S	2	5	GT(1)GKS(0.98)NKIT(0.018)IT(0.003)NDKGR	0.979565	0.000464952	4	NGILNVSALEKGTGKSNKITITNDKGRLSKD;NGILNVSAVEKGTGKSNKITITNDKGRLSKE	1.77	1.48	1	1.96	1.55						1.76	1.32	0.58	0.82	0.89	2.57	1.45	0.78	0.97	1.65	2.03333	1.41667	0.786667	1.25	1.36333	0.268349	0.0491031	0.121289	0.357631	0.238421	0.0866352	0.0333459	0.546589	0.353835		+
YBL085W	YBL085W	BOI1	86	1	S	1	12	IAIEKPENLHKS(0.997)PT(0.003)QESGNSGVK	0.996817	4.74e-72	4	FTKRIAIEKPENLHKSPTQESGNSGVKYGNL	0.77	1.25	0.79	0.52	0.45																0.77	1.25	0.79	0.52	0.45
YBL085W	YBL085W	BOI1	88	1	T	1	14	IAIEKPENLHKS(0.259)PT(0.741)QESGNSGVK	0.741397	2.65e-34	5	KRIAIEKPENLHKSPTQESGNSGVKYGNLND	0.68	1.15	1.03	0.59	0.58																0.68	1.15	1.03	0.59	0.58
YBL085W	YBL085W	BOI1	113	1	S	1	3	VS(0.029)S(0.971)HQQENR	0.970796	0.000761282	2	YGNLNDSASNIGKVSSHQQENRYTSLKSTMS	1.19	2.02	4.81	5.27	3.25																1.19	2.02	4.81	5.27	3.25
YBL085W	YBL085W	BOI1	149	1	S	1	11	SGSVEQEVS(0.477)KS(0.507)PT(0.016)RVPEVSTPQLQDEQTLIQEK	0.507201	1.68e-129	4	LEELRSGSVEQEVSKSPTRVPEVSTPQLQDE	0.81	0.88	0.56	0.66	0.71																0.81	0.88	0.56	0.66	0.71
YBL085W	YBL085W	BOI1	151	2	T	2	13	SGSVEQEVS(0.014)KS(0.317)PT(0.669)RVPEVS(0.125)T(0.875)PQLQDEQT(0.001)LIQEK	0.66908	3.11e-51	5	ELRSGSVEQEVSKSPTRVPEVSTPQLQDEQT						1.08	0.89	0.79	0.55	0.49											1.08	0.89	0.79	0.55	0.49
YBL085W	YBL085W	BOI1	157	2	S	2	19	S(0.002)GS(0.003)VEQEVS(0.023)KS(0.092)PT(0.324)RVPEVS(0.74)T(0.737)PQLQDEQT(0.079)LIQEK	0.739751	6.87e-10	4	VEQEVSKSPTRVPEVSTPQLQDEQTLIQEKT											0.99	1.25	0.89	0.91	0.72						0.99	1.25	0.89	0.91	0.72
YBL085W	YBL085W	BOI1	158	2	T	2	20	SGSVEQEVS(0.014)KS(0.317)PT(0.669)RVPEVS(0.125)T(0.875)PQLQDEQT(0.001)LIQEK	0.874531	9.65e-23	5	EQEVSKSPTRVPEVSTPQLQDEQTLIQEKTR						1.06	1.01	0.79	0.58	0.54	0.99	1.25	0.89	0.91	0.72						1.025	1.13	0.84	0.745	0.63	0.035	0.12	0.05	0.165	0.09	0.489325	0.0937793	0.23879	0.0548939
YBL085W	YBL085W	BOI1	182	2	S	2	9	NEENTT(0.002)HDS(0.709)LFS(0.23)S(0.055)T(0.002)ADLNLS(0.134)S(0.563)ES(0.303)LKNISK	0.709477	2.2e-28	4	LIQEKTRNEENTTHDSLFSSTADLNLSSESL	0.78	0.88	0.56	0.8	0.65																0.78	0.88	0.56	0.8	0.65
YBL085W	YBL085W	BOI1	194	2	S	2	21	NEENTT(0.002)HDS(0.709)LFS(0.23)S(0.055)T(0.002)ADLNLS(0.134)S(0.563)ES(0.303)LKNISK	0.562791	2.2e-28	4	THDSLFSSTADLNLSSESLKNISKSNISTKS	0.78	0.88	0.56	0.8	0.65																0.78	0.88	0.56	0.8	0.65
YBL085W	YBL085W	BOI1	206	2	S	2	4	S(0.009)NIS(0.702)T(0.579)KS(0.702)LEPS(0.004)S(0.004)ESVR	0.701914	0.00177322	2	NLSSESLKNISKSNISTKSLEPSSESVRQLD											1.16	1.08	0.69	0.82	0.81	0.86	0.9	0.75	0.76	1.12	1.01	0.99	0.72	0.79	0.965	0.15	0.09	0.03	0.03	0.155	0.994778	0.984545	0.286976	0.854058
YBL085W	YBL085W	BOI1	207	2	T	2	5	S(0.172)NIS(0.589)T(0.595)KS(0.573)LEPS(0.054)S(0.013)ES(0.004)VR	0.594956	0.00326999	4	LSSESLKNISKSNISTKSLEPSSESVRQLDL											1.16	1.08	0.69	0.82	0.81	0.86	0.9	0.75	0.76	1.12	1.01	0.99	0.72	0.79	0.965	0.15	0.09	0.03	0.03	0.155	0.994778	0.984545	0.286976	0.854058
YBL085W	YBL085W	BOI1	209	2	S	2	7	S(0.009)NIS(0.702)T(0.579)KS(0.702)LEPS(0.004)S(0.004)ESVR	0.702304	0.00177322	2	SESLKNISKSNISTKSLEPSSESVRQLDLKM											1.16	1.08	0.69	0.82	0.81	0.86	0.9	0.75	0.76	1.12	1.01	0.99	0.72	0.79	0.965	0.15	0.09	0.03	0.03	0.155	0.994778	0.984545	0.286976	0.854058
YBL085W	YBL085W	BOI1	358	1	S	1;2	12	SSSVTTELQRPS(0.543)S(0.457)VVVNPNFK	0.543407	1.45e-17	3	SDRKSSSVTTELQRPSSVVVNPNFKLHDPAE	0.98	0.83	0.57	0.72	0.77																0.98	0.83	0.57	0.72	0.77
YBL085W	YBL085W	BOI1	358	2	S	1;2	12	SSSVTTELQRPS(0.543)S(0.457)VVVNPNFK	0.543407	1.45e-17	3	SDRKSSSVTTELQRPSSVVVNPNFKLHDPAE						1.2	0.85	1.15	0.78	0.67	1.09	1.07	0.66	0.64	0.35						1.145	0.96	0.905	0.71	0.51	0.055	0.11	0.245	0.07	0.16	0.27422	0.44004	0.0394241	0.0642266			+
YBL085W	YBL085W	BOI1	359	1	S	1;2	13	SSSVT(0.001)T(0.005)ELQRPS(0.144)S(0.85)VVVNPNFK	0.849923	8.83e-18	4	DRKSSSVTTELQRPSSVVVNPNFKLHDPAEQ	1.14	0.92	0.57	0.49	0.81																1.14	0.92	0.57	0.49	0.81
YBL085W	YBL085W	BOI1	359	2	S	1;2	13	SSSVT(0.001)T(0.005)ELQRPS(0.144)S(0.85)VVVNPNFK	0.849923	8.83e-18	4	DRKSSSVTTELQRPSSVVVNPNFKLHDPAEQ											1.09	1.07	0.66	0.64	0.35						1.09	1.07	0.66	0.64	0.35
YBL085W	YBL085W	BOI1	525	2	S	2	3	T(0.132)ES(0.78)GS(0.163)S(0.925)FVDLFNR	0.779631	4.55e-06	3	PNRNSVVYNNHKRTESGSSFVDLFNRISMLS	1.21	1.77	2.25	1.5	2.26	1.05	0.85	0.95	0.74	0.83	0.8	1.23	0.73	1.02	0.65						1.02	1.28333	1.31	1.08667	1.24667	0.119304	0.266917	0.474271	0.221911	0.509324	0.486754	0.58509	0.804389	0.68736
YBL085W	YBL085W	BOI1	527	2	S	2	5	T(0.02)ES(0.366)GS(0.621)S(0.993)FVDLFNR	0.621458	2.15e-08	3	RNSVVYNNHKRTESGSSFVDLFNRISMLSPV											0.77	0.89	0.82	0.95	0.68	0.89	0.81	0.75	0.61	0.93	0.83	0.85	0.785	0.78	0.805	0.06	0.04	0.035	0.17	0.125	0.80755	0.58353	0.80755	0.873529
YBL085W	YBL085W	BOI1	528	2	S	2	6	T(0.02)ES(0.366)GS(0.621)S(0.993)FVDLFNR	0.992619	2.15e-08	3	NSVVYNNHKRTESGSSFVDLFNRISMLSPVK	1.21	1.77	2.25	1.5	2.26	1.05	0.85	0.95	0.74	0.83	0.8	1.18	0.74	1.02	0.66	0.89	0.81	0.75	0.61	0.93	0.9875	1.1525	1.1725	0.9675	1.17	0.0904042	0.2219	0.362408	0.197035	0.367582	0.56789	0.638006	0.929497	0.646803
YBL085W	YBL085W	BOI1	540	2	S	2	5	IS(0.007)MLS(0.993)PVKS(0.543)S(0.456)FDEEETKQPSK	0.99306	6.02e-19	5	SGSSFVDLFNRISMLSPVKSSFDEEETKQPS	0.69	1.15	0.52	0.58	0.49	1	0.95	0.85	0.56	0.39											0.845	1.05	0.685	0.57	0.44	0.155	0.1	0.165	0.00999999	0.05	0.382238	0.55296	0.286586	0.307396
YBL085W	YBL085W	BOI1	544	2	S	2	9	IS(0.016)MLS(0.909)PVKS(0.803)S(0.268)FDEEET(0.004)KQPSK	0.803261	6.02e-19	4	FVDLFNRISMLSPVKSSFDEEETKQPSKASR	0.69	1.15	0.52	0.58	0.49	1	0.95	0.85	0.56	0.39											0.845	1.05	0.685	0.57	0.44	0.155	0.1	0.165	0.00999999	0.05	0.382238	0.55296	0.286586	0.307396
YBL085W	YBL085W	BOI1	564	1	S	1	5	AVFDS(1)AR	1	0.000535574	2	EETKQPSKASRAVFDSARRKSSYGHSRDASL	0.89	0.72	0.59	0.5	0.62																0.89	0.72	0.59	0.5	0.62
YBL085W	YBL085W	BOI1	569	2	S	2	3	RKS(0.972)S(0.028)YGHS(1)R	0.972406	0.000121167	2	PSKASRAVFDSARRKSSYGHSRDASLSEMKK	1.31	0.63	0.2	0.13	0.14											0.77	0.7	0.34	0.25	0.23	1.04	0.665	0.27	0.19	0.185	0.27	0.035	0.07	0.06	0.045	0.302288	0.0999028	0.0957288	0.0890972
YBL085W	YBL085W	BOI1	574	1	S	1;2	8	RKS(0.972)S(0.028)YGHS(1)R	0.999967	0.000121167	2	RAVFDSARRKSSYGHSRDASLSEMKKHRRNS	1.38	1.16	1.28	0.86	0.72																1.38	1.16	1.28	0.86	0.72
YBL085W	YBL085W	BOI1	574	2	S	1;2	8	RKS(0.972)S(0.028)YGHS(1)R	0.999967	0.000121167	2	RAVFDSARRKSSYGHSRDASLSEMKKHRRNS	1.31	0.63	0.2	0.13	0.14											0.77	0.7	0.34	0.25	0.23	1.04	0.665	0.27	0.19	0.185	0.27	0.035	0.07	0.06	0.045	0.302288	0.0999028	0.0957288	0.0890972
YBL085W	YBL085W	BOI1	580	1	S	1	5	DAS(0.373)LS(0.627)EMKK	0.626836	1.89e-06	3	ARRKSSYGHSRDASLSEMKKHRRNSSILSFF	0.97	0.99	0.63	0.48	0.53																0.97	0.99	0.63	0.48	0.53
YBL085W	YBL085W	BOI1	605	2	S	2	7	S(0.295)QS(0.473)NPT(0.619)S(0.586)PT(0.027)K	0.586307	0.00106167	3	SILSFFSSKSQSNPTSPTKQTFTIDPAKMTS																0.88	0.67	2.33	1.51	1.64	0.88	0.67	2.33	1.51	1.64
YBL085W	YBL085W	BOI1	626	1	S	1	3	S(0.096)QS(0.846)NS(0.057)YSHAR	0.846413	3.78e-24	3	FTIDPAKMTSHSRSQSNSYSHARSQSYSHSR	0.78	0.92	0.73	0.69	0.53																0.78	0.92	0.73	0.69	0.53
YBL085W	YBL085W	BOI1	638	2	S	2	5	S(0.282)QS(0.022)YS(0.696)HS(1)R	0.696464	0.0015057	2	RSQSNSYSHARSQSYSHSRKHSLVTSPLKTS	0.72	0.98	0.55	0.55	0.38																0.72	0.98	0.55	0.55	0.38
YBL085W	YBL085W	BOI1	640	1	S	1;2	7	S(0.282)QS(0.022)YS(0.696)HS(1)R	0.999907	0.0015057	2	QSNSYSHARSQSYSHSRKHSLVTSPLKTSLS	1.09	1.58	1	1.05	0.73																1.09	1.58	1	1.05	0.73
YBL085W	YBL085W	BOI1	640	2	S	1;2	7	S(0.282)QS(0.022)YS(0.696)HS(1)R	0.999907	0.0015057	2	QSNSYSHARSQSYSHSRKHSLVTSPLKTSLS	0.72	0.98	0.55	0.55	0.38																0.72	0.98	0.55	0.55	0.38
YBL085W	YBL085W	BOI1	644	2	S	2;3	3	KHS(0.903)LVT(0.648)S(0.449)PLK	0.903439	2.18e-12	3	YSHARSQSYSHSRKHSLVTSPLKTSLSPINS	0.89	1.09	0.79	0.98	0.56						0.68	1.06	0.68	0.98	0.3						0.785	1.075	0.735	0.98	0.43	0.105	0.015	0.055	0	0.13	0.782355	0.746905	0.204429	0.675825
YBL085W	YBL085W	BOI1	644	3	S	2;3	3	KHS(0.903)LVT(0.648)S(0.449)PLK	0.903439	2.18e-12	3	YSHARSQSYSHSRKHSLVTSPLKTSLSPINS	0.66	0.7	0.36	0.5	0.38																0.66	0.7	0.36	0.5	0.38
YBL085W	YBL085W	BOI1	647	2	T	2;3	6	KHS(0.001)LVT(0.999)S(0.999)PLK	0.999478	2.18e-12	3	ARSQSYSHSRKHSLVTSPLKTSLSPINSKSN						1.07	0.87	1.02	0.79	0.51	0.68	1.06	0.68	0.98	0.3	0.85	0.83	0.82	0.54	0.26	0.866667	0.92	0.84	0.77	0.356667	0.112891	0.070946	0.0986576	0.12741	0.0775314	0.709598	0.867473	0.600485	0.0204039
YBL085W	YBL085W	BOI1	647	3	T	2;3	6	KHS(0.001)LVT(0.999)S(0.999)PLK	0.999478	2.18e-12	3	ARSQSYSHSRKHSLVTSPLKTSLSPINSKSN	0.7	0.65	0.31	0.47	0.4																0.7	0.65	0.31	0.47	0.4
YBL085W	YBL085W	BOI1	648	2	S	2;3	7	KHS(0.001)LVT(0.999)S(0.999)PLK	0.999396	2.55e-12	3	RSQSYSHSRKHSLVTSPLKTSLSPINSKSNI	1	0.92	0.66	0.69	0.68	1.07	0.87	1.02	0.79	0.51						0.85	0.83	0.82	0.54	0.26	0.973333	0.873333	0.833333	0.673333	0.483333	0.0648931	0.0260342	0.104137	0.0726483	0.121975	0.22589	0.375485	0.0369406	0.0238725			+
YBL085W	YBL085W	BOI1	648	3	S	2;3	7	KHS(0.001)LVT(0.999)S(0.999)PLK	0.999396	2.55e-12	3	RSQSYSHSRKHSLVTSPLKTSLSPINSKSNI	0.61	0.77	0.43	0.56	0.36																0.61	0.77	0.43	0.56	0.36
YBL085W	YBL085W	BOI1	652	3	T	3	11	KHS(0.664)LVT(0.878)S(0.457)PLKT(0.719)S(0.261)LS(0.02)PINSK	0.718809	2.18e-12	3	YSHSRKHSLVTSPLKTSLSPINSKSNIALAH	0.7	0.65	0.31	0.47	0.4																0.7	0.65	0.31	0.47	0.4
YBL085W	YBL085W	BOI1	653	3	S	3	12	KHS(0.89)LVT(0.338)S(0.663)PLKT(0.192)S(0.515)LS(0.397)PINS(0.005)K	0.515203	6.68e-05	5	SHSRKHSLVTSPLKTSLSPINSKSNIALAHS	0.79	0.82	0.55	0.64	0.46																0.79	0.82	0.55	0.64	0.46
YBL085W	YBL085W	BOI1	655	2	S	2	4	T(0.032)S(0.039)LS(0.929)PINS(1)K	0.929227	2.55e-12	2	SRKHSLVTSPLKTSLSPINSKSNIALAHSET	1	0.92	0.66	0.69	0.68	1.49	0.64	1.43	1.26	1.65											1.245	0.78	1.045	0.975	1.165	0.245	0.14	0.385	0.285	0.485	0.243865	0.703988	0.547097	0.896453
YBL085W	YBL085W	BOI1	659	2	S	2	8	T(0.032)S(0.039)LS(0.929)PINS(1)K	0.999847	0.000339205	2	SLVTSPLKTSLSPINSKSNIALAHSETPTSS						1.49	0.64	1.43	1.26	1.65											1.49	0.64	1.43	1.26	1.65
YBL085W	YBL085W	BOI1	670	1	T	1;2	10	SNIALAHS(0.038)ET(0.959)PT(0.002)SSNNK	0.958984	4.2e-07	3	SPINSKSNIALAHSETPTSSNNKEAVSQPSE	0.9	0.74	0.69	0.72	0.67																0.9	0.74	0.69	0.72	0.67
YBL085W	YBL085W	BOI1	670	2	T	1;2	10	SNIALAHS(0.038)ET(0.959)PT(0.002)SSNNK	0.958984	4.2e-07	3	SPINSKSNIALAHSETPTSSNNKEAVSQPSE	0.99	1.18	1.31	1.24	0.98																0.99	1.18	1.31	1.24	0.98
YBL085W	YBL085W	BOI1	673	1	S	1	13	SNIALAHSET(0.016)PT(0.11)S(0.792)S(0.081)NNK	0.792484	2.12e-08	3	NSKSNIALAHSETPTSSNNKEAVSQPSEGKH	0.8	0.44	0.36	0.43	0.54																0.8	0.44	0.36	0.43	0.54
YBL085W	YBL085W	BOI1	735	1	S	1	5	EFKRS(0.987)PS(0.012)ELTQK	0.987228	0.00862994	3	SSTKESFVGSKEFKRSPSELTQKSTKSILPR	0.97	0.62	0.43	0.5	0.69																0.97	0.62	0.43	0.5	0.69
YBL091C	YBL091C	MAP2	2	1	T	1;2;3	1	T(1)DAEIENS(1)PAS(1)DLKELNLENEGVEQQDQAK	1	1.89e-28	3	______________MTDAEIENSPASDLKEL	0.84	0.56	0.35	0.44	0.58																0.84	0.56	0.35	0.44	0.58
YBL091C	YBL091C	MAP2	2	2	T	1;2;3	1	T(1)DAEIENS(1)PAS(1)DLKELNLENEGVEQQDQAK	1	1.89e-28	3	______________MTDAEIENSPASDLKEL											1.06	0.85	1.13	1.48	1.52	1.03	0.92	1.07	0.99	1	1.045	0.885	1.1	1.235	1.26	0.015	0.035	0.03	0.245	0.26	0.0522481	0.242728	0.598734	0.495859
YBL091C	YBL091C	MAP2	2	3	T	1;2;3	1	T(1)DAEIENS(1)PAS(1)DLKELNLENEGVEQQDQAK	1	1.89e-28	3	______________MTDAEIENSPASDLKEL																1.45	1.08	0.96	1.02	0.76	1.45	1.08	0.96	1.02	0.76
YBL091C	YBL091C	MAP2	9	2	S	2;3	8	T(1)DAEIENS(1)PAS(1)DLKELNLENEGVEQQDQAK	1	1.2e-08	3	_______MTDAEIENSPASDLKELNLENEGV											1.06	0.85	1.13	1.48	1.52	1.03	0.92	1.06	0.97	0.98	1.045	0.885	1.095	1.225	1.25	0.015	0.035	0.035	0.255	0.27	0.0522481	0.395863	0.554023	0.527548
YBL091C	YBL091C	MAP2	9	3	S	2;3	8	T(1)DAEIENS(1)PAS(1)DLKELNLENEGVEQQDQAK	1	1.2e-08	3	_______MTDAEIENSPASDLKELNLENEGV																1.45	1.08	0.96	1.02	0.76	1.45	1.08	0.96	1.02	0.76
YBL091C	YBL091C	MAP2	12	2	S	2;3	11	T(1)DAEIENS(1)PAS(1)DLKELNLENEGVEQQDQAK	1	1.38e-06	3	____MTDAEIENSPASDLKELNLENEGVEQQ											1.04	0.89	1.18	1.56	1.66	1.08	1.11	1.08	1.19	1.51	1.06	1	1.13	1.375	1.585	0.02	0.11	0.05	0.185	0.075	0.645226	0.323284	0.232563	0.0267828
YBL091C	YBL091C	MAP2	12	3	S	2;3	11	T(1)DAEIENS(1)PAS(1)DLKELNLENEGVEQQDQAK	1	1.38e-06	3	____MTDAEIENSPASDLKELNLENEGVEQQ																1.45	1.08	0.96	1.02	0.76	1.45	1.08	0.96	1.02	0.76
YBL091C	YBL091C	MAP2	35	1	S	1	20	ELNLENEGVEQQDQAKADES(1)DPVESK	0.999999	5.57e-126	3	ENEGVEQQDQAKADESDPVESKKKKNKKKKK	1.08	0.56	0.52	0.66	0.66																1.08	0.56	0.52	0.66	0.66
YBL091C-A	YBL091C-A	SCS22	136	1	S	1	4	RKPS(0.999)GNHDAES(0.001)AR	0.999183	0.00560887	4	KKIKIFHSVLPKRKPSGNHDAESARAPSAGN	0.95	1.5	1.06	1.04	0.73																0.95	1.5	1.06	1.04	0.73
YBL097W	YBL097W	BRN1	245	2	S	2	10	KEEELIERDS(0.992)LVDDENEPS(0.219)QS(0.247)LIS(0.263)T(0.28)R	0.991589	2.34e-06	3	QGKLQRKEEELIERDSLVDDENEPSQSLIST											0.85	0.99	1.1	1.23	0.81	1.04	0.97	1.18	0.92	0.7	0.945	0.98	1.14	1.075	0.755	0.095	0.00999999	0.04	0.155	0.055	0.749988	0.990621	0.548763	0.225677
YBL097W	YBL097W	BRN1	254	2	S	2	19	KEEELIERDS(0.979)LVDDENEPS(0.849)QS(0.162)LIS(0.005)T(0.005)R	0.849279	2.34e-06	4	ELIERDSLVDDENEPSQSLISTRNDSTVNDS																1.04	0.97	1.18	0.92	0.7	1.04	0.97	1.18	0.92	0.7
YBL097W	YBL097W	BRN1	548	1	S	1	8	STVSANHS(1)NNDIPTIADEHFWADNYER	0.999646	1.24e-27	4	VSSGLFEKSTVSANHSNNDIPTIADEHFWAD	0.77	0.17	0.11	0.28	0.41																0.77	0.17	0.11	0.28	0.41
YBL097W	YBL097W	BRN1	682	1	T	1	11	EQSSNDSET(0.249)HT(0.751)EDESTKELK	0.751069	1.87e-24	4	SRKNREQSSNDSETHTEDESTKELKFSDIIQ	0.82	0.17	0.13	0.25	0.44																0.82	0.17	0.13	0.25	0.44
YBL101C	YBL101C	ECM21	18	1	S	1	7	NSSHS(0.011)LS(0.988)ETDLNQSK	0.987917	2.35e-23	3	FITSRPVAKNSSHSLSETDLNQSKGQPFQPS	0.79	0.58	0.55	1.3	1.89																0.79	0.58	0.55	1.3	1.89
YBL101C	YBL101C	ECM21	33	1	S	1	7	GQPFQPS(0.777)PT(0.223)KK	0.777108	0.000195352	3	SETDLNQSKGQPFQPSPTKKLGSMQQRRRSS	0.82	0.7	0.56	0.48	0.54																0.82	0.7	0.56	0.48	0.54
YBL101C	YBL101C	ECM21	47	2	S	2	3	RRS(0.996)S(0.865)T(0.139)IR	0.996266	7.92e-14	3	PSPTKKLGSMQQRRRSSTIRHALSSLLGGAN	1.15	0.61	0.36	0.45	1.05											1.14	1.52	0.91	1.07	0.71	1.145	1.065	0.635	0.76	0.88	0.005	0.455	0.275	0.31	0.17	0.876631	0.20487	0.340926	0.259593
YBL101C	YBL101C	ECM21	48	2	S	2	4	RRS(0.996)S(0.865)T(0.139)IR	0.865214	7.92e-14	3	SPTKKLGSMQQRRRSSTIRHALSSLLGGANV	1.15	0.61	0.36	0.45	1.05											1.14	1.52	0.91	1.07	0.71	1.145	1.065	0.635	0.76	0.88	0.005	0.455	0.275	0.31	0.17	0.876631	0.20487	0.340926	0.259593
YBL101C	YBL101C	ECM21	49	2	T	2	5	RRS(0.557)S(0.593)T(0.569)IRHALS(0.145)S(0.136)LLGGANVHSPAVLNNTTK	0.569144	7.92e-14	5	PTKKLGSMQQRRRSSTIRHALSSLLGGANVH	1.15	0.61	0.36	0.45	1.05																1.15	0.61	0.36	0.45	1.05
YBL101C	YBL101C	ECM21	135	2	T	2	2	RT(0.782)S(0.809)GRLS(0.409)VDQEPR	0.782223	0.000427815	3	ATTTPRSSTSDTNRRTSGRLSVDQEPRISGG	1.27	0.95	0.76	0.7	0.61						1.29	0.58	0.97	1.1	1.07	1.09	1.59	0.81	0.69	0.67	1.21667	1.04	0.846667	0.83	0.783333	0.0635959	0.295014	0.0633333	0.135031	0.144376	0.589766	0.0458345	0.0606454	0.0554629		+
YBL101C	YBL101C	ECM21	136	2	S	2	3	RT(0.782)S(0.809)GRLS(0.409)VDQEPR	0.809239	0.000427815	3	TTTPRSSTSDTNRRTSGRLSVDQEPRISGGR	1.27	0.95	0.76	0.7	0.61						1.29	0.58	0.97	1.1	1.07	1.09	1.59	0.81	0.69	0.67	1.21667	1.04	0.846667	0.83	0.783333	0.0635959	0.295014	0.0633333	0.135031	0.144376	0.589766	0.0458345	0.0606454	0.0554629		+
YBL101C	YBL101C	ECM21	140	1	S	1;2	6	TSGRLS(1)VDQEPR	0.999984	5.35e-16	3	RSSTSDTNRRTSGRLSVDQEPRISGGRYSQI	1.12	0.76	0.62	0.66	0.83																1.12	0.76	0.62	0.66	0.83
YBL101C	YBL101C	ECM21	140	2	S	1;2	6	TSGRLS(1)VDQEPR	0.999984	5.35e-16	3	RSSTSDTNRRTSGRLSVDQEPRISGGRYSQI																0.93	1.43	0.8	0.8	0.59	0.93	1.43	0.8	0.8	0.59
YBL101C	YBL101C	ECM21	775	2	S	2	3	RPS(1)VIGFLS(0.033)GHKGS(0.967)K	1	5.58e-11	4	NPEHAVANGPSHRRPSVIGFLSGHKGSKSHE	0.3	1.46	0.76	0.97	0.73																0.3	1.46	0.76	0.97	0.73
YBL101C	YBL101C	ECM21	786	2	S	2	14	RPS(1)VIGFLS(0.033)GHKGS(0.967)K	0.96668	5.58e-11	4	HRRPSVIGFLSGHKGSKSHEENEKPVYDPKF	0.3	1.46	0.76	0.97	0.73																0.3	1.46	0.76	0.97	0.73
YBL101C	YBL101C	ECM21	960	1	S	1	3	T(0.043)T(0.008)S(0.949)VSGPSGYSDDAGVPNVNR	0.949376	1.78e-104	2	PDLLSIQQLNLSRTTSVSGPSGYSDDAGVPN	0.94	0.7	0.7	0.93	0.97																0.94	0.7	0.7	0.93	0.97
YBL101C	YBL101C	ECM21	1012	1	S	1	3	AT(0.094)S(0.906)VNDR	0.905769	2.46e-06	2	VSGNSGQGVARARATSVNDRSRFNNLDKLLS	0.79	0.82	0.45	0.45	0.64																0.79	0.82	0.45	0.45	0.64
YBL101C	YBL101C	ECM21	1028	2	T	2	4	LLS(0.08)T(0.923)PS(0.997)PVNR	0.923076	5.5e-05	2	VNDRSRFNNLDKLLSTPSPVNRSHNSSPTNG											0.96	0.96	0.83	0.83	0.8	0.96	0.91	0.73	0.72	0.44	0.96	0.935	0.78	0.775	0.62	0	0.025	0.05	0.055	0.18	0.42265	0.0692423	0.0786335	0.995029
YBL101C	YBL101C	ECM21	1030	1	S	1;2	6	LLS(0.08)T(0.923)PS(0.997)PVNR	0.997335	5.5e-05	2	DRSRFNNLDKLLSTPSPVNRSHNSSPTNGLS	1.13	0.9	0.64	0.54	0.84																1.13	0.9	0.64	0.54	0.84
YBL101C	YBL101C	ECM21	1030	2	S	1;2	6	LLS(0.08)T(0.923)PS(0.997)PVNR	0.997335	5.5e-05	2	DRSRFNNLDKLLSTPSPVNRSHNSSPTNGLS											0.96	0.96	0.83	0.83	0.8	0.96	0.91	0.73	0.72	0.44	0.96	0.935	0.78	0.775	0.62	0	0.025	0.05	0.055	0.18	0.42265	0.0692423	0.0786335	0.995029
YBL103C	YBL103C	RTG3	85	2	S	2	1	S(0.519)NS(0.519)QT(0.519)PT(0.104)AS(0.104)T(0.104)IY(0.111)EEAES(0.015)QS(0.002)S(0.001)Y(0.001)LDDMFR	0.519013	0.00112026	3	HNSNDNNNLMGSQARSNSQTPTASTIYEEAE											0.68	1.04	0.9	1.42	0.86						0.68	1.04	0.9	1.42	0.86
YBL103C	YBL103C	RTG3	87	2	S	2	3	S(0.431)NS(0.572)QT(0.818)PT(0.141)AS(0.006)T(0.007)IY(0.025)EEAESQSSYLDDMFR	0.571545	1.88e-15	3	SNDNNNLMGSQARSNSQTPTASTIYEEAESQ											0.68	1.04	0.9	1.42	0.86	1.1	0.86	0.88	1.05	0.83	0.89	0.95	0.89	1.235	0.845	0.21	0.09	0.00999999	0.185	0.015	0.874259	1	0.342968	0.850559
YBL103C	YBL103C	RTG3	89	2	T	2	5	S(0.431)NS(0.572)QT(0.818)PT(0.141)AS(0.006)T(0.007)IY(0.025)EEAESQSSYLDDMFR	0.818375	1.88e-15	3	DNNNLMGSQARSNSQTPTASTIYEEAESQSS											0.68	1.04	0.9	1.42	0.86	1.1	0.86	0.88	1.05	0.83	0.89	0.95	0.89	1.235	0.845	0.21	0.09	0.00999999	0.185	0.015	0.874259	1	0.342968	0.850559
YBL103C	YBL103C	RTG3	123	2	S	2	12	T(0.001)S(0.001)QGGRPVT(0.011)QNS(0.981)IS(0.216)S(0.79)IGQGPLR	0.981239	2.27e-06	4	DMFRTSQGGRPVTQNSISSIGQGPLRSSYSM	0.92	0.48	0.38	0.49	0.61						0.87	0.99	1.12	1.05	1	0.81	1.16	1.24	0.71	0.83	0.866667	0.876667	0.913333	0.75	0.813333	0.031798	0.204315	0.268907	0.162891	0.112891	0.963746	0.875378	0.52084	0.672885
YBL103C	YBL103C	RTG3	125	2	S	2	14	TSQGGRPVT(0.006)QNS(0.966)IS(0.537)S(0.49)IGQGPLR	0.536584	0.000130423	4	FRTSQGGRPVTQNSISSIGQGPLRSSYSMAY											0.87	0.99	1.12	1.05	1						0.87	0.99	1.12	1.05	1
YBL103C	YBL103C	RTG3	126	2	S	2	15	T(0.001)S(0.001)QGGRPVT(0.011)QNS(0.981)IS(0.216)S(0.79)IGQGPLR	0.790043	2.27e-06	4	RTSQGGRPVTQNSISSIGQGPLRSSYSMAYD	0.92	0.48	0.38	0.49	0.61											0.81	1.16	1.24	0.71	0.83	0.865	0.82	0.81	0.6	0.72	0.055	0.34	0.43	0.11	0.11	0.908005	0.906458	0.639796	0.359653
YBL103C	YBL103C	RTG3	135	2	S	2	2	S(0.452)S(0.521)Y(0.002)S(0.025)MAY(0.006)DS(0.994)PVDR	0.520922	0.000304449	3	TQNSISSIGQGPLRSSYSMAYDSPVDRAMNT																1.09	0.78	0.8	0.91	0.93	1.09	0.78	0.8	0.91	0.93
YBL103C	YBL103C	RTG3	142	1	S	1;2	9	SSYSMAYDS(1)PVDR	1	1.22e-23	2	IGQGPLRSSYSMAYDSPVDRAMNTPLQQQEG	1.01	0.51	0.45	0.56	0.75																1.01	0.51	0.45	0.56	0.75
YBL103C	YBL103C	RTG3	142	2	S	1;2	9	SSYSMAYDS(1)PVDR	1	1.22e-23	2	IGQGPLRSSYSMAYDSPVDRAMNTPLQQQEG																1.09	0.78	0.8	0.91	0.93	1.09	0.78	0.8	0.91	0.93
YBL103C	YBL103C	RTG3	227	2	S	2	1	S(0.999)PS(0.006)S(0.19)S(0.805)FR	0.999445	0.00110581	2	LGPASVSSTYSPKVRSPSSSFRAGSFLSSSF											0.88	0.8	0.81	0.72	0.6	1.1	1.01	0.79	0.61	0.51	0.99	0.905	0.8	0.665	0.555	0.11	0.105	0.00999999	0.055	0.045	0.632427	0.227541	0.834768	0.0672085
YBL103C	YBL103C	RTG3	231	2	S	2	5	S(0.994)PS(0.029)S(0.089)S(0.888)FR	0.888227	0.00110581	2	SVSSTYSPKVRSPSSSFRAGSFLSSSFRHGS											0.88	0.8	0.81	0.72	0.6	1.1	1.01	0.79	0.61	0.51	0.99	0.905	0.8	0.665	0.555	0.11	0.105	0.00999999	0.055	0.045	0.632427	0.227541	0.834768	0.0672085
YBL103C	YBL103C	RTG3	236	2	S	2	3	AGS(0.667)FLS(0.245)S(0.106)S(0.982)FR	0.666891	2.34e-05	2	YSPKVRSPSSSFRAGSFLSSSFRHGSINTPR											0.92	0.97	0.8	0.83	0.68						0.92	0.97	0.8	0.83	0.68
YBL103C	YBL103C	RTG3	240	2	S	2	7	AGS(0.232)FLS(0.073)S(0.744)S(0.951)FR	0.744028	7.59e-06	2	VRSPSSSFRAGSFLSSSFRHGSINTPRTRHT						1.19	0.96	1.04	0.8	0.65						0.95	1.07	0.84	0.62	0.69	1.07	1.015	0.94	0.71	0.67	0.12	0.055	0.1	0.09	0.02	0.773908	0.492826	0.384502	0.083696
YBL103C	YBL103C	RTG3	241	2	S	2	8	AGS(0.667)FLS(0.245)S(0.106)S(0.982)FR	0.98204	7.59e-06	2	RSPSSSFRAGSFLSSSFRHGSINTPRTRHTS						1.19	0.96	1.04	0.8	0.65	0.92	0.97	0.8	0.83	0.68	0.95	1.07	0.84	0.62	0.69	1.02	1	0.893333	0.75	0.673333	0.0854401	0.0351189	0.0742368	0.0655744	0.0120185	0.839867	0.32576	0.0662772	0.0589247
YBL103C	YBL103C	RTG3	246	2	S	2	3	HGS(1)INT(1)PR	1	0.000604388	2	SFRAGSFLSSSFRHGSINTPRTRHTSISSNM	0.97	0.76	0.72	0.64	0.7						0.77	0.98	1.04	0.84	1.01	0.86	0.98	1.28	0.72	1.03	0.866667	0.906667	1.01333	0.733333	0.913333	0.0578312	0.0733333	0.162207	0.0581186	0.106823	0.690489	0.442376	0.792279	0.720398
YBL103C	YBL103C	RTG3	249	2	T	2	6	HGS(1)INT(1)PR	1	0.000604388	2	AGSFLSSSFRHGSINTPRTRHTSISSNMTEN	0.97	0.76	0.72	0.64	0.7						0.77	0.98	1.04	0.84	1.01	0.86	0.98	1.28	0.72	1.03	0.866667	0.906667	1.01333	0.733333	0.913333	0.0578312	0.0733333	0.162207	0.0581186	0.106823	0.690489	0.442376	0.792279	0.720398
YBL103C	YBL103C	RTG3	376	1	S	1	7	S(0.001)S(0.001)VAALS(0.997)PFT(0.001)NNHHASSGQNNSENSEER	0.996994	7.56e-60	4	KIKELEEKKSSVAALSPFTNNHHASSGQNNS	1.02	0.33	0.49	0.51	0.71																1.02	0.33	0.49	0.51	0.71
YBL105C	YBL105C	PKC1	577	1	S	1	20	TVPSAQLGSSIGT(0.001)ANGS(0.063)DLS(0.903)PS(0.034)KLAER	0.902595	4.9e-20	4	AQLGSSIGTANGSDLSPSKLAERANAPLPPQ	0.95	0.6	0.41	0.49	0.5																0.95	0.6	0.41	0.49	0.5
YBL105C	YBL105C	PKC1	599	2	T	2	5	KHDKT(1)PS(1)PQKVGR	1	7.8e-05	4	RANAPLPPQPRKHDKTPSPQKVGRDSPTKQH	0.92	0.85	0.97	0.95	0.56	1.02	0.85	1.3	0.88	0.46	0.81	0.86	1.23	1.41	0.67	1.11	1.22	1.37	0.87	0.38	0.965	0.945	1.2175	1.0275	0.5175	0.0646142	0.091697	0.0873093	0.128736	0.0627661	0.864362	0.0590797	0.679527	0.00253253
YBL105C	YBL105C	PKC1	601	2	S	2	7	KHDKT(1)PS(1)PQKVGR	1	7.8e-05	4	NAPLPPQPRKHDKTPSPQKVGRDSPTKQHDP	0.92	0.85	0.97	0.95	0.56	1.02	0.85	1.3	0.88	0.46	0.81	0.86	1.23	1.41	0.67	1.11	1.22	1.37	0.87	0.38	0.965	0.945	1.2175	1.0275	0.5175	0.0646142	0.091697	0.0873093	0.128736	0.0627661	0.864362	0.0590797	0.679527	0.00253253
YBL105C	YBL105C	PKC1	623	2	S	2	3	RIS(1)LQT(1)HGR	1	0.00400885	3	DSPTKQHDPIIDKRISLQTHGREKLNKFIDE											0.9	0.93	0.65	0.7	0.62	0.96	1.12	0.75	0.7	0.46	0.93	1.025	0.7	0.7	0.54	0.03	0.095	0.05	0	0.08	0.440934	0.0586727	0.0659057	0.0447945			+
YBL105C	YBL105C	PKC1	626	2	T	2	6	RIS(1)LQT(1)HGR	1	0.00400885	3	TKQHDPIIDKRISLQTHGREKLNKFIDENEA											0.9	0.93	0.65	0.7	0.62	0.96	1.12	0.75	0.7	0.46	0.93	1.025	0.7	0.7	0.54	0.03	0.095	0.05	0	0.08	0.440934	0.0586727	0.0659057	0.0447945			+
YBL105C	YBL105C	PKC1	750	2	S	2	8	EADLT(0.044)IDS(0.967)T(0.968)HT(0.02)NPFR	0.967168	3.47e-06	3	WENKNDFREADLTIDSTHTNPFRDMNSETFQ											0.95	0.95	1.08	1.39	0.92	1.12	1.19	0.93	0.89	0.6	1.035	1.07	1.005	1.14	0.76	0.085	0.12	0.075	0.25	0.16	0.834037	0.860584	0.729394	0.268356
YBL105C	YBL105C	PKC1	751	2	T	2	9	EADLT(0.044)IDS(0.967)T(0.968)HT(0.02)NPFR	0.968395	3.47e-06	3	ENKNDFREADLTIDSTHTNPFRDMNSETFQI											0.95	0.95	1.08	1.39	0.92	1.12	1.19	0.93	0.89	0.6	1.035	1.07	1.005	1.14	0.76	0.085	0.12	0.075	0.25	0.16	0.834037	0.860584	0.729394	0.268356
YBL105C	YBL105C	PKC1	781	3	S	3	8	EVLQET(0.103)VS(0.818)LAPT(0.562)S(0.562)T(0.539)HAS(0.416)R	0.818398	0.00312147	3	IEQDHASKEVLQETVSLAPTSTHASRTTDQQ																0.98	1.3	1.13	1.47	0.58	0.98	1.3	1.13	1.47	0.58
YBL105C	YBL105C	PKC1	785	3	T	3	12	EVLQET(0.103)VS(0.818)LAPT(0.562)S(0.562)T(0.539)HAS(0.416)R	0.562326	0.00312147	3	HASKEVLQETVSLAPTSTHASRTTDQQSPQK																0.98	1.3	1.13	1.47	0.58	0.98	1.3	1.13	1.47	0.58
YBL105C	YBL105C	PKC1	786	3	S	3	13	EVLQET(0.103)VS(0.818)LAPT(0.562)S(0.562)T(0.539)HAS(0.416)R	0.562326	0.00312147	3	ASKEVLQETVSLAPTSTHASRTTDQQSPQKS																0.98	1.3	1.13	1.47	0.58	0.98	1.3	1.13	1.47	0.58
YBL105C	YBL105C	PKC1	797	1	S	1	6	TTDQQS(1)PQK	1	5.25e-33	2	LAPTSTHASRTTDQQSPQKSQTSTSAKHKKR	0.92	0.86	0.86	1.1	0.46																0.92	0.86	0.86	1.1	0.46
YBR001C	YBR001C	NTH2	112	1	S	1	4	RRGS(0.619)EDDS(0.381)FLSSQGNR	0.619009	8.16e-11	3	DFKNGMKDYTLKRRGSEDDSFLSSQGNRRFY	0.68	0.71	0.71	0.54	0.62																0.68	0.71	0.71	0.54	0.62
YBR007C	YBR007C	DSF2	337	1	S	1	4	RS(0.056)NS(0.926)S(0.016)T(0.002)STITK	0.926112	1.84e-06	3	KSDTTPIKPSPKRSNSSTSTITKTNTMTNDI	1.01	0.56	0.38	0.47	0.57																1.01	0.56	0.38	0.47	0.57
YBR011C	YBR011C	IPP1	266	1	S	1	10	AASDAIPPAS(1)PKADAPIDK	0.999922	5.99e-08	3	TPTYSKAASDAIPPASPKADAPIDKSIDKWF	0.99	0.91	0.81	0.73	0.71	0.96	0.78	0.89	0.88	0.75	0.84	0.71	1.07	1.13	1.15	0.78	0.9	0.92	0.75	0.75	0.8925	0.825	0.9225	0.8725	0.84	0.0495606	0.0483908	0.0543714	0.0920484	0.103763	0.367448	0.697589	0.854593	0.664051
YBR016W	YBR016W	YBR016W	2	1	S	1	1	S(0.965)ANDY(0.031)Y(0.004)GGTAGEK	0.964542	9.59e-07	2	______________MSANDYYGGTAGEKSQY	1.13	0.7	0.56	0.54	0.96																1.13	0.7	0.56	0.54	0.96
YBR016W	YBR016W	YBR016W	21	1	S	1	7	S(0.002)QYS(0.036)RPS(0.944)NPPPS(0.008)S(0.01)AHQNK	0.943762	0.000200119	3	YYGGTAGEKSQYSRPSNPPPSSAHQNKTQER	1.03	1.33	1.09	0.91	0.68																1.03	1.33	1.09	0.91	0.68
YBR018C	YBR018C	GAL7	27	1	S	1	12	YNPLTDS(0.002)WILVS(0.998)PHR	0.998143	1.72e-06	3	SHRRYNPLTDSWILVSPHRAKRPWLGQQEAA	0.91	0.75	0.7	0.61	1.24																0.91	0.75	0.7	0.61	1.24
YBR020W	YBR020W	GAL1	6	1	S	1	5	T(0.099)KS(0.324)HS(0.577)EEVIVPEFNSSAK	0.577306	2.64e-17	3	__________MTKSHSEEVIVPEFNSSAKEL	0.87	0.56	0.25	0.46	1.18																0.87	0.56	0.25	0.46	1.18
YBR020W	YBR020W	GAL1	16	1	S	1	15	T(0.025)KS(0.092)HS(0.256)EEVIVPEFNS(0.526)S(0.102)AK	0.525672	0.000202969	3	MTKSHSEEVIVPEFNSSAKELPRPLAEKCPS	0.75	0.4	0.2	0.24	0.75																0.75	0.4	0.2	0.24	0.75
YBR023C	YBR023C	CHS3	26	2	S	2	1	S(0.762)RHS(0.238)VGS(1)GAPHR	0.762299	0.000293568	2	DYYLNLNQDEESLLRSRHSVGSGAPHRQGSL	0.87	0.99	0.49	0.16	0.4																0.87	0.99	0.49	0.16	0.4
YBR023C	YBR023C	CHS3	29	2	S	2	2	HS(1)VGS(1)GAPHR	1	0.000459599	3	LNLNQDEESLLRSRHSVGSGAPHRQGSLVRP											1.01	0.64	0.45	0.42	0.77	0.84	0.67	0.61	0.89	0	0.925	0.655	0.53	0.655	0.385	0.085	0.015	0.08	0.235	0.385	0.0887947	0.0773398	0.392934	0.304308
YBR023C	YBR023C	CHS3	32	2	S	2	5	HS(1)VGS(1)GAPHR	1	0.000293568	3	NQDEESLLRSRHSVGSGAPHRQGSLVRPERS	0.87	0.99	0.49	0.16	0.4						1.01	0.64	0.45	0.42	0.77	0.84	0.67	0.61	0.89	0	0.906667	0.766667	0.516667	0.49	0.39	0.0523874	0.112002	0.048074	0.21362	0.222336	0.320805	0.00538073	0.308695	0.0865038		+
YBR023C	YBR023C	CHS3	1162	1	S	1	6	KEES(0.008)DS(0.992)FVA	0.992367	0.000497535	2	EFEREDILNRKEESDSFVA____________	0.77	0.65	0.44	0.36	0.62																0.77	0.65	0.44	0.36	0.62
YBR028C	YBR028C	YPK3	72	2	S	2	3	RRS(0.998)S(0.983)AY(0.012)S(0.007)K	0.998013	0.00336654	3	IPLNGMSPAHRMRRRSSAYSKFPILTPPNTR						1.01	0.97	0.68	0.46	0.25											1.01	0.97	0.68	0.46	0.25
YBR028C	YBR028C	YPK3	73	2	S	2	4	RRS(0.998)S(0.983)AY(0.012)S(0.007)K	0.982682	0.00336654	3	PLNGMSPAHRMRRRSSAYSKFPILTPPNTRR						1.01	0.97	0.68	0.46	0.25											1.01	0.97	0.68	0.46	0.25
YBR028C	YBR028C	YPK3	105	2	S	2	7	T(0.001)NT(0.002)NRLS(0.995)IT(0.809)PQDIIS(0.15)S(0.044)NIGENELSR	0.994553	2.36e-06	3	SITGSDAMRTNTNRLSITPQDIISSNIGENE						0.8	1.04	0.83	0.67	0.44	0.97	1.3	0.74	0.98	0.55						0.885	1.17	0.785	0.825	0.495	0.085	0.13	0.045	0.155	0.055	0.207953	0.40765	0.766627	0.0626249
YBR028C	YBR028C	YPK3	107	2	T	2	9	TNT(0.001)NRLS(0.936)IT(0.946)PQDIIS(0.086)S(0.03)NIGENELSR	0.945863	2.36e-06	3	TGSDAMRTNTNRLSITPQDIISSNIGENELS						0.8	1.04	0.83	0.67	0.44	0.97	1.3	0.74	0.98	0.55						0.885	1.17	0.785	0.825	0.495	0.085	0.13	0.045	0.155	0.055	0.207953	0.40765	0.766627	0.0626249
YBR029C	YBR029C	CDS1	40	2	S	2	10	LQEELHKDAS(0.804)ES(0.389)VT(0.802)PVT(0.005)K	0.80363	0.000501297	4	SKAIDKLQEELHKDASESVTPVTKESTAATK						1.21	0.97	0.81	0.99	1.98											1.21	0.97	0.81	0.99	1.98
YBR029C	YBR029C	CDS1	44	2	T	2	14	LQEELHKDAS(0.804)ES(0.389)VT(0.802)PVT(0.005)K	0.801741	0.000501297	4	DKLQEELHKDASESVTPVTKESTAATKESRK						1.21	0.97	0.81	0.99	1.98											1.21	0.97	0.81	0.99	1.98
YBR031W	YBR031W;YDR012W	RPL4A	293	1	S	1	5	IINS(0.159)S(0.841)EIQSAIRPAGQATQKR	0.840619	1.91e-12	4	SHIISTSDVTRIINSSEIQSAIRPAGQATQK	1.23	0.92	0.72	0.65	1.19																1.23	0.92	0.72	0.65	1.19
YBR038W	YBR038W	CHS2	60	1	S	1	25	WANPSEESLEDSYDQSNVFQGLPAS(0.872)PS(0.128)R	0.87154	1.26e-20	3	EDSYDQSNVFQGLPASPSRAALRYSPDRRHR	0.87	0.44	0.44	0.89	1.92																0.87	0.44	0.44	0.89	1.92
YBR038W	YBR038W	CHS2	82	2	S	2	7	TQFYRDS(1)AHNS(1)PVAPNR	0.999578	3.15e-11	4	RYSPDRRHRTQFYRDSAHNSPVAPNRYAANL	1	0.69	1.07	1.96	1.12	1.22	1.09	0.77	0.65	0.25	0.88	1.05	0.84	0.8	0.59	1.07	1.37	1.01	0.62	0.46	1.0425	1.05	0.9225	1.0075	0.605	0.07099	0.139523	0.0704007	0.319932	0.185405	0.963343	0.275277	0.984285	0.0697472
YBR038W	YBR038W	CHS2	86	2	S	2	11	TQFYRDS(1)AHNS(1)PVAPNR	0.999989	3.15e-11	4	DRRHRTQFYRDSAHNSPVAPNRYAANLQESP	1	0.69	1.07	1.96	1.12	1.22	1.09	0.77	0.65	0.25	0.88	1.05	0.84	0.8	0.59	1.07	1.37	1.01	0.62	0.46	1.0425	1.05	0.9225	1.0075	0.605	0.07099	0.139523	0.0704007	0.319932	0.185405	0.963343	0.275277	0.984285	0.0697472
YBR038W	YBR038W	CHS2	133	1	S	1	13	DNADLPVDPYHLS(1)PQQQPSNNLFGSGR	0.999966	5.32e-20	3	YPRDNADLPVDPYHLSPQQQPSNNLFGSGRL	0.84	0.7	0.56	1.09	0.94																0.84	0.7	0.56	1.09	0.94
YBR049C	YBR049C	REB1	364	1	S	1	10	S(0.006)PS(0.006)HDNEAGS(0.987)VDNS(0.001)EISQLLQSAATK	0.987187	6.09e-20	3	QPHQQKSPSHDNEAGSVDNSEISQLLQSAAT	1	0.78	0.63	0.73	1.03																1	0.78	0.63	0.73	1.03
YBR054W	YBR054W	YRO2	290	2	S	2	4	KMPS(1)PAS(1)FK	1	0.00116247	3	EPAEHVGPVAEKKMPSPASFKSSDSDSSIKE						0.95	0.89	1.11	0.95	1.45											0.95	0.89	1.11	0.95	1.45
YBR054W	YBR054W	YRO2	293	2	S	2	7	KMPS(1)PAS(1)FK	1	0.00116247	3	EHVGPVAEKKMPSPASFKSSDSDSSIKEKLK						0.95	0.89	1.11	0.95	1.45											0.95	0.89	1.11	0.95	1.45
YBR054W	YBR054W	YRO2	297	2	S	2;3	11	KMPS(0.001)PAS(0.006)FKS(0.162)S(0.828)DS(0.013)DS(0.2)S(0.79)IKEK	0.8281	8.95e-08	5	PVAEKKMPSPASFKSSDSDSSIKEKLKLKKK	0.96	0.77	0.79	0.4	2.58																0.96	0.77	0.79	0.4	2.58
YBR054W	YBR054W	YRO2	297	3	S	2;3	11	KMPS(0.001)PAS(0.006)FKS(0.162)S(0.828)DS(0.013)DS(0.2)S(0.79)IKEK	0.8281	8.95e-08	5	PVAEKKMPSPASFKSSDSDSSIKEKLKLKKK	0.92	0.67	0.6	0.57	2.06																0.92	0.67	0.6	0.57	2.06
YBR054W	YBR054W	YRO2	299	2	S	2;3	13	KMPSPAS(0.003)FKS(0.22)S(0.824)DS(0.951)DS(0.234)S(0.769)IKEK	0.950547	8.95e-08	5	AEKKMPSPASFKSSDSDSSIKEKLKLKKKHK	0.91	1.24	0.89	1.36	1.81																0.91	1.24	0.89	1.36	1.81
YBR054W	YBR054W	YRO2	299	3	S	2;3	13	KMPSPAS(0.003)FKS(0.22)S(0.824)DS(0.951)DS(0.234)S(0.769)IKEK	0.950547	8.95e-08	5	AEKKMPSPASFKSSDSDSSIKEKLKLKKKHK	0.84	0.75	0.62	0.44	1.53						0.57	0.95	2.92	2.58	13.46						0.705	0.85	1.77	1.51	7.495	0.135	0.1	1.15	1.07	5.965	0.479061	0.45479	0.533227	0.373076
YBR054W	YBR054W	YRO2	301	1	S	1;2;3	6	SSDS(0.003)DS(0.967)S(0.03)IKEK	0.966523	1.69e-11	3	KKMPSPASFKSSDSDSSIKEKLKLKKKHKKD	0.98	0.72	0.52	0.59	1.5																0.98	0.72	0.52	0.59	1.5
YBR054W	YBR054W	YRO2	301	2	S	1;2;3	6	SSDS(0.003)DS(0.967)S(0.03)IKEK	0.966523	1.69e-11	3	KKMPSPASFKSSDSDSSIKEKLKLKKKHKKD	1	0.6	0.73	0.4	2.27																1	0.6	0.73	0.4	2.27
YBR054W	YBR054W	YRO2	301	3	S	1;2;3	6	SSDS(0.003)DS(0.967)S(0.03)IKEK	0.966523	1.69e-11	3	KKMPSPASFKSSDSDSSIKEKLKLKKKHKKD											0.57	0.95	2.92	2.58	13.46						0.57	0.95	2.92	2.58	13.46
YBR054W	YBR054W	YRO2	302	1	S	1;2;3	7	S(0.129)S(0.155)DS(0.804)DS(0.926)S(0.987)IKEK	0.986816	2.69e-11	3	KMPSPASFKSSDSDSSIKEKLKLKKKHKKDK	1.09	0.86	0.83	1.32	1.94																1.09	0.86	0.83	1.32	1.94
YBR054W	YBR054W	YRO2	302	2	S	1;2;3	7	S(0.129)S(0.155)DS(0.804)DS(0.926)S(0.987)IKEK	0.986816	2.69e-11	3	KMPSPASFKSSDSDSSIKEKLKLKKKHKKDK	0.93	0.8	0.64	0.58	1.42																0.93	0.8	0.64	0.58	1.42
YBR054W	YBR054W	YRO2	302	3	S	1;2;3	7	S(0.129)S(0.155)DS(0.804)DS(0.926)S(0.987)IKEK	0.986816	2.69e-11	3	KMPSPASFKSSDSDSSIKEKLKLKKKHKKDK	0.84	0.75	0.62	0.44	1.53						0.57	0.95	2.92	2.58	13.46						0.705	0.85	1.77	1.51	7.495	0.135	0.1	1.15	1.07	5.965	0.479061	0.45479	0.533227	0.373076
YBR054W	YBR054W	YRO2	341	1	T	1;2	11	KAQEEEEDVAT(1)DS(1)E	1	8.56e-43	3	AKKAKKAQEEEEDVATDSE____________	1.1	0.67	1.11	1.11	1.01																1.1	0.67	1.11	1.11	1.01
YBR054W	YBR054W	YRO2	341	2	T	1;2	11	KAQEEEEDVAT(1)DS(1)E	1	8.56e-43	3	AKKAKKAQEEEEDVATDSE____________	1.06	0.49	0.72	0.68	1.56						1.57	1.1	1.81	2.67	2.99	0.94	1.23	1.43	1.59	1.35	1.19	0.94	1.32	1.64667	1.96667	0.193132	0.228108	0.319427	0.575162	0.515245	0.449967	0.745945	0.493549	0.230947
YBR054W	YBR054W	YRO2	343	1	S	1;2	13	KAQEEEEDVAT(1)DS(1)E	1	1.82e-23	3	KAKKAQEEEEDVATDSE______________	1.27	0.48	0.5	0.38	0.55																1.27	0.48	0.5	0.38	0.55
YBR054W	YBR054W	YRO2	343	2	S	1;2	13	KAQEEEEDVAT(1)DS(1)E	1	1.82e-23	3	KAKKAQEEEEDVATDSE______________	1.06	0.49	0.72	0.68	1.56						1.57	1.1	1.81	2.67	2.99	0.94	1.23	1.43	1.59	1.35	1.19	0.94	1.32	1.64667	1.96667	0.193132	0.228108	0.319427	0.575162	0.515245	0.449967	0.745945	0.493549	0.230947
YBR059C	YBR059C	AKL1	420	1	S	1	16	IPSQNVGQELEEEKES(0.5)QS(0.5)DQRK	0.5	4.12e-25	4	IPSQNVGQELEEEKESQSDQRKSTLSEDKSS	1.15	0.76	0.63	0.43	0.58																1.15	0.76	0.63	0.43	0.58
YBR059C	YBR059C	AKL1	422	1	S	1	18	IPSQNVGQELEEEKES(0.5)QS(0.5)DQRK	0.5	4.12e-25	4	SQNVGQELEEEKESQSDQRKSTLSEDKSSRT	1.15	0.76	0.63	0.43	0.58																1.15	0.76	0.63	0.43	0.58
YBR059C	YBR059C	AKL1	496	2	S	2	3	QS(0.118)S(0.818)DPT(0.064)ISEQS(1)PR	0.818162	3.06e-07	3	SELDTYLDKELVKQSSDPTISEQSPRLNTQS											0.87	1.08	1.01	0.76	0.9	1.07	0.92	1.16	1.04	0.94	0.97	1	1.085	0.9	0.92	0.1	0.08	0.075	0.14	0.02	0.83658	0.454695	0.723564	0.672439
YBR059C	YBR059C	AKL1	504	1	S	1;2	11	QSSDPTISEQS(1)PR	1	1.84e-43	2	KELVKQSSDPTISEQSPRLNTQSLPQRQKST	1.11	0.75	0.56	0.52	0.71																1.11	0.75	0.56	0.52	0.71
YBR059C	YBR059C	AKL1	504	2	S	1;2	11	QSSDPTISEQS(1)PR	1	1.84e-43	2	KELVKQSSDPTISEQSPRLNTQSLPQRQKST											0.87	1.08	1.01	0.76	0.9	1.07	0.92	1.16	1.04	0.94	0.97	1	1.085	0.9	0.92	0.1	0.08	0.075	0.14	0.02	0.83658	0.454695	0.723564	0.672439
YBR059C	YBR059C	AKL1	518	1	S	1	1	S(0.974)T(0.022)S(0.003)SYSSGGR	0.973976	7.9e-07	2	QSPRLNTQSLPQRQKSTSSYSSGGRSMKSTS	0.9	0.91	0.75	0.49	0.68																0.9	0.91	0.75	0.49	0.68
YBR059C	YBR059C	AKL1	519	2	T	2	4	QKS(0.091)T(0.61)S(0.612)S(0.608)Y(0.049)S(0.028)S(0.002)GGR	0.610166	0.00703006	2	SPRLNTQSLPQRQKSTSSYSSGGRSMKSTSY	1.28	0.59	0.3	0.3	0.44																1.28	0.59	0.3	0.3	0.44
YBR059C	YBR059C	AKL1	520	2	S	2	5	QKS(0.091)T(0.61)S(0.612)S(0.608)Y(0.049)S(0.028)S(0.002)GGR	0.611723	0.00703006	2	PRLNTQSLPQRQKSTSSYSSGGRSMKSTSYG	1.28	0.59	0.3	0.3	0.44																1.28	0.59	0.3	0.3	0.44
YBR059C	YBR059C	AKL1	521	2	S	2	6	QKS(0.091)T(0.61)S(0.612)S(0.608)Y(0.049)S(0.028)S(0.002)GGR	0.607931	0.00703006	2	RLNTQSLPQRQKSTSSYSSGGRSMKSTSYGA	1.28	0.59	0.3	0.3	0.44																1.28	0.59	0.3	0.3	0.44
YBR059C	YBR059C	AKL1	541	1	S	1	11	STSYGAAT(0.002)IGS(0.998)DEALANEK	0.998312	4.9e-34	3	GRSMKSTSYGAATIGSDEALANEKTAGINKM	1.2	0.61	0.48	0.6	0.91																1.2	0.61	0.48	0.6	0.91
YBR059C	YBR059C	AKL1	561	1	S	1	4	QHKS(1)NNPFPK	1	0.000337239	4	ANEKTAGINKMKQHKSNNPFPKMNVAYHSTN	0.9	0.95	0.58	0.66	0.72																0.9	0.95	0.58	0.66	0.72
YBR059C	YBR059C	AKL1	575	1	T	1	8	MNVAYHS(0.112)T(0.888)NELSNDASNFFLEEQQQGQR	0.887758	7.54e-74	4	KSNNPFPKMNVAYHSTNELSNDASNFFLEEQ	1.16	0.7	0.5	0.44	0.63																1.16	0.7	0.5	0.44	0.63
YBR059C	YBR059C	AKL1	603	1	T	1	8	YQQAQNQT(0.997)GT(0.003)QGNTFPDESQYQSR	0.99672	1.1e-19	3	EEQQQGQRYQQAQNQTGTQGNTFPDESQYQS	1	0.59	0.62	0.49	0.66																1	0.59	0.62	0.49	0.66
YBR059C	YBR059C	AKL1	960	1	S	1;2	2	QS(1)LDLNFQEVNLS(0.848)S(0.149)PT(0.002)LTQEHR	1	7.11e-16	3	KSKDFSSVSTRQPRQSLDLNFQEVNLSSPTL	1.13	0.54	0.38	0.39	0.62																1.13	0.54	0.38	0.39	0.62
YBR059C	YBR059C	AKL1	960	2	S	1;2	2	QS(1)LDLNFQEVNLS(0.848)S(0.149)PT(0.002)LTQEHR	1	7.11e-16	3	KSKDFSSVSTRQPRQSLDLNFQEVNLSSPTL						1.11	1.11	1.35	0.99	1.24	0.77	1.06	1.09	0.82	0.96						0.94	1.085	1.22	0.905	1.1	0.17	0.025	0.13	0.085	0.14	0.487588	0.3209	0.870879	0.543044
YBR059C	YBR059C	AKL1	971	2	S	2	13	QS(1)LDLNFQEVNLS(0.854)S(0.138)PT(0.007)LTQEHR	0.854475	7.11e-16	3	QPRQSLDLNFQEVNLSSPTLTQEHRNKNDSP						1.11	1.11	1.35	0.99	1.24	0.77	1.06	1.09	0.82	0.96						0.94	1.085	1.22	0.905	1.1	0.17	0.025	0.13	0.085	0.14	0.487588	0.3209	0.870879	0.543044
YBR059C	YBR059C	AKL1	1011	1	S	1	3	RHS(0.984)T(0.016)GHELSTR	0.983813	7.29e-20	2	VSPHASTAITENKRHSTGHELSTRSNGKHET	1.15	0.91	0.72	0.67	0.88																1.15	0.91	0.72	0.67	0.88
YBR059C	YBR059C	AKL1	1048	2	S	2	4	DKDS(0.982)NS(0.065)S(0.881)IT(0.036)IS(0.009)T(0.022)S(0.003)T(0.002)PSEMRK	0.981726	8.29e-18	3	QRHDLERYRHSKDKDSNSSITISTSTPSEMR	1.04	0.76	0.76	0.8	1.43																1.04	0.76	0.76	0.8	1.43
YBR059C	YBR059C	AKL1	1050	2	S	2	6	DKDS(0.45)NS(0.658)S(0.181)IT(0.586)IS(0.076)T(0.023)S(0.02)T(0.005)PSEMRK	0.657535	8.73e-06	4	HDLERYRHSKDKDSNSSITISTSTPSEMRKS	1.19	0.75	0.74	0.74	1.23						0.76	1.15	1.84	2.23	2.49						0.975	0.95	1.29	1.485	1.86	0.215	0.2	0.55	0.745	0.63	0.939907	0.647085	0.578296	0.350588
YBR059C	YBR059C	AKL1	1051	2	S	2	7	DKDS(0.982)NS(0.065)S(0.881)IT(0.036)IS(0.009)T(0.022)S(0.003)T(0.002)PSEMRK	0.880904	8.29e-18	3	DLERYRHSKDKDSNSSITISTSTPSEMRKSF	1.03	0.66	0.65	0.72	1.26						0.76	1.15	1.84	2.23	2.49						0.895	0.905	1.245	1.475	1.875	0.135	0.245	0.595	0.755	0.615	0.97473	0.62497	0.528455	0.259887
YBR059C	YBR059C	AKL1	1053	2	T	2	9	DKDS(0.45)NS(0.658)S(0.181)IT(0.586)IS(0.076)T(0.023)S(0.02)T(0.005)PSEMRK	0.586009	8.73e-06	4	ERYRHSKDKDSNSSITISTSTPSEMRKSFAR	1.19	0.75	0.74	0.74	1.23						0.76	1.15	1.84	2.23	2.49						0.975	0.95	1.29	1.485	1.86	0.215	0.2	0.55	0.745	0.63	0.939907	0.647085	0.578296	0.350588
YBR059C	YBR059C	AKL1	1072	1	S	1	4	ARQS(1)LDLER	1	6.32e-23	2	STPSEMRKSFARARQSLDLERVRREAMASSA	0.96	0.69	0.54	0.52	0.71						0.99	0.99	1.05	1.19	1.29						0.975	0.84	0.795	0.855	1	0.015	0.15	0.255	0.335	0.29	0.465006	0.554023	0.754693	0.939236
YBR060C	YBR060C	ORC2	61	2	S	2	4	KNT(0.139)S(0.861)PDPALKPKT(0.563)PS(0.437)KAPR	0.861274	7.31e-05	5	LLERISLVGNERKNTSPDPALKPKTPSKAPR	0.92	0.47	0.35	0.4	0.4																0.92	0.47	0.35	0.4	0.4
YBR060C	YBR060C	ORC2	70	2	T	2	13	KNT(0.139)S(0.861)PDPALKPKT(0.563)PS(0.437)KAPR	0.56275	7.31e-05	5	NERKNTSPDPALKPKTPSKAPRKRGRPRKIQ	0.86	0.44	0.31	0.39	0.38																0.86	0.44	0.31	0.39	0.38
YBR060C	YBR060C	ORC2	72	2	S	2	15	KNT(0.285)S(0.714)PDPALKPKT(0.227)PS(0.774)KAPR	0.774011	0.00233169	4	RKNTSPDPALKPKTPSKAPRKRGRPRKIQEE	0.98	0.5	0.4	0.4	0.42																0.98	0.5	0.4	0.4	0.42
YBR060C	YBR060C	ORC2	174	2	T	2	32	IQVAT(0.009)T(0.008)T(0.018)Y(0.112)EDNVT(0.27)PQT(0.284)DDNFVS(0.318)NS(0.332)PEPPEPAT(0.534)PS(0.113)K	0.53394	0.00127933	4	DDNFVSNSPEPPEPATPSKKSLTTNHDFTSP						1.08	0.77	0.75	1.04	0.77											1.08	0.77	0.75	1.04	0.77
YBR060C	YBR060C	ORC2	205	1	T	1	3	DS(0.006)T(0.518)S(0.475)PGK	0.518365	0.00738083	2	LKQIIMNNLKEYKDSTSPGKLTLSRNFTPTP											0.86	0.66	0.78	0.61	0.61						0.86	0.66	0.78	0.61	0.61
YBR068C	YBR068C	BAP2	16	2	S	2	3	ET(0.039)S(0.961)PDS(0.923)IS(0.077)IR	0.960956	4.63e-06	2	MLSSEDFGSSGKKETSPDSISIRSFSAGNNF	1.17	1.41	1.31	1.15	0.91											0.93	1.25	1.35	1.45	1.09	1.05	1.33	1.33	1.3	1	0.12	0.08	0.02	0.15	0.09	0.970956	0.479871	0.322839	0.770584
YBR068C	YBR068C	BAP2	19	2	S	2;3	6	ET(0.039)S(0.961)PDS(0.923)IS(0.077)IR	0.922851	2.18e-05	2	SEDFGSSGKKETSPDSISIRSFSAGNNFQSS	1.17	1.41	1.31	1.15	0.91											1.01	1.21	1.59	1.32	1.24	1.09	1.31	1.45	1.235	1.075	0.08	0.1	0.14	0.085	0.165	0.227953	0.552879	0.340056	0.942254
YBR068C	YBR068C	BAP2	19	3	S	2;3	6	ET(0.039)S(0.961)PDS(0.923)IS(0.077)IR	0.922851	2.18e-05	2	SEDFGSSGKKETSPDSISIRSFSAGNNFQSS											0.9	1.1	0.98	1.25	0.84	0.93	1.13	1.03	1.31	0.78	0.915	1.115	1.005	1.28	0.81	0.015	0.015	0.025	0.03	0.03	0.0063646	0.0908626	0.00833888	0.0886776	+		+
YBR068C	YBR068C	BAP2	21	1	S	1;2;3	9	KET(0.199)S(0.798)PDS(0.01)IS(0.993)IR	0.992777	7.68e-11	3	DFGSSGKKETSPDSISIRSFSAGNNFQSSSS	1.22	1.12	0.86	0.78	0.74											0.97	1.02	0.79	0.86	0.82	1.095	1.07	0.825	0.82	0.78	0.125	0.05	0.035	0.04	0.04	0.869809	0.730387	0.726303	0.384405
YBR068C	YBR068C	BAP2	21	2	S	1;2;3	9	KET(0.199)S(0.798)PDS(0.01)IS(0.993)IR	0.992777	7.68e-11	3	DFGSSGKKETSPDSISIRSFSAGNNFQSSSS	1.17	1.41	1.31	1.15	0.91	1.12	1.3	0.75	0.41	0.54	1	1.2	0.79	0.84	0.83	1.02	1.12	0.92	0.98	0.63	1.0775	1.2575	0.9425	0.845	0.7275	0.0404918	0.0627661	0.127761	0.158246	0.0858657	0.0525854	0.35268	0.204483	0.00248026
YBR068C	YBR068C	BAP2	21	3	S	1;2;3	9	KET(0.199)S(0.798)PDS(0.01)IS(0.993)IR	0.992777	7.68e-11	3	DFGSSGKKETSPDSISIRSFSAGNNFQSSSS											0.9	1.1	0.98	1.25	0.84	0.93	1.13	1.03	1.31	0.78	0.915	1.115	1.005	1.28	0.81	0.015	0.015	0.025	0.03	0.03	0.0063646	0.0908626	0.00833888	0.0886776	+		+
YBR068C	YBR068C	BAP2	24	1	S	1;2;3	1	S(0.999)FS(0.001)AGNNFQSSSSEK	0.999423	8.7e-70	2	SSGKKETSPDSISIRSFSAGNNFQSSSSEKT	1.04	0.77	0.7	0.38	0.53																1.04	0.77	0.7	0.38	0.53
YBR068C	YBR068C	BAP2	24	2	S	1;2;3	1	S(0.999)FS(0.001)AGNNFQSSSSEK	0.999423	8.7e-70	2	SSGKKETSPDSISIRSFSAGNNFQSSSSEKT						1.12	1.3	0.75	0.41	0.54	1	1.2	0.79	0.84	0.83	1.07	1.07	0.73	0.68	0.42	1.06333	1.19	0.756667	0.643333	0.596667	0.034801	0.0665833	0.0176383	0.125477	0.121701	0.670793	0.0045704	0.0323991	0.0207844		+	+
YBR068C	YBR068C	BAP2	24	3	S	1;2;3	1	S(0.999)FS(0.001)AGNNFQSSSSEK	0.999423	8.7e-70	2	SSGKKETSPDSISIRSFSAGNNFQSSSSEKT											0.9	1.1	0.98	1.25	0.84	0.93	1.13	1.03	1.31	0.78	0.915	1.115	1.005	1.28	0.81	0.015	0.015	0.025	0.03	0.03	0.0063646	0.0908626	0.00833888	0.0886776	+		+
YBR068C	YBR068C	BAP2	26	2	S	2;3	14	KET(0.162)S(0.151)PDS(0.564)IS(0.683)IRS(0.679)FS(0.665)AGNNFQS(0.06)S(0.022)S(0.012)S(0.003)EK	0.664805	7.68e-11	4	GKKETSPDSISIRSFSAGNNFQSSSSEKTYS						1.16	1.33	0.72	0.36	0.41	0.93	1.18	0.8	0.8	0.76	1.1	1.1	0.69	0.71	0.43	1.06333	1.20333	0.736667	0.623333	0.533333	0.0688799	0.0674125	0.0328295	0.134205	0.11348	0.299855	0.0283593	0.0433834	0.0623028		+	+
YBR068C	YBR068C	BAP2	26	3	S	2;3	14	KET(0.162)S(0.151)PDS(0.564)IS(0.683)IRS(0.679)FS(0.665)AGNNFQS(0.06)S(0.022)S(0.012)S(0.003)EK	0.664805	7.68e-11	4	GKKETSPDSISIRSFSAGNNFQSSSSEKTYS											0.9	1.1	0.98	1.25	0.84	0.93	1.13	1.03	1.31	0.78	0.915	1.115	1.005	1.28	0.81	0.015	0.015	0.025	0.03	0.03	0.0063646	0.0908626	0.00833888	0.0886776	+		+
YBR068C	YBR068C	BAP2	75	2	T	2;3	6	QINENT(0.53)S(0.468)DLEDGVES(0.084)IT(0.468)S(0.408)DS(0.042)K	0.530168	7.83e-06	2	RAEGSTTRTKQINENTSDLEDGVESITSDSK	1.16	0.94	0.79	0.64	0.75											1	1.1	1.38	1.28	0.9	1.08	1.02	1.085	0.96	0.825	0.08	0.08	0.295	0.32	0.075	0.648877	0.988434	0.750864	0.455979
YBR068C	YBR068C	BAP2	75	3	T	2;3	6	QINENT(0.53)S(0.468)DLEDGVES(0.084)IT(0.468)S(0.408)DS(0.042)K	0.530168	7.83e-06	2	RAEGSTTRTKQINENTSDLEDGVESITSDSK																0.78	0.94	1.08	0.69	0.51	0.78	0.94	1.08	0.69	0.51
YBR068C	YBR068C	BAP2	76	1	S	1;2;3	9	TKQINENT(0.145)S(0.855)DLEDGVESITSDSK	0.854538	3.24e-35	3	AEGSTTRTKQINENTSDLEDGVESITSDSKL	1.06	0.76	0.51	0.47	0.73																1.06	0.76	0.51	0.47	0.73
YBR068C	YBR068C	BAP2	76	2	S	1;2;3	9	TKQINENT(0.145)S(0.855)DLEDGVESITSDSK	0.854538	3.24e-35	3	AEGSTTRTKQINENTSDLEDGVESITSDSKL											0.93	0.99	1.16	1.08	0.99	0.91	1	1.18	1.14	0.93	0.92	0.995	1.17	1.11	0.96	0.00999999	0.005	0.00999999	0.03	0.03	0.0250786	0.00384769	0.0266005	0.333333	+	+	+
YBR068C	YBR068C	BAP2	76	3	S	1;2;3	9	TKQINENT(0.145)S(0.855)DLEDGVESITSDSK	0.854538	3.24e-35	3	AEGSTTRTKQINENTSDLEDGVESITSDSKL											1.03	1.01	1.06	0.57	0.46	1.07	1	0.96	0.72	0.56	1.05	1.005	1.01	0.645	0.51	0.02	0.005	0.05	0.075	0.05	0.60746	0.535009	0.0348248	0.00979993			+
YBR068C	YBR068C	BAP2	84	2	S	2;3	15	QINENT(0.36)S(0.64)DLEDGVES(0.992)IT(0.601)S(0.39)DS(0.017)K	0.992069	3.07e-06	3	KQINENTSDLEDGVESITSDSKLKKSMKSRH	1.14	0.51	0.37	0.38	0.74						0.9	0.99	1.2	1.36	0.89	1	1.2	1.14	1.38	0.75	1.01333	0.9	0.903333	1.04	0.793333	0.069602	0.204206	0.267229	0.330051	0.0484195	0.627336	0.707246	0.940784	0.0603824
YBR068C	YBR068C	BAP2	84	3	S	2;3	15	QINENT(0.36)S(0.64)DLEDGVES(0.992)IT(0.601)S(0.39)DS(0.017)K	0.992069	3.07e-06	3	KQINENTSDLEDGVESITSDSKLKKSMKSRH											1.03	1.01	1.06	0.57	0.46	1.07	1.02	0.94	0.73	0.56	1.05	1.015	1	0.65	0.51	0.02	0.005	0.06	0.08	0.05	0.236505	0.520496	0.0399693	0.00979993			+
YBR068C	YBR068C	BAP2	86	2	T	2;3	17	QINENT(0.192)S(0.192)DLEDGVES(0.842)IT(0.842)S(0.842)DS(0.089)K	0.84218	4.74e-06	2	INENTSDLEDGVESITSDSKLKKSMKSRHVV	1.14	0.51	0.37	0.38	0.74						0.9	0.99	1.2	1.36	0.89	1	1.2	1.14	1.38	0.75	1.01333	0.9	0.903333	1.04	0.793333	0.069602	0.204206	0.267229	0.330051	0.0484195	0.627336	0.707246	0.940784	0.0603824
YBR068C	YBR068C	BAP2	86	3	T	2;3	17	QINENT(0.192)S(0.192)DLEDGVES(0.842)IT(0.842)S(0.842)DS(0.089)K	0.84218	4.74e-06	2	INENTSDLEDGVESITSDSKLKKSMKSRHVV											1.03	1.01	1.06	0.57	0.46	1.12	1.03	0.93	0.74	0.56	1.075	1.02	0.995	0.655	0.51	0.045	0.00999999	0.065	0.085	0.05	0.355686	0.480855	0.0486433	0.0388054			+
YBR068C	YBR068C	BAP2	87	2	S	2;3	18	QINENT(0.192)S(0.192)DLEDGVES(0.842)IT(0.842)S(0.842)DS(0.089)K	0.84218	2.99e-06	2	NENTSDLEDGVESITSDSKLKKSMKSRHVVM	1.14	0.51	0.37	0.38	0.74						0.93	0.98	1.14	1.06	0.99						1.035	0.745	0.755	0.72	0.865	0.105	0.235	0.385	0.34	0.125	0.376884	0.555556	0.469425	0.407057
YBR068C	YBR068C	BAP2	87	3	S	2;3	18	QINENT(0.192)S(0.192)DLEDGVES(0.842)IT(0.842)S(0.842)DS(0.089)K	0.84218	2.99e-06	2	NENTSDLEDGVESITSDSKLKKSMKSRHVVM																0.91	1.04	0.96	0.79	0.53	0.91	1.04	0.96	0.79	0.53
YBR069C	YBR069C	TAT1	4	2	S	2	4	MDDS(1)VS(1)FIAK	1	0.00130249	2	____________MDDSVSFIAKEASPAQYSH											0.51	1.1	1.53	0.76	0.87	1.1	1.02	0.97	1.02	0.62	0.805	1.06	1.25	0.89	0.745	0.295	0.04	0.28	0.13	0.125	0.489331	0.388096	0.86763	0.868725
YBR069C	YBR069C	TAT1	6	2	S	2	6	MDDS(1)VS(1)FIAK	1	0.00130249	2	__________MDDSVSFIAKEASPAQYSHSL											0.51	1.1	1.53	0.76	0.87	1.1	1.02	0.97	1.02	0.62	0.805	1.06	1.25	0.89	0.745	0.295	0.04	0.28	0.13	0.125	0.489331	0.388096	0.86763	0.868725
YBR069C	YBR069C	TAT1	13	1	S	1;2;3	3	EAS(1)PAQYSHS(1)LHER	0.999998	3.03e-32	2	___MDDSVSFIAKEASPAQYSHSLHERTHSE	1.85	0.6	0.59	0.72	0.82																1.85	0.6	0.59	0.72	0.82
YBR069C	YBR069C	TAT1	13	2	S	1;2;3	3	EAS(1)PAQYSHS(1)LHER	0.999998	3.03e-32	2	___MDDSVSFIAKEASPAQYSHSLHERTHSE	1.31	0.61	0.55	0.46	0.6						0.58	1.15	1.36	1.11	0.81	1.43	1.07	0.92	1.13	1.11	1.10667	0.943333	0.943333	0.9	0.84	0.265602	0.168259	0.234118	0.220076	0.147986	0.630843	0.668539	0.583537	0.429973
YBR069C	YBR069C	TAT1	13	3	S	1;2;3	3	EAS(1)PAQYSHS(1)LHER	0.999998	3.03e-32	2	___MDDSVSFIAKEASPAQYSHSLHERTHSE	1.35	0.65	0.44	0.36	0.45																1.35	0.65	0.44	0.36	0.45
YBR069C	YBR069C	TAT1	17	2	Y	2;3	7	EAS(1)PAQY(0.999)S(0.979)HS(0.021)LHERTHSEK	0.999156	1.66e-07	4	DDSVSFIAKEASPAQYSHSLHERTHSEKQKR	1.25	0.68	0.38	0.44	0.47						0.57	1.05	1.36	1.01	0.92						0.91	0.865	0.87	0.725	0.695	0.34	0.185	0.49	0.285	0.225	0.9807	0.952629	0.777794	0.650643
YBR069C	YBR069C	TAT1	17	3	Y	2;3	7	EAS(1)PAQY(0.999)S(0.979)HS(0.021)LHERTHSEK	0.999156	1.66e-07	4	DDSVSFIAKEASPAQYSHSLHERTHSEKQKR	1.35	0.65	0.44	0.36	0.45																1.35	0.65	0.44	0.36	0.45
YBR069C	YBR069C	TAT1	18	2	S	2;3	8	EAS(1)PAQY(0.999)S(0.979)HS(0.021)LHERTHSEK	0.97941	1.66e-07	4	DSVSFIAKEASPAQYSHSLHERTHSEKQKRD																1.43	1.07	0.92	1.13	1.11	1.43	1.07	0.92	1.13	1.11
YBR069C	YBR069C	TAT1	18	3	S	2;3	8	EAS(1)PAQY(0.999)S(0.979)HS(0.021)LHERTHSEK	0.97941	1.66e-07	4	DSVSFIAKEASPAQYSHSLHERTHSEKQKRD	1.41	0.67	0.43	0.35	0.44																1.41	0.67	0.43	0.35	0.44
YBR069C	YBR069C	TAT1	20	1	S	1;2;3	10	EAS(1)PAQYSHS(1)LHER	0.999998	3.03e-32	2	VSFIAKEASPAQYSHSLHERTHSEKQKRDFT	1.57	0.8	0.65	0.51	0.64																1.57	0.8	0.65	0.51	0.64
YBR069C	YBR069C	TAT1	20	2	S	1;2;3	10	EAS(1)PAQYSHS(1)LHER	0.999998	3.03e-32	2	VSFIAKEASPAQYSHSLHERTHSEKQKRDFT	1.29	0.64	0.47	0.45	0.55						0.56	0.9	1.35	0.85	1.21						0.925	0.77	0.91	0.65	0.88	0.365	0.13	0.44	0.2	0.33	0.727808	0.9845	0.576705	0.935469
YBR069C	YBR069C	TAT1	20	3	S	1;2;3	10	EAS(1)PAQYSHS(1)LHER	0.999998	3.03e-32	2	VSFIAKEASPAQYSHSLHERTHSEKQKRDFT	1.2	0.61	0.47	0.38	0.49																1.2	0.61	0.47	0.38	0.49
YBR069C	YBR069C	TAT1	44	2	S	2	5	QDEVS(1)GQT(1)AEPR	1	0.00102638	3	KQKRDFTITEKQDEVSGQTAEPRRTDSKSIL											0.58	1.42	0	0.91	0.53						0.58	1.42	0	0.91	0.53
YBR069C	YBR069C	TAT1	47	2	T	2	8	QDEVS(1)GQT(1)AEPR	1	0.00102638	3	RDFTITEKQDEVSGQTAEPRRTDSKSILQRK											0.58	1.42	0	0.91	0.53						0.58	1.42	0	0.91	0.53
YBR069C	YBR069C	TAT1	80	2	S	2	8	QLPPDRNS(0.998)ELES(0.997)QEKNNLT(0.004)K	0.998043	0.00123216	4	EFFDSFKRQLPPDRNSELESQEKNNLTKSIK																1.18	0.97	0.75	0.95	0.58	1.18	0.97	0.75	0.95	0.58
YBR069C	YBR069C	TAT1	84	1	S	1;2	6	NSELES(1)QEKNNLTK	0.99998	3.17e-44	3	SFKRQLPPDRNSELESQEKNNLTKSIKSRHL	1.02	0.82	0.9	0.82	0.76																1.02	0.82	0.9	0.82	0.76
YBR069C	YBR069C	TAT1	84	2	S	1;2	6	NSELES(1)QEKNNLTK	0.99998	3.17e-44	3	SFKRQLPPDRNSELESQEKNNLTKSIKSRHL																1.18	0.97	0.75	0.95	0.58	1.18	0.97	0.75	0.95	0.58
YBR069C	YBR069C	TAT1	596	2	S	2	13	VDDNDDLKEY(0.303)ENS(0.545)ES(0.47)S(0.452)ENPNS(0.11)S(0.121)R	0.545002	0.00172083	3	IDKVDDNDDLKEYENSESSENPNSSRSRKFF																0.7	0.78	0.83	1	1.15	0.7	0.78	0.83	1	1.15
YBR071W	YBR071W	YBR071W	29	2	S	2	2	S(0.477)S(0.566)LIS(0.916)LT(0.036)S(0.004)EFGHGHSK	0.566368	1.95e-07	4	ADTKKRQSMHLGSKSSLISLTSEFGHGHSKT	0.98	1.28	1.63	1.05	0.9																0.98	1.28	1.63	1.05	0.9
YBR071W	YBR071W	YBR071W	32	2	S	2	5	S(0.477)S(0.566)LIS(0.916)LT(0.036)S(0.004)EFGHGHSK	0.916231	1.95e-07	4	KKRQSMHLGSKSSLISLTSEFGHGHSKTKQK	0.98	1.28	1.63	1.05	0.9																0.98	1.28	1.63	1.05	0.9
YBR072W	YBR072W	HSP26	42	1	T	1	6	RQLANT(0.999)PAKDS(0.001)TGK	0.999085	1.79e-06	3	EGGLRGYAPRRQLANTPAKDSTGKEVARPNN	1.17	0.62	0.67	0.57	0.76																1.17	0.62	0.67	0.57	0.76
YBR072W	YBR072W	HSP26	208	1	S	1;2	5	IEVS(0.085)S(0.915)QES(1)WGN	0.915065	0.000311979	2	PQKDGKNHVKKIEVSSQESWGN_________	1.12	0.75	0.84	0.52	0.85																1.12	0.75	0.84	0.52	0.85
YBR072W	YBR072W	HSP26	208	2	S	1;2	5	IEVS(0.085)S(0.915)QES(1)WGN	0.915065	0.000311979	2	PQKDGKNHVKKIEVSSQESWGN_________											0.78	1.03	1.22	1.69	1.14	0.79	0.88	1.02	0.99	0.79	0.785	0.955	1.12	1.34	0.965	0.00500003	0.075	0.1	0.35	0.175	0.52705	0.0789086	0.253724	0.496558
YBR072W	YBR072W	HSP26	211	2	S	2	9	KIEVS(0.119)S(0.881)QES(1)WGN	0.999958	0.000311979	3	DGKNHVKKIEVSSQESWGN____________											0.78	1.03	1.22	1.69	1.14	0.79	0.88	1.02	0.99	0.79	0.785	0.955	1.12	1.34	0.965	0.00500003	0.075	0.1	0.35	0.175	0.52705	0.0789086	0.253724	0.496558
YBR079C	YBR079C	RPG1	508	1	S	1	3	EVS(1)EEENTEPEVQEEK	0.99982	3.79e-144	3	KDPFDIFASTASKEVSEEENTEPEVQEEKEE	0.77	0.81	0.98	0.92	0.89																0.77	0.81	0.98	0.92	0.89
YBR079C	YBR079C	RPG1	513	1	T	1	8	EVSEEENT(1)EPEVQEEK	1	2.55e-123	2	IFASTASKEVSEEENTEPEVQEEKEETDEAL	0.84	0.8	1	1.01	1.03																0.84	0.8	1	1.01	1.03
YBR079C	YBR079C	RPG1	893	1	S	1	4	AT(0.174)VS(0.826)PDKAKLDMIAQK	0.825843	0.000336673	4	REPPSTPSTLPKATVSPDKAKLDMIAQKQRE	1.14	0.71	0.55	0.62	0.9																1.14	0.71	0.55	0.62	0.9
YBR081C	YBR081C	SPT7	78	2	T	2	5	S(0.003)FPLT(0.997)QEEEHHGAVS(0.995)PAVDT(0.005)R	0.996996	0.000234055	4	LKGNIALNVEKSFPLTQEEEHHGAVSPAVDT											1.13	0.84	0.77	1.16	0.69	1.03	1.21	0.62	0.64	0.24	1.08	1.025	0.695	0.9	0.465	0.05	0.185	0.075	0.26	0.225	0.804693	0.050684	0.566736	0.643324
YBR081C	YBR081C	SPT7	88	1	S	1;2	15	SFPLTQEEEHHGAVS(1)PAVDTR	0.999964	1.25e-12	4	KSFPLTQEEEHHGAVSPAVDTRSDDVSSQTI	0.76	0.46	0.34	0.39	0.76																0.76	0.46	0.34	0.39	0.76
YBR081C	YBR081C	SPT7	88	2	S	1;2	15	SFPLTQEEEHHGAVS(1)PAVDTR	0.999964	1.25e-12	4	KSFPLTQEEEHHGAVSPAVDTRSDDVSSQTI											1.13	0.84	0.77	1.16	0.69	1.03	1.21	0.62	0.64	0.24	1.08	1.025	0.695	0.9	0.465	0.05	0.185	0.075	0.26	0.225	0.804693	0.050684	0.566736	0.643324
YBR083W	YBR083W	YBR083W	86	1	S	1	6	S(0.035)DDLKS(0.755)PS(0.21)AK	0.755116	0.000441245	3	ELVNTGLGAKSDDLKSPSAKATFTDKQRKNE	0.96	0.88	0.91	1.29	0.98																0.96	0.88	0.91	1.29	0.98
YBR083W	YBR083W	YBR083W	325	1	S	1	7	RPLEQLS(0.965)PT(0.035)ELHQGDRPNK	0.964853	6.26e-18	4	DGYKCVPSKRPLEQLSPTELHQGDRPNKASF	1.12	1.11	1.37	1.13	0.85																1.12	1.11	1.37	1.13	0.85
YBR084C-A	YBR084C-A;YBL027W	RPL19A	30	1	S	1	10	KVWLDPNET(0.144)S(0.855)EIAQANSR	0.855302	1.24e-07	3	VGVGKRKVWLDPNETSEIAQANSRNAIRKLV	1.32	0.77	0.76	0.8	0.93																1.32	0.77	0.76	0.8	0.93
YBR085C-A	YBR085C-A	YBR085C-A	13	3	T	3	6	QS(0.021)T(0.02)NFT(0.834)HS(0.427)T(0.494)GS(0.654)FLQS(0.274)APVELT(0.114)T(0.12)VS(0.037)GY(0.004)QEFLK	0.834141	8.3e-06	4	___MSSALYKQSTNFTHSTGSFLQSAPVELT											1.04	0.95	1.6	1.81	2.86						1.04	0.95	1.6	1.81	2.86
YBR085C-A	YBR085C-A	YBR085C-A	15	2	S	2	8	QS(0.007)T(0.007)NFT(0.052)HS(0.807)T(0.142)GS(0.983)FLQS(0.002)APVELTTVSGYQEFLK	0.806657	1.7e-10	4	_MSSALYKQSTNFTHSTGSFLQSAPVELTTV	0.85	0.66	0.58	0.45	0.72						0.85	0.93	1.33	0.85	0.93						0.85	0.795	0.955	0.65	0.825	0	0.135	0.375	0.2	0.105	0.723773	0.80578	0.42265	0.833978
YBR085C-A	YBR085C-A	YBR085C-A	16	2	T	2	9	QS(0.032)T(0.03)NFT(0.026)HS(0.4)T(0.62)GS(0.89)FLQS(0.002)APVELTTVSGYQEFLKK	0.619624	8.59e-14	5	MSSALYKQSTNFTHSTGSFLQSAPVELTTVS	0.72	0.72	0.66	0.48	0.66																0.72	0.72	0.66	0.48	0.66
YBR085C-A	YBR085C-A	YBR085C-A	18	2	S	2;3	11	QS(0.007)T(0.007)NFT(0.052)HS(0.807)T(0.142)GS(0.983)FLQS(0.002)APVELTTVSGYQEFLK	0.9833	8.59e-14	4	SALYKQSTNFTHSTGSFLQSAPVELTTVSGY	0.66	0.59	0.57	0.48	0.62						0.85	0.93	1.33	0.85	0.93						0.755	0.76	0.95	0.665	0.775	0.095	0.17	0.38	0.185	0.155	0.988483	0.66795	0.707385	0.922443
YBR085C-A	YBR085C-A	YBR085C-A	18	3	S	2;3	11	QS(0.007)T(0.007)NFT(0.052)HS(0.807)T(0.142)GS(0.983)FLQS(0.002)APVELTTVSGYQEFLK	0.9833	8.59e-14	4	SALYKQSTNFTHSTGSFLQSAPVELTTVSGY											1.04	0.95	1.6	1.81	2.86						1.04	0.95	1.6	1.81	2.86
YBR085C-A	YBR085C-A	YBR085C-A	22	2	S	2	15	QS(0.002)T(0.002)NFT(0.027)HS(0.781)T(0.2)GS(0.242)FLQS(0.746)APVELTTVSGYQEFLKK	0.746232	1.36e-08	4	KQSTNFTHSTGSFLQSAPVELTTVSGYQEFL	0.86	0.56	0.49	0.44	0.72																0.86	0.56	0.49	0.44	0.72
YBR086C	YBR086C	IST2	621	1	S	1	3	IPS(1)PEFNSNNEK	0.999881	9.41e-09	3	NVQNPPKQEVFEKIPSPEFNSNNEKELVQRK	0.94	0.8	0.75	1.22	1.17																0.94	0.8	0.75	1.22	1.17
YBR086C	YBR086C	IST2	638	1	S	1	3	KGS(1)ANEKLHQELGEK	1	2.1e-10	4	EFNSNNEKELVQRKGSANEKLHQELGEKQPA	1.17	0.84	0.81	0.72	0.44																1.17	0.84	0.81	0.72	0.44
YBR086C	YBR086C	IST2	701	2	T	2	6	AVDNDT(1)AGS(1)AGK	1	1.21e-05	2	SSSSKTGVVKAVDNDTAGSAGKKPLATESTE											0.9	0.75	0.97	0.5	0.47	1.01	1.08	0.76	0.61	0.54	0.955	0.915	0.865	0.555	0.505	0.055	0.165	0.105	0.055	0.035	0.839486	0.526971	0.0357946	0.0203492			+
YBR086C	YBR086C	IST2	704	1	S	1;2	9	AVDNDT(1)AGS(1)AGK	1	3.28e-34	2	SKTGVVKAVDNDTAGSAGKKPLATESTEKRN	1.03	0.99	1.17	0.92	0.67																1.03	0.99	1.17	0.92	0.67
YBR086C	YBR086C	IST2	704	2	S	1;2	9	AVDNDT(1)AGS(1)AGK	1	3.28e-34	2	SKTGVVKAVDNDTAGSAGKKPLATESTEKRN											0.9	0.75	0.97	0.5	0.47	1.01	1.08	0.76	0.61	0.54	0.955	0.915	0.865	0.555	0.505	0.055	0.165	0.105	0.055	0.035	0.839486	0.526971	0.0357946	0.0203492			+
YBR086C	YBR086C	IST2	720	2	S	2;3	3	RNS(1)LVKVPT(0.984)VGS(0.762)Y(0.24)GVAGAT(0.011)LPET(0.003)IPTSK	0.999962	3.81e-20	5	AGKKPLATESTEKRNSLVKVPTVGSYGVAGA	0.96	0.83	0.66	0.9	0.94																0.96	0.83	0.66	0.9	0.94
YBR086C	YBR086C	IST2	720	3	S	2;3	3	RNS(1)LVKVPT(0.984)VGS(0.762)Y(0.24)GVAGAT(0.011)LPET(0.003)IPTSK	0.999962	3.81e-20	5	AGKKPLATESTEKRNSLVKVPTVGSYGVAGA	1.03	1.06	0.96	1.39	0.99																1.03	1.06	0.96	1.39	0.99
YBR086C	YBR086C	IST2	726	2	T	2;3	3	VPT(0.999)VGS(0.685)Y(0.315)GVAGATLPETIPTSK	0.999316	4.36e-15	3	ATESTEKRNSLVKVPTVGSYGVAGATLPETI	1.15	0.99	1	0.96	0.81	0.99	0.95	1.22	1.08	1.1	0.97	0.95	1.15	1.17	1.13	0.91	1.08	1.14	1.19	1.23	1.005	0.9925	1.1275	1.1	1.0675	0.0512347	0.0306526	0.0460751	0.0524404	0.0902196	0.840903	0.257579	0.242661	0.568962
YBR086C	YBR086C	IST2	726	3	T	2;3	3	VPT(0.999)VGS(0.685)Y(0.315)GVAGATLPETIPTSK	0.999316	4.36e-15	3	ATESTEKRNSLVKVPTVGSYGVAGATLPETI	0.99	1.07	0.97	1.42	0.96																0.99	1.07	0.97	1.42	0.96
YBR086C	YBR086C	IST2	729	1	S	1;2;3	6	VPT(0.011)VGS(0.989)YGVAGATLPETIPTSK	0.988574	2.47e-12	3	STEKRNSLVKVPTVGSYGVAGATLPETIPTS	1.23	1.1	0.97	0.93	0.72																1.23	1.1	0.97	0.93	0.72
YBR086C	YBR086C	IST2	729	2	S	1;2;3	6	VPT(0.011)VGS(0.989)YGVAGATLPETIPTSK	0.988574	2.47e-12	3	STEKRNSLVKVPTVGSYGVAGATLPETIPTS	1.27	1.92	2.49	2.01	0.83						0.85	0.92	1.12	0.94	0.99	0.88	0.92	0.85	1.26	0.09	1	1.25333	1.48667	1.40333	0.636667	0.135277	0.333333	0.507685	0.317087	0.277208	0.520349	0.406728	0.306967	0.304249
YBR086C	YBR086C	IST2	729	3	S	1;2;3	6	VPT(0.011)VGS(0.989)YGVAGATLPETIPTSK	0.988574	2.47e-12	3	STEKRNSLVKVPTVGSYGVAGATLPETIPTS	1.03	1.09	1.01	1.47	1.06																1.03	1.09	1.01	1.47	1.06
YBR086C	YBR086C	IST2	730	2	Y	2;3	13	RNS(0.708)LVKVPT(0.376)VGS(0.931)Y(0.942)GVAGAT(0.042)LPET(0.001)IPTSK	0.942216	6.79e-14	3	TEKRNSLVKVPTVGSYGVAGATLPETIPTSK	0.86	0.58	0.37	0.51	0.8	1.07	1.01	1.22	1.06	1.01	1	0.89	1.26	1.21	1.03						0.976667	0.826667	0.95	0.926667	0.946667	0.0617342	0.128106	0.29023	0.212786	0.0735602	0.350069	0.932707	0.832577	0.770348
YBR086C	YBR086C	IST2	730	3	Y	2;3	13	RNS(0.708)LVKVPT(0.376)VGS(0.931)Y(0.942)GVAGAT(0.042)LPET(0.001)IPTSK	0.942216	6.79e-14	3	TEKRNSLVKVPTVGSYGVAGATLPETIPTSK	1.06	1.06	0.95	1.35	1.04																1.06	1.06	0.95	1.35	1.04
YBR086C	YBR086C	IST2	736	2	T	2;3	18	NS(0.005)LVKVPT(0.596)VGS(0.4)Y(0.001)GVAGAT(0.947)LPET(0.051)IPT(0.001)SK	0.946898	3.81e-20	3	LVKVPTVGSYGVAGATLPETIPTSKNYYLRF	0.97	0.78	0.62	0.86	0.9											0.88	1.15	1.16	1.22	1.16	0.925	0.965	0.89	1.04	1.03	0.045	0.185	0.27	0.18	0.13	0.853056	0.909952	0.598586	0.525052
YBR086C	YBR086C	IST2	736	3	T	2;3	18	NS(0.005)LVKVPT(0.596)VGS(0.4)Y(0.001)GVAGAT(0.947)LPET(0.051)IPT(0.001)SK	0.946898	3.81e-20	3	LVKVPTVGSYGVAGATLPETIPTSKNYYLRF	1.03	1.01	0.86	1.2	0.85																1.03	1.01	0.86	1.2	0.85
YBR086C	YBR086C	IST2	740	2	T	2	17	VPT(0.752)VGS(0.248)YGVAGAT(0.034)LPET(0.962)IPT(0.003)SK	0.961808	4.36e-15	2	PTVGSYGVAGATLPETIPTSKNYYLRFDEDG											0.97	1.03	1.16	1.21	1.17	0.92	1.01	1.14	1.21	1.33	0.945	1.02	1.15	1.21	1.25	0.025	0.00999999	0.00999999	0	0.08	0.0834267	0.0687678	0.00878289	0.0679447		+	+
YBR086C	YBR086C	IST2	757	1	S	1	7	FDEDGKS(1)IRDAK	1	1.61e-16	4	PTSKNYYLRFDEDGKSIRDAKSSAESSNATN	1.14	0.6	0.45	0.51	0.62											0.99	0.98	0.83	0.86	0.92	1.065	0.79	0.64	0.685	0.77	0.075	0.19	0.19	0.175	0.15	0.30504	0.729623	0.840683	0.220642
YBR086C	YBR086C	IST2	763	2	S	2	1	S(0.638)S(0.333)AES(0.101)S(0.049)NAT(0.631)NNNT(0.242)LGT(0.006)ES(0.001)K	0.637756	0.00125661	3	YLRFDEDGKSIRDAKSSAESSNATNNNTLGT																1.01	0.89	0.4	0.4	0.34	1.01	0.89	0.4	0.4	0.34
YBR086C	YBR086C	IST2	764	2	S	2	2	S(0.408)S(0.592)AES(0.886)S(0.113)NATNNNTLGTESK	0.591861	7.97e-13	3	LRFDEDGKSIRDAKSSAESSNATNNNTLGTE	1.18	0.57	0.38	0.4	0.52																1.18	0.57	0.38	0.4	0.52
YBR086C	YBR086C	IST2	767	1	S	1;2	5	SSAES(0.991)S(0.009)NATNNNTLGTESK	0.99091	6.81e-277	2	DEDGKSIRDAKSSAESSNATNNNTLGTESKL	1.23	0.42	0.48	0.34	0.49																1.23	0.42	0.48	0.34	0.49
YBR086C	YBR086C	IST2	767	2	S	1;2	5	SSAES(0.991)S(0.009)NATNNNTLGTESK	0.99091	6.81e-277	2	DEDGKSIRDAKSSAESSNATNNNTLGTESKL	1.18	0.57	0.38	0.4	0.52																1.18	0.57	0.38	0.4	0.52
YBR086C	YBR086C	IST2	768	1	S	1	6	S(0.004)S(0.004)AES(0.137)S(0.805)NAT(0.049)NNNTLGTESKLLPDGDAVDALSR	0.80502	3.05e-63	3	EDGKSIRDAKSSAESSNATNNNTLGTESKLL	1.61	0.43	0.29	0.43	0.3																1.61	0.43	0.29	0.43	0.3
YBR086C	YBR086C	IST2	771	2	T	2	9	S(0.638)S(0.333)AES(0.101)S(0.049)NAT(0.631)NNNT(0.242)LGT(0.006)ES(0.001)K	0.630653	0.00125661	3	KSIRDAKSSAESSNATNNNTLGTESKLLPDG																1.01	0.89	0.4	0.4	0.34	1.01	0.89	0.4	0.4	0.34
YBR086C	YBR086C	IST2	775	2	T	2	16	DAKS(0.31)S(0.374)AES(0.302)S(0.02)NAT(0.369)NNNT(0.622)LGT(0.002)ESK	0.62198	1.04e-12	3	DAKSSAESSNATNNNTLGTESKLLPDGDAVD	0.97	0.46	0.25	0.31	0.28																0.97	0.46	0.25	0.31	0.28
YBR086C	YBR086C	IST2	844	2	S	2;3	17	DANIKPVVNAAVNDNQS(1)KVS(0.973)VAT(0.026)EQT(0.001)KK	0.999696	8.18e-14	4	ANIKPVVNAAVNDNQSKVSVATEQTKKTEVS	0.89	1.03	1.07	1.27	0.95						0.94	0.93	0.81	0.99	0.95	1.01	1.05	1.13	1.11	1.22	0.946667	1.00333	1.00333	1.12333	1.04	0.034801	0.0371184	0.0982061	0.0811035	0.09	0.327824	0.654203	0.588044	0.388953
YBR086C	YBR086C	IST2	844	3	S	2;3	17	DANIKPVVNAAVNDNQS(1)KVS(0.973)VAT(0.026)EQT(0.001)KK	0.999696	8.18e-14	4	ANIKPVVNAAVNDNQSKVSVATEQTKKTEVS	1.08	0.87	0.78	0.86	0.61											0.8	1.08	0.83	1.04	1.02	0.94	0.975	0.805	0.95	0.815	0.14	0.105	0.025	0.09	0.205	0.859972	0.442677	0.957553	0.664573
YBR086C	YBR086C	IST2	847	1	S	1;2;3	20	DANIKPVVNAAVNDNQS(0.989)KVS(0.987)VAT(0.987)EQT(0.036)KK	0.987257	3.51e-37	4	KPVVNAAVNDNQSKVSVATEQTKKTEVSTKN	0.89	1.14	0.99	0.78	0.79																0.89	1.14	0.99	0.78	0.79
YBR086C	YBR086C	IST2	847	2	S	1;2;3	20	DANIKPVVNAAVNDNQS(0.989)KVS(0.987)VAT(0.987)EQT(0.036)KK	0.987257	3.51e-37	4	KPVVNAAVNDNQSKVSVATEQTKKTEVSTKN	0.89	1.03	1.07	1.27	0.95						0.94	0.93	0.81	0.99	0.95	1.01	1.05	1.13	1.11	1.22	0.946667	1.00333	1.00333	1.12333	1.04	0.034801	0.0371184	0.0982061	0.0811035	0.09	0.327824	0.654203	0.588044	0.388953
YBR086C	YBR086C	IST2	847	3	S	1;2;3	20	DANIKPVVNAAVNDNQS(0.989)KVS(0.987)VAT(0.987)EQT(0.036)KK	0.987257	3.51e-37	4	KPVVNAAVNDNQSKVSVATEQTKKTEVSTKN	1.08	0.87	0.78	0.86	0.61											0.8	1.08	0.83	1.04	1.02	0.94	0.975	0.805	0.95	0.815	0.14	0.105	0.025	0.09	0.205	0.859972	0.442677	0.957553	0.664573
YBR086C	YBR086C	IST2	850	2	T	2;3	23	DANIKPVVNAAVNDNQS(0.989)KVS(0.987)VAT(0.987)EQT(0.036)KK	0.987257	1.81e-08	4	VNAAVNDNQSKVSVATEQTKKTEVSTKNGPS											0.94	0.93	0.81	0.99	0.95	1.02	1.33	0.96	0.84	0.85	0.98	1.13	0.885	0.915	0.9	0.04	0.2	0.075	0.075	0.05	0.538625	0.379958	0.524355	0.337953
YBR086C	YBR086C	IST2	850	3	T	2;3	23	DANIKPVVNAAVNDNQS(0.989)KVS(0.987)VAT(0.987)EQT(0.036)KK	0.987257	1.81e-08	4	VNAAVNDNQSKVSVATEQTKKTEVSTKNGPS	1.08	0.87	0.78	0.86	0.61											0.8	1.08	0.83	1.04	1.02	0.94	0.975	0.805	0.95	0.815	0.14	0.105	0.025	0.09	0.205	0.859972	0.442677	0.957553	0.664573
YBR086C	YBR086C	IST2	867	2	S	2	1	S(0.986)IS(0.198)T(0.792)KET(0.023)K	0.986151	0.000414659	3	QTKKTEVSTKNGPSRSISTKETKDSARPSNN						1.07	0.81	0.29	0.17	0.15						0.96	0.83	0.32	0.34	0.39	1.015	0.82	0.305	0.255	0.27	0.055	0.00999999	0.015	0.085	0.12	0.0732656	0.00638546	0.0728703	0.0299899		+	+
YBR086C	YBR086C	IST2	869	2	S	2	3	S(0.913)IS(0.593)T(0.492)KET(0.001)K	0.593485	0.000414659	3	KKTEVSTKNGPSRSISTKETKDSARPSNNNT						1.07	0.81	0.29	0.17	0.15											1.07	0.81	0.29	0.17	0.15
YBR086C	YBR086C	IST2	870	2	T	2	4	S(0.853)IS(0.292)T(0.851)KET(0.003)K	0.851225	0.00427152	3	KTEVSTKNGPSRSISTKETKDSARPSNNNTT																0.96	0.83	0.32	0.34	0.39	0.96	0.83	0.32	0.34	0.39
YBR086C	YBR086C	IST2	922	2	S	2	5	T(0.002)T(0.002)ES(0.089)S(0.752)S(0.149)S(0.432)S(0.511)S(0.063)AAK	0.751935	0.000164732	3	AGVKNVTNNSKTTESSSSSSAAKEKPKHKKG											0.72	0.98	1	0.94	0.87						0.72	0.98	1	0.94	0.87
YBR086C	YBR086C	IST2	923	2	S	2	6	T(0.001)T(0.001)ES(0.051)S(0.395)S(0.503)S(0.219)S(0.74)S(0.089)AAK	0.50273	8.22e-06	3	GVKNVTNNSKTTESSSSSSAAKEKPKHKKGL																0.97	0.83	0.77	0.71	0.84	0.97	0.83	0.77	0.71	0.84
YBR086C	YBR086C	IST2	925	1	S	1;2	8	TTESSS(0.003)S(0.115)S(0.869)S(0.012)AAK	0.869119	1.38e-06	2	KNVTNNSKTTESSSSSSAAKEKPKHKKGLLH	1.3	0.68	0.71	0.72	0.64																1.3	0.68	0.71	0.72	0.64
YBR086C	YBR086C	IST2	925	2	S	1;2	8	TTESSS(0.003)S(0.115)S(0.869)S(0.012)AAK	0.869119	1.38e-06	2	KNVTNNSKTTESSSSSSAAKEKPKHKKGLLH											0.72	0.98	1	0.94	0.87	0.97	0.83	0.77	0.71	0.84	0.845	0.905	0.885	0.825	0.855	0.125	0.075	0.115	0.115	0.015	0.720552	0.83574	0.970259	0.943923
YBR095C	YBR095C	RXT2	249	1	S	1	3	GAS(1)DEDDINNK	1	2.13e-05	3	PSYNHNLTLPEDRGASDEDDINNKNNINEVN											1.02	0.88	0.73	0.65	1.3						1.02	0.88	0.73	0.65	1.3
YBR102C	YBR102C	EXO84	22	1	S	1	5	KSAS(0.033)S(0.966)PAK	0.966179	4.57e-05	3	KKARNNWKHVKKSASSPAKQKTPPSPAKPKQ	0.9	0.83	0.93	0.83	0.71																0.9	0.83	0.93	0.83	0.71
YBR102C	YBR102C	EXO84	28	1	T	1;2	3	QKT(1)PPS(1)PAKPK	1	4.19e-05	4	WKHVKKSASSPAKQKTPPSPAKPKQKTKKNP	1.06	0.65	0.45	0.47	0.58																1.06	0.65	0.45	0.47	0.58
YBR102C	YBR102C	EXO84	28	2	T	1;2	3	QKT(1)PPS(1)PAKPK	1	4.19e-05	4	WKHVKKSASSPAKQKTPPSPAKPKQKTKKNP	1.14	0.42	0.2	0.26	0.27	1.05	0.96	0.88	0.8	0.69	0.86	1.17	0.92	0.99	0.59	1.18	1.03	1.26	0.88	0.7	1.0575	0.895	0.815	0.7325	0.5625	0.0712244	0.164241	0.222017	0.162243	0.100613	0.399035	0.3384	0.630882	0.00699427
YBR102C	YBR102C	EXO84	31	2	S	2	6	QKT(1)PPS(1)PAKPK	1	4.57e-05	4	VKKSASSPAKQKTPPSPAKPKQKTKKNPYSD	1.16	0.46	0.32	0.33	0.63	1.05	0.96	0.88	0.8	0.69	0.86	1.17	0.92	0.99	0.59	1.18	1.03	1.26	0.88	0.7	1.0625	0.905	0.845	0.75	0.6525	0.0733002	0.154623	0.194658	0.145316	0.0259406	0.392856	0.336001	0.0325904	0.0087784
YBR102C	YBR102C	EXO84	289	2	S	2	11	QGNFNNVES(0.411)HS(0.794)NS(0.794)PALLPPLK	0.794384	0.000432847	4	IDQERQGNFNNVESHSNSPALLPPLKAGQNG											0.82	1.15	0.82	0.93	0.85						0.82	1.15	0.82	0.93	0.85
YBR102C	YBR102C	EXO84	291	2	S	2	13	QGNFNNVES(0.411)HS(0.794)NS(0.794)PALLPPLK	0.794384	0.000432847	4	QERQGNFNNVESHSNSPALLPPLKAGQNGNL											0.82	1.15	0.82	0.93	0.85						0.82	1.15	0.82	0.93	0.85
YBR102C	YBR102C	EXO84	471	2	T	2	5	Y(0.007)LQS(0.151)T(0.812)QQT(0.099)PGRENNRS(0.931)PNKNK	0.812381	7.02e-08	5	ENSKRIRESFRYLQSTQQTPGRENNRSPNKN	0.95	0.85	0.48	0.47	0.33																0.95	0.85	0.48	0.47	0.33
YBR102C	YBR102C	EXO84	474	2	T	2	8	YLQS(0.001)T(0.003)QQT(0.996)PGRENNRS(1)PNKNK	0.996218	0.00015194	4	KRIRESFRYLQSTQQTPGRENNRSPNKNKRR	0.99	0.84	0.53	0.35	0.29																0.99	0.84	0.53	0.35	0.29
YBR102C	YBR102C	EXO84	482	1	S	1;2	5	ENNRS(1)PNK	1	8.53e-25	3	YLQSTQQTPGRENNRSPNKNKRRSMGGSITP	1.03	0.74	0.92	0.6	0.68						0.75	1.44	1.17	0.86	0.58						0.89	1.09	1.045	0.73	0.63	0.14	0.35	0.125	0.13	0.05	0.648745	0.495789	0.490456	0.222407
YBR102C	YBR102C	EXO84	482	2	S	1;2	5	ENNRS(1)PNK	1	8.53e-25	3	YLQSTQQTPGRENNRSPNKNKRRSMGGSITP	0.97	0.84	0.51	0.4	0.31																0.97	0.84	0.51	0.4	0.31
YBR102C	YBR102C	EXO84	494	2	S	2	5	S(0.043)MGGS(0.957)IT(1)PGR	0.957361	0.000180578	2	NNRSPNKNKRRSMGGSITPGRNVTGAMDQYL																0.88	0.76	0.53	0.2	0.14	0.88	0.76	0.53	0.2	0.14
YBR102C	YBR102C	EXO84	496	2	T	2	7	S(0.043)MGGS(0.957)IT(1)PGR	0.999559	0.000180578	2	RSPNKNKRRSMGGSITPGRNVTGAMDQYLLQ																0.88	0.76	0.53	0.2	0.14	0.88	0.76	0.53	0.2	0.14
YBR103W	YBR103W	SIF2	137	2	S	2	9	ETQEDDT(0.019)NS(0.979)IDS(0.454)S(0.549)DDLDGFVK	0.978976	1.71e-15	3	GASTVERETQEDDTNSIDSSDDLDGFVKILK											0.9	0.97	1	1.31	1.22	1.01	1.03	1.09	1.12	1.54	0.955	1	1.045	1.215	1.38	0.055	0.03	0.045	0.095	0.16	0.547607	0.332876	0.440438	0.28606
YBR103W	YBR103W	SIF2	140	2	S	2	12	ETQEDDT(0.004)NS(0.665)IDS(0.665)S(0.665)DDLDGFVK	0.665367	1.71e-15	2	TVERETQEDDTNSIDSSDDLDGFVKILKEIV											0.9	0.97	1	1.31	1.22	1.05	1.01	0.99	1.15	1.49	0.975	0.99	0.995	1.23	1.355	0.075	0.02	0.005	0.08	0.135	0.864647	0.850995	0.455979	0.329984
YBR103W	YBR103W	SIF2	141	2	S	2	13	ETQEDDT(0.004)NS(0.665)IDS(0.665)S(0.665)DDLDGFVK	0.665363	2.46e-15	2	VERETQEDDTNSIDSSDDLDGFVKILKEIVK											0.81	0.98	1	1.04	1.18	1.01	1.03	1.11	1.13	1.55	0.91	1.005	1.055	1.085	1.365	0.1	0.025	0.055	0.045	0.185	0.454039	0.336978	0.25583	0.629507
YBR108W	YBR108W	AIM3	669	1	S	1	3	S(0.207)QS(0.586)S(0.207)NS(0.001)SDSSYTIDGPEANHGR	0.586057	5.97e-34	3	IQNFQPPPKPFRRSQSSNSSDSSYTIDGPEA	1.15	0.77	0.74	0.62	0.56																1.15	0.77	0.74	0.62	0.56
YBR108W	YBR108W	AIM3	805	1	T	1	3	EAT(1)GQDEVLNSITNELSHIK	1	3.29e-44	3	SLKANEYPKELTREATGQDEVLNSITNELSH	1.17	1.35	1.14	0.85	0.92																1.17	1.35	1.14	0.85	0.92
YBR108W	YBR108W	AIM3	842	2	S	2	4	VKDS(0.541)S(0.484)PVPS(0.976)DLDEK	0.540576	0.00135467	3	NVNLEKLGGSKKVKDSSPVPSDLDEKYVSAS											0.93	0.72	1.01	0.57	0.56						0.93	0.72	1.01	0.57	0.56
YBR108W	YBR108W	AIM3	843	2	S	2	3	DS(0.011)S(0.989)PVPS(1)DLDEK	0.989076	3.24e-06	2	VNLEKLGGSKKVKDSSPVPSDLDEKYVSASG											0.83	0.65	0.9	0.64	0.7	1.11	0.9	0.83	0.43	0.66	0.97	0.775	0.865	0.535	0.68	0.14	0.125	0.035	0.105	0.02	0.407934	0.542504	0.308253	0.767872
YBR108W	YBR108W	AIM3	847	2	S	2	7	DS(0.011)S(0.989)PVPS(1)DLDEK	0.999999	3.24e-06	2	KLGGSKKVKDSSPVPSDLDEKYVSASGSITP											0.87	0.68	0.95	0.61	0.64	1.11	0.9	0.83	0.43	0.66	0.99	0.79	0.89	0.52	0.65	0.12	0.11	0.06	0.09	0.01	0.344742	0.533748	0.0885377	0.0588247
YBR108W	YBR108W	AIM3	859	2	S	2	7	YVSAS(0.005)GS(0.997)IT(0.998)PPRPPPSR	0.997266	3.35e-07	3	PVPSDLDEKYVSASGSITPPRPPPSRSSPKK						1.03	0.91	0.69	0.9	0.81						0.92	1.04	1.09	0.69	0.52	0.975	0.975	0.89	0.795	0.665	0.055	0.065	0.2	0.105	0.145		0.726853	0.268959	0.83645
YBR108W	YBR108W	AIM3	861	2	T	2	9	YVSAS(0.005)GS(0.997)IT(0.998)PPRPPPSR	0.997811	3.35e-07	3	PSDLDEKYVSASGSITPPRPPPSRSSPKKVP						1.03	0.91	0.69	0.9	0.81						0.92	1.04	1.09	0.69	0.52	0.975	0.975	0.89	0.795	0.665	0.055	0.065	0.2	0.105	0.145		0.726853	0.268959	0.83645
YBR108W	YBR108W	AIM3	915	1	S	1;2	3	AYS(1)GDIS(1)AADDNLNPFER	0.999739	2.57e-86	2	LKSLEPRPIEMERAYSGDISAADDNLNPFER	0.97	1.06	1.02	0.76	0.81																0.97	1.06	1.02	0.76	0.81
YBR108W	YBR108W	AIM3	915	2	S	1;2	3	AYS(1)GDIS(1)AADDNLNPFER	0.999739	2.57e-86	2	LKSLEPRPIEMERAYSGDISAADDNLNPFER											1.05	1.18	1	0.89	0.77	1.39	1.14	0.8	0.67	0.32	1.22	1.16	0.9	0.78	0.545	0.17	0.02	0.1	0.11	0.225	0.759429	0.24675	0.686677	0.390439
YBR108W	YBR108W	AIM3	919	2	S	2	7	AYS(1)GDIS(1)AADDNLNPFER	0.999769	0.00019068	2	EPRPIEMERAYSGDISAADDNLNPFERYKRN											1.05	1.18	1	0.89	0.77	1.39	1.14	0.8	0.67	0.32	1.22	1.16	0.9	0.78	0.545	0.17	0.02	0.1	0.11	0.225	0.759429	0.24675	0.686677	0.390439
YBR112C	YBR112C	CYC8	708	1	T	1	24	YMEGAIHTLVDAAVSSST(0.001)HT(0.009)ENNT(0.606)KS(0.384)PR	0.60626	2.8e-47	5	LVDAAVSSSTHTENNTKSPRQPTHAIPTQAP	1.02	0.8	0.64	0.75	1.06																1.02	0.8	0.64	0.75	1.06
YBR112C	YBR112C	CYC8	741	1	S	1	6	KQKLNS(0.998)PNS(0.002)NINK	0.998355	2.09e-89	4	GITNAEPQVKKQKLNSPNSNINKLVNTATSI	0.97	0.51	0.32	0.47	0.74																0.97	0.51	0.32	0.47	0.74
YBR112C	YBR112C	CYC8	744	1	S	1	8	QKLNS(0.2)PNS(0.8)NINK	0.80004	1.1e-10	4	NAEPQVKKQKLNSPNSNINKLVNTATSIEEN	0.92	1.27	0.82	0.91	0.93																0.92	1.27	0.82	0.91	0.93
YBR112C	YBR112C	CYC8	768	1	S	1	7	SEVS(0.003)NQS(0.997)PAVVESNTNNTSQEEKPVK	0.997333	7.99e-37	4	ATSIEENAKSEVSNQSPAVVESNTNNTSQEE	1.09	0.56	0.85	0.74	0.85																1.09	0.56	0.85	0.74	0.85
YBR112C	YBR112C	CYC8	815	2	S	2	3	AAS(0.938)VS(0.417)PS(0.337)T(0.286)KPLNT(0.019)EPES(0.002)S(0.001)S(0.001)VQPTVSSESSTTK	0.937621	2.07e-29	4	PPQEASPAEEATKAASVSPSTKPLNTEPESS	0.94	0.92	0.72	0.9	0.8	1.22	1.25	1.13	1	1.5	1.09	1.08	1.04	1.2	1.06	1.08	1.1	1.35	1.57	1.44	1.0825	1.0875	1.06	1.1675	1.2	0.0572094	0.0675	0.130703	0.147951	0.165126	0.956777	0.879866	0.633504	0.526381
YBR112C	YBR112C	CYC8	817	2	S	2	5	AAS(0.416)VS(0.562)PS(0.022)T(0.001)KPLNTEPES(0.406)S(0.349)S(0.223)VQPT(0.02)VSSESSTTK	0.561535	2.07e-29	3	QEASPAEEATKAASVSPSTKPLNTEPESSSV						1.09	0.91	0.95	1.28	1.24											1.09	0.91	0.95	1.28	1.24
YBR112C	YBR112C	CYC8	866	1	S	1	22	ANDQSTAETIELS(0.008)T(0.037)AT(0.057)VPAEAS(0.898)PVEDEVR	0.898061	2.46e-13	3	AETIELSTATVPAEASPVEDEVRQHSKEENG	1.06	0.49	0.35	0.45	0.77																1.06	0.49	0.35	0.45	0.77
YBR112C	YBR112C	CYC8	943	1	S	1	12	MREEEQTSQEKS(1)PQENTLPR	0.999889	8.63e-87	3	EEAKMREEEQTSQEKSPQENTLPRENVVRQV	1.14	0.46	0.3	0.38	0.65																1.14	0.46	0.3	0.38	0.65
YBR114W	YBR114W	RAD16	25	1	S	1	9	KSVNYNELS(1)DDDTAVKNSK	0.999962	4.04e-44	4	RRTRSTKKSVNYNELSDDDTAVKNSKTLQLK	0.82	0.43	0.26	0.55	0.64																0.82	0.43	0.26	0.55	0.64
YBR114W	YBR114W	RAD16	109	1	S	1	3	DVS(1)DDDEPLTK	0.999964	9.27e-11	2	NDNDEIIEIKEERDVSDDDEPLTKKRKTTAR	0.75	0.5	0.43	0.72	0.83																0.75	0.5	0.43	0.72	0.83
YBR127C	YBR127C	VMA2	501	1	T	1	12	DDADEDEEDPDT(0.951)RS(0.042)S(0.007)GKKK	0.950636	4.49e-34	4	DRARDDADEDEEDPDTRSSGKKKDASQEESL	0.97	0.28	0.17	0.4	1.23																0.97	0.28	0.17	0.4	1.23
YBR127C	YBR127C	VMA2	503	1	S	1	16	ARDDADEDEEDPDT(0.28)RS(0.62)S(0.101)GK	0.619702	2.03e-17	3	ARDDADEDEEDPDTRSSGKKKDASQEESLI_	0.85	0.41	0.32	1.08	1.72																0.85	0.41	0.32	1.08	1.72
YBR127C	YBR127C	VMA2	504	1	S	1	2	S(0.451)S(0.511)GKKKDAS(0.013)QEES(0.025)LI	0.511179	7.53e-12	4	RDDADEDEEDPDTRSSGKKKDASQEESLI__	1.18	0.26	0.23	0.34	0.65																1.18	0.26	0.23	0.34	0.65
YBR127C	YBR127C	VMA2	511	1	S	1;2	5	KKDAS(1)QEES(1)LI	1	0.000410423	2	EEDPDTRSSGKKKDASQEESLI_________	0.87	0.74	0.56	0.64	0.82																0.87	0.74	0.56	0.64	0.82
YBR127C	YBR127C	VMA2	511	2	S	1;2	5	KKDAS(1)QEES(1)LI	1	0.000410423	2	EEDPDTRSSGKKKDASQEESLI_________	1.05	0.51	0.4	0.47	0.68						0.82	0.69	1.25	0.93	1.1	0.83	1.07	1.01	0.8	0.73	0.9	0.756667	0.886667	0.733333	0.836667	0.0750555	0.165059	0.253004	0.13691	0.132455	0.473469	0.962274	0.345907	0.698758
YBR127C	YBR127C	VMA2	515	1	S	1;2	9	KKDAS(1)QEES(1)LI	1	0.000189648	2	DTRSSGKKKDASQEESLI_____________	1.04	0.42	0.28	0.32	0.57																1.04	0.42	0.28	0.32	0.57
YBR127C	YBR127C	VMA2	515	2	S	1;2	9	KKDAS(1)QEES(1)LI	1	0.000189648	2	DTRSSGKKKDASQEESLI_____________	1.05	0.51	0.4	0.47	0.68						0.82	0.69	1.25	0.93	1.1	0.83	1.07	1.01	0.8	0.73	0.9	0.756667	0.886667	0.733333	0.836667	0.0750555	0.165059	0.253004	0.13691	0.132455	0.473469	0.962274	0.345907	0.698758
YBR130C	YBR130C	SHE3	28	1	S	1	15	LAPHHNIFMANLES(0.119)S(0.868)PT(0.012)KDRNTSSQNASSSR	0.867929	4.07e-48	4	KLAPHHNIFMANLESSPTKDRNTSSQNASSS	0.95	0.57	0.61	0.46	0.52																0.95	0.57	0.61	0.46	0.52
YBR130C	YBR130C	SHE3	343	1	S	1;2	1	S(0.979)FYT(0.021)ASPLLSSGSIPK	0.979172	1.56e-11	3	NDSSSNGNSSNNKRRSFYTASPLLSSGSIPK	0.76	0.75	0.58	0.37	0.51																0.76	0.75	0.58	0.37	0.51
YBR130C	YBR130C	SHE3	343	2	S	1;2	1	S(0.979)FYT(0.021)ASPLLSSGSIPK	0.979172	1.56e-11	3	NDSSSNGNSSNNKRRSFYTASPLLSSGSIPK											0.89	1.26	0.9	1.13	1.12						0.89	1.26	0.9	1.13	1.12
YBR130C	YBR130C	SHE3	348	2	S	2	6	S(0.673)FY(0.118)T(0.395)AS(0.805)PLLS(0.005)S(0.003)GS(0.001)IPK	0.804896	0.000113371	3	NGNSSNNKRRSFYTASPLLSSGSIPKSASPV											0.89	1.26	0.9	1.13	1.12						0.89	1.26	0.9	1.13	1.12
YBR130C	YBR130C	SHE3	370	1	T	1;2	1	T(0.536)AS(0.464)VRKPSSSSSK	0.535574	0.000674046	4	SIPKSASPVLPGVKRTASVRKPSSSSSKTNV	1.05	0.72	0.48	0.33	0.46																1.05	0.72	0.48	0.33	0.46
YBR130C	YBR130C	SHE3	370	2	T	1;2	1	T(0.536)AS(0.464)VRKPSSSSSK	0.535574	0.000674046	4	SIPKSASPVLPGVKRTASVRKPSSSSSKTNV	1.06	1.03	0.8	0.52	0.64																1.06	1.03	0.8	0.52	0.64
YBR130C	YBR130C	SHE3	372	2	S	2	3	T(0.119)AS(0.881)VRKPS(0.121)S(0.438)S(0.361)S(0.07)S(0.011)K	0.88116	1.32e-05	3	PKSASPVLPGVKRTASVRKPSSSSSKTNVTH	1.03	0.8	0.63	0.35	0.51																1.03	0.8	0.63	0.35	0.51
YBR130C	YBR130C	SHE3	393	1	T	1	11	TNVTHNNDPS(0.174)T(0.805)S(0.021)PTISVPPGVTR	0.80493	9.4e-13	3	SSSSKTNVTHNNDPSTSPTISVPPGVTRTVS	0.86	0.42	0.4	0.36	0.62																0.86	0.42	0.4	0.36	0.62
YBR133C	YBR133C	HSL7	702	2	S	2	1	S(1)IVT(0.992)DDT(0.008)K	0.99995	0.000918426	3	NYTSAVTAASMTIPRSIVTDDTKTLAHNRHY											0.89	0.73	0.41	0.18	0.32	0.73	0.68	0.21	0.18	0.17	0.81	0.705	0.31	0.18	0.245	0.08	0.025	0.1	0	0.075	0.336955	0.0597782	0.0574535	0.0356663			+
YBR133C	YBR133C	HSL7	705	2	T	2	4	S(0.998)IVT(0.994)DDT(0.007)K	0.99409	0.0031347	2	SAVTAASMTIPRSIVTDDTKTLAHNRHYSAT											0.89	0.73	0.41	0.18	0.32						0.89	0.73	0.41	0.18	0.32
YBR133C	YBR133C	HSL7	708	2	T	2	7	S(0.962)IVT(0.193)DDT(0.845)K	0.845128	0.000918426	2	TAASMTIPRSIVTDDTKTLAHNRHYSATTNQ																0.73	0.68	0.21	0.18	0.17	0.73	0.68	0.21	0.18	0.17
YBR133C	YBR133C	HSL7	718	2	S	2	3	HY(0.007)S(0.956)AT(0.069)T(0.968)NQK	0.956098	0.0019938	3	IVTDDTKTLAHNRHYSATTNQKLDNQIDLDQ											0.85	0.8	0.66	0.55	0.39	0.61	0.97	0.52	0.47	0.47	0.73	0.885	0.59	0.51	0.43	0.12	0.085	0.07	0.04	0.04	0.402408	0.496833	0.22499	0.40249
YBR133C	YBR133C	HSL7	721	2	T	2	6	HY(0.002)S(0.947)AT(0.061)T(0.99)NQK	0.990403	0.0019938	3	DDTKTLAHNRHYSATTNQKLDNQIDLDQDIE											0.85	0.8	0.66	0.55	0.39	0.61	0.97	0.52	0.47	0.47	0.73	0.885	0.59	0.51	0.43	0.12	0.085	0.07	0.04	0.04	0.402408	0.496833	0.22499	0.40249
YBR140C	YBR140C	IRA1	1340	2	S	2	9	S(0.005)APDNEGDS(0.866)LS(0.309)FES(0.769)RNPAY(0.05)EVHK	0.865929	0.00084213	4	QELEKSKSAPDNEGDSLSFESRNPAYEVHKS											1.12	0.91	0.87	0.86	0.73	1.13	0.99	0.87	0.78	0.67	1.125	0.95	0.87	0.82	0.7	0.005	0.04	0	0.04	0.03	0.049798	0.000384245	0.0702365	0.0050821	+	+	+
YBR140C	YBR140C	IRA1	1342	2	S	2	11	S(0.001)APDNEGDS(0.645)LS(0.645)FES(0.645)RNPAY(0.064)EVHK	0.644955	0.00084213	4	LEKSKSAPDNEGDSLSFESRNPAYEVHKSLK																1.13	0.99	0.87	0.78	0.67	1.13	0.99	0.87	0.78	0.67
YBR140C	YBR140C	IRA1	1345	2	S	2	14	S(0.005)APDNEGDS(0.866)LS(0.309)FES(0.769)RNPAY(0.05)EVHK	0.769422	0.00084213	4	SKSAPDNEGDSLSFESRNPAYEVHKSLKLEL											1.12	0.91	0.87	0.86	0.73	1.13	0.99	0.87	0.78	0.67	1.125	0.95	0.87	0.82	0.7	0.005	0.04	0	0.04	0.03	0.049798	0.000384245	0.0702365	0.0050821	+	+	+
YBR142W	YBR142W	MAK5	86	3	S	4	7	VGDDQES(1)VENES(0.888)GS(0.888)DS(0.888)ES(0.336)ELLEFK	0.999942	1.51e-06	3	VLKDSNKEKVGDDQESVENESGSDSESELLE																1.13	1.02	0.93	1.25	1.28	1.13	1.02	0.93	1.25	1.28
YBR142W	YBR142W	MAK5	91	3	S	3;4	12	VGDDQESVENES(0.894)GS(0.894)DS(0.894)ES(0.318)ELLEFK	0.89406	2.84e-10	4	NKEKVGDDQESVENESGSDSESELLEFKNLD											0.94	0.83	1.11	0.85	0.86	1.1	1.03	0.95	1.1	1.08	1.02	0.93	1.03	0.975	0.97	0.08	0.1	0.08	0.125	0.11	0.554979	0.937628	0.790357	0.748423
YBR142W	YBR142W	MAK5	93	3	S	3;4	14	VGDDQESVENES(0.894)GS(0.894)DS(0.894)ES(0.318)ELLEFK	0.89406	2.84e-10	4	EKVGDDQESVENESGSDSESELLEFKNLDDI											0.94	0.83	1.11	0.85	0.86	1.1	1.03	0.95	1.1	1.08	1.02	0.93	1.03	0.975	0.97	0.08	0.1	0.08	0.125	0.11	0.554979	0.937628	0.790357	0.748423
YBR142W	YBR142W	MAK5	95	3	S	3;4	16	VGDDQESVENES(0.894)GS(0.894)DS(0.894)ES(0.318)ELLEFK	0.89406	2.84e-10	4	VGDDQESVENESGSDSESELLEFKNLDDIKE											0.94	0.83	1.11	0.85	0.86	1.1	1.03	0.95	1.1	1.08	1.02	0.93	1.03	0.975	0.97	0.08	0.1	0.08	0.125	0.11	0.554979	0.937628	0.790357	0.748423
YBR142W	YBR142W	MAK5	97	3	S	3;4	18	VGDDQES(0.998)VENES(0.751)GS(0.751)DS(0.751)ES(0.751)ELLEFK	0.75054	2.55e-06	4	DDQESVENESGSDSESELLEFKNLDDIKEGE											0.78	0.99	1.08	1.02	1.04	1.05	1	0.86	1.47	1.31	0.915	0.995	0.97	1.245	1.175	0.135	0.005	0.11	0.225	0.135	0.637566	0.782039	0.335466	0.306358
YBR142W	YBR142W	MAK5	135	2	T	2	2	LT(1)DPS(1)EDVDEDVDEDVLK	1	0.00174855	3	SSDEDEQGNIESSKLTDPSEDVDEDVDEDVL											0.96	0.62	1.25	0.84	0.83	0.68	0.8	0.61	0.46	0.87	0.82	0.71	0.93	0.65	0.85	0.14	0.09	0.32	0.19	0.02	0.57661	0.782636	0.546487	0.856595
YBR142W	YBR142W	MAK5	138	2	S	2	5	LT(1)DPS(1)EDVDEDVDEDVLK	1	0.00174855	3	EDEQGNIESSKLTDPSEDVDEDVDEDVLKEN											0.96	0.62	1.25	0.84	0.83	0.68	0.8	0.61	0.46	0.87	0.82	0.71	0.93	0.65	0.85	0.14	0.09	0.32	0.19	0.02	0.57661	0.782636	0.546487	0.856595
YBR142W	YBR142W	MAK5	678	1	S	1	12	KAADELGIDVDS(1)DEDDISK	0.999996	7.08e-37	3	NWLKKAADELGIDVDSDEDDISKSNSDTFLL	0.75	0.69	0.41	0.86	0.7						0.65	0.7	0.98	1.05	0.98						0.7	0.695	0.695	0.955	0.84	0.05	0.005	0.285	0.095	0.14	0.929838	0.987783	0.407621	0.445735
YBR143C	YBR143C	SUP45	421	2	S	2	12	YKVNFEQLVDES(0.994)EDEY(0.09)Y(0.404)DEDEGS(0.108)DY(0.404)DFI	0.994356	4.03e-10	3	AMLRYKVNFEQLVDESEDEYYDEDEGSDYDF											0.96	0.44	0.95	1	0.74	0.55	1.02	1.15	0.99	0.14	0.755	0.73	1.05	0.995	0.44	0.205	0.29	0.1	0.005	0.3	0.950285	0.325301	0.362432	0.477379
YBR149W	YBR149W	ARA1	2	3	S	3	1	S(0.6)S(0.6)S(0.6)VAS(0.6)T(0.6)ENIVENMLHPK	0.6	2.28e-10	2	______________MSSSVASTENIVENMLH											0.75	1.16	1.01	1.2	1.24	0.99	1.05	1.05	0.92	1.07	0.87	1.105	1.03	1.06	1.155	0.12	0.055	0.02	0.14	0.085	0.269929	0.389949	0.480345	0.922001
YBR149W	YBR149W	ARA1	3	3	S	3	2	S(0.6)S(0.6)S(0.6)VAS(0.6)T(0.6)ENIVENMLHPK	0.6	2.28e-10	2	_____________MSSSVASTENIVENMLHP											0.75	1.16	1.01	1.2	1.24	0.99	1.05	1.05	0.92	1.07	0.87	1.105	1.03	1.06	1.155	0.12	0.055	0.02	0.14	0.085	0.269929	0.389949	0.480345	0.922001
YBR149W	YBR149W	ARA1	4	3	S	3	3	S(0.6)S(0.6)S(0.6)VAS(0.6)T(0.6)ENIVENMLHPK	0.6	2.28e-10	2	____________MSSSVASTENIVENMLHPK											0.75	1.16	1.01	1.2	1.24	0.99	1.05	1.05	0.92	1.07	0.87	1.105	1.03	1.06	1.155	0.12	0.055	0.02	0.14	0.085	0.269929	0.389949	0.480345	0.922001
YBR149W	YBR149W	ARA1	7	3	S	3	6	S(0.6)S(0.6)S(0.6)VAS(0.6)T(0.6)ENIVENMLHPK	0.6	2.28e-10	2	_________MSSSVASTENIVENMLHPKTTE											0.75	1.16	1.01	1.2	1.24	0.99	1.05	1.05	0.92	1.07	0.87	1.105	1.03	1.06	1.155	0.12	0.055	0.02	0.14	0.085	0.269929	0.389949	0.480345	0.922001
YBR149W	YBR149W	ARA1	8	3	T	3	7	S(0.6)S(0.6)S(0.6)VAS(0.6)T(0.6)ENIVENMLHPK	0.6	2.28e-10	2	________MSSSVASTENIVENMLHPKTTEI											0.75	1.16	1.01	1.2	1.24	0.99	1.05	1.05	0.92	1.07	0.87	1.105	1.03	1.06	1.155	0.12	0.055	0.02	0.14	0.085	0.269929	0.389949	0.480345	0.922001
YBR150C	YBR150C	TBS1	189	2	S	2	4	NT(0.007)S(0.217)S(0.713)T(0.064)DS(0.081)S(0.917)PK	0.71318	0.000660519	3	KDENFDIAVRSRNTSSTDSSPKLHTNLSQEY																0.86	0.95	1.27	0.57	1.1	0.86	0.95	1.27	0.57	1.1
YBR150C	YBR150C	TBS1	193	2	S	2	8	NT(0.007)S(0.217)S(0.713)T(0.064)DS(0.081)S(0.917)PK	0.917176	0.000660519	3	FDIAVRSRNTSSTDSSPKLHTNLSQEYIGVS																0.86	0.95	1.27	0.57	1.1	0.86	0.95	1.27	0.57	1.1
YBR156C	YBR156C	SLI15	419	2	T	2	1	T(0.708)GS(0.292)RPHS(0.612)IS(0.237)PT(0.151)K	0.70773	2.45e-05	3	AEQKKKSKHSSDVHKTGSRPHSISPTKISVD						0.9	0.84	0.97	0.94	0.47											0.9	0.84	0.97	0.94	0.47
YBR156C	YBR156C	SLI15	421	2	S	2	3	T(0.181)GS(0.849)RPHS(0.544)IS(0.409)PT(0.016)K	0.848727	0.000697943	3	QKKKSKHSSDVHKTGSRPHSISPTKISVDSS																1.09	0.88	0.76	1.08	0.6	1.09	0.88	0.76	1.08	0.6
YBR156C	YBR156C	SLI15	425	2	S	2	7	T(0.708)GS(0.292)RPHS(0.612)IS(0.237)PT(0.151)K	0.612054	2.45e-05	3	SKHSSDVHKTGSRPHSISPTKISVDSSSPSK						0.9	0.84	0.97	0.94	0.47						1.09	0.88	0.76	1.08	0.6	0.995	0.86	0.865	1.01	0.535	0.095	0.02	0.105	0.07	0.065	0.298879	0.45549	0.904776	0.05729
YBR156C	YBR156C	SLI15	460	2	S	2	2	AS(1)IS(1)PNKNK	1	0.00141995	3	YYQSPVRGYLRPTKASISPNKNKNLTTSQTP																1.11	1.14	1.01	1.02	0.36	1.11	1.14	1.01	1.02	0.36
YBR156C	YBR156C	SLI15	462	2	S	2	4	AS(1)IS(1)PNKNK	1	0.00141995	3	QSPVRGYLRPTKASISPNKNKNLTTSQTPHR																1.11	1.14	1.01	1.02	0.36	1.11	1.14	1.01	1.02	0.36
YBR157C	YBR157C	YBR157C	122	2	S	2	1	S(0.993)LS(0.814)HELT(0.172)KPS(0.021)GR	0.992814	0.000157374	3	LRVESNELSSHSHSRSLSHELTKPSGRRKSY	0.76	0.23	0.65	1.01	0.62						1.32	0.95	0.79	0.78	0.73						1.04	0.59	0.72	0.895	0.675	0.28	0.36	0.07	0.115	0.055	0.427807	0.38306	0.679808	0.329207
YBR157C	YBR157C	YBR157C	124	2	S	2	3	S(0.992)LS(0.937)HELT(0.061)KPS(0.01)GR	0.937057	0.000157374	3	VESNELSSHSHSRSLSHELTKPSGRRKSYHR	0.76	0.23	0.65	1.01	0.62						1.32	0.95	0.79	0.78	0.73						1.04	0.59	0.72	0.895	0.675	0.28	0.36	0.07	0.115	0.055	0.427807	0.38306	0.679808	0.329207
YBR157C	YBR157C	YBR157C	175	2	S	2	6	KT(0.104)S(0.339)LAS(0.7)S(0.857)FLDK	0.700134	0.00486317	3	SNSSIGVNSRKTSLASSFLDKEYHSSPDTSY	0.77	0.88	0.89	0.81	0.62																0.77	0.88	0.89	0.81	0.62
YBR157C	YBR157C	YBR157C	176	2	S	2	7	KT(0.104)S(0.339)LAS(0.7)S(0.857)FLDK	0.857213	0.00486317	3	NSSIGVNSRKTSLASSFLDKEYHSSPDTSYT	0.77	0.88	0.89	0.81	0.62																0.77	0.88	0.89	0.81	0.62
YBR172C	YBR172C	SMY2	70	2	T	2	3	S(0.144)NT(0.856)PLLGGRHPLS(1)R	0.855659	0.000160724	3	AASVNTVPGSTFRSNTPLLGGRHPLSRTSSL	1.56	0.59	0.34	0.5	0.75																1.56	0.59	0.34	0.5	0.75
YBR172C	YBR172C	SMY2	80	1	S	1;2	13	SNTPLLGGRHPLS(1)R	1	6.73e-07	3	TFRSNTPLLGGRHPLSRTSSLIDSIGIQRAA	0.98	0.63	0.46	0.55	0.59																0.98	0.63	0.46	0.55	0.59
YBR172C	YBR172C	SMY2	80	2	S	1;2	13	SNTPLLGGRHPLS(1)R	1	6.73e-07	3	TFRSNTPLLGGRHPLSRTSSLIDSIGIQRAA	1.56	0.59	0.34	0.5	0.75																1.56	0.59	0.34	0.5	0.75
YBR172C	YBR172C	SMY2	96	1	S	1;2	3	AAS(0.878)PFS(0.105)S(0.015)MKEPFIPQS(0.001)S(0.001)GVMS(0.001)S(0.002)S(0.003)FWHGDHPES(0.994)R	0.878021	1.89e-29	6	RTSSLIDSIGIQRAASPFSSMKEPFIPQSSG						1.25	0.73	1.3	1.02	1.18											1.25	0.73	1.3	1.02	1.18
YBR172C	YBR172C	SMY2	96	2	S	1;2	3	AAS(0.878)PFS(0.105)S(0.015)MKEPFIPQS(0.001)S(0.001)GVMS(0.001)S(0.002)S(0.003)FWHGDHPES(0.994)R	0.878021	1.89e-29	6	RTSSLIDSIGIQRAASPFSSMKEPFIPQSSG	1.29	0.97	0.82	0.83	0.84																1.29	0.97	0.82	0.83	0.84
YBR172C	YBR172C	SMY2	125	1	S	1;2	32	AAS(0.647)PFS(0.148)S(0.205)MKEPFIPQSSGVMSSSFWHGDHPES(1)R	0.999957	1.89e-29	4	SGVMSSSFWHGDHPESRVSTPVQQHPLLQRN	1.2	0.74	0.47	0.4	0.46																1.2	0.74	0.47	0.4	0.46
YBR172C	YBR172C	SMY2	125	2	S	1;2	32	AAS(0.647)PFS(0.148)S(0.205)MKEPFIPQSSGVMSSSFWHGDHPES(1)R	0.999957	1.89e-29	4	SGVMSSSFWHGDHPESRVSTPVQQHPLLQRN	1.29	0.97	0.82	0.83	0.84																1.29	0.97	0.82	0.83	0.84
YBR172C	YBR172C	SMY2	128	1	S	1	2	VS(0.5)T(0.5)PVQQHPLLQR	0.5	4.73e-16	3	MSSSFWHGDHPESRVSTPVQQHPLLQRNESS	1.09	1.04	0.95	1	0.86																1.09	1.04	0.95	1	0.86
YBR172C	YBR172C	SMY2	129	1	T	1	3	VS(0.5)T(0.5)PVQQHPLLQR	0.5	4.73e-16	3	SSSFWHGDHPESRVSTPVQQHPLLQRNESSS	1.09	1.04	0.95	1	0.86																1.09	1.04	0.95	1	0.86
YBR172C	YBR172C	SMY2	537	1	S	1	6	SQFQKS(1)PK	0.999993	2.51e-17	3	LPSNQTIDIKSQFQKSPKGMKESSPLKELED	1.03	0.52	0.34	0.48	0.5																1.03	0.52	0.34	0.48	0.5
YBR172C	YBR172C	SMY2	602	1	S	1	10	GKAPIGT(0.002)VVS(0.97)PY(0.019)S(0.009)K	0.970479	0.000439957	3	TTVTSKGKAPIGTVVSPYSKTNTSLNSSLTA	1.08	0.95	0.84	0.79	0.83																1.08	0.95	0.84	0.79	0.83
YBR188C	YBR188C	NTC20	139	1	S	1	12	VLQEPDRDNDDS(1)G	1	2.1e-10	2	IRKRVLQEPDRDNDDSG______________	0.94	0.44	0.51	0.4	0.64																0.94	0.44	0.51	0.4	0.64
YBR189W	YBR189W	RPS9B	184	1	S	1	5	KAEAS(1)GEAAEEAEDEE	1	3.95e-16	2	PGRVARRNAARKAEASGEAAEEAEDEE____	1.21	0.44	0.32	0.48	0.81																1.21	0.44	0.32	0.48	0.81
YBR197C	YBR197C	YBR197C	24	1	S	1	1	S(0.971)S(0.026)S(0.004)QEGNPQLVQLK	0.970597	2.39e-32	2	VQVKVSDADSTNRRKSSSQEGNPQLVQLKAK	0.79	0.58	0.41	0.35	0.44																0.79	0.58	0.41	0.35	0.44
YBR197C	YBR197C	YBR197C	25	1	S	1	2	S(0.353)S(0.505)S(0.142)QEGNPQLVQLK	0.50451	3.16e-16	3	QVKVSDADSTNRRKSSSQEGNPQLVQLKAKS	0.9	0.8	0.57	0.43	0.57																0.9	0.8	0.57	0.43	0.57
YBR198C	YBR198C	TAF5	411	2	S	2	3	KDS(0.987)NLS(0.525)S(0.488)PARDILPLPPK	0.986717	0.000148849	4	EKKESELKVDGEKKDSNLSSPARDILPLPPK						1.14	0.99	1.09	1.09	0.94	0.97	1.3	1	1.38	1.36	0.95	0.89	1.05	1.01	1.1	1.02	1.06	1.04667	1.16	1.13333	0.0602771	0.123423	0.0260342	0.112398	0.122384	0.785364	0.70543	0.33398	0.452824
YBR198C	YBR198C	TAF5	414	2	S	2	6	KDS(0.101)NLS(0.961)S(0.938)PAR	0.960927	3.59e-05	3	ESELKVDGEKKDSNLSSPARDILPLPPKTAL						1.14	0.99	1.09	1.09	0.94	0.94	0.75	1.04	0.97	1.16	0.99	0.88	1.14	1.2	0.97	1.02333	0.873333	1.09	1.08667	1.02333	0.0600925	0.0693622	0.0288675	0.0664162	0.0688799	0.774985	0.373901	0.585828
YBR198C	YBR198C	TAF5	415	2	S	2	7	KDS(0.101)NLS(0.961)S(0.938)PAR	0.938001	3.59e-05	3	SELKVDGEKKDSNLSSPARDILPLPPKTALD											0.96	0.95	1.02	1.18	1.26	0.95	0.89	1.05	1.01	1.1	0.955	0.92	1.035	1.095	1.18	0.005	0.03	0.015	0.085	0.08	0.368833	0.0369323	0.248574	0.0693887		+
YBR200W	YBR200W	BEM1	12	1	S	1	3	RDS(1)NGSK	0.999956	7.11e-06	2	____MLKNFKLSKRDSNGSKGRITSADISTP	1.18	0.78	0.53	0.23	0.29																1.18	0.78	0.53	0.23	0.29
YBR200W	YBR200W	BEM1	47	2	S	2	3	Y(0.015)LS(0.715)S(0.226)S(0.069)S(0.268)T(0.707)PVK	0.714902	0.00101387	3	GSVIKHIKTVPVRYLSSSSTPVKSQRDSSPK											0.98	0.94	1.2	0.96	0.75	0.86	1.13	1.28	0.96	0.52	0.92	1.035	1.24	0.96	0.635	0.06	0.095	0.04	0	0.115	0.437545	0.0472384	0.573599	0.592372		+
YBR200W	YBR200W	BEM1	50	2	S	2	6	Y(0.011)LS(0.282)S(0.394)S(0.102)S(0.693)T(0.518)PVK	0.693086	0.00101387	3	IKHIKTVPVRYLSSSSTPVKSQRDSSPKNRH						1	0.78	1.04	0.95	0.65						0.86	1.13	1.28	0.96	0.52	0.93	0.955	1.16	0.955	0.585	0.07	0.175	0.12	0.005	0.065	0.906696	0.239644	0.755734	0.068842
YBR200W	YBR200W	BEM1	51	2	T	2	7	Y(0.015)LS(0.715)S(0.226)S(0.069)S(0.268)T(0.707)PVK	0.707337	0.00287445	3	KHIKTVPVRYLSSSSTPVKSQRDSSPKNRHN						1	0.78	1.04	0.95	0.65	0.98	0.94	1.2	0.96	0.75						0.99	0.86	1.12	0.955	0.7	0.00999999	0.08	0.08	0.005	0.05	0.248906	0.248908	0.0886774	0.029552
YBR200W	YBR200W	BEM1	60	1	S	1	3	DS(0.033)S(0.967)PKNR	0.966656	0.00160642	2	YLSSSSTPVKSQRDSSPKNRHNSKDITSPEK	1.78	0.48	0.32	0.22	0.43																1.78	0.48	0.32	0.22	0.43
YBR200W	YBR200W	BEM1	67	2	S	2	5	NRHNS(1)KDIT(0.052)S(0.948)PEK	0.999963	1.57e-05	4	PVKSQRDSSPKNRHNSKDITSPEKVIKAKYS	1.18	1.02	1.04	0.27	0.25						0.82	1.11	0.89	0.84	0.55	0.87	1.18	0.93	0.68	0.57	0.956667	1.10333	0.953333	0.596667	0.456667	0.112596	0.0463081	0.0448454	0.169738	0.103494	0.294725	0.979376	0.589828	0.0308079
YBR200W	YBR200W	BEM1	71	2	T	2	7	HNS(0.034)KDIT(0.984)S(0.983)PEK	0.983786	0.00305398	3	QRDSSPKNRHNSKDITSPEKVIKAKYSYQAQ	1.35	0.76	0.89	0.23	0.25											0.88	1.11	1.09	0.76	0.53	1.115	0.935	0.99	0.495	0.39	0.235	0.175	0.1	0.265	0.14	0.60571	0.672944	0.222385	0.77378
YBR200W	YBR200W	BEM1	72	2	S	2	8	HNS(0.034)KDIT(0.984)S(0.983)PEK	0.982651	1.57e-05	3	RDSSPKNRHNSKDITSPEKVIKAKYSYQAQT	1.25	0.89	0.97	0.25	0.25						0.82	1.11	0.89	0.84	0.55	0.89	1.03	1.3	0.86	0.45	0.986667	1.01	1.05333	0.65	0.416667	0.133208	0.064291	0.125477	0.200083	0.0881917	0.882295	0.734076	0.23393	0.0234926
YBR200W	YBR200W	BEM1	445	2	T	2	27	TLQENDT(0.014)AT(0.196)FAT(0.196)AS(0.196)QT(0.196)S(0.196)NFAS(0.196)T(0.196)NQDNT(0.556)LT(0.055)GEDLK	0.555673	0.00328409	4	TASQTSNFASTNQDNTLTGEDLKLNKKLSDL						1.16	1.05	1.08	0.89	0.68											1.16	1.05	1.08	0.89	0.68
YBR200W	YBR200W	BEM1	458	1	S	1;2	3	KLS(0.998)DLS(0.609)LS(0.381)GS(0.011)K	0.998474	7.1e-07	2	DNTLTGEDLKLNKKLSDLSLSGSKQAPAQST	1.13	0.59	0.72	0.34	0.53																1.13	0.59	0.72	0.34	0.53
YBR200W	YBR200W	BEM1	458	2	S	1;2	3	KLS(0.998)DLS(0.609)LS(0.381)GS(0.011)K	0.998474	7.1e-07	2	DNTLTGEDLKLNKKLSDLSLSGSKQAPAQST	1.12	0.5	0.57	0.26	0.45	1.06	1.01	0.93	0.91	0.94	1	0.97	0.83	0.88	0.94	1.2	0.6	0.87	0.86	0.09	1.095	0.77	0.8	0.7275	0.605	0.04272	0.128906	0.0793725	0.156172	0.206902	0.0537893	0.0697643	0.063686	0.0595085		+
YBR200W	YBR200W	BEM1	461	2	S	2	6	KLS(0.751)DLS(0.896)LS(0.277)GS(0.076)K	0.896079	1.8e-05	3	LTGEDLKLNKKLSDLSLSGSKQAPAQSTSGL						1.05	1.02	0.96	0.92	0.96	1.03	0.99	0.81	0.88	0.98	1.03	0.92	0.8	0.98	0.89	1.03667	0.976667	0.856667	0.926667	0.943333	0.00666666	0.0296273	0.0517472	0.0290593	0.0272845	0.938004	0.026056	0.0202776	0.0292967		+	+
YBR200W	YBR200W	BEM1	463	2	S	2	8	KLS(0.776)DLS(0.312)LS(0.884)GS(0.028)K	0.884352	1.77e-05	3	GEDLKLNKKLSDLSLSGSKQAPAQSTSGLKT	1.04	0.57	0.67	0.33	0.51	1.07	0.98	0.9	0.89	0.92	1.03	0.99	0.84	0.89	0.86	1.03	0.92	0.8	0.98	0.89	1.0425	0.865	0.8025	0.7725	0.795	0.00946487	0.0995406	0.0487126	0.149018	0.0957862	0.26251	0.00289328	0.205746	0.0422578		+
YBR200W	YBR200W	BEM1	465	2	S	2	10	KLS(0.996)DLS(0.039)LS(0.408)GS(0.558)K	0.557657	7.1e-07	2	DLKLNKKLSDLSLSGSKQAPAQSTSGLKTTK	1.19	0.46	0.5	0.22	0.42																1.19	0.46	0.5	0.22	0.42
YBR202W	YBR202W	MCM7	811	2	T	2;3	9	FVDDGT(0.001)MDT(0.999)DQEDS(0.989)LVS(0.616)T(0.395)PK	0.998876	2.26e-10	3	NEGNTLKFVDDGTMDTDQEDSLVSTPKLAPQ											0.87	1.01	0.85	1.02	0.93						0.87	1.01	0.85	1.02	0.93
YBR202W	YBR202W	MCM7	811	3	T	2;3	9	FVDDGT(0.001)MDT(0.999)DQEDS(0.989)LVS(0.616)T(0.395)PK	0.998876	2.26e-10	3	NEGNTLKFVDDGTMDTDQEDSLVSTPKLAPQ											0.87	0.94	0.89	0.99	1.26	1.09	0.99	1.03	0.98	1.04	0.98	0.965	0.96	0.985	1.15	0.11	0.025	0.07	0.005	0.11	0.906387	0.892671	0.967909	0.388553
YBR202W	YBR202W	MCM7	816	2	S	2;3	14	FVDDGT(0.001)MDT(0.999)DQEDS(0.989)LVS(0.616)T(0.395)PK	0.988677	2.26e-10	3	LKFVDDGTMDTDQEDSLVSTPKLAPQTTASA											0.89	0.95	0.92	1.01	0.96	1.4	0.99	0.9	0.76	0.61	1.145	0.97	0.91	0.885	0.785	0.255	0.02	0.01	0.125	0.175	0.564503	0.454337	0.456564	0.364497
YBR202W	YBR202W	MCM7	816	3	S	2;3	14	FVDDGT(0.001)MDT(0.999)DQEDS(0.989)LVS(0.616)T(0.395)PK	0.988677	2.26e-10	3	LKFVDDGTMDTDQEDSLVSTPKLAPQTTASA											0.87	0.94	0.89	0.99	1.26	1.09	0.99	1.03	0.98	1.04	0.98	0.965	0.96	0.985	1.15	0.11	0.025	0.07	0.005	0.11	0.906387	0.892671	0.967909	0.388553
YBR202W	YBR202W	MCM7	819	3	S	3	17	FVDDGT(0.002)MDT(0.986)DQEDS(0.922)LVS(0.63)T(0.459)PK	0.629913	2.26e-10	3	VDDGTMDTDQEDSLVSTPKLAPQTTASANVS											0.87	0.94	0.89	0.99	1.26	1.09	0.99	1.03	0.98	1.04	0.98	0.965	0.96	0.985	1.15	0.11	0.025	0.07	0.005	0.11	0.906387	0.892671	0.967909	0.388553
YBR202W	YBR202W	MCM7	820	2	T	2;3	18	FVDDGT(0.001)MDT(0.03)DQEDS(0.961)LVS(0.187)T(0.821)PK	0.821173	9.68e-10	3	DDGTMDTDQEDSLVSTPKLAPQTTASANVSA											0.95	0.83	1.12	0.99	1.04	1.4	0.99	0.9	0.76	0.61	1.175	0.91	1.01	0.875	0.825	0.225	0.08	0.11	0.115	0.215	0.382677	0.577721	0.357028	0.377575
YBR202W	YBR202W	MCM7	820	3	T	2;3	18	FVDDGT(0.001)MDT(0.03)DQEDS(0.961)LVS(0.187)T(0.821)PK	0.821173	9.68e-10	3	DDGTMDTDQEDSLVSTPKLAPQTTASANVSA											1.07	1.08	0.76	1.22	1.26	1.24	0.96	1.34	0.77	1.11	1.155	1.02	1.05	0.995	1.185	0.085	0.06	0.29	0.225	0.075	0.323943	0.764099	0.574354	0.860583
YBR202W	YBR202W	MCM7	838	1	S	1	16	LAPQTTASANVSAQDS(1)DIDLQDA	0.999934	2.61e-13	2	LAPQTTASANVSAQDSDIDLQDA________	0.99	0.33	0.31	0.49	0.68																0.99	0.33	0.31	0.49	0.68
YBR207W	YBR207W	FTH1	116	1	S	1	6	DQDRES(0.979)DEHT(0.021)ADNVK	0.978547	2.3e-23	3	EIYEYSNELRDQDRESDEHTADNVKLYQKLK	1.51	2.11	3.26	2.28	0.94						1.56	1.48	0.94	0.5	1.17						1.535	1.795	2.1	1.39	1.055	0.025	0.315	1.16	0.89	0.115	0.497089	0.67443	0.885599	0.0558399
YBR207W	YBR207W	FTH1	120	1	T	1	10	DQDRES(0.331)DEHT(0.669)ADNVK	0.668756	0.00413168	4	YSNELRDQDRESDEHTADNVKLYQKLKIQIL											1.06	0.6	0.78	0.8	1.34						1.06	0.6	0.78	0.8	1.34
YBR207W	YBR207W	FTH1	449	1	S	1;2	1	S(0.969)KDS(0.066)S(0.232)VPLIIDS(0.261)S(0.302)GS(0.17)AN	0.96865	1.01e-16	2	SELNSSTSEPDSQRRSKDSSVPLIIDSSGSA	1.15	0.7	0.61	0.83	0.55																1.15	0.7	0.61	0.83	0.55
YBR207W	YBR207W	FTH1	449	2	S	1;2	1	S(0.969)KDS(0.066)S(0.232)VPLIIDS(0.261)S(0.302)GS(0.17)AN	0.96865	1.01e-16	2	SELNSSTSEPDSQRRSKDSSVPLIIDSSGSA											0.98	1.16	0.63	0.75	0.65	1.02	0.89	0.68	0.65	0.66	1	1.025	0.655	0.7	0.655	0.02	0.135	0.025	0.05	0.00500003	0.875436	0.00850965	0.030744	0.00355663		+	+
YBR207W	YBR207W	FTH1	452	2	S	2	4	S(0.507)KDS(0.766)S(0.617)VPLIIDS(0.044)S(0.038)GS(0.029)AN	0.766381	0.000579954	3	NSSTSEPDSQRRSKDSSVPLIIDSSGSAN__											0.98	1.42	0.67	0.91	0.79	1.02	0.89	0.62	0.54	0.56	1	1.155	0.645	0.725	0.675	0.02	0.265	0.025	0.185	0.115	0.68734	0.0080354	0.277504	0.0847331		+
YBR207W	YBR207W	FTH1	453	2	S	2	5	S(0.341)KDS(0.73)S(0.912)VPLIIDS(0.005)S(0.005)GS(0.007)AN	0.911897	0.000579954	3	SSTSEPDSQRRSKDSSVPLIIDSSGSAN___											0.98	1.42	0.67	0.91	0.79	1.02	0.89	0.62	0.54	0.56	1	1.155	0.645	0.725	0.675	0.02	0.265	0.025	0.185	0.115	0.68734	0.0080354	0.277504	0.0847331		+
YBR211C	YBR211C	AME1	41	2	S	2;3	4	EENS(1)PIQS(1)PVQPILS(0.6)S(0.4)PK	0.999989	3.82e-12	3	VIVFKTPNAVYREENSPIQSPVQPILSSPKL	1.15	0.68	0.67	0.74	0.85						1.01	1	0.89	0.92	0.93	1.1	1.01	1.03	1.14	0.59	1.08667	0.896667	0.863333	0.933333	0.79	0.0409607	0.108372	0.104775	0.115662	0.102632	0.763506	0.809639	0.279555	0.0549623
YBR211C	YBR211C	AME1	41	3	S	2;3	4	EENS(1)PIQS(1)PVQPILS(0.6)S(0.4)PK	0.999989	3.82e-12	3	VIVFKTPNAVYREENSPIQSPVQPILSSPKL											0.93	0.89	0.95	0.71	0.76	1.09	1.05	0.99	1.01	0.47	1.01	0.97	0.97	0.86	0.615	0.08	0.08	0.02	0.15	0.145	0.757464	0.675557	0.470664	0.398295
YBR211C	YBR211C	AME1	45	3	S	3	15	TPNAVYREENS(1)PIQS(1)PVQPILS(0.621)S(0.379)PK	0.999998	9.99e-11	4	KTPNAVYREENSPIQSPVQPILSSPKLANSF											0.93	0.89	0.95	0.71	0.76	1.09	1.05	0.99	1.01	0.47	1.01	0.97	0.97	0.86	0.615	0.08	0.08	0.02	0.15	0.145	0.757464	0.675557	0.470664	0.398295
YBR211C	YBR211C	AME1	52	2	S	2;3	15	EENS(1)PIQS(0.994)PVQPILS(0.87)S(0.136)PK	0.870179	9.99e-11	3	REENSPIQSPVQPILSSPKLANSFEFPITTN											0.94	0.82	1.13	0.88	0.81	1.1	1.01	1.03	1.14	0.59	1.02	0.915	1.08	1.01	0.7	0.08	0.095	0.05	0.13	0.11	0.486888	0.589849	0.953725	0.429255
YBR211C	YBR211C	AME1	52	3	S	2;3	15	EENS(1)PIQS(0.994)PVQPILS(0.87)S(0.136)PK	0.870179	9.99e-11	3	REENSPIQSPVQPILSSPKLANSFEFPITTN											0.95	0.88	0.97	0.69	0.75	1.09	1.05	0.99	1.01	0.47	1.02	0.965	0.98	0.85	0.61	0.07	0.085	0.00999999	0.16	0.14	0.666972	0.628609	0.433082	0.200583
YBR211C	YBR211C	AME1	53	2	S	2;3	16	EENS(0.876)PIQS(0.124)PVQPILS(0.243)S(0.757)PK	0.756739	3.82e-12	3	EENSPIQSPVQPILSSPKLANSFEFPITTNN	1.15	0.68	0.67	0.74	0.85						1.22	1.24	0.86	0.85	0.92						1.185	0.96	0.765	0.795	0.885	0.035	0.28	0.095	0.055	0.035	0.508864	0.0534873	0.0268231	0.0265881			+
YBR211C	YBR211C	AME1	53	3	S	2;3	16	EENS(0.876)PIQS(0.124)PVQPILS(0.243)S(0.757)PK	0.756739	3.82e-12	3	EENSPIQSPVQPILSSPKLANSFEFPITTNN											0.78	0.95	0.89	0.86	0.86						0.78	0.95	0.89	0.86	0.86
YBR212W	YBR212W	NGR1	524	1	S	1	5	NKNGS(0.794)HS(0.206)DLVNLQR	0.793981	2.2e-32	3	YYNYNNYDYHRNKNGSHSDLVNLQRSNVPYM	1	0.51	0.34	0.39	0.44																1	0.51	0.34	0.39	0.44
YBR214W	YBR214W	SDS24	458	1	S	1	22	SSSSTSLNSHSPLMTAMEDPPS(1)PR	0.999872	2.27e-27	3	LNSHSPLMTAMEDPPSPRSSAIAIPPPSPAS	0.99	0.52	0.93	0.88	0.87																0.99	0.52	0.93	0.88	0.87
YBR214W	YBR214W	SDS24	524	1	S	1	4	QRGS(1)IAM	1	0.0018311	2	GNKEVDPQSARRQRGSIAM____________	0.78	1.48	0.9	1.18	0.48																0.78	1.48	0.9	1.18	0.48
YBR215W	YBR215W	HPC2	47	1	S	1	4	ET(0.004)GS(0.914)DS(0.082)EDLFNKFSNKK	0.914236	1.14e-16	4	AEVLNTDNSIKKETGSDSEDLFNKFSNKKTN	0.71	1.3	1.08	1.03	1																0.71	1.3	1.08	1.03	1
YBR215W	YBR215W	HPC2	153	1	T	1	7	NMDNKNT(0.919)PERGS(0.033)S(0.041)S(0.007)FAAK	0.919039	0.000101606	4	TEEKRQNNRNMDNKNTPERGSSSFAAKQLKI	1.03	0.79	0.71	0.83	0.58																1.03	0.79	0.71	0.83	0.58
YBR215W	YBR215W	HPC2	229	2	S	2	3	NKS(1)LT(1)PK	1	0.00207374	3	SIESLIKPPSSPRNKSLTPKVILPTQNMDGT						1.15	1.11	1.79	3.77	4.49	1.14	0.85	1.43	2.06	2.64	1.12	0.85	1.31	2.47	4.47	1.13667	0.936667	1.51	2.76667	3.86667	0.00881916	0.0866667	0.144222	0.515439	0.61336	0.0833994	0.0608363	0.0342299	0.0242984			+
YBR215W	YBR215W	HPC2	231	2	T	2	5	NKS(1)LT(1)PK	1	0.00207374	3	ESLIKPPSSPRNKSLTPKVILPTQNMDGTIA						1.15	1.11	1.79	3.77	4.49	1.14	0.85	1.43	2.06	2.64	1.12	0.85	1.31	2.47	4.47	1.13667	0.936667	1.51	2.76667	3.86667	0.00881916	0.0866667	0.144222	0.515439	0.61336	0.0833994	0.0608363	0.0342299	0.0242984			+
YBR215W	YBR215W	HPC2	433	2	T	2	6	LVAAPT(1)VS(1)PPK	1	1.01e-07	3	KEPTAKSPKRLVAAPTVSPPKILQTAETKAK	0.98	0.91	0.99	1.01	0.9	1	0.81	1.21	1	0.77	1.04	0.87	1.04	1.25	1.09	0.96	0.93	1.24	1.18	1.03	0.995	0.88	1.12	1.11	0.9475	0.0170782	0.0264575	0.0617792	0.0623164	0.0712244	0.00682539	0.0990328	0.254249	0.540657	+
YBR215W	YBR215W	HPC2	435	2	S	2	8	LVAAPT(1)VS(1)PPK	1	1.01e-07	3	PTAKSPKRLVAAPTVSPPKILQTAETKAKEP	0.98	0.91	0.99	1.01	0.9	1	0.81	1.21	1	0.77	1.04	0.87	1.04	1.25	1.09	0.96	0.93	1.24	1.18	1.03	0.995	0.88	1.12	1.11	0.9475	0.0170782	0.0264575	0.0617792	0.0623164	0.0712244	0.00682539	0.0990328	0.254249	0.540657	+
YGL062W	YBR218C;YGL062W	PYC1	512	1	S	1	4	S(0.165)NPS(0.835)VPHLHDAQGNVINVTK	0.834641	6.76e-08	4	SIKGQIGLPKLKSNPSVPHLHDAQGNVINVT	1.11	0.77	0.59	0.61	0.71																1.11	0.77	0.59	0.61	0.71
YBR225W	YBR225W	YBR225W	105	1	S	1	10	LADDLFSNS(0.28)S(0.72)R	0.71995	7.71e-07	2	HLPNFRLADDLFSNSSRRSSDSAASSSVSKL	0.81	1.18	2.38	1.96	2.3																0.81	1.18	2.38	1.96	2.3
YBR225W	YBR225W	YBR225W	108	2	S	2	2	RS(0.993)S(0.751)DS(0.256)AASSSVSK	0.992635	3.36e-07	3	NFRLADDLFSNSSRRSSDSAASSSVSKLKSA	0.82	0.83	1.31	1.31	2.23						1.02	0.81	1.07	0.91	1.05	1	1.21	0.99	0.8	1.26	0.946667	0.95	1.12333	1.00667	1.51333	0.0635959	0.130128	0.096148	0.154955	0.363425	0.98274	0.200586	0.738288	0.993648
YBR225W	YBR225W	YBR225W	109	2	S	2	3	RS(0.993)S(0.751)DS(0.256)AASSSVSK	0.751407	3.36e-07	3	FRLADDLFSNSSRRSSDSAASSSVSKLKSAQ											1.03	0.81	0.99	0.99	1.08	1	1.21	0.99	0.8	1.26	1.015	1.01	0.99	0.895	1.17	0.015	0.2	0	0.095	0.09	0.982375	0.237507	0.338486	0.234573
YBR225W	YBR225W	YBR225W	111	2	S	2	5	RS(0.477)S(0.535)DS(0.953)AAS(0.025)S(0.006)S(0.004)VSK	0.952893	0.000203693	3	LADDLFSNSSRRSSDSAASSSVSKLKSAQLS	0.82	0.83	1.31	1.31	2.23						1.08	0.81	0.75	1.27	1.22	1	1.21	0.99	0.8	1.26	0.966667	0.95	1.01667	1.12667	1.57	0.0768838	0.130128	0.162207	0.163741	0.330202	0.975063	0.794402	0.426389	0.497606
YBR230C	YBR230C	OM14	12	2	S	2	6	HDS(0.012)NAS(0.911)PNS(0.925)DS(0.152)EDGHHHNNKK	0.911281	0.000129598	4	____MSATAKHDSNASPNSDSEDGHHHNNKK	1.1	1.93	2.98	3.96	1.8																1.1	1.93	2.98	3.96	1.8
YBR230C	YBR230C	OM14	15	1	S	1;2	9	HDSNASPNS(0.999)DS(0.001)EDGHHHNNKK	0.998617	3.95e-71	4	_MSATAKHDSNASPNSDSEDGHHHNNKKECA	0.79	1.03	1.27	1.95	0.85																0.79	1.03	1.27	1.95	0.85
YBR230C	YBR230C	OM14	15	2	S	1;2	9	HDSNASPNS(0.999)DS(0.001)EDGHHHNNKK	0.998617	3.95e-71	4	_MSATAKHDSNASPNSDSEDGHHHNNKKECA	1.1	1.93	2.98	3.96	1.8																1.1	1.93	2.98	3.96	1.8
YBR233W	YBR233W	PBP2	53	1	S	1	10	VALKDADS(0.017)HS(0.983)DNDHDSPDNVPSDVHLR	0.983366	9.01e-29	5	EAEIKRVALKDADSHSDNDHDSPDNVPSDVH	0.91	0.75	0.69	0.68	0.63																0.91	0.75	0.69	0.68	0.63
YBR235W	YBR235W	VHC1	654	1	S	1	1	S(1)QNNLQK	1	2.2e-06	2	FFDLESYRKHIPQSRSQNNLQKQVEIKATVP	0.87	0.8	0.99	1.24	0.75																0.87	0.8	0.99	1.24	0.75
YBR235W	YBR235W	VHC1	915	2	S	2	7	IDT(0.003)PCES(0.998)EDS(0.995)DLDT(0.004)DLTSIR	0.998395	7e-10	2	MNTRMPTNRIDTPCESEDSDLDTDLTSIRDA											0.58	0.83	1.23	1.03	0.66	1.21	1.03	1.03	0.68	0.54	0.895	0.93	1.13	0.855	0.6	0.315	0.1	0.1	0.175	0.06	0.925325	0.550789	0.927489	0.454708
YBR235W	YBR235W	VHC1	918	2	S	2	10	IDT(0.008)PCES(0.993)EDS(0.998)DLDT(0.001)DLTSIR	0.998314	7e-10	3	RMPTNRIDTPCESEDSDLDTDLTSIRDAFSA											0.58	0.83	1.23	1.03	0.66	1.21	1.03	1.03	0.68	0.54	0.895	0.93	1.13	0.855	0.6	0.315	0.1	0.1	0.175	0.06	0.925325	0.550789	0.927489	0.454708
YBR237W	YBR237W	PRP5	512	2	S	2	9	SEFFDEVQS(0.667)ENDGQS(0.667)S(0.667)DVEEVDAK	0.666666	1.08e-06	4	VQLIHERSEFFDEVQSENDGQSSDVEEVDAK											0.88	0.89	1.1	1.04	0.92	1.16	1.23	0.93	0.94	0.73	1.02	1.06	1.015	0.99	0.825	0.14	0.17	0.085	0.05	0.095	0.87264	0.978485	0.858735	0.36825
YBR237W	YBR237W	PRP5	518	2	S	2	15	SEFFDEVQS(0.667)ENDGQS(0.667)S(0.667)DVEEVDAK	0.666666	1.08e-06	4	RSEFFDEVQSENDGQSSDVEEVDAKAIIFVS											0.88	0.89	1.1	1.04	0.92	1.16	1.23	0.93	0.94	0.73	1.02	1.06	1.015	0.99	0.825	0.14	0.17	0.085	0.05	0.095	0.87264	0.978485	0.858735	0.36825
YBR237W	YBR237W	PRP5	519	2	S	2	16	SEFFDEVQS(0.667)ENDGQS(0.667)S(0.667)DVEEVDAK	0.666666	1.08e-06	4	SEFFDEVQSENDGQSSDVEEVDAKAIIFVSS											0.88	0.89	1.1	1.04	0.92	1.16	1.23	0.93	0.94	0.73	1.02	1.06	1.015	0.99	0.825	0.14	0.17	0.085	0.05	0.095	0.87264	0.978485	0.858735	0.36825
YBR238C	YBR238C	YBR238C	606	1	S	1	10	KSNMNS(0.001)T(0.006)QIS(0.994)R	0.993556	0.000368798	3	NDRDSKKSNMNSTQISRTATPSPSLTPMDTP	1.16	0.86	1.31	1.51	1.03																1.16	0.86	1.31	1.51	1.03
YBR245C	YBR245C	ISW1	175	1	S	1	16	KTEHEEDAELLKEEDS(1)DDDESIEFQFR	0.999999	4.52e-47	5	KTEHEEDAELLKEEDSDDDESIEFQFRESPA	1.05	0.77	0.86	0.81	0.89																1.05	0.77	0.86	0.81	0.89
YBR245C	YBR245C	ISW1	689	2	T	2	5	S(0.029)GT(0.033)S(0.147)T(0.692)GS(0.11)AGT(0.987)PEPGS(0.002)GEKGDDIDLDELLLK	0.692031	3.71e-10	4	MIQHGAADVFKSGTSTGSAGTPEPGSGEKGD											0.96	1.29	1.01	1.67	1.81	1	0.95	0.96	1.47	2.16	0.98	1.12	0.985	1.57	1.985	0.02	0.17	0.025	0.1	0.175	0.49936	0.890236	0.0286009	0.0293705			+
YBR245C	YBR245C	ISW1	694	1	T	1;2	10	SGTSTGS(0.008)AGT(0.992)PEPGSGEKGDDIDLDELLLK	0.991611	1.12e-20	4	AADVFKSGTSTGSAGTPEPGSGEKGDDIDLD	0.91	0.86	1.13	1.89	1.43																0.91	0.86	1.13	1.89	1.43
YBR245C	YBR245C	ISW1	694	2	T	1;2	10	SGTSTGS(0.008)AGT(0.992)PEPGSGEKGDDIDLDELLLK	0.991611	1.12e-20	4	AADVFKSGTSTGSAGTPEPGSGEKGDDIDLD											0.96	1.29	1.01	1.67	1.81	1	0.95	0.96	1.47	2.16	0.98	1.12	0.985	1.57	1.985	0.02	0.17	0.025	0.1	0.175	0.49936	0.890236	0.0286009	0.0293705			+
YBR255W	YBR255W	MTC4	338	2	S	2	4	RGS(0.406)S(0.568)NT(0.03)S(0.042)GS(0.954)GGK	0.5684	0.00156863	3	IEAKGSSYGGDRRGSSNTSGSGGKRNSKHYR											0.69	0.63	0.51	0.36	0.33						0.69	0.63	0.51	0.36	0.33
YBR255W	YBR255W	MTC4	343	2	S	2	9	RGS(0.406)S(0.568)NT(0.03)S(0.042)GS(0.954)GGK	0.953642	0.00156863	3	SSYGGDRRGSSNTSGSGGKRNSKHYRSKSAG											0.69	0.63	0.51	0.36	0.33						0.69	0.63	0.51	0.36	0.33
YBR255W	YBR255W	MTC4	356	1	S	1	3	S(0.2)KS(0.8)AGPPENEK	0.799615	9.64e-05	3	SGSGGKRNSKHYRSKSAGPPENEKSRMNGLE	0.88	0.3	0.16	0.24	0.36																0.88	0.3	0.16	0.24	0.36
YBR270C	YBR270C	YBR270C	35	2	S	2	3	VY(0.016)S(0.962)VS(0.572)S(0.45)DIVPQALTHPDEDVHLK	0.962385	2.6e-08	4	NPNIKATNRKPARVYSVSSDIVPQALTHPDE	1.07	0.98	0.77	0.49	0.52																1.07	0.98	0.77	0.49	0.52
YBR270C	YBR270C	YBR270C	37	2	S	2	5	VY(0.016)S(0.962)VS(0.572)S(0.45)DIVPQALTHPDEDVHLK	0.572027	2.6e-08	4	NIKATNRKPARVYSVSSDIVPQALTHPDEDV	1.07	0.98	0.77	0.49	0.52																1.07	0.98	0.77	0.49	0.52
YBR273C	YBR273C	UBX7	397	1	S	1	1	S(0.546)VS(0.454)PNVFQFVNNDHQEDPEDPTTFNGNNVHLEK	0.546489	1.25e-39	4	SGTRYPSETNLTTSRSVSPNVFQFVNNDHQE	1.05	0.83	0.74	0.78	0.85																1.05	0.83	0.74	0.78	0.85
YBR275C	YBR275C	RIF1	45	2	S	2	7	T(0.014)NLPPPS(0.986)PQAHMHIQS(0.102)DLS(0.853)PT(0.046)PK	0.985625	8.15e-05	4	SNGSSPWMKTNLPPPSPQAHMHIQSDLSPTP	1.01	0.35	0.35	0.33	0.51																1.01	0.35	0.35	0.33	0.51
YBR275C	YBR275C	RIF1	57	2	S	2	19	T(0.014)NLPPPS(0.986)PQAHMHIQS(0.102)DLS(0.853)PT(0.046)PK	0.85267	8.15e-05	4	PPPSPQAHMHIQSDLSPTPKRRKLASSSDCE	1.01	0.35	0.35	0.33	0.51																1.01	0.35	0.35	0.33	0.51
YBR275C	YBR275C	RIF1	1637	1	S	1	8	S(0.003)KVDDLRS(0.997)DEDEHGTVAQEK	0.997017	7.54e-34	4	NSSKQTEKSKVDDLRSDEDEHGTVAQEKHQV	0.89	0.49	0.55	0.75	0.58																0.89	0.49	0.55	0.75	0.58
YBR275C	YBR275C	RIF1	1851	1	T	1	30	EKHHEIQLGQAHTEADGEPLLGGDGNEDAT(0.569)S(0.431)R	0.569103	1.67e-08	5	ADGEPLLGGDGNEDATSREATPSLKVHFFSK	0.95	0.24	0.57	0.55	0.76																0.95	0.24	0.57	0.55	0.76
YBR278W	YBR278W	DPB3	186	2	S	2;3	9	SALDVGEHS(1)DS(1)S(1)DIEVDHTK	0.999997	3.58e-18	3	LSRFQYKSALDVGEHSDSSDIEVDHTKSTDP	0.99	0.68	0.56	0.53	0.64						0.88	1.08	0.89	0.98	1.15	1.12	1.19	0.9	0.87	0.49	0.996667	0.983333	0.783333	0.793333	0.76	0.0693622	0.154955	0.111704	0.135442	0.19975	0.947287	0.800241	0.252424	0.325701
YBR278W	YBR278W	DPB3	186	3	S	2;3	9	SALDVGEHS(1)DS(1)S(1)DIEVDHTK	0.999997	3.58e-18	3	LSRFQYKSALDVGEHSDSSDIEVDHTKSTDP																1.22	1.14	1.02	1.18	0.47	1.22	1.14	1.02	1.18	0.47
YBR278W	YBR278W	DPB3	188	2	S	2;3	11	SALDVGEHS(1)DS(1)S(1)DIEVDHTK	0.999995	9.15e-14	3	RFQYKSALDVGEHSDSSDIEVDHTKSTDP__	1	0.67	0.58	0.61	0.66						1.02	1.09	0.86	1.04	0.97	1.2	1.19	0.96	0.91	0.43	1.07333	0.983333	0.8	0.853333	0.686667	0.063596	0.159304	0.113725	0.127323	0.156454	0.627539	0.0397823	0.970509	0.0839057
YBR278W	YBR278W	DPB3	188	3	S	2;3	11	SALDVGEHS(1)DS(1)S(1)DIEVDHTK	0.999995	9.15e-14	3	RFQYKSALDVGEHSDSSDIEVDHTKSTDP__																1.22	1.14	1.02	1.18	0.47	1.22	1.14	1.02	1.18	0.47
YBR278W	YBR278W	DPB3	189	2	S	2;3	12	SALDVGEHS(1)DS(1)S(1)DIEVDHTK	0.999995	3.58e-18	3	FQYKSALDVGEHSDSSDIEVDHTKSTDP___	1.05	0.66	0.48	0.41	0.58						0.94	1.08	0.87	1	1.07	1.11	1.19	0.9	0.87	0.49	1.03333	0.976667	0.75	0.76	0.713333	0.0497773	0.161486	0.135277	0.178979	0.180216	0.754221	0.20775	0.256573	0.62445
YBR278W	YBR278W	DPB3	189	3	S	2;3	12	SALDVGEHS(1)DS(1)S(1)DIEVDHTK	0.999995	3.58e-18	3	FQYKSALDVGEHSDSSDIEVDHTKSTDP___																1.22	1.14	1.02	1.18	0.47	1.22	1.14	1.02	1.18	0.47
YBR279W	YBR279W	PAF1	147	1	S	1	7	RLDDGDS(1)DDENLDVNHIISR	1	1.22e-86	3	DNTSLKRKRRLDDGDSDDENLDVNHIISRVE	1.06	0.61	0.4	0.47	0.72						0.93	1.06	1.03	1.39	1.1	1.12	1.12	0.97	1.02	1.22	1.03667	0.93	0.8	0.96	1.01333	0.0560753	0.160935	0.200749	0.26727	0.150702	0.565328	0.39605	0.792833	0.896488
YBR279W	YBR279W	PAF1	388	1	S	1	4	TEGS(1)EQEGENEKDEEIK	0.999996	1.75e-73	3	EDVKKESEGDSKTEGSEQEGENEKDEEIKQE	0.85	0.81	0.83	1.08	0.82																0.85	0.81	0.83	1.08	0.82
YBR279W	YBR279W	PAF1	422	1	T	1;2	4	AADT(1)PETSDAVHTEQKPEEEKETLQEE	0.999735	8.65e-107	4	EQDEENKQDENRAADTPETSDAVHTEQKPEE	1.09	0.51	0.62	1.09	1.68																1.09	0.51	0.62	1.09	1.68
YBR279W	YBR279W	PAF1	422	2	T	1;2	4	AADT(1)PETSDAVHTEQKPEEEKETLQEE	0.999735	8.65e-107	4	EQDEENKQDENRAADTPETSDAVHTEQKPEE	1.07	0.4	0.43	0.49	0.59																1.07	0.4	0.43	0.49	0.59
YBR279W	YBR279W	PAF1	425	2	T	2	7	AADT(0.993)PET(0.503)S(0.503)DAVHT(0.001)EQKPEEEKETLQEE	0.503316	3.67e-08	4	EENKQDENRAADTPETSDAVHTEQKPEEEKE	1.07	0.4	0.43	0.49	0.59																1.07	0.4	0.43	0.49	0.59
YBR279W	YBR279W	PAF1	426	2	S	2	8	AADT(0.993)PET(0.503)S(0.503)DAVHT(0.001)EQKPEEEKETLQEE	0.503316	3.67e-08	4	ENKQDENRAADTPETSDAVHTEQKPEEEKET	1.07	0.4	0.43	0.49	0.59																1.07	0.4	0.43	0.49	0.59
YBR280C	YBR280C	SAF1	266	1	S	1	3	RMS(0.785)GS(0.182)HPS(0.017)T(0.017)AYEPGNATTAQHITIDSGGAPAASPGGSHSGVPR	0.78454	2.98e-21	5	GSTVNTTGTFSGRRMSGSHPSTAYEPGNATT	0.9	0.66	0.47	0.56	0.77																0.9	0.66	0.47	0.56	0.77
YBR289W	YBR289W	SNF5	851	1	S	1	20	AGVTIPSIPNPIANHT(0.001)VT(0.025)NS(0.843)PNPT(0.132)LQPVIPGGAASK	0.842807	1.74e-20	4	IPSIPNPIANHTVTNSPNPTLQPVIPGGAAS	0.78	0.63	0.32	0.34	0.43																0.78	0.63	0.32	0.34	0.43
YBR290W	YBR290W	YBR290W	47	2	S	2	14	DTQTGVEGET(0.081)EIGS(0.877)DEEDS(0.877)IEDEGS(0.106)S(0.039)S(0.013)GGNS(0.002)T(0.002)T(0.003)ER	0.87712	0.000299888	4	TRDTQTGVEGETEIGSDEEDSIEDEGSSSGG																0.77	1.27	0.98	1.13	0.71	0.77	1.27	0.98	1.13	0.71
YBR290W	YBR290W	YBR290W	52	2	S	2	19	DTQTGVEGET(0.081)EIGS(0.877)DEEDS(0.877)IEDEGS(0.106)S(0.039)S(0.013)GGNS(0.002)T(0.002)T(0.003)ER	0.87712	0.000299888	4	TGVEGETEIGSDEEDSIEDEGSSSGGNSTTE																0.77	1.27	0.98	1.13	0.71	0.77	1.27	0.98	1.13	0.71
YBR296C	YBR296C	PHO89	314	1	S	1	8	AASNSNDS(1)VK	0.999996	1.23e-73	2	SVEDEENKAASNSNDSVKNKEDIQEVDLVRT	0.67	0.9	0.73	0.47	0.44																0.67	0.9	0.73	0.47	0.44
YBR296C	YBR296C	PHO89	329	2	T	2	13	NKEDIQEVDLVRT(0.992)ET(0.966)EPET(0.043)K	0.991521	5.91e-06	4	SVKNKEDIQEVDLVRTETEPETKLSTKQYWW											0.62	0.86	1.76	1.41	0.85	0.72	1.01	2.13	1.35	0.72	0.67	0.935	1.945	1.38	0.785	0.05	0.075	0.185	0.03	0.065	0.0988427	0.028535	0.00667725	0.295887		+	+
YBR296C	YBR296C	PHO89	331	2	T	2	15	NKEDIQEVDLVRT(0.989)ET(0.984)EPET(0.026)K	0.984229	5.91e-06	4	KNKEDIQEVDLVRTETEPETKLSTKQYWWSL											0.62	0.86	1.76	1.41	0.85	0.72	1.01	2.13	1.35	0.72	0.67	0.935	1.945	1.38	0.785	0.05	0.075	0.185	0.03	0.065	0.0988427	0.028535	0.00667725	0.295887		+	+
YCL005W	YCL005W	YCL005W	241	1	S	1	3	NAS(1)DADIVNIK	1	2.27e-08	3	TLMSLSNRAKLRRNASDADIVNIKILRRNSR	1.09	0.73	0.66	0.63	0.92																1.09	0.73	0.66	0.63	0.92
YCL011C	YCL011C	GBP2	13	1	S	1	10	ELGMYGNDRS(1)R	1	1.07e-06	2	___MERELGMYGNDRSRSRSPVRRRLSDDRD	1.15	0.43	0.32	0.45	0.56																1.15	0.43	0.32	0.45	0.56
YCL011C	YCL011C	GBP2	24	1	S	1	3	RLS(1)DDRDR	1	3.3e-73	3	GNDRSRSRSPVRRRLSDDRDRYDDYNDSSSN	1.11	0.95	0.69	0.64	0.6						0.89	0.72	1.56	1.12	1.09						1	0.835	1.125	0.88	0.845	0.11	0.115	0.435	0.24	0.245	0.408733	0.806724	0.694029	0.622479
YCL012C	YCL012C	YCL012C	71	1	S	1;2	6	NFDIIS(1)ENS(1)NDVR	1	9.01e-22	3	DDLENGLHSRNFDIISENSNDVRGGLDDVSK	0.97	0.96	0.77	0.7	0.58																0.97	0.96	0.77	0.7	0.58
YCL012C	YCL012C	YCL012C	71	2	S	1;2	6	NFDIIS(1)ENS(1)NDVR	1	9.01e-22	3	DDLENGLHSRNFDIISENSNDVRGGLDDVSK	0.98	0.79	0.42	0.37	0.51						1.02	0.91	0.84	0.37	0.43	1.35	0.66	0.81	0.61	0.68	1.11667	0.786667	0.69	0.45	0.54	0.117237	0.072188	0.135277	0.08	0.0737111	0.0746088	0.0757086	0.00932835	0.0409781			+
YCL012C	YCL012C	YCL012C	74	2	S	2	9	NFDIIS(1)ENS(1)NDVR	1	9.01e-22	3	ENGLHSRNFDIISENSNDVRGGLDDVSKNEI	0.98	0.79	0.42	0.37	0.51						1.02	0.91	0.84	0.37	0.43	1.35	0.66	0.81	0.61	0.68	1.11667	0.786667	0.69	0.45	0.54	0.117237	0.072188	0.135277	0.08	0.0737111	0.0746088	0.0757086	0.00932835	0.0409781			+
YCL014W	YCL014W	BUD3	6	2	S	2	3	DLS(0.838)S(0.142)LY(0.026)S(0.993)EKK	0.83825	3.87e-05	3	__________MEKDLSSLYSEKKDKENDETL	0.98	1.16	0.74	0.88	0.83						0.87	0.85	1.03	0.71	0.75						0.925	1.005	0.885	0.795	0.79	0.055	0.155	0.145	0.085	0.04	0.674754	0.820575	0.327786	0.85549
YCL014W	YCL014W	BUD3	7	2	S	2	4	DLS(0.059)S(0.923)LY(0.021)S(0.998)EKK	0.922548	1.8e-12	3	_________MEKDLSSLYSEKKDKENDETLF	0.98	0.94	0.51	0.74	0.83	1.12	0.86	1.15	0.8	0.88											1.05	0.9	0.83	0.77	0.855	0.07	0.04	0.32	0.03	0.025	0.203883	0.570228	0.0666667	0.97536
YCL014W	YCL014W	BUD3	9	2	Y	2	6	DLSS(0.005)LY(0.995)S(1)EKK	0.995081	2.27e-15	2	_______MEKDLSSLYSEKKDKENDETLFNI	0.98	0.99	0.64	0.83	0.86	0.93	0.99	0.84	0.74	0.75	0.83	1.74	0.65	1.49	0.97	1.06	1.17	1.01	1.07	0.65	0.95	1.2225	0.785	1.0325	0.8075	0.0481318	0.177641	0.0879867	0.167649	0.0690863	0.892064	0.502902	0.652935	0.455371
YCL014W	YCL014W	BUD3	10	2	S	2	7	DLSS(0.005)LY(0.995)S(1)EKK	0.999813	2.27e-15	2	______MEKDLSSLYSEKKDKENDETLFNIK	1	1.1	0.71	0.82	0.8	1.05	0.9	1.04	0.78	0.84	0.83	1.49	0.71	1.37	0.94	1.06	1.15	0.98	1.02	0.68	0.985	1.16	0.86	0.9975	0.815	0.0533073	0.122543	0.0874643	0.134807	0.0537742	0.23826	0.268088	0.93409	0.065879
YCL014W	YCL014W	BUD3	20	2	T	2	17	DLS(0.493)S(0.491)LY(0.056)S(0.096)EKKDKENDET(0.864)LFNIK	0.86372	0.000373813	5	LSSLYSEKKDKENDETLFNIKLSKSVVETTP																1.03	0.9	1.55	1.19	0.06	1.03	0.9	1.55	1.19	0.06
YCL014W	YCL014W	BUD3	763	2	S	2	7	AVNS(0.059)KLS(0.933)GAS(0.512)DFDAT(0.497)HEK	0.932754	0.00201232	4	KHPSTDEHRAVNSKLSGASDFDATHEKKRSY	0.97	0.67	0.45	0.44	0.56																0.97	0.67	0.45	0.44	0.56
YCL014W	YCL014W	BUD3	766	2	S	2	10	AVNS(0.007)KLS(0.297)GAS(0.756)DFDAT(0.941)HEK	0.75552	0.00201232	4	STDEHRAVNSKLSGASDFDATHEKKRSYGTI	0.97	0.67	0.45	0.44	0.56	1.11	1.19	0.93	0.53	0.54	0.9	1.16	0.61	0.64	0.48						0.993333	1.00667	0.663333	0.536667	0.526667	0.0617342	0.168556	0.141107	0.0578312	0.024037	0.944355	0.0988053	0.00569768	0.00240466			+
YCL014W	YCL014W	BUD3	771	2	T	2	15	AVNS(0.007)KLS(0.297)GAS(0.756)DFDAT(0.941)HEK	0.940906	0.0026588	4	RAVNSKLSGASDFDATHEKKRSYGTITTFRS						1.11	1.19	0.93	0.53	0.54	0.9	1.16	0.61	0.64	0.48						1.005	1.175	0.77	0.585	0.51	0.105	0.015	0.16	0.055	0.03	0.250629	0.34437	0.0724874	0.045382
YCL014W	YCL014W	BUD3	896	2	S	2	3	KS(0.473)S(0.537)PKRAVVS(0.187)S(0.803)PK	0.5366	0.0079618	4	PKSPVKKPMTSEKKSSPKRAVVSSPKIKKKS	1.1	0.45	0.15	0.2	0.14																1.1	0.45	0.15	0.2	0.14
YCL014W	YCL014W	BUD3	904	1	S	1;2	6	RAVVS(0.01)S(0.99)PK	0.989692	0.000350601	3	MTSEKKSSPKRAVVSSPKIKKKSTSFSTKES	1.1	1.25	0.73	0.77	0.52	1.09	1.03	1.1	0.84	0.71											1.095	1.14	0.915	0.805	0.615	0.005	0.11	0.185	0.035	0.095	0.722386	0.433334	0.0453988	0.0370697			+
YCL014W	YCL014W	BUD3	904	2	S	1;2	6	RAVVS(0.01)S(0.99)PK	0.989692	0.000350601	3	MTSEKKSSPKRAVVSSPKIKKKSTSFSTKES	1.1	0.45	0.15	0.2	0.14																1.1	0.45	0.15	0.2	0.14
YCL014W	YCL014W	BUD3	1075	1	S	1;2	8	AADVENLS(1)DDDEHRQNES(1)R	1	3.12e-104	3	DTQSEFLRAADVENLSDDDEHRQNESRVFND	1.13	0.79	0.52	0.32	0.49						1.02	0.75	0.97	0.73	0.64						1.075	0.77	0.745	0.525	0.565	0.055	0.02	0.225	0.205	0.075	0.0349096	0.290286	0.222626	0.0368435	+
YCL014W	YCL014W	BUD3	1075	2	S	1;2	8	AADVENLS(1)DDDEHRQNES(1)R	1	3.12e-104	3	DTQSEFLRAADVENLSDDDEHRQNESRVFND	1.26	0.76	0.54	0.39	0.51											1.36	0.86	1.1	0.98	0.48	1.31	0.81	0.82	0.685	0.495	0.05	0.05	0.28	0.295	0.015	0.0949333	0.227076	0.793858	0.00407745	+
YCL014W	YCL014W	BUD3	1085	2	S	2	18	AADVENLS(1)DDDEHRQNES(1)R	1	0.000717123	3	DVENLSDDDEHRQNESRVFNDDLFGDFIPKH	1.26	0.76	0.54	0.39	0.51											1.36	0.86	1.1	0.98	0.48	1.31	0.81	0.82	0.685	0.495	0.05	0.05	0.28	0.295	0.015	0.0949333	0.227076	0.793858	0.00407745	+
YCL014W	YCL014W	BUD3	1110	1	S	1	8	NKQENINS(0.767)S(0.179)S(0.054)NLFPEGKVPQEK	0.767437	1.26e-07	4	DFIPKHYRNKQENINSSSNLFPEGKVPQEKG	1.27	0.38	0.31	0.24	0.67																1.27	0.38	0.31	0.24	0.67
YCL014W	YCL014W	BUD3	1134	2	S	2	10	GVS(0.002)NENT(0.191)NIS(0.604)LKT(0.604)NEDAS(0.26)T(0.26)LT(0.079)QK	0.60442	0.000252355	3	KVPQEKGVSNENTNISLKTNEDASTLTQKLS						1.08	0.88	0.77	0.71	0.68	1.06	1.02	1.04	0.82	0.74						1.07	0.95	0.905	0.765	0.71	0.0100001	0.07	0.135	0.055	0.03	0.237787	0.347423	0.0398991	0.00762789			+
YCL014W	YCL014W	BUD3	1137	2	T	2	13	GVS(0.002)NENT(0.191)NIS(0.604)LKT(0.604)NEDAS(0.26)T(0.26)LT(0.079)QK	0.60442	0.000252355	3	QEKGVSNENTNISLKTNEDASTLTQKLSPQA						1.08	0.88	0.77	0.71	0.68	1.06	1.02	1.04	0.82	0.74						1.07	0.95	0.905	0.765	0.71	0.0100001	0.07	0.135	0.055	0.03	0.237787	0.347423	0.0398991	0.00762789			+
YCL014W	YCL014W	BUD3	1142	2	S	2	18	GVS(0.001)NENT(0.061)NIS(0.581)LKT(0.581)NEDAS(0.589)T(0.177)LT(0.011)QK	0.589379	0.000252355	4	SNENTNISLKTNEDASTLTQKLSPQASKVLT											1.06	1.02	1.04	0.82	0.74						1.06	1.02	1.04	0.82	0.74
YCL014W	YCL014W	BUD3	1149	1	S	1;2	25	GVSNENTNISLKTNEDAS(0.073)T(0.073)LT(0.073)QKLS(0.78)PQAS(0.001)K	0.779751	0.000177737	4	SLKTNEDASTLTQKLSPQASKVLTENSNELK	1.36	0.46	0.24	0.24	0.68																1.36	0.46	0.24	0.24	0.68
YCL014W	YCL014W	BUD3	1149	2	S	1;2	25	GVSNENTNISLKTNEDAS(0.073)T(0.073)LT(0.073)QKLS(0.78)PQAS(0.001)K	0.779751	0.000177737	4	SLKTNEDASTLTQKLSPQASKVLTENSNELK											0.96	1.12	1.29	1.37	1.06						0.96	1.12	1.29	1.37	1.06
YCL014W	YCL014W	BUD3	1153	2	S	2	17	TNEDAS(0.011)T(0.062)LT(0.507)QKLS(0.64)PQAS(0.78)K	0.779667	0.000500801	4	NEDASTLTQKLSPQASKVLTENSNELKDTNN											0.96	1.12	1.29	1.37	1.06	1.03	0.88	1.05	1.06	0.9	0.995	1	1.17	1.215	0.98	0.035	0.12	0.12	0.155	0.08	0.977269	0.296474	0.300441	0.879497
YCL014W	YCL014W	BUD3	1157	2	T	2	3	VLT(1)ENS(0.974)NELKDT(0.026)NNEGKDAK	0.999996	0.000184674	4	STLTQKLSPQASKVLTENSNELKDTNNEGKD	0.92	0.79	0.71	0.53	0.5																0.92	0.79	0.71	0.53	0.5
YCL014W	YCL014W	BUD3	1160	1	S	1;2	6	VLT(0.003)ENS(0.997)NELKDTNNEGKDAK	0.997341	5.1e-12	4	TQKLSPQASKVLTENSNELKDTNNEGKDAKD	1.19	1.01	0.95	0.76	1.03																1.19	1.01	0.95	0.76	1.03
YCL014W	YCL014W	BUD3	1160	2	S	1;2	6	VLT(0.003)ENS(0.997)NELKDTNNEGKDAK	0.997341	5.1e-12	4	TQKLSPQASKVLTENSNELKDTNNEGKDAKD	0.92	0.79	0.71	0.53	0.5																0.92	0.79	0.71	0.53	0.5
YCL014W	YCL014W	BUD3	1183	1	S	1	6	LGDDYS(1)DKETAK	0.99999	4.89e-16	3	NEGKDAKDIKLGDDYSDKETAKEITKPKNFV	1.02	0.99	0.7	0.56	0.54																1.02	0.99	0.7	0.56	0.54
YCL014W	YCL014W	BUD3	1254	2	S	2	3	LAS(0.997)QVS(0.858)LS(0.145)EGLKVNTEEDAAIINK	0.997166	8.2e-09	4	VLDKHDAHYNWKRLASQVSLSEGLKVNTEED	1.19	1.02	0.93	0.63	0.66	1.05	1.07	1.25	0.69	0.61	0.86	0.85	0.93	0.8	0.46	0.99	1.02	0.87	0.91	0.57	1.0225	0.99	0.995	0.7575	0.575	0.0684805	0.0481318	0.0861684	0.0618297	0.0425245	0.72452	0.803808	0.0283448	0.00444677			+
YCL014W	YCL014W	BUD3	1257	2	S	2	6	LAS(0.926)QVS(0.983)LS(0.09)EGLK	0.983495	8.2e-09	2	KHDAHYNWKRLASQVSLSEGLKVNTEEDAAI	1.19	1.02	0.93	0.63	0.66	1.04	0.86	1.1	0.89	0.58	0.9	0.99	0.89	1.23	0.62	1.05	1.06	0.94	1.06	0.66	1.045	0.9825	0.965	0.9525	0.63	0.0592312	0.0432772	0.0462782	0.127957	0.0191486	0.426908	0.328364	0.536397	0.000550045
YCL014W	YCL014W	BUD3	1259	2	S	2	8	LAS(0.106)QVS(0.9)LS(0.994)EGLK	0.994106	7.19e-06	2	DAHYNWKRLASQVSLSEGLKVNTEEDAAIIN						1.04	0.8	1.05	0.97	0.57	0.93	1.09	0.86	1.5	0.7	0.97	1.01	0.84	0.86	0.55	0.98	0.966667	0.916667	1.11	0.606667	0.0321455	0.0864741	0.0669162	0.197569	0.0470224	0.892075	0.446639	0.554507	0.0028021
YCL014W	YCL014W	BUD3	1312	1	S	1	6	AHLDDS(1)GIEK	1	0.000215682	3	QQPIPTYLPKAHLDDSGIEKSDDKFFEIEEE	1.15	1.19	0.93	0.83	0.71																1.15	1.19	0.93	0.83	0.71
YCL014W	YCL014W	BUD3	1385	1	S	1;2	6	KYENGS(0.994)PS(0.006)DISFTYDTHNNDEPDKR	0.993617	1.88e-28	4	IIGRTFEDTRKYENGSPSDISFTYDTHNNDE	1.08	0.66	0.6	0.47	0.79																1.08	0.66	0.6	0.47	0.79
YCL014W	YCL014W	BUD3	1385	2	S	1;2	6	KYENGS(0.994)PS(0.006)DISFTYDTHNNDEPDKR	0.993617	1.88e-28	4	IIGRTFEDTRKYENGSPSDISFTYDTHNNDE	1	0.79	0.57	0.42	0.5																1	0.79	0.57	0.42	0.5
YCL014W	YCL014W	BUD3	1387	1	S	1	8	KYENGS(0.14)PS(0.86)DISFTYDTHNNDEPDKR	0.860044	1.91e-36	5	GRTFEDTRKYENGSPSDISFTYDTHNNDEPD	1.16	0.89	0.72	0.72	0.76																1.16	0.89	0.72	0.72	0.76
YCL014W	YCL014W	BUD3	1390	2	S	2	11	KYENGS(0.614)PS(0.386)DIS(0.946)FT(0.054)YDTHNNDEPDKR	0.945933	1.07e-27	5	FEDTRKYENGSPSDISFTYDTHNNDEPDKRL	1	0.79	0.57	0.42	0.5																1	0.79	0.57	0.42	0.5
YCL014W	YCL014W	BUD3	1412	3	S	3	3	FPS(0.997)QDEIPDDRFY(0.035)T(0.11)PAEEPT(0.927)AEFPVEELPNT(0.931)PR	0.997281	0.00137994	4	NNDEPDKRLMELKFPSQDEIPDDRFYTPAEE																1.39	0.85	1.81	1.52	1.23	1.39	0.85	1.81	1.52	1.23
YCL014W	YCL014W	BUD3	1429	2	T	2;3	9	FYTPAEEPT(1)AEFPVEELPNT(0.231)PRS(0.768)INVT(0.001)TSNNK	0.999961	5.32e-32	4	DEIPDDRFYTPAEEPTAEFPVEELPNTPRSI						0.91	1.12	0.99	0.83	0.57	0.79	1.08	0.8	0.81	0.59	1.08	0.91	0.82	0.75	0.62	0.926667	1.03667	0.87	0.796667	0.593333	0.0841295	0.0643774	0.0602771	0.024037	0.0145297	0.357741	0.632956	0.252462	0.0747749
YCL014W	YCL014W	BUD3	1429	3	T	2;3	9	FYTPAEEPT(1)AEFPVEELPNT(0.231)PRS(0.768)INVT(0.001)TSNNK	0.999961	5.32e-32	4	DEIPDDRFYTPAEEPTAEFPVEELPNTPRSI																1.39	0.85	1.81	1.52	1.23	1.39	0.85	1.81	1.52	1.23
YCL014W	YCL014W	BUD3	1440	2	T	2;3	31	FPS(0.997)QDEIPDDRFY(0.035)T(0.11)PAEEPT(0.927)AEFPVEELPNT(0.931)PR	0.931462	0.00137994	4	AEEPTAEFPVEELPNTPRSINVTTSNNKSTD											0.91	1.03	0.86	0.97	0.57						0.91	1.03	0.86	0.97	0.57
YCL014W	YCL014W	BUD3	1440	3	T	2;3	31	FPS(0.997)QDEIPDDRFY(0.035)T(0.11)PAEEPT(0.927)AEFPVEELPNT(0.931)PR	0.931462	0.00137994	4	AEEPTAEFPVEELPNTPRSINVTTSNNKSTD																1.39	0.85	1.81	1.52	1.23	1.39	0.85	1.81	1.52	1.23
YCL014W	YCL014W	BUD3	1443	1	S	1;2	1	S(1)INVTTSNNK	0.999963	5.32e-32	2	PTAEFPVEELPNTPRSINVTTSNNKSTDDKL	1	0.89	0.72	0.53	0.6																1	0.89	0.72	0.53	0.6
YCL014W	YCL014W	BUD3	1443	2	S	1;2	1	S(1)INVTTSNNK	0.999963	5.32e-32	2	PTAEFPVEELPNTPRSINVTTSNNKSTDDKL						0.91	1.12	0.99	0.83	0.57	0.79	1.08	0.8	0.81	0.59	1.08	0.91	0.82	0.75	0.62	0.926667	1.03667	0.87	0.796667	0.593333	0.0841295	0.0643774	0.0602771	0.024037	0.0145297	0.357741	0.632956	0.252462	0.0747749
YCL014W	YCL014W	BUD3	1500	1	S	1	6	IS(0.027)S(0.023)DLS(0.841)S(0.078)NKT(0.032)VLGNAQK	0.84107	0.000285434	3	NTSMSTDNMKISSDLSSNKTVLGNAQKVQES	1.22	0.6	0.33	0.41	0.54																1.22	0.6	0.33	0.41	0.54
YCL014W	YCL014W	BUD3	1515	1	S	1;2	4	VQES(0.845)PS(0.155)GPLIYVLPQS(0.243)S(0.595)T(0.162)KHEK	0.844615	1.89e-25	4	SSNKTVLGNAQKVQESPSGPLIYVLPQSSTK	1.1	0.63	0.38	0.34	0.41																1.1	0.63	0.38	0.34	0.41
YCL014W	YCL014W	BUD3	1515	2	S	1;2	4	VQES(0.845)PS(0.155)GPLIYVLPQS(0.243)S(0.595)T(0.162)KHEK	0.844615	1.89e-25	4	SSNKTVLGNAQKVQESPSGPLIYVLPQSSTK	1.19	0.68	0.45	0.33	0.46											1.01	1.06	0.99	0.8	0.41	1.1	0.87	0.72	0.565	0.435	0.09	0.19	0.27	0.235	0.025	0.388333	0.335021	0.673845	0.0964458
YCL014W	YCL014W	BUD3	1517	2	S	2;3	6	VQES(0.071)PS(0.929)GPLIYVLPQS(0.528)S(0.405)T(0.066)K	0.92884	8.02e-16	3	NKTVLGNAQKVQESPSGPLIYVLPQSSTKHE						0.99	0.91	1.07	0.85	0.56											0.99	0.91	1.07	0.85	0.56
YCL014W	YCL014W	BUD3	1517	3	S	2;3	6	VQES(0.071)PS(0.929)GPLIYVLPQS(0.528)S(0.405)T(0.066)K	0.92884	8.02e-16	3	NKTVLGNAQKVQESPSGPLIYVLPQSSTKHE						1.13	1.01	1.33	1.13	0.68											1.13	1.01	1.33	1.13	0.68
YCL014W	YCL014W	BUD3	1522	3	Y	3	11	VQES(0.29)PS(0.71)GPLIY(0.999)VLPQS(0.421)S(0.268)T(0.312)KHEK	0.998516	1.22e-10	4	GNAQKVQESPSGPLIYVLPQSSTKHEKEGFL						1.13	1.01	1.33	1.13	0.68											1.13	1.01	1.33	1.13	0.68
YCL014W	YCL014W	BUD3	1527	2	S	2	16	VQES(0.742)PS(0.258)GPLIY(0.002)VLPQS(0.83)S(0.143)T(0.026)K	0.829786	1.89e-25	3	VQESPSGPLIYVLPQSSTKHEKEGFLRKKQK	1.39	0.61	0.39	0.26	0.35	0.99	0.91	1.07	0.85	0.56						1.01	1.06	0.99	0.8	0.41	1.13	0.86	0.816667	0.636667	0.44	0.130128	0.132288	0.21458	0.188886	0.06245	0.293525	0.279903	0.0978928	0.00877258
YCL014W	YCL014W	BUD3	1528	2	S	2	17	VQES(0.845)PS(0.155)GPLIYVLPQS(0.243)S(0.595)T(0.162)KHEK	0.595221	1.13e-12	4	QESPSGPLIYVLPQSSTKHEKEGFLRKKQKD	0.99	0.78	0.55	0.45	0.64																0.99	0.78	0.55	0.45	0.64
YCL024W	YCL024W	KCC4	395	1	S	1	8	SSTLSS(0.004)S(0.018)S(0.556)S(0.422)LLLNNR	0.55569	1.82e-10	3	KKTKKNKRSSTLSSSSSLLLNNRSIQSTPRR	1.33	0.84	0.71	0.75	0.88																1.33	0.84	0.71	0.75	0.88
YCL024W	YCL024W	KCC4	406	2	S	2	4	S(0.002)IQS(0.999)T(0.999)PR	0.999117	0.00416768	2	LSSSSSLLLNNRSIQSTPRRRTSKRHSREFS											1.17	0.93	0.9	0.92	0.35	0.82	0.99	0.97	0.41	0.32	0.995	0.96	0.935	0.665	0.335	0.175	0.03	0.035	0.255	0.015	0.869467	0.768771	0.397706	0.0640887
YCL024W	YCL024W	KCC4	407	2	T	2	5	S(0.002)IQS(0.999)T(0.999)PR	0.999117	0.00416768	2	SSSSSLLLNNRSIQSTPRRRTSKRHSREFSS											1.17	0.93	0.9	0.92	0.35	0.82	0.99	0.97	0.41	0.32	0.995	0.96	0.935	0.665	0.335	0.175	0.03	0.035	0.255	0.015	0.869467	0.768771	0.397706	0.0640887
YCL024W	YCL024W	KCC4	428	2	S	2	4	KRS(0.439)S(0.513)FLLS(0.047)S(0.001)NPT(0.005)DS(0.29)S(0.704)PIPLR	0.513432	8.37e-05	4	SKRHSREFSSSRKRSSFLLSSNPTDSSPIPL	1.37	0.55	0.36	0.26	0.53																1.37	0.55	0.36	0.26	0.53
YCL024W	YCL024W	KCC4	439	2	S	2	15	KRS(0.439)S(0.513)FLLS(0.047)S(0.001)NPT(0.005)DS(0.29)S(0.704)PIPLR	0.704417	8.37e-05	4	RKRSSFLLSSNPTDSSPIPLRSSKRITHINV	1.37	0.55	0.36	0.26	0.53																1.37	0.55	0.36	0.26	0.53
YCL024W	YCL024W	KCC4	558	1	S	1	3	RQS(1)VNAQK	1	4.8e-07	3	EKAELQRKVQEAKRQSVNAQKINEDEFGSEV	0.93	0.93	0.84	0.59	0.49																0.93	0.93	0.84	0.59	0.49
YCL024W	YCL024W	KCC4	679	3	S	3	8	GGLS(0.448)PGKS(0.543)ELAPIEES(0.362)PIVS(0.411)T(0.408)T(0.824)PLIY(0.003)NDR	0.543471	0.00314067	4	LGSLLNVRGGLSPGKSELAPIEESPIVSTTP						0.85	0.96	1.11	0.73	0.55											0.85	0.96	1.11	0.73	0.55
YCL024W	YCL024W	KCC4	693	3	T	3	22	GGLS(0.448)PGKS(0.543)ELAPIEES(0.362)PIVS(0.411)T(0.408)T(0.824)PLIY(0.003)NDR	0.824322	0.00314067	4	KSELAPIEESPIVSTTPLIYNDRMEPRRISD						0.85	0.96	1.11	0.73	0.55											0.85	0.96	1.11	0.73	0.55
YCL024W	YCL024W	KCC4	822	1	S	1;2	7	DKNPNQS(1)PIS(1)K	1	1.36e-10	3	GISQEYDMKDKNPNQSPISKSAEPTLVVKLP	0.96	0.61	0.52	0.4	0.32																0.96	0.61	0.52	0.4	0.32
YCL024W	YCL024W	KCC4	822	2	S	1;2	7	DKNPNQS(1)PIS(1)K	1	1.36e-10	3	GISQEYDMKDKNPNQSPISKSAEPTLVVKLP																0.75	0.93	0.5	0.16	0.09	0.75	0.93	0.5	0.16	0.09
YCL024W	YCL024W	KCC4	825	2	S	2	10	DKNPNQS(1)PIS(1)K	1	0.000724774	3	QEYDMKDKNPNQSPISKSAEPTLVVKLPSLS																0.75	0.93	0.5	0.16	0.09	0.75	0.93	0.5	0.16	0.09
YCL024W	YCL024W	KCC4	884	2	T	2	2	GT(0.5)ES(0.5)EKIAAS(0.534)LS(0.466)DDDLKEDNDKK	0.500036	0.00204967	5	NSSVGENIEDGAEKGTESEKIAASLSDDDLK											1	1.09	0.86	0.51	0.48						1	1.09	0.86	0.51	0.48
YCL024W	YCL024W	KCC4	886	2	S	2	4	GT(0.5)ES(0.5)EKIAAS(0.534)LS(0.466)DDDLKEDNDKK	0.500036	0.00204967	5	SVGENIEDGAEKGTESEKIAASLSDDDLKED											1	1.09	0.86	0.51	0.48						1	1.09	0.86	0.51	0.48
YCL024W	YCL024W	KCC4	892	2	S	2	4	IAAS(1)LS(1)DDDLKEDNDKK	1	0.0013942	4	EDGAEKGTESEKIAASLSDDDLKEDNDKKDN											1	1.09	0.86	0.51	0.48	0.88	0.91	0.9	0.39	0.39	0.94	1	0.88	0.45	0.435	0.06	0.09	0.02	0.06	0.045	0.634855	0.442939	0.0287027	0.0235275			+
YCL024W	YCL024W	KCC4	894	2	S	2	6	IAAS(1)LS(1)DDDLKEDNDKK	1	0.000686523	4	GAEKGTESEKIAASLSDDDLKEDNDKKDNDT											0.83	1.09	0.86	0.76	0.36	0.88	0.91	0.9	0.39	0.39	0.855	1	0.88	0.575	0.375	0.025	0.09	0.02	0.185	0.015	0.260774	0.566358	0.27242	0.00366894
YCL024W	YCL024W	KCC4	909	2	T	2	21	IAAS(0.446)LS(0.555)DDDLKEDNDKKDNDT(0.994)VNAPT(0.005)T(0.001)VK	0.993502	0.000686523	5	SDDDLKEDNDKKDNDTVNAPTTVKKPPNSVL											0.83	1.09	0.86	0.76	0.36						0.83	1.09	0.86	0.76	0.36
YCL025C	YCL025C	AGP1	2	2	S	2	1	S(0.503)S(0.503)S(0.51)KS(0.476)LY(0.008)ELK	0.503268	0.0026954	2	______________MSSSKSLYELKDLKNSS											0.87	1.49	0.62	0.55	0.31						0.87	1.49	0.62	0.55	0.31
YCL025C	YCL025C	AGP1	3	2	S	2	2	S(0.423)S(0.516)S(0.09)KS(0.971)LYELK	0.515788	7.96e-05	2	_____________MSSSKSLYELKDLKNSST											0.87	1.49	0.62	0.55	0.31	0.79	0.74	0.8	0.6	1	0.83	1.115	0.71	0.575	0.655	0.04	0.375	0.09	0.025	0.345	0.5287	0.347286	0.0325558	0.664376			+
YCL025C	YCL025C	AGP1	4	2	S	2	3	S(0.503)S(0.503)S(0.51)KS(0.476)LY(0.008)ELK	0.509867	0.0026954	2	____________MSSSKSLYELKDLKNSSTE											0.87	1.49	0.62	0.55	0.31						0.87	1.49	0.62	0.55	0.31
YCL025C	YCL025C	AGP1	6	2	S	2	5	S(0.423)S(0.516)S(0.09)KS(0.971)LYELK	0.971206	7.96e-05	2	__________MSSSKSLYELKDLKNSSTEIH																0.79	0.74	0.8	0.6	1	0.79	0.74	0.8	0.6	1
YCL025C	YCL025C	AGP1	77	2	T	2	12	ADQGPQDEVEAT(0.943)QMNDLT(0.043)S(0.076)AIS(0.079)PS(0.501)S(0.357)R	0.942788	5.77e-06	3	SFKRADQGPQDEVEATQMNDLTSAISPSSRQ											0.93	1.1	1.08	0.79	0.76	0.83	0.79	1.12	0.62	1.35	0.88	0.945	1.1	0.705	1.055	0.05	0.155	0.02	0.085	0.295	0.728399	0.0550908	0.279626	0.678228
YCL025C	YCL025C	AGP1	87	1	S	1	23	RADQGPQDEVEATQMNDLTS(0.001)AIS(0.988)PS(0.009)S(0.002)R	0.988389	2.98e-47	3	DEVEATQMNDLTSAISPSSRQAQELEKNESS	0.97	0.67	0.51	0.53	0.66																0.97	0.67	0.51	0.53	0.66
YCL025C	YCL025C	AGP1	89	2	S	2	24	ADQGPQDEVEAT(0.866)QMNDLT(0.081)S(0.062)AIS(0.049)PS(0.524)S(0.418)R	0.523996	7.21e-06	3	VEATQMNDLTSAISPSSRQAQELEKNESSDN																0.83	0.79	1.12	0.62	1.35	0.83	0.79	1.12	0.62	1.35
YCL025C	YCL025C	AGP1	90	2	S	2	25	ADQGPQDEVEAT(0.52)QMNDLT(0.154)S(0.18)AIS(0.154)PS(0.316)S(0.676)R	0.676208	5.77e-06	3	EATQMNDLTSAISPSSRQAQELEKNESSDNI											0.91	1.26	0.96	0.79	0.83						0.91	1.26	0.96	0.79	0.83
YCL025C	YCL025C	AGP1	101	1	S	1	3	NES(0.866)S(0.134)DNIGANTGHKSDSLKK	0.866108	1.84e-12	4	ISPSSRQAQELEKNESSDNIGANTGHKSDSL	0.97	0.42	0.72	0.93	2.38																0.97	0.42	0.72	0.93	2.38
YCL025C	YCL025C	AGP1	102	1	S	1	4	NES(0.457)S(0.541)DNIGANT(0.002)GHK	0.541087	0.000662774	3	SPSSRQAQELEKNESSDNIGANTGHKSDSLK	0.92	0.82	1.02	1.19	0.95																0.92	0.82	1.02	1.19	0.95
YCL029C	YCL029C	BIK1	83	2	S	2	4	AS(0.003)IS(0.618)QT(0.442)S(0.937)R	0.617999	0.00287216	2	IQLQKVASLIEKASISQTSRRTTMEPLSIPK											0.83	0.65	1.56	1.12	1.14						0.83	0.65	1.56	1.12	1.14
YCL029C	YCL029C	BIK1	85	2	T	2	6	AS(0.001)IS(0.093)QT(0.958)S(0.948)RR	0.95751	0.00315837	2	LQKVASLIEKASISQTSRRTTMEPLSIPKNR																0.95	0.78	1.06	1.08	1.57	0.95	0.78	1.06	1.08	1.57
YCL029C	YCL029C	BIK1	86	2	S	2	7	AS(0.002)IS(0.226)QT(0.797)S(0.975)R	0.975087	0.00287216	2	QKVASLIEKASISQTSRRTTMEPLSIPKNRS											0.83	0.65	1.56	1.12	1.14	0.95	0.78	1.06	1.08	1.57	0.89	0.715	1.31	1.1	1.355	0.06	0.065	0.25	0.02	0.215	0.864863	0.243949	0.0799733	0.726385
YCL029C	YCL029C	BIK1	90	2	T	2	3	RT(0.457)T(0.543)MEPLS(1)IPK	0.543268	0.00234764	3	SLIEKASISQTSRRTTMEPLSIPKNRSIVRL						1.03	1.11	1.24	0.81	0.6	0.95	0.86	0.86	0.89	0.48						0.99	0.985	1.05	0.85	0.54	0.04	0.125	0.19	0.04	0.06	0.973073	0.786529	0.375684	0.0247305
YCL029C	YCL029C	BIK1	95	2	S	2	8	RT(0.457)T(0.543)MEPLS(1)IPK	0.999767	0.00234764	3	ASISQTSRRTTMEPLSIPKNRSIVRLTNQFS						1.03	1.11	1.24	0.81	0.6	0.95	0.86	0.86	0.89	0.48						0.99	0.985	1.05	0.85	0.54	0.04	0.125	0.19	0.04	0.06	0.973073	0.786529	0.375684	0.0247305
YCL029C	YCL029C	BIK1	166	2	S	2	8	MEVDSILS(1)S(1)DRK	0.999941	2.89e-06	3	GYDNREDRMEVDSILSSDRKANHNTTSDWKP											1.16	0.85	1.16	0.91	0.6	1.02	0.91	1.03	0.83	0.44	1.09	0.88	1.095	0.87	0.52	0.07	0.03	0.065	0.04	0.08	0.0204733	0.963037	0.252293	0.0330646
YCL029C	YCL029C	BIK1	167	2	S	2	9	MEVDSILS(1)S(1)DRK	0.99993	2.89e-06	3	YDNREDRMEVDSILSSDRKANHNTTSDWKPD											1.16	0.85	1.16	0.91	0.6	1.02	0.91	1.03	0.83	0.44	1.09	0.88	1.095	0.87	0.52	0.07	0.03	0.065	0.04	0.08	0.0204733	0.963037	0.252293	0.0330646
YCL032W	YCL032W	STE50	202	2	S	1;2	3	RES(1)PVTVFR	0.999662	1.32e-07	3	YFDTVHNRQSPSRRESPVTVFRQPSLSHSKS	0.7	0.35	0.32	0.58	0.61																0.7	0.35	0.32	0.58	0.61
YCL032W	YCL032W	STE50	213	2	S	2	14	RES(0.997)PVT(0.004)VFRQPS(0.026)LS(0.62)HS(0.353)K	0.619553	1.32e-07	5	SRRESPVTVFRQPSLSHSKSLHKDSKNKVPQ	0.7	0.35	0.32	0.58	0.61																0.7	0.35	0.32	0.58	0.61
YCL034W	YCL034W	LSB5	301	3	S	4	6	S(0.001)AQDDS(0.807)S(0.807)DES(0.807)DHGS(0.807)Y(0.769)DDGIY(0.001)DENEQDNSR	0.807465	4.9e-10	3	VAALTAYDDRSAQDDSSDESDHGSYDDGIYD																0.99	0.96	1.13	0.92	0.96	0.99	0.96	1.13	0.92	0.96
YCL034W	YCL034W	LSB5	302	3	S	4	7	S(0.001)AQDDS(0.807)S(0.807)DES(0.807)DHGS(0.807)Y(0.769)DDGIY(0.001)DENEQDNSR	0.807465	4.9e-10	3	AALTAYDDRSAQDDSSDESDHGSYDDGIYDE																0.99	0.96	1.13	0.92	0.96	0.99	0.96	1.13	0.92	0.96
YCL034W	YCL034W	LSB5	305	3	S	4	10	S(0.001)AQDDS(0.807)S(0.807)DES(0.807)DHGS(0.807)Y(0.769)DDGIY(0.001)DENEQDNSR	0.807465	4.9e-10	3	TAYDDRSAQDDSSDESDHGSYDDGIYDENEQ																0.99	0.96	1.13	0.92	0.96	0.99	0.96	1.13	0.92	0.96
YCL034W	YCL034W	LSB5	309	3	S	4	14	S(0.001)AQDDS(0.807)S(0.807)DES(0.807)DHGS(0.807)Y(0.769)DDGIY(0.001)DENEQDNSR	0.807465	4.9e-10	3	DRSAQDDSSDESDHGSYDDGIYDENEQDNSR																0.99	0.96	1.13	0.92	0.96	0.99	0.96	1.13	0.92	0.96
YCL037C	YCL037C	SRO9	69	1	T	1;2	3	NRT(1)PT(1)PK	1	0.00100763	3	ISIEDLDATRKKKNRTPTPKSSTATKWVPIK	0.89	0.63	0.63	0.9	0.88																0.89	0.63	0.63	0.9	0.88
YCL037C	YCL037C	SRO9	69	2	T	1;2	3	NRT(1)PT(1)PK	1	0.00100763	3	ISIEDLDATRKKKNRTPTPKSSTATKWVPIK											0.97	1.13	1.1	1.23	1.14						0.97	1.13	1.1	1.23	1.14
YCL037C	YCL037C	SRO9	71	2	T	2	5	NRT(1)PT(1)PK	1	0.00156262	3	IEDLDATRKKKNRTPTPKSSTATKWVPIKAS											0.97	1.13	1.1	1.23	1.14						0.97	1.13	1.1	1.23	1.14
YCL037C	YCL037C	SRO9	430	2	S	2	11	EDSAPVAAGES(0.738)ES(0.693)S(0.568)L	0.738344	1.43e-05	2	EQETKEDSAPVAAGESESSL___________											1.06	0.85	1.02	1.02	0.82	1.2	0.91	0.99	0.7	1.31	1.13	0.88	1.005	0.86	1.065	0.0700001	0.03	0.015	0.16	0.245	0.0860261	0.222929	0.262409	0.822483
YCL037C	YCL037C	SRO9	432	2	S	2	13	EDSAPVAAGES(0.738)ES(0.693)S(0.568)L	0.693042	1.43e-05	2	ETKEDSAPVAAGESESSL_____________											1.06	0.85	1.02	1.02	0.82	1.2	0.91	0.99	0.7	1.31	1.13	0.88	1.005	0.86	1.065	0.0700001	0.03	0.015	0.16	0.245	0.0860261	0.222929	0.262409	0.822483
YCL037C	YCL037C	SRO9	433	2	S	2	14	EDSAPVAAGES(0.667)ES(0.667)S(0.667)L	0.666666	1.43e-05	2	TKEDSAPVAAGESESSL______________											1.06	0.85	1.02	1.02	0.82	1.2	0.91	0.99	0.7	1.31	1.13	0.88	1.005	0.86	1.065	0.0700001	0.03	0.015	0.16	0.245	0.0860261	0.222929	0.262409	0.822483
YCL040W	YCL040W	GLK1	2	1	S	1	1	S(1)FDDLHK	1	1.56e-32	2	______________MSFDDLHKATERAVIQA	0.94	0.48	0.4	0.42	0.49						0.94	0.81	0.66	0.46	0.41	1.08	1	0.72	0.41	0.43	0.986667	0.763333	0.593333	0.43	0.443333	0.0466667	0.151914	0.0982061	0.0152753	0.024037	0.232633	0.0224064	0.00034549	0.00049758		+	+
YCL050C	YCL050C	APA1	60	1	T	1	3	GQT(1)PEGEDPLGKPEEELTVIPEFGGADNK	1	3.66e-20	4	ISHMPSLIEKPERGQTPEGEDPLGKPEEELT	1.43	1.78	1.48	1.18	0.74																1.43	1.78	1.48	1.18	0.74
YCL051W	YCL051W	LRE1	33	2	S	2	1	S(1)LAIS(1)GDFDFLK	1	4.82e-06	2	NTLSTPSKRGHRHRRSLAISGDFDFLKQPAA						1.05	1.22	0.71	0.44	0.37	0.78	0.92	0.63	0.73	0.43	0.98	0.9	0.48	0.41	0.17	0.936667	1.01333	0.606667	0.526667	0.323333	0.0808977	0.103495	0.0674125	0.102035	0.0785988	0.590791	0.0350569	0.034558	0.00555488		+	+
YCL051W	YCL051W	LRE1	37	2	S	2	5	S(1)LAIS(1)GDFDFLK	1	4.82e-06	2	TPSKRGHRHRRSLAISGDFDFLKQPAAIVNL						1.05	1.22	0.71	0.44	0.37	0.78	0.92	0.63	0.73	0.43	0.98	0.9	0.48	0.41	0.17	0.936667	1.01333	0.606667	0.526667	0.323333	0.0808977	0.103495	0.0674125	0.102035	0.0785988	0.590791	0.0350569	0.034558	0.00555488		+	+
YCL051W	YCL051W	LRE1	110	2	T	2	5	NNLQT(1)PS(1)PR	1	0.000846977	2	PEPRFYPLSPKNNLQTPSPRFFISEEPSFSS											0.5	1.03	0.58	0.67	0.76	0.86	0.72	0.82	0.15	0.19	0.68	0.875	0.7	0.41	0.475	0.18	0.155	0.12	0.26	0.285	0.497974	0.934767	0.48353	0.604947
YCL051W	YCL051W	LRE1	112	2	S	2	7	NNLQT(1)PS(1)PR	1	0.000846977	2	PRFYPLSPKNNLQTPSPRFFISEEPSFSSPV											0.5	1.03	0.58	0.67	0.76	0.86	0.72	0.82	0.15	0.19	0.68	0.875	0.7	0.41	0.475	0.18	0.155	0.12	0.26	0.285	0.497974	0.934767	0.48353	0.604947
YCL051W	YCL051W	LRE1	371	2	S	2	1	S(0.998)GS(0.202)PIS(0.8)HMQHR	0.998073	1.13e-07	2	SDKRQDFSGESRRRRSGSPISHMQHRNLIDN	1.61	0.68	0.24	0.08	0.32																1.61	0.68	0.24	0.08	0.32
YCL051W	YCL051W	LRE1	376	2	S	2	6	S(0.697)GS(0.333)PIS(0.971)HMQHR	0.970536	1.13e-07	3	DFSGESRRRRSGSPISHMQHRNLIDNMKGRR	1.61	0.68	0.24	0.08	0.32																1.61	0.68	0.24	0.08	0.32
YCL051W	YCL051W	LRE1	393	1	S	1	3	RNS(0.945)NT(0.054)INS(0.001)IFNYK	0.94539	1.81e-06	3	MQHRNLIDNMKGRRNSNTINSIFNYKSQHYE	0.92	0.47	0.25	0.2	0.73																0.92	0.47	0.25	0.2	0.73
YCL051W	YCL051W	LRE1	474	1	S	1	4	S(0.005)NDS(0.973)NEY(0.004)S(0.018)K	0.973298	0.00017306	2	TPDGKEEMNRLKSNDSNEYSKSEGQIRTNSQ	1.04	0.56	0.36	0.35	0.77																1.04	0.56	0.36	0.35	0.77
YCL051W	YCL051W	LRE1	516	2	S	2	3	KAS(0.997)NET(0.99)GDLVFS(0.01)LS(0.002)QDDDALK	0.997405	2.43e-10	4	DMVDLSSFVNAQRKASNETGDLVFSLSQDDD						1.18	1.21	1.41	0.96	1.15	0.74	0.92	1.21	1.24	1.28	1.04	1.1	1.21	1.23	0.72	0.986667	1.07667	1.27667	1.14333	1.05	0.129786	0.0845248	0.0666666	0.0917121	0.169214	0.592354	0.777788	0.380034	0.782623
YCL051W	YCL051W	LRE1	519	2	T	2	6	KAS(0.997)NET(0.99)GDLVFS(0.01)LS(0.002)QDDDALK	0.990138	4.53e-11	4	DLSSFVNAQRKASNETGDLVFSLSQDDDALK						1.08	1.22	1.12	1.03	1.15	0.81	0.95	1.2	1.46	1.42	1.04	1.1	1.21	1.23	0.72	0.976667	1.09	1.17667	1.24	1.09667	0.0841295	0.0781025	0.02848	0.124231	0.203825	0.3794	0.0874746	0.540976	0.652437
YCL051W	YCL051W	LRE1	525	2	S	2	12	KAS(0.068)NET(0.932)GDLVFS(0.871)LS(0.129)QDDDALK	0.871217	4.53e-11	3	NAQRKASNETGDLVFSLSQDDDALKTFHASN						1.06	1.22	1.09	1.04	1.15	0.8	0.94	1.2	1.4	1.38	1.04	1.1	1.21	1.23	0.72	0.966667	1.08667	1.16667	1.22333	1.08333	0.0835331	0.0811035	0.0384419	0.103976	0.19342	0.360935	0.0952757	0.266287	0.609249
YCL052C	YCL052C	PBN1	8	2	T	2	2	VT(1)VLY(1)NAPEDIGNHMR	1	0.00791758	2	________MVTRHRVTVLYNAPEDIGNHMRQ	1.46	0.78	0.52	0.29	0.63																1.46	0.78	0.52	0.29	0.63
YCL052C	YCL052C	PBN1	11	2	Y	2	5	VT(1)VLY(1)NAPEDIGNHMR	1	0.00791758	2	_____MVTRHRVTVLYNAPEDIGNHMRQNDT	1.46	0.78	0.52	0.29	0.63																1.46	0.78	0.52	0.29	0.63
YCL054W	YCL054W	SPB1	529	1	S	1	20	EEEGKDYIEDNDDEGVEGDS(1)DDDEAITNLISK	1	3.01e-63	3	KDYIEDNDDEGVEGDSDDDEAITNLISKLKG	0.74	0.92	0.78	2.14	0.9																0.74	0.92	0.78	2.14	0.9
YCL061C	YCL061C	MRC1	605	2	S	2	6	HIINES(0.909)DS(0.909)DT(0.181)EVEAKPK	0.909306	3.56e-08	4	LKQKKSHHVKHIINESDSDTEVEAKPKEKAD											0.79	0.93	0.7	0.52	0.57	0.86	1.1	0.79	0.68	0.34	0.825	1.015	0.745	0.6	0.455	0.035	0.085	0.045	0.08	0.115	0.746928	0.295639	0.233584	0.0932339
YCL061C	YCL061C	MRC1	607	2	S	2	8	HIINES(0.892)DS(0.913)DT(0.194)EVEAKPK	0.913459	3.56e-08	4	QKKSHHVKHIINESDSDTEVEAKPKEKADES											0.79	0.93	0.7	0.52	0.57	0.86	1.1	0.79	0.68	0.34	0.825	1.015	0.745	0.6	0.455	0.035	0.085	0.045	0.08	0.115	0.746928	0.295639	0.233584	0.0932339
YCL061C	YCL061C	MRC1	609	2	T	2	10	HIINES(0.667)DS(0.667)DT(0.667)EVEAKPK	0.666667	1.15e-06	5	KSHHVKHIINESDSDTEVEAKPKEKADESLP											0.56	0.88	0.92	0.75	0.72	0.81	1.19	0.84	0.59	0.25	0.685	1.035	0.88	0.67	0.485	0.125	0.155	0.04	0.08	0.235	0.220874	0.275663	0.928727	0.530806
YCL061C	YCL061C	MRC1	807	1	S	1	8	NSLELELS(1)DDDEDDVLQQYR	1	1.22e-12	3	GFRNKRAKNSLELELSDDDEDDVLQQYRLKR	1.3	0.61	0.39	0.54	0.66																1.3	0.61	0.39	0.54	0.66
YCR002C	YCR002C	CDC10	311	1	S	1	1	S(0.632)S(0.103)AHMS(0.107)S(0.158)NAIQR	0.631567	1.17e-06	2	RARQLIALKENANSRSSAHMSSNAIQR____	0.93	0.46	0.37	0.3	0.62																0.93	0.46	0.37	0.3	0.62
YCR002C	YCR002C	CDC10	316	1	S	1;2	6	S(0.012)S(0.012)AHMS(0.935)S(0.041)NAIQR	0.935311	0.000456321	3	IALKENANSRSSAHMSSNAIQR_________	0.88	0.43	0.25	0.35	0.66																0.88	0.43	0.25	0.35	0.66
YCR002C	YCR002C	CDC10	316	2	S	1;2	6	S(0.012)S(0.012)AHMS(0.935)S(0.041)NAIQR	0.935311	0.000456321	3	IALKENANSRSSAHMSSNAIQR_________																1.44	1.43	0.85	1	0.17	1.44	1.43	0.85	1	0.17
YCR002C	YCR002C	CDC10	317	2	S	2	7	S(0.172)S(0.217)AHMS(0.905)S(0.706)NAIQR	0.706356	0.000995698	3	ALKENANSRSSAHMSSNAIQR__________																1.44	1.43	0.85	1	0.17	1.44	1.43	0.85	1	0.17
YCR004C	YCR004C	YCP4	217	1	S	1	4	TT(0.002)T(0.089)S(0.909)DAAK	0.908655	0.00128151	2	PAKEAKPSTEKKTTTSDAAKRQTKPAAATTA	0.98	0.55	0.36	0.38	0.49																0.98	0.55	0.36	0.38	0.49
YCR016W	YCR016W	YCR016W	20	1	S	1	4	QT(0.01)IS(0.631)S(0.359)GDESKEK	0.630552	1.67e-06	3	HVPAWKRIALKRQTISSGDESKEKGQSNLID	0.98	0.48	0.38	0.42	0.56																0.98	0.48	0.38	0.42	0.56
YCR021C	YCR021C	YCR021C	308	1	S	1;2	6	EAVPES(1)PR	1	1.87e-06	2	DVEDAAPETKEAVPESPRASGETAIHEPEPE	1.56	0.81	0.48	0.53	0.31						1.37	1.13	1.3	3.15	1.7	1.14	1.12	1.76	2.25	1.14	1.35667	1.02	1.18	1.97667	1.05	0.121427	0.10504	0.374344	0.768577	0.403774	0.0406925	0.676743	0.470843	0.507334
YCR021C	YCR021C	YCR021C	308	2	S	1;2	6	EAVPES(1)PR	1	1.87e-06	2	DVEDAAPETKEAVPESPRASGETAIHEPEPE	1.24	0.67	0.58	0.56	0.41																1.24	0.67	0.58	0.56	0.41
YCR021C	YCR021C	YCR021C	331	1	T	1;2	21	ASGETAIHEPEPEAEQAVEDT(1)A	1	6.95e-08	3	AIHEPEPEAEQAVEDTA______________	1.19	0.63	0.58	0.42	0.6																1.19	0.63	0.58	0.42	0.6
YCR021C	YCR021C	YCR021C	331	2	T	1;2	21	ASGETAIHEPEPEAEQAVEDT(1)A	1	6.95e-08	3	AIHEPEPEAEQAVEDTA______________	1.24	0.67	0.58	0.56	0.41																1.24	0.67	0.58	0.56	0.41
YCR023C	YCR023C	YCR023C	599	2	S	2	1	S(0.961)S(0.039)LS(0.001)S(0.167)LS(0.832)NQR	0.960738	4.46e-07	2	YNSQSQSSDLRMAHRSSLSSLSNQRCTT___	0.96	0.58	0.36	0.38	0.52						0.76	0.87	0.96	1.35	0.92	1.23	1.32	1.3	1.14	0.74	0.983333	0.923333	0.873333	0.956667	0.726667	0.136178	0.215278	0.274793	0.294637	0.115662	0.825357	0.737969	0.938469	0.22498
YCR023C	YCR023C	YCR023C	603	2	S	2	9	MAHRS(0.5)S(0.495)LS(0.201)S(0.777)LS(0.028)NQR	0.776517	0.000194721	3	SQSSDLRMAHRSSLSSLSNQRCTT_______	0.96	0.58	0.36	0.38	0.52																0.96	0.58	0.36	0.38	0.52
YCR023C	YCR023C	YCR023C	605	2	S	2	7	S(0.961)S(0.039)LS(0.001)S(0.167)LS(0.832)NQR	0.832493	4.46e-07	2	SSDLRMAHRSSLSSLSNQRCTT_________											0.76	0.87	0.96	1.35	0.92	1.23	1.32	1.3	1.14	0.74	0.995	1.095	1.13	1.245	0.83	0.235	0.225	0.17	0.105	0.09	0.787682	0.687375	0.433865	0.57937
YCR030C	YCR030C	SYP1	289	1	S	1	4	EKKS(1)PQKDK	1	0.00679928	4	VSVSNGAANTEREKKSPQKDKRKSAFGNIGH	0.82	0.68	0.44	0.52	0.3																0.82	0.68	0.44	0.52	0.3
YCR030C	YCR030C	SYP1	347	1	S	1	3	VGS(1)IFGR	1	0.00402417	2	LKSKKSSHTLRSKVGSIFGRNKTKNKRQQQS	0.89	0.91	0.74	0.86	0.76	1.11	1	0.93	0.83	1											1	0.955	0.835	0.845	0.88	0.11	0.045	0.095	0.015	0.12	0.743753	0.374007	0.297448	0.537777
YCR030C	YCR030C	SYP1	384	2	S	2	2	VS(0.707)S(0.217)T(0.075)AT(0.101)S(0.38)S(0.311)IY(0.21)QK	0.706778	0.000563332	3	QASITETPNNSSTRVSSTATSSIYQKQRRPT						0.8	1.25	1.03	0.79	0.75											0.8	1.25	1.03	0.79	0.75
YCR030C	YCR030C	SYP1	389	2	S	2	7	VSS(0.001)T(0.004)AT(0.045)S(0.891)S(0.886)IY(0.174)QK	0.890973	4.47e-06	3	ETPNNSSTRVSSTATSSIYQKQRRPTYSSSK											1.16	1.01	0.96	0.69	0.6	1.18	0.93	1	0.83	0.47	1.17	0.97	0.98	0.76	0.535	0.00999999	0.04	0.02	0.07	0.065	0.0399693	0.0356961	0.0284797	0.00556484	+	+	+
YCR030C	YCR030C	SYP1	390	2	S	2	8	VSS(0.001)T(0.004)AT(0.045)S(0.891)S(0.886)IY(0.174)QK	0.885674	4.47e-06	3	TPNNSSTRVSSTATSSIYQKQRRPTYSSSKS											1.16	1.01	0.96	0.69	0.6	1.18	0.93	1	0.83	0.47	1.17	0.97	0.98	0.76	0.535	0.00999999	0.04	0.02	0.07	0.065	0.0399693	0.0356961	0.0284797	0.00556484	+	+	+
YCR030C	YCR030C	SYP1	399	2	T	2	3	RPT(0.975)Y(0.116)S(0.521)S(0.33)S(0.057)K	0.97521	1.44e-08	3	SSTATSSIYQKQRRPTYSSSKSNNWTPGEAS						0.84	0.89	0.65	0.68	0.54											0.84	0.89	0.65	0.68	0.54
YCR030C	YCR030C	SYP1	401	2	S	2	5	RPT(0.975)Y(0.116)S(0.521)S(0.33)S(0.057)K	0.521434	1.44e-08	3	TATSSIYQKQRRPTYSSSKSNNWTPGEASDT						0.84	0.89	0.65	0.68	0.54											0.84	0.89	0.65	0.68	0.54
YCR030C	YCR030C	SYP1	436	3	T	3	10	NVDAPVT(0.016)ADT(0.764)PPAQT(0.262)FT(0.262)PS(0.261)EVPPS(0.261)T(0.261)PQQS(0.311)S(0.589)PPT(0.014)AK	0.763689	0.000468451	4	PHATPKNVDAPVTADTPPAQTFTPSEVPPST						1.04	1.11	0.92	0.71	0.4											1.04	1.11	0.92	0.71	0.4
YCR030C	YCR030C	SYP1	456	3	S	3	30	NVDAPVT(0.016)ADT(0.764)PPAQT(0.262)FT(0.262)PS(0.261)EVPPS(0.261)T(0.261)PQQS(0.311)S(0.589)PPT(0.014)AK	0.589075	1.87e-06	4	TFTPSEVPPSTPQQSSPPTAKEPDSSNLPKT						1.04	1.11	0.92	0.71	0.4											1.04	1.11	0.92	0.71	0.4
YCR030C	YCR030C	SYP1	496	1	S	1;2;3	10	TKPLPVEPAS(1)PS(0.005)IS(0.995)LPTATVDNQPSGQVDSRPLHIR	0.999733	2.56e-40	4	LQPQSKTKPLPVEPASPSISLPTATVDNQPS	0.93	0.75	0.68	0.91	0.91																0.93	0.75	0.68	0.91	0.91
YCR030C	YCR030C	SYP1	496	2	S	1;2;3	10	TKPLPVEPAS(1)PS(0.005)IS(0.995)LPTATVDNQPSGQVDSRPLHIR	0.999733	2.56e-40	4	LQPQSKTKPLPVEPASPSISLPTATVDNQPS	0.99	0.67	0.47	0.48	0.63																0.99	0.67	0.47	0.48	0.63
YCR030C	YCR030C	SYP1	496	3	S	1;2;3	10	TKPLPVEPAS(1)PS(0.005)IS(0.995)LPTATVDNQPSGQVDSRPLHIR	0.999733	2.56e-40	4	LQPQSKTKPLPVEPASPSISLPTATVDNQPS	1.24	0.58	0.42	0.44	0.73																1.24	0.58	0.42	0.44	0.73
YCR030C	YCR030C	SYP1	498	1	S	1;2	12	T(0.004)KPLPVEPAS(0.56)PS(0.557)IS(0.557)LPT(0.294)AT(0.028)VDNQPSGQVDSRPLHIR	0.557195	1.74e-20	6	PQSKTKPLPVEPASPSISLPTATVDNQPSGQ	1.02	0.8	0.65	0.77	0.73																1.02	0.8	0.65	0.77	0.73
YCR030C	YCR030C	SYP1	498	2	S	1;2	12	T(0.004)KPLPVEPAS(0.56)PS(0.557)IS(0.557)LPT(0.294)AT(0.028)VDNQPSGQVDSRPLHIR	0.557195	1.74e-20	6	PQSKTKPLPVEPASPSISLPTATVDNQPSGQ	1.02	0.75	0.57	0.53	0.62																1.02	0.75	0.57	0.53	0.62
YCR030C	YCR030C	SYP1	500	2	S	2;3	14	TKPLPVEPAS(1)PS(0.005)IS(0.995)LPTATVDNQPSGQVDSRPLHIR	0.995312	2.56e-40	4	SKTKPLPVEPASPSISLPTATVDNQPSGQVD	0.99	0.67	0.47	0.48	0.63																0.99	0.67	0.47	0.48	0.63
YCR030C	YCR030C	SYP1	500	3	S	2;3	14	TKPLPVEPAS(1)PS(0.005)IS(0.995)LPTATVDNQPSGQVDSRPLHIR	0.995312	2.56e-40	4	SKTKPLPVEPASPSISLPTATVDNQPSGQVD	1.24	0.58	0.42	0.44	0.73																1.24	0.58	0.42	0.44	0.73
YCR030C	YCR030C	SYP1	503	3	T	3	17	T(0.001)KPLPVEPAS(0.894)PS(0.311)IS(0.795)LPT(0.961)AT(0.037)VDNQPS(0.001)GQVDSRPLHIR	0.96129	9.32e-05	5	KPLPVEPASPSISLPTATVDNQPSGQVDSRP	1.24	0.58	0.42	0.44	0.73																1.24	0.58	0.42	0.44	0.73
YCR031C	YCR031C	RPS14A	2	1	S	1	1	S(1)NVVQAR	1	0.000844326	2	______________MSNVVQARDNSQVFGVA											1.72	0.84	0.92	1.43	0.64	0.89	1.16	0.97	0.38	0.31	1.305	1	0.945	0.905	0.475	0.415	0.16	0.025	0.525	0.165	0.563695	0.477822	0.606959	0.204201
YCR031C	YCR031C;YJL191W	RPS14A	11	1	S	1	3	DNS(1)QVFGVAR	1	1.15e-10	2	_____MSNVVQARDNSQVFGVARIYASFNDT;____MANDLVQARDNSQVFGVARIYASFNDT	1.08	0.86	0.88	0.75	0.67																1.08	0.86	0.88	0.75	0.67
YCR034W	YCR034W	ELO2	334	2	T	2;3	4	NVPT(1)PS(1)PS(1)PKPQHRR	1	8.84e-08	4	AKVNEYVNVDLKNVPTPSPSPKPQHRRKR__	1.02	0.72	0.59	0.48	0.43	1.05	1.08	1.32	0.68	0.33	1.4	1.04	1.33	0.75	0.94	1.1	0.94	1.11	0.73	0.67	1.1425	0.945	1.0875	0.66	0.5925	0.0874047	0.0805709	0.173415	0.0617792	0.136038	0.476958	0.786528	0.00406949	0.0447044			+
YCR034W	YCR034W	ELO2	334	3	T	2;3	4	NVPT(1)PS(1)PS(1)PKPQHRR	1	8.84e-08	4	AKVNEYVNVDLKNVPTPSPSPKPQHRRKR__	1.01	0.72	0.74	0.67	0.88	1.13	1.54	1.97	0.93	1.25	1.38	1.16	1.72	1.47	1.77	1.04	0.91	1.36	1.16	1.25	1.14	1.0825	1.4475	1.0575	1.2875	0.0839643	0.177124	0.267001	0.170067	0.182956	0.779432	0.340447	0.678789	0.493473
YCR034W	YCR034W	ELO2	336	2	S	2;3	6	NVPT(1)PS(1)PS(1)PKPQHRR	1	8.84e-08	4	VNEYVNVDLKNVPTPSPSPKPQHRRKR____	1.02	0.73	0.62	0.53	0.47	1.07	1.4	1.15	0.87	0.75	1.37	0.97	1.36	0.73	0.96	1.1	0.94	1.11	0.73	0.67	1.14	1.01	1.06	0.715	0.7125	0.0784219	0.140535	0.156578	0.0699405	0.101355	0.450047	0.663864	0.00676765	0.056964			+
YCR034W	YCR034W	ELO2	336	3	S	2;3	6	NVPT(1)PS(1)PS(1)PKPQHRR	1	8.84e-08	4	VNEYVNVDLKNVPTPSPSPKPQHRRKR____	1.01	0.72	0.74	0.67	0.88	1.13	1.54	1.97	0.93	1.25	1.38	1.16	1.72	1.47	1.77	1.04	0.91	1.36	1.16	1.25	1.14	1.0825	1.4475	1.0575	1.2875	0.0839643	0.177124	0.267001	0.170067	0.182956	0.779432	0.340447	0.678789	0.493473
YCR034W	YCR034W	ELO2	338	2	S	2;3	8	NVPT(1)PS(1)PS(1)PKPQHRR	1	8.84e-08	4	EYVNVDLKNVPTPSPSPKPQHRRKR______	1.04	0.7	0.56	0.42	0.43	1.06	1.31	1.19	0.81	0.62	1.5	1.21	1.26	0.81	0.88						1.2	1.07333	1.00333	0.68	0.643333	0.150111	0.188886	0.222586	0.13	0.130427	0.627336	0.504453	0.0588849	0.0488454
YCR034W	YCR034W	ELO2	338	3	S	2;3	8	NVPT(1)PS(1)PS(1)PKPQHRR	1	8.84e-08	4	EYVNVDLKNVPTPSPSPKPQHRRKR______	1.01	0.72	0.74	0.67	0.88	1.13	1.54	1.97	0.93	1.25	1.38	1.16	1.72	1.47	1.77	1.04	0.91	1.36	1.16	1.25	1.14	1.0825	1.4475	1.0575	1.2875	0.0839643	0.177124	0.267001	0.170067	0.182956	0.779432	0.340447	0.678789	0.493473
YCR037C	YCR037C	YCR037C	52	2	S	2	14	QETPTGDLNDDADS(0.666)QT(0.666)PGPIADIES(0.666)NIAAGEPS(0.001)S(0.001)S(0.001)K	0.665891	8.61e-07	4	LKQETPTGDLNDDADSQTPGPIADIESNIAA																1.8	1.21	1.43	1.34	0.88	1.8	1.21	1.43	1.34	0.88
YCR037C	YCR037C	YCR037C	54	2	T	2	16	QETPTGDLNDDADS(0.666)QT(0.666)PGPIADIES(0.666)NIAAGEPS(0.001)S(0.001)S(0.001)K	0.665891	8.61e-07	4	QETPTGDLNDDADSQTPGPIADIESNIAAGE																1.8	1.21	1.43	1.34	0.88	1.8	1.21	1.43	1.34	0.88
YCR037C	YCR037C	YCR037C	63	2	S	2	25	QETPTGDLNDDADS(0.666)QT(0.666)PGPIADIES(0.666)NIAAGEPS(0.001)S(0.001)S(0.001)K	0.665891	8.61e-07	4	DDADSQTPGPIADIESNIAAGEPSSSKRRFT																1.8	1.21	1.43	1.34	0.88	1.8	1.21	1.43	1.34	0.88
YCR042C	YCR042C	TAF2	318	1	S	1	16	SKDAQDNDEEEEEGES(1)DEEEEEGEEERR	1	2.42e-221	4	SKDAQDNDEEEEEGESDEEEEEGEEERRNIE	0.77	0.81	0.88	1.56	0.92																0.77	0.81	0.88	1.56	0.92
YCR048W	YCR048W	ARE1	21	1	S	1;2	4	RLNS(1)AEANKR	1	3.07e-13	3	DLLQDEEFLKIRRLNSAEANKRHSVTYDNVI	1.54	0.75	0.89	0.57	0.57																1.54	0.75	0.89	0.57	0.57
YCR048W	YCR048W	ARE1	21	2	S	1;2	4	RLNS(1)AEANKR	1	3.07e-13	3	DLLQDEEFLKIRRLNSAEANKRHSVTYDNVI	1.19	0.57	0.5	0.33	0.5																1.19	0.57	0.5	0.33	0.5
YCR048W	YCR048W	ARE1	32	2	Y	2	15	RLNS(0.644)AEANKRHS(0.363)VT(0.233)Y(0.656)DNVILPQES(0.104)MEVSPR	0.655688	3.07e-13	4	RRLNSAEANKRHSVTYDNVILPQESMEVSPR	1.19	0.57	0.5	0.33	0.5																1.19	0.57	0.5	0.33	0.5
YCR057C	YCR057C	PWP2	232	1	S	1	10	RPSDDDDNES(1)EDDDKQEEVDISKYSWR	1	5.36e-20	4	VWEFTKRPSDDDDNESEDDDKQEEVDISKYS	1.21	0.86	0.68	0.55	1.14																1.21	0.86	0.68	0.55	1.14
YCR057C	YCR057C	PWP2	651	1	S	1	17	MTEAGSLDLIDDAGENS(1)DLEDRIDNSLPGSQR	1	4.73e-111	3	TEAGSLDLIDDAGENSDLEDRIDNSLPGSQR	1.04	0.61	0.49	0.56	0.64																1.04	0.61	0.49	0.56	0.64
YCR057C	YCR057C	PWP2	912	2	S	2	12	DNKLPLSNENDS(1)S(1)DEEENEKELP	0.999972	1.47e-06	4	FNGKDNKLPLSNENDSSDEEENEKELP____						1.12	1.01	0.97	1.11	0.98	0.96	1.35	0.82	1.03	0.8	1.01	1	0.94	0.97	0.9	1.03	1.12	0.91	1.03667	0.893333	0.0472582	0.115036	0.0458258	0.0405517	0.0520683	0.509326	0.423959	0.998978	0.23866
YCR057C	YCR057C	PWP2	913	2	S	2	13	DNKLPLSNENDS(1)S(1)DEEENEKELP	0.999981	1.47e-06	4	NGKDNKLPLSNENDSSDEEENEKELP_____						1.12	1.01	0.97	1.11	0.98	0.96	1.35	0.82	1.03	0.8	1.01	1	0.94	0.97	0.9	1.03	1.12	0.91	1.03667	0.893333	0.0472582	0.115036	0.0458258	0.0405517	0.0520683	0.509326	0.423959	0.998978	0.23866
YCR061W	YCR061W	YCR061W	213	2	T	2	16	EYRPVDT(0.001)IPLNDLES(0.222)T(0.773)PVMVNS(0.553)ARGS(0.299)PS(0.096)PS(0.027)S(0.029)NR	0.773099	1.02e-05	4	EYRPVDTIPLNDLESTPVMVNSARGSPSPSS																1.22	1.15	1.09	1.04	0.35	1.22	1.15	1.09	1.04	0.35
YCR061W	YCR061W	YCR061W	219	2	S	2	22	EYRPVDT(0.001)IPLNDLES(0.222)T(0.773)PVMVNS(0.553)ARGS(0.299)PS(0.096)PS(0.027)S(0.029)NR	0.552997	1.02e-05	4	TIPLNDLESTPVMVNSARGSPSPSSNRDTLF																1.22	1.15	1.09	1.04	0.35	1.22	1.15	1.09	1.04	0.35
YCR061W	YCR061W	YCR061W	263	1	T	1	11	RAEGEDEGDNT(0.922)S(0.078)NHDTLR	0.921689	1.3e-17	3	NNKRRRAEGEDEGDNTSNHDTLRDEDYDNDD	1.23	0.92	1.18	1.32	0.48																1.23	0.92	1.18	1.32	0.48
YCR065W	YCR065W	HCM1	61	2	S	2	11	EVNKRPSHPLS(0.909)PDHS(0.151)S(0.939)PIAPSK	0.908911	1.97e-08	5	RKTMKEVNKRPSHPLSPDHSSPIAPSKAKRQ	0.72	0.37	0.16	0.22	0.22	1.38	0.97	0.87	0.62	0.55	1.11	0.9	0.86	0.91	0.48						1.07	0.746667	0.63	0.583333	0.416667	0.191572	0.189414	0.235018	0.200028	0.100388	0.296287	0.22036	0.5374	0.0393435
YCR065W	YCR065W	HCM1	65	2	S	2	11	RPS(0.001)HPLS(0.099)PDHS(0.943)S(0.946)PIAPS(0.011)K	0.943072	1.38e-08	4	KEVNKRPSHPLSPDHSSPIAPSKAKRQRSDT	0.85	0.27	0.15	0.18	0.25	1.21	0.83	0.91	0.76	0.72	1.11	0.9	0.86	0.91	0.48	1.08	1.22	0.79	0.67	0.58	1.0625	0.805	0.6775	0.63	0.5075	0.0760893	0.197505	0.177547	0.157956	0.0989423	0.269438	0.0933637	0.0486672	0.0043453			+
YCR065W	YCR065W	HCM1	66	2	S	2	16	EVNKRPS(0.001)HPLS(0.111)PDHS(0.898)S(0.989)PIAPS(0.001)K	0.989042	1.38e-08	4	EVNKRPSHPLSPDHSSPIAPSKAKRQRSDTC	0.79	0.3	0.16	0.19	0.24	1.21	0.83	0.91	0.76	0.72	1.11	0.9	0.86	0.91	0.48	1.08	1.22	0.79	0.67	0.58	1.0475	0.8125	0.68	0.6325	0.505	0.0902196	0.190761	0.175071	0.155584	0.101119	0.308047	0.302097	0.0604768	0.00709294
YCR065W	YCR065W	HCM1	446	2	S	2	3	LIS(0.719)T(0.357)PKDGNS(0.924)ILR	0.719409	0.00134909	3	MRHSDGLEKTPSRLISTPKDGNSILRKWQTP						1.02	1.03	0.99	0.58	0.37											1.02	1.03	0.99	0.58	0.37
YCR065W	YCR065W	HCM1	447	2	T	2	4	LIS(0.111)T(0.89)PKDGNS(0.999)ILR	0.89018	8.53e-06	3	RHSDGLEKTPSRLISTPKDGNSILRKWQTPS											0.93	1.09	0.78	0.82	0.37	1.04	1.05	0.76	0.6	0.24	0.985	1.07	0.77	0.71	0.305	0.055	0.02	0.00999999	0.11	0.065	0.283535	0.0643953	0.548458	0.0539699
YCR065W	YCR065W	HCM1	453	2	S	2	10	LIS(0.111)T(0.89)PKDGNS(0.999)ILR	0.999235	8.53e-06	3	EKTPSRLISTPKDGNSILRKWQTPSHLFEDL						1.02	1.03	0.99	0.58	0.37	0.93	1.09	0.78	0.82	0.37	1.04	1.05	0.76	0.6	0.24	0.996667	1.05667	0.843333	0.666667	0.326667	0.0338296	0.0176384	0.0735603	0.0768837	0.0433333	0.909009	0.375407	0.0728035	0.000260725			+
YCR065W	YCR065W	HCM1	486	2	T	2	4	YIT(0.128)T(0.872)PGGTLETQIS(1)PR	0.872105	2.96e-10	3	SPLFRAIETPIRYITTPGGTLETQISPRKSS						1.03	0.93	0.95	0.85	0.73	1.14	1.04	0.77	0.72	0.57	1	1.03	0.84	0.78	0.61	1.05667	1	0.853333	0.783333	0.636667	0.0425571	0.0351188	0.0523874	0.0375648	0.048074	0.362468	0.0394502	0.00855287	0.00282238		+	+
YCR065W	YCR065W	HCM1	496	2	S	2	14	YIT(0.128)T(0.872)PGGTLETQIS(1)PR	0.999727	2.96e-10	3	IRYITTPGGTLETQISPRKSSAPDVLTSATN						1.03	0.93	0.95	0.85	0.73	1.14	1.04	0.77	0.72	0.57	1	1.03	0.84	0.78	0.61	1.05667	1	0.853333	0.783333	0.636667	0.0425571	0.0351188	0.0523874	0.0375648	0.048074	0.362468	0.0394502	0.00855287	0.00282238		+	+
YCR073W-A	YCR073W-A	SOL2	42	1	S	1	3	KHS(0.994)VPNIS(0.006)MNALDMTR	0.994431	6.71e-07	4	HAQDGALAPKNERKHSVPNISMNALDMTREA	1.06	0.48	0.54	0.47	0.57																1.06	0.48	0.54	0.47	0.57
YCR073W-A	YCR073W-A	SOL2	58	3	S	3	3	EAS(0.96)CKS(0.852)T(0.228)AS(0.96)AAEGK	0.960132	0.000905383	2	VPNISMNALDMTREASCKSTASAAEGKSGSS																0.84	0.78	0.82	0.59	0.64	0.84	0.78	0.82	0.59	0.64
YCR073W-A	YCR073W-A	SOL2	61	2	S	2;3	1	S(0.989)T(0.156)AS(0.855)AAEGK	0.988925	0.000255784	2	ISMNALDMTREASCKSTASAAEGKSGSSGSG	1.12	0.59	0.6	0.37	0.42						1.08	0.97	0.77	0.68	0.7	0.69	0.79	0.79	0.47	1.01	0.963333	0.783333	0.72	0.506667	0.71	0.137154	0.109747	0.0602771	0.0913479	0.170392	0.363482	0.796507	0.0502685	0.323069
YCR073W-A	YCR073W-A	SOL2	61	3	S	2;3	1	S(0.989)T(0.156)AS(0.855)AAEGK	0.988925	0.000255784	2	ISMNALDMTREASCKSTASAAEGKSGSSGSG																0.84	0.78	0.82	0.59	0.64	0.84	0.78	0.82	0.59	0.64
YCR073W-A	YCR073W-A	SOL2	62	2	T	2	2	S(0.486)T(0.629)AS(0.885)AAEGK	0.628576	1.27e-05	3	SMNALDMTREASCKSTASAAEGKSGSSGSGS											0.54	0.85	1.47	0.46	0.65	0.93	0.95	0.94	0.81	0.61	0.735	0.9	1.205	0.635	0.63	0.195	0.05	0.265	0.175	0.02	0.498559	0.289346	0.739445	0.645793
YCR073W-A	YCR073W-A	SOL2	64	1	S	1;2;3	4	S(0.988)T(0.014)AS(0.998)AAEGK	0.997905	1.51e-10	2	NALDMTREASCKSTASAAEGKSGSSGSGSGS	1.28	0.79	0.73	0.79	0.8																1.28	0.79	0.73	0.79	0.8
YCR073W-A	YCR073W-A	SOL2	64	2	S	1;2;3	4	S(0.988)T(0.014)AS(0.998)AAEGK	0.997905	1.51e-10	2	NALDMTREASCKSTASAAEGKSGSSGSGSGS	1.12	0.59	0.6	0.37	0.42						1.05	0.96	0.79	0.67	0.7	0.79	0.86	0.87	0.62	0.75	0.986667	0.803333	0.753333	0.553333	0.623333	0.100388	0.110504	0.0800694	0.0927961	0.102686	0.286766	0.433577	0.0338646	0.0646578			+
YCR073W-A	YCR073W-A	SOL2	64	3	S	1;2;3	4	S(0.988)T(0.014)AS(0.998)AAEGK	0.997905	1.51e-10	2	NALDMTREASCKSTASAAEGKSGSSGSGSGS																0.84	0.78	0.82	0.59	0.64	0.84	0.78	0.82	0.59	0.64
YCR084C	YCR084C	TUP1	439	1	S	1	10	DVENLNT(0.002)S(0.01)S(0.205)S(0.773)PS(0.008)S(0.002)DLYIR	0.772666	4.42e-71	3	AAELAKDVENLNTSSSPSSDLYIRSVCFSPD	1.02	0.56	0.58	0.5	0.71																1.02	0.56	0.58	0.5	0.71
YCR088W	YCR088W	ABP1	157	1	T	1	3	AS(0.003)T(0.997)PPVK	0.996643	0.0014885	2	RYSIQTSSKQQGKASTPPVKKSFTPSKSPAP						1.05	0.97	1.3	0.89	1.18	0.88	0.82	0.87	1.03	0.96						0.965	0.895	1.085	0.96	1.07	0.085	0.075	0.215	0.07	0.11	0.599837	0.655451	0.967908	0.528892
YCR088W	YCR088W	ABP1	163	2	S	2	1	S(0.974)FT(0.026)PS(0.004)KS(0.78)PAPVS(0.217)K	0.973748	1.02e-10	2	SSKQQGKASTPPVKKSFTPSKSPAPVSKKEP	1.32	1.08	1.49	1.9	1.07																1.32	1.08	1.49	1.9	1.07
YCR088W	YCR088W	ABP1	167	2	S	2	5	S(0.103)FT(0.418)PS(0.87)KS(0.569)PAPVS(0.04)K	0.870178	0.000387243	3	QGKASTPPVKKSFTPSKSPAPVSKKEPVKTP	1.23	0.77	1.26	1.48	1.08						0.95	0.92	1.28	1.81	1.13	1.04	1.12	1.1	1.29	0.85	1.07333	0.936667	1.21333	1.52667	1.02	0.0825295	0.101379	0.05696	0.151914	0.0862168	0.354826	0.235749	0.058665	0.678007
YCR088W	YCR088W	ABP1	169	1	S	1;2	7	S(0.94)FT(0.052)PS(0.017)KS(0.972)PAPVS(0.018)K	0.972118	1.02e-10	3	KASTPPVKKSFTPSKSPAPVSKKEPVKTPSP	1.1	1	0.88	1	0.93																1.1	1	0.88	1	0.93
YCR088W	YCR088W	ABP1	169	2	S	1;2	7	S(0.94)FT(0.052)PS(0.017)KS(0.972)PAPVS(0.018)K	0.972118	1.02e-10	3	KASTPPVKKSFTPSKSPAPVSKKEPVKTPSP	1.28	0.91	1.38	1.7	1.07	1.13	0.9	1.17	1.33	1.14	0.95	0.92	1.28	1.81	1.13	1.04	1.12	1.1	1.29	0.85	1.1	0.9625	1.2325	1.5325	1.0475	0.0703562	0.0526585	0.0615596	0.130663	0.0676233	0.687048	0.206675	0.0268263	0.609945			+
YCR088W	YCR088W	ABP1	174	2	S	2	12	S(0.048)FT(0.178)PS(0.236)KS(0.623)PAPVS(0.915)K	0.91467	0.000829855	4	PVKKSFTPSKSPAPVSKKEPVKTPSPAPAAK						1.13	0.9	1.17	1.33	1.14	0.95	0.92	1.28	1.81	1.13						1.04	0.91	1.225	1.57	1.135	0.09	0.01	0.055	0.24	0.005	0.287604	0.22527	0.745909	0.402445
YCR088W	YCR088W	ABP1	181	1	T	1;2	6	KEPVKT(1)PS(1)PAPAAK	1	3.76e-06	2	PSKSPAPVSKKEPVKTPSPAPAAKISSRVND											0.69	0.67	0.94	1.34	0.9	0.93	1.53	1.13	0.86	1.85	0.81	1.1	1.035	1.1	1.375	0.12	0.43	0.095	0.24	0.475	0.582593	0.279331	0.392795	0.368024
YCR088W	YCR088W	ABP1	181	2	T	1;2	6	KEPVKT(1)PS(1)PAPAAK	1	3.76e-06	2	PSKSPAPVSKKEPVKTPSPAPAAKISSRVND	1.28	0.8	0.8	1.16	1.5	1.22	1.04	1.09	1.29	1.84	1.2	0.9	1.25	1.69	1.77	1.08	1.06	1.01	1.2	1.71	1.195	0.95	1.0375	1.335	1.705	0.0419325	0.0613732	0.0935748	0.121415	0.0733144	0.064879	0.754504	0.375832	0.000932735	+
YCR088W	YCR088W	ABP1	183	1	S	1;2	8	KEPVKT(1)PS(1)PAPAAK	1	1.81e-06	2	KSPAPVSKKEPVKTPSPAPAAKISSRVNDNN	1.11	0.63	0.78	1.02	1.19						0.69	0.67	0.94	1.34	0.9						0.9	0.65	0.86	1.18	1.045	0.21	0.02	0.08	0.16	0.145	0.357706	0.875283	0.400031	0.627927
YCR088W	YCR088W	ABP1	183	2	S	1;2	8	KEPVKT(1)PS(1)PAPAAK	1	1.81e-06	2	KSPAPVSKKEPVKTPSPAPAAKISSRVNDNN	1.28	0.8	0.8	1.16	1.5	1.22	1.04	1.09	1.29	1.84	1.2	0.9	1.25	1.69	1.77	1.08	1.06	1.01	1.2	1.71	1.195	0.95	1.0375	1.335	1.705	0.0419325	0.0613732	0.0935748	0.121415	0.0733144	0.064879	0.754504	0.375832	0.000932735	+
YCR088W	YCR088W	ABP1	192	1	S	1	3	IS(0.128)S(0.872)RVNDNNDDDDWNEPELKER	0.872106	5.96e-08	4	EPVKTPSPAPAAKISSRVNDNNDDDDWNEPE	1.09	0.58	0.43	0.48	1.04																1.09	0.58	0.43	0.48	1.04
YCR088W	YCR088W	ABP1	332	1	T	1	8	QNS(0.31)GNAET(0.69)K	0.690337	1e-06	2	LWAERKAKQNSGNAETKAEAPKPEVPEDEPE	0.97	0.98	1.01	1.03	0.94																0.97	0.98	1.01	1.03	0.94
YCR088W	YCR088W	ABP1	365	1	S	1	9	S(0.008)KFEGLAAS(0.992)EK	0.992157	0.000471148	3	PDVKDLKSKFEGLAASEKEEEEMENKFAPPP	1.05	1.41	1.25	0.89	0.62																1.05	1.41	1.25	0.89	0.62
YCR088W	YCR088W	ABP1	475	2	S	2	11	EEPEQEEIAPS(0.667)LPS(0.667)RNS(0.667)IPAPK	0.666667	0.000829799	4	APVQKEEPEQEEIAPSLPSRNSIPAPKQEEA						1.24	1.05	1.42	1.04	0.93											1.24	1.05	1.42	1.04	0.93
YCR088W	YCR088W	ABP1	478	1	S	1;2	14	EEPEQEEIAPS(0.667)LPS(0.667)RNS(0.667)IPAPK	0.666667	1.21e-12	4	QKEEPEQEEIAPSLPSRNSIPAPKQEEAPEQ	0.87	0.98	0.91	1.19	0.75																0.87	0.98	0.91	1.19	0.75
YCR088W	YCR088W	ABP1	478	2	S	1;2	14	EEPEQEEIAPS(0.667)LPS(0.667)RNS(0.667)IPAPK	0.666667	1.21e-12	4	QKEEPEQEEIAPSLPSRNSIPAPKQEEAPEQ						1.24	1.05	1.42	1.04	0.93											1.24	1.05	1.42	1.04	0.93
YCR088W	YCR088W	ABP1	481	1	S	1;2	2	NS(1)IPAPK	1	3.91e-39	2	EPEQEEIAPSLPSRNSIPAPKQEEAPEQAPE	0.9	0.62	0.53	0.65	0.8	1.17	1.01	1.49	1.09	1.25											1.035	0.815	1.01	0.87	1.025	0.135	0.195	0.48	0.22	0.225	0.455405	0.964569	0.588049	0.973065
YCR088W	YCR088W	ABP1	481	2	S	1;2	2	NS(1)IPAPK	1	3.91e-39	2	EPEQEEIAPSLPSRNSIPAPKQEEAPEQAPE						1.24	1.05	1.42	1.04	0.93											1.24	1.05	1.42	1.04	0.93
YCR088W	YCR088W	ABP1	526	1	T	1	3	RAT(1)PEKKPK	1	0.000447918	4	PSRSSAAPPPPPRRATPEKKPKENPWATAEY	0.97	0.94	1.03	1.68	1.04																0.97	0.94	1.03	1.68	1.04
YCR091W	YCR091W	KIN82	203	2	S	2	3	NLS(1)NGS(1)LNDINENEELQNFHR	1	1.22e-10	4	TPSSPSYIAKDSRNLSNGSLNDINENEELQN											0.73	0.94	1.16	0.63	0.96	0.99	0.81	0.87	0.72	0.7	0.86	0.875	1.015	0.675	0.83	0.13	0.065	0.145	0.045	0.13	0.92728	0.50954	0.309045	0.885376
YCR091W	YCR091W	KIN82	206	2	S	2	6	NLS(1)NGS(1)LNDINENEELQNFHR	1	1.22e-10	4	SPSYIAKDSRNLSNGSLNDINENEELQNFHR											0.73	0.94	1.16	0.63	0.96	0.99	0.81	0.87	0.72	0.7	0.86	0.875	1.015	0.675	0.83	0.13	0.065	0.145	0.045	0.13	0.92728	0.50954	0.309045	0.885376
YCR091W	YCR091W	KIN82	642	1	S	1	3	RNS(0.914)VS(0.086)EQETK	0.913898	1.38e-10	3	ELPFILSCNKHPKRNSVSEQETKMFCEKVAN	0.8	0.81	1.07	1.42	0.83						1.22	1.02	1.1	0.65	0.59						1.01	0.915	1.085	1.035	0.71	0.21	0.105	0.015	0.385	0.12	0.724926	0.755734	0.959723	0.340695
YCR093W	YCR093W	CDC39	2102	1	T	1	3	RQT(1)PLQSNA	0.999987	3.77e-10	2	TSEQDDQSATINRRQTPLQSNA_________	1.15	0.63	0.57	0.57	0.79																1.15	0.63	0.57	0.57	0.79
YDL003W	YDL003W	MCD1	175	1	S	1	11	KVQGAAPWDT(0.364)S(0.636)LEVGR	0.635984	0.00558412	3	NSMERKVQGAAPWDTSLEVGRRFSPDEDFEH	0.96	0.65	0.57	0.52	0.44																0.96	0.65	0.57	0.52	0.44
YDL003W	YDL003W	MCD1	273	3	S	3	4	LGES(1)IMS(1)EEPT(1)DFGFDLDIEK	1	0.00312366	3	DDDDNSVEQGRRLGESIMSEEPTDFGFDLDI																1.22	0.92	0.92	0.96	0.88	1.22	0.92	0.92	0.96	0.88
YDL003W	YDL003W	MCD1	276	2	S	2;3	7	LGES(1)IMS(1)EEPT(1)DFGFDLDIEK	1	5.17e-06	3	DNSVEQGRRLGESIMSEEPTDFGFDLDIEKE																1.08	1.04	1.31	0.93	1.05	1.08	1.04	1.31	0.93	1.05
YDL003W	YDL003W	MCD1	276	3	S	2;3	7	LGES(1)IMS(1)EEPT(1)DFGFDLDIEK	1	5.17e-06	3	DNSVEQGRRLGESIMSEEPTDFGFDLDIEKE																1.22	0.92	0.92	0.96	0.88	1.22	0.92	0.92	0.96	0.88
YDL003W	YDL003W	MCD1	280	2	T	2;3	11	LGES(1)IMS(1)EEPT(1)DFGFDLDIEK	1	5.17e-06	3	EQGRRLGESIMSEEPTDFGFDLDIEKEAPAG																1.08	1.04	1.31	0.93	1.05	1.08	1.04	1.31	0.93	1.05
YDL003W	YDL003W	MCD1	280	3	T	2;3	11	LGES(1)IMS(1)EEPT(1)DFGFDLDIEK	1	5.17e-06	3	EQGRRLGESIMSEEPTDFGFDLDIEKEAPAG																1.22	0.92	0.92	0.96	0.88	1.22	0.92	0.92	0.96	0.88
YDL012C	YDL012C	YDL012C	30	1	S	1	17	QSYSRPSAPPPGYET(0.012)AS(0.988)R	0.988087	3.67e-12	3	SYSRPSAPPPGYETASRGYAPSQSQQNYYPP	1.12	1.02	0.79	0.75	0.72																1.12	1.02	0.79	0.75	0.72
YDL013W	YDL013W	SLX5	16	2	S	2	6	S(0.006)NNS(0.106)PS(0.612)DNNPNET(0.28)VILIDS(0.993)DKEEDAS(0.003)IR	0.612209	2.05e-06	3	MHSDTNGRTKSNNSPSDNNPNETVILIDSDK											0.75	1.05	1.5	1.35	0.87						0.75	1.05	1.5	1.35	0.87
YDL013W	YDL013W	SLX5	29	2	S	2	19	S(0.026)NNS(0.445)PS(0.527)DNNPNET(0.002)VILIDS(0.998)DKEEDAS(0.002)IR	0.99778	2.05e-06	4	SPSDNNPNETVILIDSDKEEDASIREANLPV											0.75	1.05	1.5	1.35	0.87						0.75	1.05	1.5	1.35	0.87
YDL019C	YDL019C	OSH2	2	1	S	1;2	1	S(1)REDLS(1)IAEDLNQVSKPLLK	1	5.48e-25	3	______________MSREDLSIAEDLNQVSK	1.61	0.88	1.11	0.7	0.93																1.61	0.88	1.11	0.7	0.93
YDL019C	YDL019C	OSH2	2	2	S	1;2	1	S(1)REDLS(1)IAEDLNQVSKPLLK	1	5.48e-25	3	______________MSREDLSIAEDLNQVSK	1.25	1.02	1.5	1.13	1.16	1.17	1.08	1.42	1.57	1.51	0.98	1.29	1.35	1.82	2.14						1.13333	1.13	1.42333	1.50667	1.60333	0.0800694	0.0818535	0.0433333	0.201687	0.286725	0.978705	0.0333658	0.604688	0.89526		+
YDL019C	YDL019C	OSH2	7	1	S	1;2	6	S(1)REDLS(1)IAEDLNQVSKPLLK	1	5.48e-25	4	_________MSREDLSIAEDLNQVSKPLLKV	1.61	0.88	1.11	0.7	0.93																1.61	0.88	1.11	0.7	0.93
YDL019C	YDL019C	OSH2	7	2	S	1;2	6	S(1)REDLS(1)IAEDLNQVSKPLLK	1	5.48e-25	4	_________MSREDLSIAEDLNQVSKPLLKV	1.25	1.02	1.5	1.13	1.16	1.17	1.08	1.42	1.57	1.51	0.98	1.29	1.35	1.82	2.14						1.13333	1.13	1.42333	1.50667	1.60333	0.0800694	0.0818535	0.0433333	0.201687	0.286725	0.978705	0.0333658	0.604688	0.89526		+
YDL019C	YDL019C	OSH2	417	2	S	2	10	NKS(0.003)PALIS(0.131)HS(0.5)KT(0.44)QGS(0.638)LPEAS(0.086)QY(0.093)Y(0.104)QHT(0.003)LHK	0.500289	0.000165157	6	PSLALKNKSPALISHSKTQGSLPEASQYYQH	1.28	0.47	0.36	0.25	0.53																1.28	0.47	0.36	0.25	0.53
YDL019C	YDL019C	OSH2	422	1	S	1;2	4	T(0.03)QGS(0.97)LPEASQYYQHTLHK	0.970172	2.36e-12	4	KNKSPALISHSKTQGSLPEASQYYQHTLHKE	1.28	0.73	0.71	0.42	0.53																1.28	0.73	0.71	0.42	0.53
YDL019C	YDL019C	OSH2	422	2	S	1;2	4	T(0.03)QGS(0.97)LPEASQYYQHTLHK	0.970172	2.36e-12	4	KNKSPALISHSKTQGSLPEASQYYQHTLHKE	1.28	0.47	0.36	0.25	0.53																1.28	0.47	0.36	0.25	0.53
YDL019C	YDL019C	OSH2	451	1	S	1;2;3	3	RPS(1)NNLSVVSSEIQLNDNLTESGKR	0.999972	1.77e-27	4	KEVIQPSSVSLYRRPSNNLSVVSSEIQLNDN	1.02	0.79	0.76	0.46	0.7																1.02	0.79	0.76	0.46	0.7
YDL019C	YDL019C	OSH2	451	2	S	1;2;3	3	RPS(1)NNLSVVSSEIQLNDNLTESGKR	0.999972	1.77e-27	4	KEVIQPSSVSLYRRPSNNLSVVSSEIQLNDN						1.07	0.88	1.05	1.09	0.99	0.91	1	1.02	0.97	0.66	1.02	0.89	0.94	0.73	1.01	1	0.923333	1.00333	0.93	0.886667	0.0472582	0.0384419	0.0328295	0.10583	0.11348	0.276656	0.956585	0.578459	0.408728
YDL019C	YDL019C	OSH2	451	3	S	1;2;3	3	RPS(1)NNLSVVSSEIQLNDNLTESGKR	0.999972	1.77e-27	4	KEVIQPSSVSLYRRPSNNLSVVSSEIQLNDN											1.06	1.16	1.07	1.26	0.91						1.06	1.16	1.07	1.26	0.91
YDL019C	YDL019C	OSH2	455	2	S	2;3	7	RPS(0.984)NNLS(0.921)VVS(0.549)S(0.525)EIQLNDNLT(0.017)ES(0.003)GK	0.921229	0.000319943	4	QPSSVSLYRRPSNNLSVVSSEIQLNDNLTES											0.91	1	1.02	0.97	0.66						0.91	1	1.02	0.97	0.66
YDL019C	YDL019C	OSH2	455	3	S	2;3	7	RPS(0.984)NNLS(0.921)VVS(0.549)S(0.525)EIQLNDNLT(0.017)ES(0.003)GK	0.921229	0.000319943	4	QPSSVSLYRRPSNNLSVVSSEIQLNDNLTES											0.85	1.24	0.95	1.32	0.67						0.85	1.24	0.95	1.32	0.67
YDL019C	YDL019C	OSH2	458	3	S	3	10	RPS(0.772)NNLS(0.321)VVS(0.94)S(0.936)EIQLNDNLT(0.024)ES(0.007)GK	0.939595	3.38e-06	3	SVSLYRRPSNNLSVVSSEIQLNDNLTESGKR											1.06	1.16	1.07	1.26	0.91						1.06	1.16	1.07	1.26	0.91
YDL019C	YDL019C	OSH2	459	3	S	3	11	RPS(0.772)NNLS(0.321)VVS(0.94)S(0.936)EIQLNDNLT(0.024)ES(0.007)GK	0.936307	0.00129941	3	VSLYRRPSNNLSVVSSEIQLNDNLTESGKRF											1.06	1.16	1.07	1.26	0.91						1.06	1.16	1.07	1.26	0.91
YDL019C	YDL019C	OSH2	503	2	S	2	3	VRS(0.919)S(0.081)NT(1)LK	0.919431	0.000713927	3	TPVGVHTGSALQRVRSSNTLKSNRSMQSGSG																0.98	0.92	0.95	0.99	1.22	0.98	0.92	0.95	0.99	1.22
YDL019C	YDL019C	OSH2	506	2	T	2	6	VRS(0.919)S(0.081)NT(1)LK	0.999874	0.000713927	3	GVHTGSALQRVRSSNTLKSNRSMQSGSGVAS																0.98	0.92	0.95	0.99	1.22	0.98	0.92	0.95	0.99	1.22
YDL019C	YDL019C	OSH2	717	2	S	2	11	ESLENDKEQES(0.989)DT(0.01)T(0.02)AS(0.519)T(0.462)LGQIAK	0.988712	3.29e-08	4	TAGNKESLENDKEQESDTTASTLGQIAKFIS						0.96	1.22	0.9	1.18	0.84	0.85	1.06	1.05	0.88	1.01						0.905	1.14	0.975	1.03	0.925	0.055	0.08	0.075	0.15	0.085	0.365603	0.530909	0.559074	0.866572
YDL019C	YDL019C	OSH2	719	2	T	2	13	ESLENDKEQES(0.328)DT(0.625)T(0.055)AS(0.534)T(0.459)LGQIAK	0.625423	2.9e-15	4	GNKESLENDKEQESDTTASTLGQIAKFISAT											0.84	0.95	1.02	1.11	1.25	1.07	0.99	1.12	0.99	0.87	0.955	0.97	1.07	1.05	1.06	0.115	0.02	0.05	0.06	0.19	0.909506	0.455967	0.540282	0.682944
YDL019C	YDL019C	OSH2	722	2	S	2	16	ESLENDKEQES(0.29)DT(0.613)T(0.147)AS(0.811)T(0.14)LGQIAK	0.811027	2.9e-15	3	ESLENDKEQESDTTASTLGQIAKFISATKEE						0.96	1.22	0.9	1.18	0.84	0.84	0.96	1.02	1.08	1.22	1.07	0.99	1.12	0.99	0.87	0.956667	1.05667	1.01333	1.08333	0.976667	0.0664162	0.0821246	0.063596	0.0548736	0.121975	0.397357	0.57074	0.254396	0.892461
YDL019C	YDL019C	OSH2	787	1	S	1	14	HAPPPVPNET(0.001)DNDS(0.999)QYVQDEKSK	0.998968	5.45e-13	4	PKHAPPPVPNETDNDSQYVQDEKSKIESNVE	1.23	0.31	0.5	0.3	0.6																1.23	0.31	0.5	0.3	0.6
YDL019C	YDL019C	OSH2	825	1	S	1	15	QNNLVTEDEPKTDQS(1)LKNFK	0.999736	5.84e-33	4	KQNNLVTEDEPKTDQSLKNFKAEDKESQVKE	1.19	0.63	0.63	0.47	0.55																1.19	0.63	0.63	0.47	0.55
YDL022W	YDL022W	GPD1	22	2	S	2	1	S(0.95)S(0.009)S(0.039)S(0.005)VS(0.997)LK	0.950442	4.78e-10	2	RLNLTSGHLNAGRKRSSSSVSLKAAEKPFKV	0.78	0.67	0.51	1.69	1.1											0.94	0.82	0.44	0.82	0.87	0.86	0.745	0.475	1.255	0.985	0.08	0.075	0.035	0.435	0.115	0.404353	0.0477849	0.466058	0.466394		+
YDL022W	YDL022W	GPD1	24	1	S	1;2	3	S(0.021)S(0.023)S(0.953)S(0.799)VS(0.204)LK	0.952641	9.25e-23	2	NLTSGHLNAGRKRSSSSVSLKAAEKPFKVTV	0.94	0.65	0.61	1.2	1.14																0.94	0.65	0.61	1.2	1.14
YDL022W	YDL022W	GPD1	24	2	S	1;2	3	S(0.021)S(0.023)S(0.953)S(0.799)VS(0.204)LK	0.952641	9.25e-23	2	NLTSGHLNAGRKRSSSSVSLKAAEKPFKVTV	0.72	0.85	0.31	1.23	0.89	1.09	1.22	0.41	0.76	0.64	1.01	0.93	0.52	0.96	0.82	0.98	0.85	0.6	0.69	0.85	0.95	0.9625	0.46	0.91	0.8	0.0801041	0.0878801	0.0633772	0.121037	0.0552268	0.997055	0.00300946	0.792089	0.740896		+
YDL022W	YDL022W	GPD1	25	2	S	2	4	S(0.021)S(0.023)S(0.953)S(0.799)VS(0.204)LK	0.798698	0.000551964	2	LTSGHLNAGRKRSSSSVSLKAAEKPFKVTVI	0.86	0.49	0.38	0.28	0.57	1.09	1.22	0.41	0.76	0.64						1.35	0.55	0.77	0.69	0.3	1.1	0.753333	0.52	0.576667	0.503333	0.141539	0.233975	0.1253	0.149703	0.103655	0.273667	0.0373565	0.0639673	0.0272509		+
YDL022W	YDL022W	GPD1	27	1	S	1;2	6	S(0.046)S(0.084)S(0.727)S(0.144)VS(0.999)LK	0.998878	3.21e-10	3	SGHLNAGRKRSSSSVSLKAAEKPFKVTVIGS	0.88	0.77	0.55	0.89	0.8	1.47	1.02	0.89	1.1	0.77	1.06	0.89	0.76	0.89	0.99	1.06	0.97	0.55	0.74	0.85	1.1175	0.9125	0.6875	0.905	0.8525	0.124925	0.0545245	0.0837033	0.0739932	0.0487126	0.83285	0.0288956	0.936458	0.0955076		+
YDL022W	YDL022W	GPD1	27	2	S	1;2	6	S(0.046)S(0.084)S(0.727)S(0.144)VS(0.999)LK	0.998878	3.21e-10	3	SGHLNAGRKRSSSSVSLKAAEKPFKVTVIGS	0.75	0.74	0.38	1.31	0.95						1.01	0.93	0.52	0.96	0.82	0.95	0.83	0.45	0.8	0.89	0.903333	0.833333	0.45	1.02333	0.886667	0.0785988	0.0548736	0.0404145	0.150591	0.0375648	0.505709	0.0068465	0.588995	0.857594		+
YDL025C	YDL025C	RTK1	10	2	S	2	7	ET(0.004)PLHS(0.148)S(0.575)S(0.281)S(0.137)T(0.214)S(0.56)LS(0.055)S(0.02)LFRPT(0.006)K	0.575395	7.27e-09	4	______MVKETPLHSSSSTSLSSLFRPTKLK	1.51	0.48	0.37	0.31	0.56																1.51	0.48	0.37	0.31	0.56
YDL025C	YDL025C	RTK1	11	1	S	1;2	10	VKETPLHS(0.001)S(0.123)S(0.847)S(0.025)T(0.004)S(0.001)LSSLFRPTK	0.846918	7.81e-13	5	_____MVKETPLHSSSSTSLSSLFRPTKLKN	1.25	0.33	0.27	0.19	0.7																1.25	0.33	0.27	0.19	0.7
YDL025C	YDL025C	RTK1	11	2	S	1;2	10	VKETPLHS(0.001)S(0.123)S(0.847)S(0.025)T(0.004)S(0.001)LSSLFRPTK	0.846918	7.81e-13	5	_____MVKETPLHSSSSTSLSSLFRPTKLKN	1.6	0.31	0.17	0.21	0.52																1.6	0.31	0.17	0.21	0.52
YDL025C	YDL025C	RTK1	13	2	T	2	12	VKET(0.019)PLHS(0.067)S(0.108)S(0.494)S(0.49)T(0.629)S(0.184)LS(0.007)S(0.002)LFRPTK	0.628993	7.05e-08	4	___MVKETPLHSSSSTSLSSLFRPTKLKNLS	1.97	0.31	0.22	0.15	0.51																1.97	0.31	0.22	0.15	0.51
YDL025C	YDL025C	RTK1	14	2	S	2	11	ET(0.004)PLHS(0.148)S(0.575)S(0.281)S(0.137)T(0.214)S(0.56)LS(0.055)S(0.02)LFRPT(0.006)K	0.56023	0.0019144	4	__MVKETPLHSSSSTSLSSLFRPTKLKNLSA	1.45	0.49	0.38	0.34	0.59																1.45	0.49	0.38	0.34	0.59
YDL025C	YDL025C	RTK1	60	1	S	1	5	KNTDS(1)DQEDQIKYNKPNDR	0.999967	1.29e-44	4	DVSRSSSRSSKKNTDSDQEDQIKYNKPNDRR	1.35	0.31	0.37	0.35	0.8																1.35	0.31	0.37	0.35	0.8
YDL025C	YDL025C	RTK1	81	1	S	1	6	S(0.002)T(0.007)IGKS(0.991)PQGNGALSK	0.991152	1.42e-06	3	IKYNKPNDRRSTIGKSPQGNGALSKESHVVA	1.27	0.3	0.22	0.25	0.51																1.27	0.3	0.22	0.25	0.51
YDL025C	YDL025C	RTK1	116	1	S	1	7	KAPIDYS(0.795)PS(0.205)RPLPNNHNPVR	0.795167	1.52e-24	4	TGISPTSAKKAPIDYSPSRPLPNNHNPVRTG	1.52	0.26	0.34	0.39	0.58																1.52	0.26	0.34	0.39	0.58
YDL025C	YDL025C	RTK1	619	1	S	1	7	QHGNKDS(1)N	1	4.29e-06	2	EEELNELTKQHGNKDSN______________	1.02	0.38	0.29	0.6	0.66																1.02	0.38	0.29	0.6	0.66
YDL028C	YDL028C	YDL028C	2	2	S	2	1	S(0.665)T(0.665)NS(0.665)FHDY(0.006)VDLK	0.664576	0.00255697	2	______________MSTNSFHDYVDLKSRTN																1.09	0.82	1.06	1.1	0.6	1.09	0.82	1.06	1.1	0.6
YDL028C	YDL028C	YDL028C	3	2	T	2	2	S(0.665)T(0.665)NS(0.665)FHDY(0.006)VDLK	0.664576	0.00255697	2	_____________MSTNSFHDYVDLKSRTNT																1.09	0.82	1.06	1.1	0.6	1.09	0.82	1.06	1.1	0.6
YDL028C	YDL028C	YDL028C	5	2	S	2	4	S(0.665)T(0.665)NS(0.665)FHDY(0.006)VDLK	0.664576	0.00255697	2	___________MSTNSFHDYVDLKSRTNTRQ																1.09	0.82	1.06	1.1	0.6	1.09	0.82	1.06	1.1	0.6
YDL028C	YDL028C	YDL028C	22	2	S	2	3	QFS(0.999)DDEEFT(0.595)T(0.406)PPK	0.998935	0.000809	3	HDYVDLKSRTNTRQFSDDEEFTTPPKLSNFG											1.37	0.89	0.9	0.76	0.75	1.32	1	1.27	0.82	0.39	1.345	0.945	1.085	0.79	0.57	0.025	0.055	0.185	0.03	0.18	0.0220604	0.298326	0.00494426	0.0508287	+		+
YDL028C	YDL028C	YDL028C	28	2	T	2	9	QFS(0.999)DDEEFT(0.595)T(0.406)PPK	0.594582	0.000809	3	KSRTNTRQFSDDEEFTTPPKLSNFGSALLSH											1.37	0.89	0.9	0.76	0.75						1.37	0.89	0.9	0.76	0.75
YDL028C	YDL028C	YDL028C	29	2	T	2	10	QFS(0.998)DDEEFT(0.243)T(0.76)PPK	0.759505	0.0011588	3	SRTNTRQFSDDEEFTTPPKLSNFGSALLSHT																1.32	1	1.27	0.82	0.39	1.32	1	1.27	0.82	0.39
YDL031W	YDL031W	DBP10	101	1	S	1	12	KEIAAFPMLEMS(1)DDENNASGK	1	3.83e-45	3	KNSKKEIAAFPMLEMSDDENNASGKTQTGDD	0.92	1.27	1.11	1.09	0.82																0.92	1.27	1.11	1.09	0.82
YDL031W	YDL031W	DBP10	398	2	S	2	10	LQNSNNEADS(1)DS(1)DDENDR	1	9.47e-18	2	SEQLQKLQNSNNEADSDSDDENDRQKKRRNF											0.71	0.68	1.19	1.05	1.22	0.99	0.8	0.96	0.79	1.51	0.85	0.74	1.075	0.92	1.365	0.14	0.06	0.115	0.13	0.145	0.545206	0.34059	0.74999	0.250741
YDL031W	YDL031W	DBP10	400	2	S	2	12	LQNSNNEADS(1)DS(1)DDENDR	0.999994	9.47e-18	2	QLQKLQNSNNEADSDSDDENDRQKKRRNFKK											0.71	0.68	1.19	1.05	1.22	0.99	0.8	0.96	0.79	1.51	0.85	0.74	1.075	0.92	1.365	0.14	0.06	0.115	0.13	0.145	0.545206	0.34059	0.74999	0.250741
YDL035C	YDL035C	GPR1	371	1	T	1	3	T(0.086)NT(0.891)GS(0.024)DENVSASGGVR	0.890533	7.27e-70	2	GESSNEIPTLFRKTNTGSDENVSASGGVRLL	0.99	0.85	0.65	1.14	1.68																0.99	0.85	0.65	1.14	1.68
YDL035C	YDL035C	GPR1	373	1	S	1	6	KTNT(0.002)GS(0.998)DENVSASGGVR	0.997572	7.18e-17	3	SSNEIPTLFRKTNTGSDENVSASGGVRLLDY	0.92	1.02	1.05	1.45	1.97																0.92	1.02	1.05	1.45	1.97
YDL035C	YDL035C	GPR1	903	1	S	1	16	SSFFSSNIVTNDDENS(1)IEEDKNLR	1	4.96e-73	3	SSFFSSNIVTNDDENSIEEDKNLRYSDASAS	0.87	0.96	0.47	0.9	1.4																0.87	0.96	0.47	0.9	1.4
YDL042C	YDL042C	SIR2	21	1	T	1	9	TSENKVS(0.003)NT(0.886)VS(0.084)PT(0.026)QDKDAIR	0.886376	1.45e-24	4	MKYAVSKTSENKVSNTVSPTQDKDAIRKQPD	0.75	0.42	0.35	0.44	0.41																0.75	0.42	0.35	0.44	0.41
YDL048C	YDL048C	YDL048C	193	2	S	2	5	T(0.095)IT(0.462)PS(0.896)PPT(0.526)QHQS(0.021)ILPTAVDNVPR	0.895837	0.00161347	3	FCNPNNTTGFKTITPSPPTQHQSILPTAVDN	1	0.66	0.55	0.5	0.57																1	0.66	0.55	0.5	0.57
YDL048C	YDL048C	YDL048C	196	2	T	2	8	T(0.095)IT(0.462)PS(0.896)PPT(0.526)QHQS(0.021)ILPTAVDNVPR	0.525939	0.00161347	3	PNNTTGFKTITPSPPTQHQSILPTAVDNVPR	1	0.66	0.55	0.5	0.57																1	0.66	0.55	0.5	0.57
YDL051W	YDL051W	LHP1	2	2	S	2	1	S(0.772)EKPQQEEQEKPQS(0.377)RRNS(0.851)FAVIEFTPEVLDR	0.772437	1.72e-08	4	______________MSEKPQQEEQEKPQSRR	1.41	0.53	0.24	0.14	0.46																1.41	0.53	0.24	0.14	0.46
YDL051W	YDL051W	LHP1	15	1	S	1;2	14	SEKPQQEEQEKPQS(1)R	1	1.4e-86	2	_MSEKPQQEEQEKPQSRRNSFAVIEFTPEVL	0.76	0.82	0.6	0.93	0.97											0.83	0.92	0.85	0.93	0.87	0.795	0.87	0.725	0.93	0.92	0.035	0.05	0.125	0	0.05	0.344096	0.64371	0.0679796	0.774945
YDL051W	YDL051W	LHP1	15	2	S	1;2	14	SEKPQQEEQEKPQS(1)R	1	1.4e-86	2	_MSEKPQQEEQEKPQSRRNSFAVIEFTPEVL	1.44	0.54	0.25	0.13	0.48																1.44	0.54	0.25	0.13	0.48
YDL051W	YDL051W	LHP1	19	1	S	1;2	3	RNS(1)FAVIEFTPEVLDR	1	2.16e-16	3	KPQQEEQEKPQSRRNSFAVIEFTPEVLDRCL	1.01	1.13	0.87	0.61	0.89																1.01	1.13	0.87	0.61	0.89
YDL051W	YDL051W	LHP1	19	2	S	1;2	3	RNS(1)FAVIEFTPEVLDR	1	2.16e-16	3	KPQQEEQEKPQSRRNSFAVIEFTPEVLDRCL	1.41	0.53	0.24	0.14	0.46																1.41	0.53	0.24	0.14	0.46
YDL051W	YDL051W	LHP1	264	1	S	1	8	EESKEDS(0.074)S(0.926)AIADDDEEHKE	0.925768	3.45e-57	4	KNKKKNGKEESKEDSSAIADDDEEHKE____	0.93	0.79	0.55	0.54	0.44																0.93	0.79	0.55	0.54	0.44
YDL081C	YDL081C	RPP1A	96	1	S	1	3	EES(1)DDDMGFGLFD	1	1.65e-43	2	GEAEAEKEEEEAKEESDDDMGFGLFD_____	0.87	0.26	0.21	0.35	0.6						1.37	0.3	2.89	0.96	0.73	0.82	0.56	1.73	0.37	0.95	1.02	0.373333	1.61	0.56	0.76	0.175594	0.0940449	0.775973	0.200083	0.102144	0.0348652	0.499566	0.590594	0.269772	+
YDL084W	YDL084W	SUB2	13	1	S	1	12	SHEGEEDLLEYS(1)DNEQEIQIDASK	1	0	3	___MSHEGEEDLLEYSDNEQEIQIDASKAAE	0.89	0.66	0.58	0.84	0.8																0.89	0.66	0.58	0.84	0.8
YDL084W	YDL084W	SUB2	37	1	S	1	12	AAEAGETGAAT(0.004)S(0.994)AT(0.002)EGDNNNNTAAGDKK	0.993592	1.17e-47	4	DASKAAEAGETGAATSATEGDNNNNTAAGDK	0.98	1.07	1.06	0.86	0.7																0.98	1.07	1.06	0.86	0.7
YDL088C	YDL088C	ASM4	457	2	S	2	17	EDDNT(0.001)PAGHAGNPT(0.165)NIS(0.611)S(0.611)PIVANS(0.611)PNK	0.611196	1.85e-08	4	DDNTPAGHAGNPTNISSPIVANSPNKRLDVI																1.14	0.76	1.23	1.02	0.88	1.14	0.76	1.23	1.02	0.88
YDL088C	YDL088C	ASM4	458	2	S	2	18	EDDNT(0.001)PAGHAGNPT(0.165)NIS(0.611)S(0.611)PIVANS(0.611)PNK	0.611196	1.85e-08	4	DNTPAGHAGNPTNISSPIVANSPNKRLDVID																1.14	0.76	1.23	1.02	0.88	1.14	0.76	1.23	1.02	0.88
YDL088C	YDL088C	ASM4	464	1	S	1;2	24	EDDNTPAGHAGNPT(0.01)NIS(0.123)S(0.123)PIVANS(0.744)PNKR	0.743759	4.53e-20	4	HAGNPTNISSPIVANSPNKRLDVIDGKLPFM	0.51	0.21	0.3	0.46	0.72																0.51	0.21	0.3	0.46	0.72
YDL088C	YDL088C	ASM4	464	2	S	1;2	24	EDDNTPAGHAGNPT(0.01)NIS(0.123)S(0.123)PIVANS(0.744)PNKR	0.743759	4.53e-20	4	HAGNPTNISSPIVANSPNKRLDVIDGKLPFM																1.14	0.76	1.23	1.02	0.88	1.14	0.76	1.23	1.02	0.88
YDL089W	YDL089W	NUR1	474	1	S	1	20	FEGSEFNVLNKNDINS(0.186)ILRS(0.814)PK	0.813886	9.31e-13	4	EFNVLNKNDINSILRSPKKKKNYHKR_____	0.49	0.25	0.28	0.43	0.44																0.49	0.25	0.28	0.43	0.44
YDL092W	YDL092W	SRP14	67	2	S	2	5	AS(0.049)EIS(0.94)VS(0.343)S(0.668)R	0.940282	0.0043846	2	TNHPDYDVSKKASEISVSSRSDREYPLLIRM											1.13	0.73	0.99	0.69	0.88						1.13	0.73	0.99	0.69	0.88
YDL092W	YDL092W	SRP14	70	2	S	2	8	AS(0.049)EIS(0.94)VS(0.343)S(0.668)R	0.668063	0.0043846	2	PDYDVSKKASEISVSSRSDREYPLLIRMSYG											1.13	0.73	0.99	0.69	0.88						1.13	0.73	0.99	0.69	0.88
YDL099W	YDL099W	BUG1	2	1	S	1	1	S(1)EQESDEVKR	1	2.27e-32	2	______________MSEQESDEVKRMKQLEE	1.23	0.58	0.46	0.26	0.52																1.23	0.58	0.46	0.26	0.52
YDL099W	YDL099W	BUG1	87	1	S	1	13	SENNDQNDVDEES(1)EEKEIEQVK	1	1.09e-276	4	STKSENNDQNDVDEESEEKEIEQVKSDPSGT	0.91	0.93	0.93	0.66	0.88																0.91	0.93	0.93	0.66	0.88
YDL099W	YDL099W	BUG1	112	2	S	2	7	DIEEINS(0.5)T(0.5)S(0.5)S(0.5)NVGKDDAENTK	0.499919	8.63e-06	3	SDPSGTTEKDIEEINSTSSNVGKDDAENTKK											0.81	0.64	1.03	0.72	0.7						0.81	0.64	1.03	0.72	0.7
YDL099W	YDL099W	BUG1	113	2	T	2	17	SDPSGTTEKDIEEINS(0.467)T(0.511)S(0.511)S(0.511)NVGKDDAENTK	0.510657	1.54e-06	5	DPSGTTEKDIEEINSTSSNVGKDDAENTKKE											0.81	0.64	1.03	0.72	0.7	1.09	1.13	1	0.84	1.13	0.95	0.885	1.015	0.78	0.915	0.14	0.245	0.015	0.06	0.215	0.839236	0.689684	0.380486	0.903983
YDL099W	YDL099W	BUG1	114	2	S	2	18	SDPSGTTEKDIEEINS(0.467)T(0.511)S(0.511)S(0.511)NVGKDDAENTK	0.51071	1.54e-06	5	PSGTTEKDIEEINSTSSNVGKDDAENTKKEE											0.81	0.64	1.03	0.72	0.7	1.09	1.13	1	0.84	1.13	0.95	0.885	1.015	0.78	0.915	0.14	0.245	0.015	0.06	0.215	0.839236	0.689684	0.380486	0.903983
YDL099W	YDL099W	BUG1	115	2	S	2	19	SDPSGTTEKDIEEINS(0.467)T(0.511)S(0.511)S(0.511)NVGKDDAENTK	0.510702	1.54e-06	5	SGTTEKDIEEINSTSSNVGKDDAENTKKEEV											0.81	0.64	1.03	0.72	0.7	1.09	1.13	1	0.84	1.13	0.95	0.885	1.015	0.78	0.915	0.14	0.245	0.015	0.06	0.215	0.839236	0.689684	0.380486	0.903983
YDL102W	YDL102W	POL3	30	1	S	1	5	IKRQS(0.993)IDHGVGS(0.007)EPVSTIEIIPSDSFR	0.99345	1.7e-27	4	DDEDTPQLEKKIKRQSIDHGVGSEPVSTIEI	1	0.7	0.64	0.6	0.8																1	0.7	0.64	0.6	0.8
YDL105W	YDL105W	YDL105W	13	1	S	1	3	RNS(0.985)T(0.015)VTEPDSSGETR	0.984862	1.42e-10	3	___MSSTVISRKRRNSTVTEPDSSGETRKQK	1.04	0.78	0.84	0.56	0.68																1.04	0.78	0.84	0.56	0.68
YDL105W	YDL105W	YDL105W	21	2	S	2	11	RNS(0.447)T(0.479)VT(0.077)EPDS(0.115)S(0.794)GET(0.089)RK	0.793513	0.00272995	4	ISRKRRNSTVTEPDSSGETRKQKKSRSDEKS											1.43	1.39	0.62	1.23	1.06						1.43	1.39	0.62	1.23	1.06
YDL105W	YDL105W	YDL105W	176	2	S	2	19	NDLTLAADEQS(0.28)AADQQEES(0.851)DGDIDRT(0.851)PDDNHT(0.019)DK	0.85066	5.03e-06	4	TLAADEQSAADQQEESDGDIDRTPDDNHTDK																1.08	1.16	1.04	1.11	1.11	1.08	1.16	1.04	1.11	1.11
YDL105W	YDL105W	YDL105W	183	2	T	2	26	NDLTLAADEQS(0.28)AADQQEES(0.851)DGDIDRT(0.851)PDDNHT(0.019)DK	0.850664	5.03e-06	4	SAADQQEESDGDIDRTPDDNHTDKATSSFKA																1.08	1.16	1.04	1.11	1.11	1.08	1.16	1.04	1.11	1.11
YDL110C	YDL110C	TMA17	68	1	S	1	13	LEGADDRLEADDS(1)DDLENIDSGDLALYKDSVR	1	2.91e-197	4	IAKLEGADDRLEADDSDDLENIDSGDLALYK	0.85	0.77	0.53	0.73	0.87	1.2	1.16	1.05	0.94	0.92											1.025	0.965	0.79	0.835	0.895	0.175	0.195	0.26	0.105	0.025	0.840561	0.535666	0.450408	0.538647
YDL113C	YDL113C	ATG20	39	2	S	2	17	AEPPHGTTEY(0.001)VAEAEIS(0.979)KNGVGS(0.771)PKKS(0.249)PK	0.979304	2.39e-13	5	EPPHGTTEYVAEAEISKNGVGSPKKSPKKGK	0.76	0.37	0.25	0.4	0.43																0.76	0.37	0.25	0.4	0.43
YDL113C	YDL113C	ATG20	45	2	S	2	5	NGVGS(1)PKKS(1)PK	1	2.39e-13	3	TEYVAEAEISKNGVGSPKKSPKKGKVGKGDN	0.85	0.71	0.65	0.74	0.46											1.36	0.86	1.67	0.86	0.36	1.105	0.785	1.16	0.8	0.41	0.255	0.075	0.51	0.06	0.05	0.357803	0.939527	0.364409	0.597567
YDL113C	YDL113C	ATG20	49	2	S	2	9	NGVGS(1)PKKS(1)PK	1	6.72e-09	3	AEAEISKNGVGSPKKSPKKGKVGKGDNNKVE	0.86	0.75	0.71	0.86	0.58											1.36	0.86	1.67	0.86	0.36	1.11	0.805	1.19	0.86	0.47	0.25	0.055	0.48	0	0.11	0.355678	0.896043	0.42265	0.438463
YDL115C	YDL115C	IWR1	86	1	S	1;2	3	RDS(1)DDEKS(1)QQR	1	7.03e-43	4	HRHFVLEQRKKSRRDSDDEKSQQRLAAEGST	0.89	0.86	0.95	1.46	1.05						1.01	2.82	0.64	1.94	1.08	1.05	0.59	1.04	0.8	1.3	0.983333	1.42333	0.876667	1.4	1.14333	0.048074	0.702669	0.121152	0.330454	0.0788106	0.566021	0.459099	0.280786	0.580935
YDL115C	YDL115C	IWR1	86	2	S	1;2	3	RDS(1)DDEKS(1)QQR	1	7.03e-43	4	HRHFVLEQRKKSRRDSDDEKSQQRLAAEGST																1.7	1.07	1.18	1.07	1.88	1.7	1.07	1.18	1.07	1.88
YDL115C	YDL115C	IWR1	91	2	S	2	8	RDS(1)DDEKS(1)QQR	1	0.000109103	4	LEQRKKSRRDSDDEKSQQRLAAEGSTVDDDG																1.7	1.07	1.18	1.07	1.88	1.7	1.07	1.18	1.07	1.88
YDL115C	YDL115C	IWR1	307	2	S	2	20	SINSSNFIDLDGQEGEIEIS(1)DNEDDS(1)DEGDDIEYPR	0.999653	1.08e-06	3	SNFIDLDGQEGEIEISDNEDDSDEGDDIEYP											1.16	0.96	1.16	1.25	1.15						1.16	0.96	1.16	1.25	1.15
YDL115C	YDL115C	IWR1	313	2	S	2	26	SINSSNFIDLDGQEGEIEIS(1)DNEDDS(1)DEGDDIEYPR	0.999653	1.08e-06	3	DGQEGEIEISDNEDDSDEGDDIEYPRNEFFP											1.16	0.96	1.16	1.25	1.15						1.16	0.96	1.16	1.25	1.15
YDL117W	YDL117W	CYK3	105	1	S	1	14	SNKVVIPPVPS(0.198)RY(0.002)S(0.8)DERPRPK	0.799736	5.63e-05	5	EKSNKVVIPPVPSRYSDERPRPKKKLSSSMP	0.98	0.62	0.57	0.69	0.75																0.98	0.62	0.57	0.69	0.75
YDL117W	YDL117W	CYK3	117	2	S	2	3	LS(0.098)S(0.755)S(0.152)MPNS(0.995)PK	0.754733	5.37e-08	3	SRYSDERPRPKKKLSSSMPNSPKKPVDSLTK	0.78	0.43	0.36	0.47	0.6						0.66	0.86	0.93	0.93	0.95						0.72	0.645	0.645	0.7	0.775	0.06	0.215	0.285	0.23	0.175	0.768848	0.820856	0.940609	0.794276
YDL117W	YDL117W	CYK3	118	2	S	2	4	LS(0.006)S(0.119)S(0.875)MPNS(1)PK	0.87524	5.2e-08	3	RYSDERPRPKKKLSSSMPNSPKKPVDSLTKA	0.76	0.47	0.35	0.47	0.58	1.17	0.86	1.25	0.86	0.75	0.64	0.97	0.96	1.14	0.91						0.856667	0.766667	0.853333	0.823333	0.746667	0.160451	0.151694	0.265225	0.194279	0.0952774	0.704446	0.999352	0.9042	0.587229
YDL117W	YDL117W	CYK3	122	2	S	2	8	LS(0.006)S(0.119)S(0.875)MPNS(1)PK	0.999966	5.37e-08	3	ERPRPKKKLSSSMPNSPKKPVDSLTKARKAK	0.72	0.42	0.3	0.43	0.57	1.17	0.86	1.25	0.86	0.75	0.63	0.85	0.99	1.02	0.93						0.84	0.71	0.846667	0.77	0.75	0.167033	0.145029	0.283451	0.176163	0.103923	0.588328	0.984804	0.787405	0.670654
YDL117W	YDL117W	CYK3	129	2	S	2	15	LS(0.028)S(0.125)S(0.847)MPNS(0.023)PKKPVDS(0.778)LT(0.199)K	0.777625	5.2e-08	4	KLSSSMPNSPKKPVDSLTKARKAKSKEMVNE	0.84	0.64	0.43	0.52	0.56																0.84	0.64	0.43	0.52	0.56
YDL117W	YDL117W	CYK3	159	1	S	1	5	HHNNS(1)APNLPLASHSKPQVR	1	7.19e-08	4	EKNIYNTQSSRHHNNSAPNLPLASHSKPQVR	1.49	0.66	0.61	0.58	1.04																1.49	0.66	0.61	0.58	1.04
YDL117W	YDL117W	CYK3	209	1	S	1	4	KS(0.011)Y(0.001)S(0.987)ANDLHMAR	0.987333	0.000293279	3	DNMRKTDKRAPKKSYSANDLHMARSSREYNY	1.13	0.62	0.55	0.52	0.7	1.05	0.81	1.12	0.72	0.86											1.09	0.715	0.835	0.62	0.78	0.04	0.095	0.285	0.1	0.08	0.0679454	0.469067	0.0487078	0.0742757			+
YDL122W	YDL122W	UBP1	154	1	S	1	19	TYEEIEQNEHNEEGNGQES(1)AQDEATHKK	0.999946	1.86e-59	4	EIEQNEHNEEGNGQESAQDEATHKKNTRKGG	1.12	1.25	1.36	0.47	0.96																1.12	1.25	1.36	0.47	0.96
YDL122W	YDL122W	UBP1	530	2	S	2	6	AAQQDS(0.999)S(1)EDENIGGEY(0.001)YTK	0.999135	2.09e-15	2	ARLPMSKKEKAAQQDSSEDENIGGEYYTKLH											1.11	1.02	0.82	0.95	0.95	0.94	0.87	1.03	0.85	0.76	1.025	0.945	0.925	0.9	0.855	0.085	0.075	0.105	0.05	0.095	0.553483	0.53626	0.332567	0.339359
YDL122W	YDL122W	UBP1	531	1	S	1;2	7	AAQQDS(0.999)S(1)EDENIGGEY(0.001)YTK	0.999883	4.02e-71	2	RLPMSKKEKAAQQDSSEDENIGGEYYTKLHE	0.97	0.63	0.51	0.47	0.72																0.97	0.63	0.51	0.47	0.72
YDL122W	YDL122W	UBP1	531	2	S	1;2	7	AAQQDS(0.999)S(1)EDENIGGEY(0.001)YTK	0.999883	4.02e-71	2	RLPMSKKEKAAQQDSSEDENIGGEYYTKLHE											1.11	1.02	0.82	0.95	0.95	1.01	0.88	1.06	0.83	0.71	1.06	0.95	0.94	0.89	0.83	0.05	0.07	0.12	0.06	0.12	0.329388	0.453448	0.645845	0.28879
YDL122W	YDL122W	UBP1	540	2	Y	2	16	AAQQDS(0.637)S(0.638)EDENIGGEY(0.629)Y(0.094)T(0.002)K	0.628978	5.29e-15	2	AAQQDSSEDENIGGEYYTKLHERFEQEFEDS																0.94	0.87	1.03	0.85	0.76	0.94	0.87	1.03	0.85	0.76
YDL122W	YDL122W	UBP1	555	1	S	1	8	FEQEFEDS(1)EEEKEYDDAEGNYASHYNHTK	1	4.34e-170	4	YYTKLHERFEQEFEDSEEEKEYDDAEGNYAS	0.74	0.79	0.68	0.85	0.95																0.74	0.79	0.68	0.85	0.95
YDL122W	YDL122W	UBP1	592	2	T	2	16	DISNYDPLNGEVDGVT(0.986)S(0.986)DDEDEY(0.028)IEETDALGNTIK	0.986065	1.17e-31	3	DISNYDPLNGEVDGVTSDDEDEYIEETDALG						1.28	0.88	0.92	0.75	0.86	1.1	1.01	0.79	0.96	0.97	1.06	0.94	1.05	0.85	0.79	1.14667	0.943333	0.92	0.853333	0.873333	0.0676593	0.0375648	0.0750555	0.0606447	0.0523874	0.058345	0.0883656	0.0320239	0.0330824			+
YDL122W	YDL122W	UBP1	593	2	S	2	17	DISNYDPLNGEVDGVT(0.986)S(0.986)DDEDEY(0.028)IEETDALGNTIK	0.986065	1.17e-31	3	ISNYDPLNGEVDGVTSDDEDEYIEETDALGN						1.28	0.88	0.92	0.75	0.86	1.1	1.01	0.79	0.96	0.97	1.06	0.94	1.05	0.85	0.79	1.14667	0.943333	0.92	0.853333	0.873333	0.0676593	0.0375648	0.0750555	0.0606447	0.0523874	0.058345	0.0883656	0.0320239	0.0330824			+
YDL122W	YDL122W	UBP1	618	1	S	1;2	5	IIEHS(1)DVENENVKDNEELQEIDNVSLDEPK	1	7.91e-66	5	TDALGNTIKKRIIEHSDVENENVKDNEELQE	1.01	0.72	0.57	0.56	0.8																1.01	0.72	0.57	0.56	0.8
YDL122W	YDL122W	UBP1	618	2	S	1;2	5	IIEHS(1)DVENENVKDNEELQEIDNVSLDEPK	1	7.91e-66	5	TDALGNTIKKRIIEHSDVENENVKDNEELQE	0.89	0.75	0.7	0.58	0.77	1.32	1.05	0.95	0.74	0.74	1.12	1.04	0.73	0.81	0.8	1.09	1	0.96	0.78	0.72	1.105	0.96	0.835	0.7275	0.7575	0.0879868	0.0708284	0.0695821	0.0512144	0.0175	0.246583	0.0527935	0.009993	0.00823699			+
YDL122W	YDL122W	UBP1	638	1	S	1;2	25	IIEHSDVENENVKDNEELQEIDNVS(1)LDEPK	1	5.05e-127	6	ENVKDNEELQEIDNVSLDEPKINVEDQLETS	0.87	1.03	1.23	1.26	1.07																0.87	1.03	1.23	1.26	1.07
YDL122W	YDL122W	UBP1	638	2	S	1;2	25	IIEHSDVENENVKDNEELQEIDNVS(1)LDEPK	1	5.05e-127	6	ENVKDNEELQEIDNVSLDEPKINVEDQLETS	0.89	0.75	0.7	0.58	0.77	1.32	1.05	0.95	0.74	0.74	1.12	1.04	0.73	0.81	0.8	1.09	1	0.96	0.78	0.72	1.105	0.96	0.835	0.7275	0.7575	0.0879868	0.0708284	0.0695821	0.0512144	0.0175	0.246583	0.0527935	0.009993	0.00823699			+
YDL122W	YDL122W	UBP1	652	3	T	3	9	INVEDQLET(1)S(1)S(1)DEEDVIPAPPINY(0.001)AR	0.999624	0.00136822	3	VSLDEPKINVEDQLETSSDEEDVIPAPPINY																0.96	0.99	1.07	1.02	0.64	0.96	0.99	1.07	1.02	0.64
YDL122W	YDL122W	UBP1	653	2	S	2;3	10	INVEDQLET(1)S(1)S(1)DEEDVIPAPPINY(0.001)AR	0.999613	8.7e-16	3	SLDEPKINVEDQLETSSDEEDVIPAPPINYA						1.32	0.85	1.08	0.69	0.87	1.12	0.85	0.86	0.88	0.96	1.1	0.99	1.16	1.14	0.96	1.18	0.896667	1.03333	0.903333	0.93	0.0702377	0.0466667	0.0896908	0.130427	0.03	0.0283069	0.267379	0.359876	0.0306945	+
YDL122W	YDL122W	UBP1	653	3	S	2;3	10	INVEDQLET(1)S(1)S(1)DEEDVIPAPPINY(0.001)AR	0.999613	8.7e-16	3	SLDEPKINVEDQLETSSDEEDVIPAPPINYA																0.96	0.99	1.07	1.02	0.64	0.96	0.99	1.07	1.02	0.64
YDL122W	YDL122W	UBP1	654	2	S	2;3	11	INVEDQLET(1)S(1)S(1)DEEDVIPAPPINY(0.001)AR	0.999598	8.7e-16	3	LDEPKINVEDQLETSSDEEDVIPAPPINYAR						1.32	0.85	1.08	0.69	0.87	1.12	0.85	0.86	0.88	0.96	1.1	0.99	1.16	1.14	0.96	1.18	0.896667	1.03333	0.903333	0.93	0.0702377	0.0466667	0.0896908	0.130427	0.03	0.0283069	0.267379	0.359876	0.0306945	+
YDL122W	YDL122W	UBP1	654	3	S	2;3	11	INVEDQLET(1)S(1)S(1)DEEDVIPAPPINY(0.001)AR	0.999598	8.7e-16	3	LDEPKINVEDQLETSSDEEDVIPAPPINYAR																0.96	0.99	1.07	1.02	0.64	0.96	0.99	1.07	1.02	0.64
YDL122W	YDL122W	UBP1	755	1	S	1	10	MKDDLEAIQS(1)NNEEDDEKEQEQK	1	7.78e-72	4	DEETGKMKDDLEAIQSNNEEDDEKEQEQKGV	0.94	1.68	2.66	1.73	1.24																0.94	1.68	2.66	1.73	1.24
YDL126C	YDL126C	CDC48	770	1	S	1	3	S(0.032)VS(0.968)DAELR	0.967732	1.4e-07	2	KEHFAEAMKTAKRSVSDAELRRYEAYSQQMK	1.14	0.65	0.4	0.4	0.53											1.14	0.73	1	0.93	0.98	1.14	0.69	0.7	0.665	0.755	0	0.04	0.3	0.265	0.225	0.00780885	0.280381	0.249297	0.229903	+
YDL127W	YDL127W	YDL127W	244	1	S	1	12	TLPELHESNNIS(0.695)DKFS(0.304)PR	0.695234	1.05e-07	4	NRIRTLPELHESNNISDKFSPRTYNIDSKHD	1.11	0.53	0.47	0.4	0.56																1.11	0.53	0.47	0.4	0.56
YOL039W	YDL130W;YOL039W	RPP2A	96	1	S	1	8	EEEAAEES(1)DDDMGFGLFD	1	2.69e-56	3	DAAAEEEKEEEAAEESDDDMGFGLFD_____	0.59	0.48	0.38	0.46	0.69																0.59	0.48	0.38	0.46	0.69
YDL131W	YDL131W	LYS21	409	1	S	1	7	DFHAELS(0.5)T(0.5)PLLKPVNK	0.5	4.99e-11	4	IDDVDSIIKDFHAELSTPLLKPVNKGTDDDN	1.17	1.19	1.3	0.98	0.7																1.17	1.19	1.3	0.98	0.7
YDL131W	YDL131W	LYS21	410	1	T	1	8	DFHAELS(0.216)T(0.702)PLLKPVNKGT(0.07)DDDNIDIS(0.011)NGHVS(0.001)K	0.702114	4.99e-11	6	DDVDSIIKDFHAELSTPLLKPVNKGTDDDNI	1.06	0.79	0.68	0.54	0.58																1.06	0.79	0.68	0.54	0.58
YDL133W	YDL133W	YDL133W	43	2	S	2	2	KS(1)GS(1)LEALQNAK	1	0.00185335	3	LNLNVDLEKNQTVRKSGSLEALQNAKIHVPK																1.21	1.19	1.11	1.06	1.01	1.21	1.19	1.11	1.06	1.01
YDL133W	YDL133W	YDL133W	45	1	S	1;2	4	KS(1)GS(1)LEALQNAK	1	2.35e-10	3	LNVDLEKNQTVRKSGSLEALQNAKIHVPKHS	0.85	0.72	0.75	0.64	0.7																0.85	0.72	0.75	0.64	0.7
YDL133W	YDL133W	YDL133W	45	2	S	1;2	4	KS(1)GS(1)LEALQNAK	1	2.35e-10	3	LNVDLEKNQTVRKSGSLEALQNAKIHVPKHS																1.21	1.19	1.11	1.06	1.01	1.21	1.19	1.11	1.06	1.01
YDL135C	YDL135C	RDI1	188	1	T	1	1	T(0.631)NHLT(0.369)LNWGVEIVK	0.630659	0.000323751	2	RGNYSAVSKFIDDDKTNHLTLNWGVEIVKK_	1.01	0.86	0.65	0.5	0.64																1.01	0.86	0.65	0.5	0.64
YDL146W	YDL146W	LDB17	463	2	S	2	5	ELDVS(1)AES(0.982)LT(0.018)K	0.999978	1.17e-05	3	LARKGHLYSNRELDVSAESLTKRKAKAPPPP	1.15	0.56	0.44	0.32	0.74						1.36	0.87	1.4	1.42	1.52	0.94	1.24	1.15	1.59	1.42	1.15	0.89	0.996667	1.11	1.22667	0.121244	0.196554	0.287537	0.398037	0.24504	0.323228	0.648908	0.92804	0.793057
YDL146W	YDL146W	LDB17	466	2	S	2	8	ELDVS(1)AES(0.982)LT(0.018)K	0.981909	1.17e-05	3	KGHLYSNRELDVSAESLTKRKAKAPPPPPPP	1.15	0.56	0.44	0.32	0.74						1.36	0.87	1.4	1.42	1.52	0.94	1.24	1.15	1.59	1.42	1.15	0.89	0.996667	1.11	1.22667	0.121244	0.196554	0.287537	0.398037	0.24504	0.323228	0.648908	0.92804	0.793057
YDL149W	YDL149W	ATG9	143	2	S	2	5	VGQLS(0.987)S(0.988)EEEEDNEFINNDGFDDDT(0.026)PLFQK	0.986841	2.08e-06	3	VEGSTDDSVPKVGQLSSEEEEDNEFINNDGF						1.2	0.98	1.11	0.94	1.1	0.98	0.99	0.97	1.04	1.08	1.22	1.11	0.94	0.88	0.99	1.13333	1.02667	1.00667	0.953333	1.05667	0.0768838	0.0417665	0.0523874	0.0466667	0.0338296	0.289779	0.24501	0.593456	0.430256
YDL149W	YDL149W	ATG9	144	2	S	2	6	VGQLS(0.987)S(0.988)EEEEDNEFINNDGFDDDT(0.026)PLFQK	0.987576	2.08e-06	3	EGSTDDSVPKVGQLSSEEEEDNEFINNDGFD						1.2	0.98	1.11	0.94	1.1	0.98	0.99	0.97	1.04	1.08	1.22	1.11	0.94	0.88	0.99	1.13333	1.02667	1.00667	0.953333	1.05667	0.0768838	0.0417665	0.0523874	0.0466667	0.0338296	0.289779	0.24501	0.593456	0.430256
YDL149W	YDL149W	ATG9	162	2	T	2	24	VGQLS(0.654)S(0.678)EEEEDNEFINNDGFDDDT(0.668)PLFQK	0.668325	0.000389076	4	EEDNEFINNDGFDDDTPLFQKSKIHEFSSKK											1.01	1.01	0.98	0.99	1.18						1.01	1.01	0.98	0.99	1.18
YDL150W	YDL150W	RPC53	137	2	S	2	11	GLETIDNGAES(1)S(1)ENEAEDDDNEGVASK	1	6.14e-24	3	SLVQKGLETIDNGAESSENEAEDDDNEGVAS											1.05	1.05	0.83	0.88	1	0.98	0.97	0.99	1.08	1.19	1.015	1.01	0.91	0.98	1.095	0.035	0.04	0.08	0.1	0.095	0.933628	0.352234	0.772531	0.522325
YDL150W	YDL150W	RPC53	138	2	S	2	12	GLETIDNGAES(1)S(1)ENEAEDDDNEGVASK	1	6.14e-24	3	LVQKGLETIDNGAESSENEAEDDDNEGVASK											1.05	1.05	0.83	0.88	1	0.98	0.97	0.99	1.08	1.19	1.015	1.01	0.91	0.98	1.095	0.035	0.04	0.08	0.1	0.095	0.933628	0.352234	0.772531	0.522325
YDL150W	YDL150W	RPC53	178	2	S	2;3	11	NLIEDEDDGES(1)EKS(1)S(1)DVDMDDEEWR	1	2.79e-11	3	EFEARNLIEDEDDGESEKSSDVDMDDEEWRS											0.94	1.05	1.02	0.89	0.9	0.89	0.87	1.08	0.9	1.56	0.915	0.96	1.05	0.895	1.23	0.025	0.09	0.03	0.005	0.33	0.677545	0.0744599	0.549286	0.446465
YDL150W	YDL150W	RPC53	178	3	S	2;3	11	NLIEDEDDGES(1)EKS(1)S(1)DVDMDDEEWR	1	2.79e-11	3	EFEARNLIEDEDDGESEKSSDVDMDDEEWRS																0.88	0.93	1.24	1	2.58	0.88	0.93	1.24	1	2.58
YDL150W	YDL150W	RPC53	181	2	S	2;3	14	NLIEDEDDGES(1)EKS(1)S(1)DVDMDDEEWR	1	2.79e-11	3	ARNLIEDEDDGESEKSSDVDMDDEEWRSKRI											0.94	1.05	1.02	0.89	0.9	0.89	0.87	1.08	0.9	1.56	0.915	0.96	1.05	0.895	1.23	0.025	0.09	0.03	0.005	0.33	0.677545	0.0744599	0.549286	0.446465
YDL150W	YDL150W	RPC53	181	3	S	2;3	14	NLIEDEDDGES(1)EKS(1)S(1)DVDMDDEEWR	1	2.79e-11	3	ARNLIEDEDDGESEKSSDVDMDDEEWRSKRI																0.88	0.93	1.24	1	2.58	0.88	0.93	1.24	1	2.58
YDL150W	YDL150W	RPC53	182	2	S	2;3	15	NLIEDEDDGES(1)EKS(1)S(1)DVDMDDEEWR	1	2.79e-11	3	RNLIEDEDDGESEKSSDVDMDDEEWRSKRIE											0.94	1.05	1.02	0.89	0.9	0.89	0.87	1.08	0.9	1.56	0.915	0.96	1.05	0.895	1.23	0.025	0.09	0.03	0.005	0.33	0.677545	0.0744599	0.549286	0.446465
YDL150W	YDL150W	RPC53	182	3	S	2;3	15	NLIEDEDDGES(1)EKS(1)S(1)DVDMDDEEWR	1	2.79e-11	3	RNLIEDEDDGESEKSSDVDMDDEEWRSKRIE																0.88	0.93	1.24	1	2.58	0.88	0.93	1.24	1	2.58
YDL150W	YDL150W	RPC53	224	2	S	2;3	7	EIQEALS(1)EKPT(0.999)REPT(0.001)PSVK	0.999999	8.76e-15	4	HEDVETVKREIQEALSEKPTREPTPSVKTEP	0.61	0.54	0.32	0.54	0.69	0.96	1.01	0.67	0.92	0.68	1.01	0.97	0.82	0.73	0.78	0.91	1.01	0.9	0.82	0.84	0.8725	0.8825	0.6775	0.7525	0.7475	0.0898494	0.114555	0.128347	0.0807646	0.0381608	0.947471	0.259673	0.358938	0.247637
YDL150W	YDL150W	RPC53	224	3	S	2;3	7	EIQEALS(1)EKPT(0.999)REPT(0.001)PSVK	0.999999	8.76e-15	4	HEDVETVKREIQEALSEKPTREPTPSVKTEP	0.68	0.67	0.38	0.68	0.69	0.86	0.95	0.98	1.12	1.24	1.06	1.05	0.98	0.99	1.07	0.92	0.93	1.06	1.15	1.47	0.88	0.9	0.85	0.985	1.1175	0.0787401	0.081035	0.157797	0.107432	0.164386	0.865327	0.870527	0.460522	0.240343
YDL150W	YDL150W	RPC53	228	2	T	2;3	11	EIQEALS(1)EKPT(0.999)REPT(0.001)PSVK	0.999197	8.76e-15	4	ETVKREIQEALSEKPTREPTPSVKTEPVGTG	0.61	0.54	0.32	0.54	0.69	1.05	0.95	0.69	0.65	0.63	1.04	0.96	0.82	0.72	0.76	0.91	0.99	0.88	0.8	0.84	0.9025	0.86	0.6775	0.6775	0.73	0.102581	0.107005	0.12559	0.0551324	0.0452769	0.783977	0.24621	0.0558724	0.748699
YDL150W	YDL150W	RPC53	228	3	T	2;3	11	EIQEALS(1)EKPT(0.999)REPT(0.001)PSVK	0.999197	8.76e-15	4	ETVKREIQEALSEKPTREPTPSVKTEPVGTG	0.68	0.67	0.38	0.68	0.69	0.86	0.95	0.98	1.12	1.24	1.06	1.05	0.98	0.99	1.07	0.97	1.05	1.04	1.12	1.33	0.8925	0.93	0.845	0.9775	1.0825	0.0817899	0.0898146	0.155644	0.103793	0.141502	0.767984	0.796093	0.543861	0.289722
YDL150W	YDL150W	RPC53	232	2	T	2;3	15	EIQEALS(0.951)EKPT(0.348)REPT(0.991)PS(0.71)VK	0.990892	3.98e-07	4	REIQEALSEKPTREPTPSVKTEPVGTGLQSY						1.1	0.91	0.71	0.5	0.59	1.17	0.91	0.8	0.68	0.66	0.92	0.92	0.77	0.7	0.8	1.06333	0.913333	0.76	0.626667	0.683333	0.074461	0.00333333	0.0264575	0.0635959	0.0617342	0.447784	0.084858	0.0663868	0.0727475		+	+
YDL150W	YDL150W	RPC53	232	3	T	2;3	15	EIQEALS(0.951)EKPT(0.348)REPT(0.991)PS(0.71)VK	0.990892	3.98e-07	4	REIQEALSEKPTREPTPSVKTEPVGTGLQSY	0.68	0.67	0.38	0.68	0.69	0.86	0.95	0.98	1.12	1.24	1.06	1.05	0.98	0.99	1.07	0.92	0.93	1.06	1.15	1.47	0.88	0.9	0.85	0.985	1.1175	0.0787401	0.081035	0.157797	0.107432	0.164386	0.865327	0.870527	0.460522	0.240343
YDL150W	YDL150W	RPC53	234	3	S	3	17	EIQEALS(0.951)EKPT(0.348)REPT(0.991)PS(0.71)VK	0.709788	1.14e-05	4	IQEALSEKPTREPTPSVKTEPVGTGLQSYLE																0.9	0.88	1.08	1.16	1.54	0.9	0.88	1.08	1.16	1.54
YDL153C	YDL153C	SAS10	314	1	S	1;2	17	QASELPSSFDVNEGDGS(0.999)ES(0.999)EET(0.002)ANIEAFNEK	0.998757	1.49e-42	4	ASELPSSFDVNEGDGSESEETANIEAFNEKK	0.87	0.66	0.59	0.49	0.83																0.87	0.66	0.59	0.49	0.83
YDL153C	YDL153C	SAS10	314	2	S	1;2	17	QASELPSSFDVNEGDGS(0.999)ES(0.999)EET(0.002)ANIEAFNEK	0.998757	1.49e-42	4	ASELPSSFDVNEGDGSESEETANIEAFNEKK						1.2	0.96	1	0.99	0.84	0.99	1.18	0.93	1.12	1.07	1.01	0.94	1.02	1.28	1.41	1.06667	1.02667	0.983333	1.13	1.10667	0.0669162	0.0768837	0.0272845	0.083865	0.165563	0.747454	0.330682	0.586725	0.833736
YDL153C	YDL153C	SAS10	316	2	S	2	19	QASELPSSFDVNEGDGS(0.999)ES(0.999)EET(0.002)ANIEAFNEK	0.998757	1.49e-42	4	ELPSSFDVNEGDGSESEETANIEAFNEKKLN						1.2	0.96	1	0.99	0.84	0.99	1.18	0.93	1.12	1.07	1.01	0.94	1.02	1.28	1.41	1.06667	1.02667	0.983333	1.13	1.10667	0.0669162	0.0768837	0.0272845	0.083865	0.165563	0.747454	0.330682	0.586725	0.833736
YDL153C	YDL153C	SAS10	319	2	T	2	22	QASELPS(0.014)S(0.038)FDVNEGDGS(0.637)ES(0.637)EET(0.674)ANIEAFNEK	0.673962	5.51e-16	3	SSFDVNEGDGSESEETANIEAFNEKKLNELQ						1.28	0.97	1	1.05	0.82	1	1.22	1.05	1.1	1.1						1.14	1.095	1.025	1.075	0.96	0.14	0.125	0.025	0.025	0.14	0.832846	0.503623	0.692475	0.459242
YDL153C	YDL153C	SAS10	336	2	S	2	7	LNELQNS(1)EDS(1)DAEDGGKQK	1	1.03e-17	3	NIEAFNEKKLNELQNSEDSDAEDGGKQKQEI	0.9	0.77	0.8	0.9	0.94						1.1	1.01	0.94	1.05	1.04	0.87	0.94	0.92	1.04	1.1	0.956667	0.906667	0.886667	0.996667	1.02667	0.072188	0.0712585	0.0437163	0.0484195	0.0466667	0.647896	0.45348	0.669296	0.464947
YDL153C	YDL153C	SAS10	339	1	S	1;2	10	LNELQNS(1)EDS(1)DAEDGGKQK	1	4.46e-44	3	AFNEKKLNELQNSEDSDAEDGGKQKQEIDEE	0.73	0.68	0.59	0.62	0.72																0.73	0.68	0.59	0.62	0.72
YDL153C	YDL153C	SAS10	339	2	S	1;2	10	LNELQNS(1)EDS(1)DAEDGGKQK	1	4.46e-44	3	AFNEKKLNELQNSEDSDAEDGGKQKQEIDEE	0.9	0.77	0.8	0.9	0.94						1.1	1.01	0.94	1.05	1.04	0.87	0.94	0.92	1.04	1.1	0.956667	0.906667	0.886667	0.996667	1.02667	0.072188	0.0712585	0.0437163	0.0484195	0.0466667	0.647896	0.45348	0.669296	0.464947
YDL153C	YDL153C	SAS10	477	1	S	1	17	GMHDNNGADLDDKDYGS(1)EDEAVSR	1	1.09e-107	3	MHDNNGADLDDKDYGSEDEAVSRSINTQGEN	0.94	0.62	0.62	0.67	0.78																0.94	0.62	0.62	0.67	0.78
YDL155W	YDL155W	YDL155W	61	1	S	1	18	VALSDVTNIVATNS(0.001)S(0.025)NNS(0.887)IS(0.088)KPK	0.887028	1.29e-34	4	LSDVTNIVATNSSNNSISKPKVAPIKERLDS	0.94	0.65	0.56	0.59	0.44																0.94	0.65	0.56	0.59	0.44
YDL160C	YDL160C	DHH1	14	1	S	1	13	GSINNNFNTNNNS(0.999)NT(0.001)DLDRDWK	0.999428	6.49e-87	3	__MGSINNNFNTNNNSNTDLDRDWKTALNIP	1.04	0.37	0.35	0.48	0.88																1.04	0.37	0.35	0.48	0.88
YDL161W	YDL161W	ENT1	160	2	T	2	3	RGT(1)GRS(1)DENDDDLQR	1	0.00313331	3	MNIKGRNRKGRRRRGTGRSDENDDDLQRAIS																0.9	0.77	0.97	0.19	0.25	0.9	0.77	0.97	0.19	0.25
YDL161W	YDL161W	ENT1	163	1	S	1;2	1	S(1)DENDDDLQR	1	6.87e-70	2	KGRNRKGRRRRGTGRSDENDDDLQRAISASR	1.04	0.86	0.78	0.57	0.47						1.18	1.07	0.84	0.59	0.57						1.11	0.965	0.81	0.58	0.52	0.07	0.105	0.03	0.00999999	0.05	0.369464	0.0588629	0.0733834	0.0206035			+
YDL161W	YDL161W	ENT1	163	2	S	1;2	1	S(1)DENDDDLQR	1	6.87e-70	2	KGRNRKGRRRRGTGRSDENDDDLQRAISASR																0.9	0.77	0.97	0.19	0.25	0.9	0.77	0.97	0.19	0.25
YDL161W	YDL161W	ENT1	177	2	S	2	5	AIS(0.062)AS(0.942)RLT(0.996)AEEDER	0.942316	1.21e-05	2	RSDENDDDLQRAISASRLTAEEDERRRKQDE											1.05	0.99	0.58	0.39	0.3	0.89	0.99	0.7	0.61	0.41	0.97	0.99	0.64	0.5	0.355	0.08	0	0.06	0.11	0.055	0.82593	0.0808477	0.074509	0.0240247
YDL161W	YDL161W	ENT1	180	2	T	2	8	AIS(0.062)AS(0.942)RLT(0.996)AEEDER	0.995717	1.21e-05	2	ENDDDLQRAISASRLTAEEDERRRKQDEDYE											1.05	0.99	0.58	0.39	0.3	0.89	0.99	0.7	0.61	0.41	0.97	0.99	0.64	0.5	0.355	0.08	0	0.06	0.11	0.055	0.82593	0.0808477	0.074509	0.0240247
YDL161W	YDL161W	ENT1	316	1	S	1	6	SEQS(0.001)S(0.006)S(0.599)S(0.395)PK	0.598586	0.000619525	3	QAMSNNPFAKSEQSSSSPKRNQLVAASSPQQ	1.4	1.53	1.5	1.07	0.81																1.4	1.53	1.5	1.07	0.81
YDL161W	YDL161W	ENT1	317	1	S	1	7	SEQS(0.001)S(0.002)S(0.039)S(0.958)PK	0.958183	5.54e-89	2	AMSNNPFAKSEQSSSSPKRNQLVAASSPQQL	0.95	0.66	0.64	0.38	0.62																0.95	0.66	0.64	0.38	0.62
YDL161W	YDL161W	ENT1	327	1	S	1;2	17	S(0.053)EQS(0.282)S(0.235)S(0.196)S(0.235)PKRNQLVAAS(0.633)S(0.367)PQQLQQQK	0.632565	3.24e-20	4	EQSSSSPKRNQLVAASSPQQLQQQKQQEPLI	0.99	0.68	0.96	0.83	1.06																0.99	0.68	0.96	0.83	1.06
YDL161W	YDL161W	ENT1	327	2	S	1;2	17	S(0.053)EQS(0.282)S(0.235)S(0.196)S(0.235)PKRNQLVAAS(0.633)S(0.367)PQQLQQQK	0.632565	3.24e-20	4	EQSSSSPKRNQLVAASSPQQLQQQKQQEPLI	1.03	0.44	0.32	0.32	0.53																1.03	0.44	0.32	0.32	0.53
YDL161W	YDL161W	ENT1	328	1	S	1;2	8	NQLVAAS(0.044)S(0.956)PQQLQQQK	0.956074	3.99e-44	2	QSSSSPKRNQLVAASSPQQLQQQKQQEPLIQ	0.93	0.78	0.75	0.54	0.6																0.93	0.78	0.75	0.54	0.6
YDL161W	YDL161W	ENT1	328	2	S	1;2	8	NQLVAAS(0.044)S(0.956)PQQLQQQK	0.956074	3.99e-44	2	QSSSSPKRNQLVAASSPQQLQQQKQQEPLIQ	0.95	0.51	0.3	0.25	0.49																0.95	0.51	0.3	0.25	0.49
YDL161W	YDL161W	ENT1	346	1	T	1;2	1	T(1)GNQSMTDK	0.999963	1.24e-23	2	QLQQQKQQEPLIQNRTGNQSMTDKYSKLNEL	1	0.84	0.84	0.46	0.71						0.87	0.92	0.92	1.01	1.11						0.935	0.88	0.88	0.735	0.91	0.065	0.04	0.04	0.275	0.2	0.545984	0.545984	0.552451	0.962351
YDL161W	YDL161W	ENT1	346	2	T	1;2	1	T(1)GNQSMTDK	0.999963	1.24e-23	2	QLQQQKQQEPLIQNRTGNQSMTDKYSKLNEL	1.02	0.77	0.91	0.77	0.69						1	1.22	1	1.13	0.92	1.05	1.06	1.22	1.24	0.59	1.02333	1.01667	1.04333	1.04667	0.733333	0.0145296	0.131698	0.0920749	0.141931	0.0976957	0.962283	0.840605	0.87802	0.0425539
YDL161W	YDL161W	ENT1	350	1	S	1;2	5	T(0.999)GNQS(0.979)MT(0.022)DK	0.979284	0.000667819	3	QKQQEPLIQNRTGNQSMTDKYSKLNELLATG											1.35	0.89	0.89	1.01	1.06						1.35	0.89	0.89	1.01	1.06
YDL161W	YDL161W	ENT1	350	2	S	1;2	5	T(0.999)GNQS(0.979)MT(0.022)DK	0.979284	0.000667819	3	QKQQEPLIQNRTGNQSMTDKYSKLNELLATG	1.02	0.77	0.91	0.77	0.69						1	1.22	1	1.13	0.92	0.97	0.83	1.56	0.84	1.66	0.996667	0.94	1.15667	0.913333	1.09	0.0145296	0.141067	0.203333	0.110202	0.292632	0.70988	0.476401	0.49522	0.766006
YDL161W	YDL161W	ENT1	352	2	T	2	7	T(0.899)GNQS(0.494)MT(0.587)DKY(0.013)S(0.007)K	0.58683	0.00243252	3	QQEPLIQNRTGNQSMTDKYSKLNELLATGTG																1.14	1.28	1.02	1.58	0.45	1.14	1.28	1.02	1.58	0.45
YDL161W	YDL161W	ENT1	364	2	T	2	7	LNELLAT(0.964)GT(0.964)GIDT(0.072)FGNVGEAR	0.96415	0.00179469	3	QSMTDKYSKLNELLATGTGIDTFGNVGEARI											0.71	0.98	0.85	0.93	0.97						0.71	0.98	0.85	0.93	0.97
YDL161W	YDL161W	ENT1	366	2	T	2	9	LNELLAT(0.964)GT(0.964)GIDT(0.072)FGNVGEAR	0.96415	0.00179469	3	MTDKYSKLNELLATGTGIDTFGNVGEARIPA											0.71	0.98	0.85	0.93	0.97						0.71	0.98	0.85	0.93	0.97
YDL161W	YDL161W	ENT1	384	2	T	2	6	IPAQHT(0.997)KT(0.877)GT(0.122)FINS(0.002)QGT(0.002)GY(0.001)R	0.996809	7.97e-08	3	DTFGNVGEARIPAQHTKTGTFINSQGTGYRQ	0.96	0.76	0.8	0.63	0.75																0.96	0.76	0.8	0.63	0.75
YDL161W	YDL161W	ENT1	386	2	T	2	8	IPAQHT(0.997)KT(0.877)GT(0.122)FINS(0.002)QGT(0.002)GY(0.001)R	0.876918	0.00152112	3	FGNVGEARIPAQHTKTGTFINSQGTGYRQVS	0.87	0.6	0.61	0.45	0.66											0.87	0.96	0.84	0.63	0.86	0.87	0.78	0.725	0.54	0.76	0	0.18	0.115	0.09	0.1	0.666667	0.334593	0.0669928	0.38604
YDL161W	YDL161W	ENT1	395	2	T	2	10	T(0.512)GT(0.304)FINS(0.181)QGT(0.987)GY(0.017)R	0.98669	7.97e-08	2	PAQHTKTGTFINSQGTGYRQVSDDPNHNPFL	1.05	1.03	1.2	0.99	0.91											0.87	0.96	0.84	0.63	0.86	0.96	0.995	1.02	0.81	0.885	0.09	0.035	0.18	0.18	0.025	0.757355	0.793757	0.533748	0.506269
YDL164C	YDL164C	CDC9	56	2	T	2	7	NKPT(0.015)EGT(0.992)PS(0.993)PKK	0.991585	0.000418942	5	LARFFTSMKNKPTEGTPSPKKSSKHMLEDRM	1.6	0.53	0.51	0.42	0.44	0.95	0.98	1.47	1.05	0.53	0.69	1.37	1.22	0.9	0.56	1.15	0.93	1.41	1	0.77	1.0975	0.9525	1.1525	0.8425	0.575	0.192153	0.171774	0.220695	0.144244	0.0698212	0.594098	0.857081	0.329389	0.0435821
YDL164C	YDL164C	CDC9	58	2	S	2	9	NKPT(0.015)EGT(0.992)PS(0.993)PKK	0.992932	0.000418942	5	RFFTSMKNKPTEGTPSPKKSSKHMLEDRMDN	1.6	0.53	0.51	0.42	0.44	0.95	0.98	1.47	1.05	0.53	0.69	1.37	1.22	0.9	0.56	1.15	0.93	1.41	1	0.77	1.0975	0.9525	1.1525	0.8425	0.575	0.192153	0.171774	0.220695	0.144244	0.0698212	0.594098	0.857081	0.329389	0.0435821
YDL164C	YDL164C	CDC9	75	1	S	1	5	MDNVS(1)GEEEYATKK	0.999999	2.21e-23	3	KKSSKHMLEDRMDNVSGEEEYATKKLKQTAV	1.66	0.74	0.71	0.75	0.69																1.66	0.74	0.71	0.75	0.69
YDL166C	YDL166C	FAP7	183	2	Y	2	14	MWLEQHPDGVT(0.001)NEY(0.757)QGPRS(0.521)DDEDDEDS(0.72)E	0.757214	8.83e-07	4	EKMWLEQHPDGVTNEYQGPRSDDEDDEDSE_						0.94	1.03	1.03	1	0.83	0.97	1.04	1.05	1.11	0.78	1.01	1.14	1.05	0.83	0.61	0.973333	1.07	1.04333	0.98	0.74	0.0202759	0.0351189	0.00666666	0.0814453	0.0665833	0.075678	0.0305085	0.940506	0.0285054		+
YDL166C	YDL166C	FAP7	188	2	S	2	19	MWLEQHPDGVT(0.001)NEY(0.302)QGPRS(0.802)DDEDDEDS(0.895)E	0.801857	3.95e-07	4	EQHPDGVTNEYQGPRSDDEDDEDSE______						0.94	1.03	1.03	1	0.83	0.95	1.03	1.03	1.13	0.79	1.01	1.14	1.05	0.83	0.61	0.966667	1.06667	1.03667	0.986667	0.743333	0.0218581	0.0366667	0.00666666	0.0868588	0.0676593	0.0795244	0.0375424	0.834245	0.034839		+
YDL166C	YDL166C	FAP7	196	2	S	2	27	MWLEQHPDGVT(0.001)NEY(0.302)QGPRS(0.802)DDEDDEDS(0.895)E	0.895233	3.95e-07	4	NEYQGPRSDDEDDEDSE______________						0.96	1.03	1.01	1.06	0.78	0.95	1.03	1.03	1.13	0.79	1.01	1.14	1.05	0.83	0.61	0.973333	1.06667	1.03	1.00667	0.726667	0.0185592	0.0366667	0.011547	0.0906152	0.0584047	0.0856236	0.0605258	0.736791	0.0579792
YDL167C	YDL167C	NRP1	455	1	S	1	10	AHFPAIT(0.064)PLS(0.936)R	0.936257	0.000492865	3	ALTYNRAHFPAITPLSRQNSLNMAPSNSGSP	1.29	0.42	0.7	0.46	0.68																1.29	0.42	0.7	0.46	0.68
YDL173W	YDL173W	PAR32	34	2	S	2;3	1	S(0.967)MS(0.97)KPS(0.063)PVLLPLKSNSK	0.966686	3.37e-05	4	YKVSTGRGGAGNIHKSMSKPSPVLLPLKSNS	1.06	0.82	0.72	1.08	1.67											0.86	1.25	2.27	3.57	1.62	0.96	1.035	1.495	2.325	1.645	0.1	0.215	0.775	1.245	0.025	0.787359	0.564259	0.38853	0.0290258
YDL173W	YDL173W	PAR32	34	3	S	2;3	1	S(0.967)MS(0.97)KPS(0.063)PVLLPLKSNSK	0.966686	3.37e-05	4	YKVSTGRGGAGNIHKSMSKPSPVLLPLKSNS											0.8	1.01	1.46	3.51	1.01						0.8	1.01	1.46	3.51	1.01
YDL173W	YDL173W	PAR32	36	2	S	2;3	3	S(0.967)MS(0.97)KPS(0.063)PVLLPLKSNSK	0.970034	3.37e-05	4	VSTGRGGAGNIHKSMSKPSPVLLPLKSNSKT	0.92	1.15	1.26	2.12	1.6	1.67	1.1	3.33	4.11	2.7						0.86	1.25	2.27	3.57	1.62	1.15	1.16667	2.28667	3.26667	1.97333	0.260576	0.0440959	0.597616	0.594147	0.363379	0.952741	0.562022	0.0300622	0.393905			+
YDL173W	YDL173W	PAR32	36	3	S	2;3	3	S(0.967)MS(0.97)KPS(0.063)PVLLPLKSNSK	0.970034	3.37e-05	4	VSTGRGGAGNIHKSMSKPSPVLLPLKSNSKT	0.93	1.07	1.37	3.13	1.48						0.8	1.01	1.46	3.51	1.01	1.07	1.08	1.72	2.51	1.08	0.933333	1.05333	1.51667	3.05	1.19	0.0779601	0.0218581	0.104934	0.291433	0.146401	0.224476	0.0404392	0.0027357	0.966664		+	+
YDL173W	YDL173W	PAR32	39	1	S	1;2;3	6	S(0.067)MS(0.94)KPS(0.993)PVLLPLK	0.992943	1.75e-07	3	GRGGAGNIHKSMSKPSPVLLPLKSNSKTVAN	1.06	0.63	0.4	0.49	0.83																1.06	0.63	0.4	0.49	0.83
YDL173W	YDL173W	PAR32	39	2	S	1;2;3	6	S(0.067)MS(0.94)KPS(0.993)PVLLPLK	0.992943	1.75e-07	3	GRGGAGNIHKSMSKPSPVLLPLKSNSKTVAN	0.94	1.18	1.35	1.95	1.15	1.56	1.08	2.52	3.14	2.11	0.82	1.52	1.05	1.53	0.52	0.86	1.25	2.27	3.57	1.62	1.045	1.2575	1.7975	2.5475	1.35	0.173469	0.0941962	0.354057	0.482085	0.339043	0.323062	0.0499935	0.0269866	0.45376			+
YDL173W	YDL173W	PAR32	39	3	S	1;2;3	6	S(0.067)MS(0.94)KPS(0.993)PVLLPLK	0.992943	1.75e-07	3	GRGGAGNIHKSMSKPSPVLLPLKSNSKTVAN	0.93	1.07	1.37	3.13	1.48						0.8	1.01	1.46	3.51	1.01						0.865	1.04	1.415	3.32	1.245	0.065	0.03	0.045	0.19	0.235	0.344626	0.0200426	0.00662429	0.259444		+	+
YDL173W	YDL173W	PAR32	47	2	S	2;3	14	S(0.32)MS(0.555)KPS(0.129)PVLLPLKS(0.998)NS(0.997)K	0.998484	1.75e-07	4	HKSMSKPSPVLLPLKSNSKTVANNNNNGSNQ	0.95	0.93	0.79	1	1.01	1.32	1.03	1.33	1.39	0.93	0.82	1.52	1.05	1.53	0.52						1.03	1.16	1.05667	1.30667	0.82	0.149778	0.1823	0.15592	0.15857	0.151767	0.609665	0.907787	0.27346	0.38046
YDL173W	YDL173W	PAR32	47	3	S	2;3	14	S(0.32)MS(0.555)KPS(0.129)PVLLPLKS(0.998)NS(0.997)K	0.998484	1.75e-07	4	HKSMSKPSPVLLPLKSNSKTVANNNNNGSNQ	0.93	1.07	1.37	3.13	1.48						0.8	1.01	1.46	3.51	1.01	1.07	1.08	1.72	2.51	1.08	0.933333	1.05333	1.51667	3.05	1.19	0.0779601	0.0218581	0.104934	0.291433	0.146401	0.224476	0.0404392	0.0027357	0.966664		+	+
YDL173W	YDL173W	PAR32	49	3	S	3	16	S(0.32)MS(0.555)KPS(0.129)PVLLPLKS(0.998)NS(0.997)K	0.997481	0.000537388	4	SMSKPSPVLLPLKSNSKTVANNNNNGSNQEK																1.07	1.08	1.72	2.51	1.08	1.07	1.08	1.72	2.51	1.08
YDL173W	YDL173W	PAR32	134	3	S	3	4	S(0.042)RIS(0.6)AT(0.353)RS(0.007)HQS(0.998)LHAT(0.929)T(0.065)S(0.005)SPNNNAPIVVGR	0.600466	3.49e-20	4	DEGGSNPVTNTRSRISATRSHQSLHATTSSP	0.69	0.52	0.52	0.68	0.7																0.69	0.52	0.52	0.68	0.7
YDL173W	YDL173W	PAR32	138	2	S	2	6	IS(0.115)AT(0.133)RS(0.583)HQS(0.173)LHAT(0.525)T(0.145)S(0.151)S(0.176)PNNNAPIVVGR	0.583417	2.24e-08	4	SNPVTNTRSRISATRSHQSLHATTSSPNNNA	0.86	0.4	0.61	0.75	0.64																0.86	0.4	0.61	0.75	0.64
YDL173W	YDL173W	PAR32	141	1	S	1;2;3;4	11	S(0.042)RIS(0.6)AT(0.353)RS(0.007)HQS(0.998)LHAT(0.929)T(0.065)S(0.005)SPNNNAPIVVGR	0.998417	2.68e-35	4	VTNTRSRISATRSHQSLHATTSSPNNNAPIV	0.86	0.53	0.72	0.84	0.9																0.86	0.53	0.72	0.84	0.9
YDL173W	YDL173W	PAR32	141	2	S	1;2;3;4	11	S(0.042)RIS(0.6)AT(0.353)RS(0.007)HQS(0.998)LHAT(0.929)T(0.065)S(0.005)SPNNNAPIVVGR	0.998417	2.68e-35	4	VTNTRSRISATRSHQSLHATTSSPNNNAPIV	0.76	0.38	0.5	0.72	0.65																0.76	0.38	0.5	0.72	0.65
YDL173W	YDL173W	PAR32	141	3	S	1;2;3;4	11	S(0.042)RIS(0.6)AT(0.353)RS(0.007)HQS(0.998)LHAT(0.929)T(0.065)S(0.005)SPNNNAPIVVGR	0.998417	2.68e-35	4	VTNTRSRISATRSHQSLHATTSSPNNNAPIV	0.77	0.43	0.5	0.64	0.82																0.77	0.43	0.5	0.64	0.82
YDL173W	YDL173W	PAR32	145	2	T	2;3	15	S(0.042)RIS(0.6)AT(0.353)RS(0.007)HQS(0.998)LHAT(0.929)T(0.065)S(0.005)SPNNNAPIVVGR	0.928764	6.35e-25	4	RSRISATRSHQSLHATTSSPNNNAPIVVGRG	0.78	0.39	0.54	0.73	0.65																0.78	0.39	0.54	0.73	0.65
YDL173W	YDL173W	PAR32	145	3	T	2;3	15	S(0.042)RIS(0.6)AT(0.353)RS(0.007)HQS(0.998)LHAT(0.929)T(0.065)S(0.005)SPNNNAPIVVGR	0.928764	6.35e-25	4	RSRISATRSHQSLHATTSSPNNNAPIVVGRG	0.69	0.52	0.52	0.68	0.7																0.69	0.52	0.52	0.68	0.7
YDL173W	YDL173W	PAR32	147	1	S	1;4	10	SHQSLHAT(0.001)T(0.143)S(0.852)S(0.003)PNNNAPIVVGR	0.852352	5.37e-34	3	RISATRSHQSLHATTSSPNNNAPIVVGRGGA	0.96	0.79	1.01	1.27	1.2																0.96	0.79	1.01	1.27	1.2
YDL173W	YDL173W	PAR32	147	3	S	1;4	10	SHQSLHAT(0.001)T(0.143)S(0.852)S(0.003)PNNNAPIVVGR	0.852352	5.37e-34	3	RISATRSHQSLHATTSSPNNNAPIVVGRGGA	0.92	0.34	0.47	0.59	0.98																0.92	0.34	0.47	0.59	0.98
YDL173W	YDL173W	PAR32	193	2	T	2	9	GGNIEDEDT(1)INANEDNLFVVT(0.535)S(0.465)NGNALAAIK	1	7.49e-16	4	NEEDEIRGGNIEDEDTINANEDNLFVVTSNG						0.72	0.99	1.19	1.39	1.04						0.61	1.02	1.34	1.31	1	0.665	1.005	1.265	1.35	1.02	0.055	0.015	0.075	0.04	0.02	0.0269853	0.0239505	0.00973308	0.0267642	+	+	+
YDL173W	YDL173W	PAR32	205	1	T	1;2	21	GGNIEDEDTINANEDNLFVVT(0.995)S(0.912)NGNALAAIKS(0.07)T(0.018)S(0.005)K	0.994628	4.85e-16	4	DEDTINANEDNLFVVTSNGNALAAIKSTSKK	0.95	1.22	1.34	1.54	1.02																0.95	1.22	1.34	1.54	1.02
YDL173W	YDL173W	PAR32	205	2	T	1;2	21	GGNIEDEDTINANEDNLFVVT(0.995)S(0.912)NGNALAAIKS(0.07)T(0.018)S(0.005)K	0.994628	4.85e-16	4	DEDTINANEDNLFVVTSNGNALAAIKSTSKK						0.79	1.12	1.09	1.53	0.87	0.65	1.7	0.97	1.67	0.66	0.61	1.02	1.34	1.31	1	0.683333	1.28	1.13333	1.50333	0.843333	0.054569	0.211975	0.108985	0.104775	0.099051	0.0526639	0.020981	0.00226239	0.230033		+	+
YDL173W	YDL173W	PAR32	206	2	S	2	22	GGNIEDEDTINANEDNLFVVT(0.941)S(0.947)NGNALAAIKS(0.086)T(0.02)S(0.005)K	0.947066	4.85e-16	4	EDTINANEDNLFVVTSNGNALAAIKSTSKKP						0.84	1.21	1.04	1.6	0.79	0.65	1.7	0.97	1.67	0.66						0.745	1.455	1.005	1.635	0.725	0.095	0.245	0.035	0.035	0.065	0.402454	0.240377	0.026944	0.878058			+
YDL173W	YDL173W	PAR32	246	1	S	1;2	8	GGAGNIIS(1)PK	1	1.89e-10	2	PEKFAIGRGGAGNIISPKSSRNTINHNLNDD	0.89	1.21	1.29	1.59	1.22	0.85	1.06	1.4	1.33	1.39	0.73	1.15	1.26	1.61	1.11						0.823333	1.14	1.31667	1.51	1.24	0.048074	0.043589	0.0425571	0.090185	0.0814453	0.00866636	0.005429	0.00255493	0.063974	+	+	+
YDL173W	YDL173W	PAR32	246	2	S	1;2	8	GGAGNIIS(1)PK	1	1.89e-10	2	PEKFAIGRGGAGNIISPKSSRNTINHNLNDD						1.35	1.19	1.49	2.01	1.44	0.86	1.51	1.82	7.03	4.59	0.85	1.73	1.75	3.38	1.42	1.02	1.47667	1.68667	4.14	2.48333	0.165025	0.156773	0.100388	1.49814	1.05335	0.528939	0.0260222	0.0722324	0.248457		+
YDL173W	YDL173W	PAR32	249	2	S	2	1	S(0.684)S(0.721)RNT(0.595)INHNLNDDDEDKFNLK	0.684414	3.07e-12	5	FAIGRGGAGNIISPKSSRNTINHNLNDDDED	0.89	0.99	1.15	2.34	0.94	1.08	0.85	1.45	1.57	1.16	0.87	1.3	1.13	3.54	1.55	0.78	0.97	1.12	1.6	1.27	0.905	1.0275	1.2125	2.2625	1.23	0.0630476	0.0959492	0.0794119	0.461562	0.12682	0.32708	0.0230937	0.0268388	0.0654609		+	+
YDL173W	YDL173W	PAR32	250	2	S	2	2	S(0.684)S(0.721)RNT(0.595)INHNLNDDDEDKFNLK	0.720929	6.94e-15	5	AIGRGGAGNIISPKSSRNTINHNLNDDDEDK	0.89	0.99	1.15	2.34	0.94	0.98	0.73	1.43	1.38	1.07	0.86	1.02	1.2	0.7	0.57	0.78	0.77	0.93	0.88	1.1	0.8775	0.8775	1.1775	1.325	0.92	0.0413068	0.0743163	0.102581	0.367639	0.121724		0.0349743	0.279905	0.752626		+
YDL173W	YDL173W	PAR32	253	2	T	2	5	S(0.475)S(0.558)RNT(0.968)INHNLNDDDEDKFNLK	0.967746	6.94e-15	5	RGGAGNIISPKSSRNTINHNLNDDDEDKFNL	0.89	0.99	1.15	2.34	0.94	0.98	0.73	1.43	1.38	1.07	0.86	1.02	1.2	0.7	0.57	0.78	0.77	0.93	0.88	1.1	0.8775	0.8775	1.1775	1.325	0.92	0.0413068	0.0743163	0.102581	0.367639	0.121724		0.0349743	0.279905	0.752626		+
YDL175C	YDL175C	AIR2	49	1	S	1	5	YFGVS(1)DDDKDAIK	1	1.37e-17	3	NELRALRGQGRYFGVSDDDKDAIKEAAPKCN	0.79	0.51	0.31	0.34	0.36																0.79	0.51	0.31	0.34	0.36
YDL180W	YDL180W	YDL180W	225	1	S	1	5	NDS(0.033)S(0.16)S(0.802)IS(0.005)NNVYSSEYHPIKPLR	0.801694	2.48e-12	4	DITLSKCIEVRNDSSSISNNVYSSEYHPIKP	1.05	0.58	0.53	0.54	0.62																1.05	0.58	0.53	0.54	0.62
YDL182W	YDL182W	LYS20	395	1	S	1	19	SLNIDDVDSIIKNFHAEVS(0.813)T(0.187)PQVLSAKK	0.812804	3.92e-08	6	IDDVDSIIKNFHAEVSTPQVLSAKKNKKNDS	1.01	0.45	0.38	0.51	0.89																1.01	0.45	0.38	0.51	0.89
YDL182W	YDL182W	LYS20	396	1	T	1	8	NFHAEVS(0.057)T(0.943)PQVLSAKK	0.943481	1.65e-43	4	DDVDSIIKNFHAEVSTPQVLSAKKNKKNDSD	0.94	0.63	0.5	0.46	0.68																0.94	0.63	0.5	0.46	0.68
YDL188C	YDL188C	PPH22	18	2	S	2	18	MDMEIDDPMHGS(0.41)DEDQLS(0.608)PT(0.129)LDEDMNS(0.853)DDGKNNTK	0.607862	1.57e-10	4	MEIDDPMHGSDEDQLSPTLDEDMNSDDGKNN																0.95	0.93	1.22	1	0.66	0.95	0.93	1.22	1	0.66
YDL188C	YDL188C	PPH22	27	2	S	2	27	MDMEIDDPMHGS(0.41)DEDQLS(0.608)PT(0.129)LDEDMNS(0.853)DDGKNNTK	0.853226	1.57e-10	4	SDEDQLSPTLDEDMNSDDGKNNTKARSNDED																0.95	0.93	1.22	1	0.66	0.95	0.93	1.22	1	0.66
YDL188C	YDL188C	PPH22	43	1	T	1	6	SNDEDT(1)DEELEDFNFKPGSSGIADHK	0.999966	1.7e-36	3	DDGKNNTKARSNDEDTDEELEDFNFKPGSSG	0.91	0.75	0.69	0.83	0.9																0.91	0.75	0.69	0.83	0.9
YDL189W	YDL189W	RBS1	170	1	S	1	8	IEIDDKS(0.278)S(0.684)T(0.038)DLEQER	0.684217	1.34e-07	3	ANSNKDQKIEIDDKSSTDLEQERIEKERLYE	0.92	0.65	0.84	0.96	0.99																0.92	0.65	0.84	0.96	0.99
YDL189W	YDL189W	RBS1	435	1	S	1;2	3	RAS(1)VEGS(0.458)PS(0.299)S(0.243)R	0.999988	1.08e-06	3	SDDSNSNKNEGIRRASVEGSPSSRDTDSVEM											0.56	1.06	1.16	1.33	0.95						0.56	1.06	1.16	1.33	0.95
YDL189W	YDL189W	RBS1	435	2	S	1;2	3	RAS(1)VEGS(0.458)PS(0.299)S(0.243)R	0.999988	1.08e-06	3	SDDSNSNKNEGIRRASVEGSPSSRDTDSVEM	1.09	0.94	0.86	0.85	0.81						1.24	1.91	1.91	0.76	0.35	1.72	1.6	0.53	0.4	0.45	1.35	1.48333	1.1	0.67	0.536667	0.19	0.286026	0.416053	0.137477	0.139682	0.775786	0.637223	0.0443876	0.0260793			+
YDL189W	YDL189W	RBS1	439	1	S	1;2	6	ASVEGS(0.925)PS(0.035)S(0.039)RDT(0.001)DSVEMKFDKLNI	0.925324	9.83e-09	4	NSNKNEGIRRASVEGSPSSRDTDSVEMKFDK	1.17	0.45	0.42	0.42	0.54																1.17	0.45	0.42	0.42	0.54
YDL189W	YDL189W	RBS1	439	2	S	1;2	6	ASVEGS(0.925)PS(0.035)S(0.039)RDT(0.001)DSVEMKFDKLNI	0.925324	9.83e-09	4	NSNKNEGIRRASVEGSPSSRDTDSVEMKFDK	0.94	0.71	1.1	0.9	0.91											1.72	1.6	0.53	0.4	0.45	1.33	1.155	0.815	0.65	0.68	0.39	0.445	0.285	0.25	0.23	0.795301	0.398007	0.279848	0.287604
YDL195W	YDL195W	SEC31	833	2	S	2	8	Y(0.097)APPS(0.347)QPS(0.542)MAS(0.017)PFVNKT(0.336)NS(0.2)S(0.219)T(0.242)R	0.54202	0.00393965	3	APVHTEGKYAPPSQPSMASPFVNKTNSSTRL	1.09	0.67	0.35	0.34	0.49																1.09	0.67	0.35	0.34	0.49
YDL195W	YDL195W	SEC31	974	2	S	2	3	APS(0.807)S(0.255)VS(0.843)MVS(0.095)PPPLHK	0.807348	2.24e-06	4	NAASTMPPPPLSRAPSSVSMVSPPPLHKNSR	1.18	1.07	0.99	0.43	0.87	1.07	0.79	1.28	0.85	0.92	1.33	0.79	1.31	0.75	0.8	1.01	0.93	0.96	0.94	0.66	1.1475	0.895	1.135	0.7425	0.8125	0.0702822	0.0670199	0.0927811	0.111159	0.0564764	0.0406683	0.979784	0.0267608	0.00990448	+		+
YDL195W	YDL195W	SEC31	975	2	S	2	4	APS(0.428)S(0.571)VS(0.194)MVS(0.808)PPPLHK	0.570911	0.000294239	4	AASTMPPPPLSRAPSSVSMVSPPPLHKNSRV						1.22	0.81	0.99	0.79	0.87	1.06	0.84	1.03	0.96	0.99	1	0.97	0.96	0.91	0.76	1.09333	0.873333	0.993333	0.886667	0.873333	0.0656591	0.0491031	0.0202759	0.0504425	0.0664162	0.0550407	0.29307	0.0670508	0.0780332
YDL195W	YDL195W	SEC31	977	2	S	2;3	6	APS(0.033)S(0.057)VS(0.956)MVS(0.954)PPPLHK	0.95636	1.06e-08	4	STMPPPPLSRAPSSVSMVSPPPLHKNSRVPS	1.04	0.58	0.39	0.38	0.58	1.08	1	1.14	0.87	0.97	1.12	0.83	1.08	1.03	1	1.03	0.92	1.11	1.25	0.92	1.0675	0.8325	0.93	0.8825	0.8675	0.0205649	0.0910472	0.180416	0.184724	0.0972433	0.0454307	0.477589	0.358	0.0908779	+
YDL195W	YDL195W	SEC31	977	3	S	2;3	6	APS(0.033)S(0.057)VS(0.956)MVS(0.954)PPPLHK	0.95636	1.06e-08	4	STMPPPPLSRAPSSVSMVSPPPLHKNSRVPS	0.97	0.57	0.37	0.37	0.49																0.97	0.57	0.37	0.37	0.49
YDL195W	YDL195W	SEC31	980	1	S	1;2;3	9	APS(0.764)S(0.183)VS(0.055)MVS(0.998)PPPLHK	0.997507	7.24e-09	3	PPPPLSRAPSSVSMVSPPPLHKNSRVPSLVA	1.02	0.66	0.48	0.49	0.64																1.02	0.66	0.48	0.49	0.64
YDL195W	YDL195W	SEC31	980	2	S	1;2;3	9	APS(0.764)S(0.183)VS(0.055)MVS(0.998)PPPLHK	0.997507	7.24e-09	3	PPPPLSRAPSSVSMVSPPPLHKNSRVPSLVA	1.06	0.62	0.42	0.41	0.61	1.14	0.81	1.23	0.89	0.94	1.07	0.94	1.21	1.23	1.15	1.01	0.92	1.05	1.11	0.77	1.07	0.8225	0.9775	0.91	0.8675	0.0267706	0.0733002	0.190148	0.180924	0.115785	0.0927943	0.647076	0.453098	0.392735	+
YDL195W	YDL195W	SEC31	980	3	S	1;2;3	9	APS(0.764)S(0.183)VS(0.055)MVS(0.998)PPPLHK	0.997507	7.24e-09	3	PPPPLSRAPSSVSMVSPPPLHKNSRVPSLVA	1.05	0.5	0.3	0.32	0.48																1.05	0.5	0.3	0.32	0.48
YDL195W	YDL195W	SEC31	988	2	S	2;3	2	NS(1)RVPS(0.022)LVAT(0.168)S(0.485)ES(0.325)PR	0.99985	6.01e-09	3	PSSVSMVSPPPLHKNSRVPSLVATSESPRAS	1.12	0.57	0.4	0.43	0.68						0.94	1.04	1.01	1.16	1.1	1.1	0.8	0.83	1.08	0.87	1.05333	0.803333	0.746667	0.89	0.883333	0.05696	0.135688	0.180954	0.231157	0.121427	0.645764	0.828695	0.530369	0.273748
YDL195W	YDL195W	SEC31	988	3	S	2;3	2	NS(1)RVPS(0.022)LVAT(0.168)S(0.485)ES(0.325)PR	0.99985	6.01e-09	3	PSSVSMVSPPPLHKNSRVPSLVATSESPRAS	0.9	0.55	0.33	0.36	0.53																0.9	0.55	0.33	0.36	0.53
YDL195W	YDL195W	SEC31	992	2	S	2;3	3	VPS(1)LVAT(0.001)S(0.002)ES(0.997)PR	0.999998	7.24e-09	3	SMVSPPPLHKNSRVPSLVATSESPRASISNP	0.87	0.44	0.23	0.27	0.5						0.76	0.8	1.11	1.36	1.24	1.01	0.98	1.08	1.09	0.75	0.88	0.74	0.806667	0.906667	0.83	0.0723418	0.158745	0.288463	0.327736	0.217332	0.467227	0.873674	0.940488	0.83789
YDL195W	YDL195W	SEC31	992	3	S	2;3	3	VPS(1)LVAT(0.001)S(0.002)ES(0.997)PR	0.999998	7.24e-09	3	SMVSPPPLHKNSRVPSLVATSESPRASISNP	0.82	0.54	0.32	0.37	0.6																0.82	0.54	0.32	0.37	0.6
YDL195W	YDL195W	SEC31	996	2	T	2;3	25	APSSVS(0.001)MVS(0.014)PPPLHKNS(0.042)RVPS(0.734)LVAT(0.736)S(0.736)ES(0.736)PR	0.73627	1.51e-07	4	PPPLHKNSRVPSLVATSESPRASISNPYAPP											0.93	0.74	1.24	0.91	1.04						0.93	0.74	1.24	0.91	1.04
YDL195W	YDL195W	SEC31	996	3	T	2;3	25	APSSVS(0.001)MVS(0.014)PPPLHKNS(0.042)RVPS(0.734)LVAT(0.736)S(0.736)ES(0.736)PR	0.73627	1.51e-07	4	PPPLHKNSRVPSLVATSESPRASISNPYAPP	0.71	0.56	0.33	0.4	0.68																0.71	0.56	0.33	0.4	0.68
YDL195W	YDL195W	SEC31	997	3	S	3	26	APSSVS(0.001)MVS(0.014)PPPLHKNS(0.042)RVPS(0.734)LVAT(0.736)S(0.736)ES(0.736)PR	0.736263	0.000360262	4	PPLHKNSRVPSLVATSESPRASISNPYAPPQ	0.71	0.56	0.33	0.4	0.68																0.71	0.56	0.33	0.4	0.68
YDL195W	YDL195W	SEC31	999	1	S	1;2;3	10	VPS(0.809)LVAT(0.142)S(0.049)ES(1)PR	0.999742	2.29e-16	2	LHKNSRVPSLVATSESPRASISNPYAPPQSS	0.95	0.76	0.53	0.63	0.87	0.93	1.06	0.95	1.12	1.18											0.94	0.91	0.74	0.875	1.025	0.00999999	0.15	0.21	0.245	0.155	0.860276	0.448544	0.857649	0.639382
YDL195W	YDL195W	SEC31	999	2	S	1;2;3	10	VPS(0.809)LVAT(0.142)S(0.049)ES(1)PR	0.999742	2.29e-16	2	LHKNSRVPSLVATSESPRASISNPYAPPQSS											0.9	0.84	1.05	0.89	0.95	1.01	0.98	1.08	1.09	0.75	0.955	0.91	1.065	0.99	0.85	0.055	0.07	0.015	0.1	0.1	0.663492	0.934409	0.788074	0.454683
YDL195W	YDL195W	SEC31	999	3	S	1;2;3	10	VPS(0.809)LVAT(0.142)S(0.049)ES(1)PR	0.999742	2.29e-16	2	LHKNSRVPSLVATSESPRASISNPYAPPQSS	0.71	0.56	0.33	0.4	0.68																0.71	0.56	0.33	0.4	0.68
YDL195W	YDL195W	SEC31	1050	2	T	2	3	VAT(1)PLS(1)GGVPPAPLPK	1	0.00235265	3	ASSNPYAPPPQQRVATPLSGGVPPAPLPKAS																0.86	1.09	1.03	0.94	0.87	0.86	1.09	1.03	0.94	0.87
YDL195W	YDL195W	SEC31	1053	2	S	2	6	VAT(1)PLS(1)GGVPPAPLPK	1	0.00235265	3	NPYAPPPQQRVATPLSGGVPPAPLPKASNPY																0.86	1.09	1.03	0.94	0.87	0.86	1.09	1.03	0.94	0.87
YDL199C	YDL199C	YDL199C	64	1	S	1	9	FENNITAHS(0.609)S(0.391)R	0.608599	0.000577977	3	KNPDIFRFENNITAHSSRRGSLYRDSDATVV	1.22	0.92	0.71	0.59	0.69																1.22	0.92	0.71	0.59	0.69
YDL209C	YDL209C	CWC2	335	2	S	2	10	LGGPLLDY(0.088)LS(0.956)S(0.956)DED	0.956202	0.00188498	2	KPSVGKLGGPLLDYLSSDED___________											0.83	1	1.08	1.48	0.78	1.36	0.87	1.06	0.86	1.17	1.095	0.935	1.07	1.17	0.975	0.265	0.065	0.0100001	0.31	0.195	0.669793	0.933487	0.870485	0.750271
YDL209C	YDL209C	CWC2	336	2	S	2	11	LGGPLLDY(0.088)LS(0.956)S(0.956)DED	0.956202	0.00188498	2	PSVGKLGGPLLDYLSSDED____________											0.83	1	1.08	1.48	0.78	1.36	0.87	1.06	0.86	1.17	1.095	0.935	1.07	1.17	0.975	0.265	0.065	0.0100001	0.31	0.195	0.669793	0.933487	0.870485	0.750271
YDL213C	YDL213C	NOP6	160	1	S	1	14	KINVELTVGGGGNS(1)QER	0.999991	8.15e-08	3	EKKINVELTVGGGGNSQERLEKLKNKNIKLD	1.14	0.91	0.99	0.99	1.24																1.14	0.91	0.99	0.99	1.24
YDL220C	YDL220C	CDC13	306	2	S	2	5	S(0.001)Y(0.001)IQS(0.999)QT(0.999)PERK	0.999207	0.00226061	3	TSSTGKYFSSKSYIQSQTPERKTSVPNNWHD																1.08	0.86	0.91	0.92	0.53	1.08	0.86	0.91	0.92	0.53
YDL220C	YDL220C	CDC13	308	2	T	2	7	S(0.001)Y(0.001)IQS(0.999)QT(0.999)PERK	0.999207	0.00226061	3	STGKYFSSKSYIQSQTPERKTSVPNNWHDDD																1.08	0.86	0.91	0.92	0.53	1.08	0.86	0.91	0.92	0.53
YDL220C	YDL220C	CDC13	333	2	S	2	3	KLS(0.996)FHS(0.945)PNAS(0.032)S(0.027)IRK	0.995935	0.000307807	4	NWHDDDSGSKRKRKLSFHSPNASSIRKAISY	0.63	0.58	0.36	0.49	0.46											1.07	0.76	0.93	0.87	0.5	0.85	0.67	0.645	0.68	0.48	0.22	0.09	0.285	0.19	0.02	0.527947	0.626557	0.678569	0.235935
YDL220C	YDL220C	CDC13	336	2	S	2	6	KLS(0.996)FHS(0.945)PNAS(0.032)S(0.027)IRK	0.944915	0.000307807	4	DDDSGSKRKRKLSFHSPNASSIRKAISYEQL	0.63	0.62	0.4	0.52	0.45											1.07	0.76	0.93	0.87	0.5	0.85	0.69	0.665	0.695	0.475	0.22	0.07	0.265	0.175	0.025	0.559948	0.644936	0.636749	0.232427
YDL223C	YDL223C	HBT1	41	1	S	1	1	S(0.825)FS(0.051)T(0.096)T(0.028)KPTEYNLPK	0.824786	4.91e-11	3	PGSYDSNSDSAQRKKSFSTTKPTEYNLPKEQ	0.75	0.84	0.73	0.66	0.55																0.75	0.84	0.73	0.66	0.55
YDL223C	YDL223C	HBT1	146	2	S	2	4	VKT(0.452)S(0.548)PPTSHEHS(0.006)NIKAS(0.215)PT(0.779)AHR	0.547865	9.63e-18	5	TTTPAATSEQSKVKTSPPTSHEHSNIKASPT	1.34	1.29	1	0.54	0.75																1.34	1.29	1	0.54	0.75
YDL223C	YDL223C	HBT1	149	2	T	2	7	VKT(0.433)S(0.468)PPT(0.543)S(0.508)HEHS(0.048)NIK	0.543185	0.0163117	4	PAATSEQSKVKTSPPTSHEHSNIKASPTAHR	1.19	0.75	0.74	0.64	0.57																1.19	0.75	0.74	0.64	0.57
YDL223C	YDL223C	HBT1	150	2	S	2	8	VKT(0.433)S(0.468)PPT(0.543)S(0.508)HEHS(0.048)NIK	0.508286	0.0163117	4	AATSEQSKVKTSPPTSHEHSNIKASPTAHRH	1.19	0.75	0.74	0.64	0.57																1.19	0.75	0.74	0.64	0.57
YDL223C	YDL223C	HBT1	161	1	T	1;2	19	VKT(0.452)S(0.548)PPTSHEHS(0.006)NIKAS(0.215)PT(0.779)AHR	0.778704	9.63e-18	5	SPPTSHEHSNIKASPTAHRHSKGDAGHPSIA											1.37	0.59	1.4	1.29	0.98						1.37	0.59	1.4	1.29	0.98
YDL223C	YDL223C	HBT1	161	2	T	1;2	19	VKT(0.452)S(0.548)PPTSHEHS(0.006)NIKAS(0.215)PT(0.779)AHR	0.778704	9.63e-18	5	SPPTSHEHSNIKASPTAHRHSKGDAGHPSIA	1.34	1.29	1	0.54	0.75																1.34	1.29	1	0.54	0.75
YDL223C	YDL223C	HBT1	189	3	S	3	4	AAT(0.162)S(0.803)PVT(0.028)HT(0.015)HGHS(0.432)S(0.432)AT(0.181)T(0.246)S(0.692)PVT(0.008)HT(0.001)HGHASVK	0.802727	4e-20	5	SIATTHNHSTSKAATSPVTHTHGHSSATTSP	1	0.73	0.65	0.44	0.45																1	0.73	0.65	0.44	0.45
YDL223C	YDL223C	HBT1	198	3	S	3	13	AAT(0.1)S(0.571)PVT(0.268)HT(0.024)HGHS(0.807)S(0.291)AT(0.372)T(0.314)S(0.247)PVT(0.005)HTHGHASVK	0.807162	4e-20	4	TSKAATSPVTHTHGHSSATTSPVTHTHGHAS	1.04	0.76	0.65	0.45	0.48																1.04	0.76	0.65	0.45	0.48
YDL223C	YDL223C	HBT1	203	3	S	3	18	AAT(0.263)S(0.262)PVT(0.402)HT(0.106)HGHS(0.131)S(0.132)AT(0.447)T(0.444)S(0.783)PVT(0.029)HT(0.001)HGHASVK	0.78301	6.12e-09	6	TSPVTHTHGHSSATTSPVTHTHGHASVKTTS	0.97	0.59	0.68	0.44	0.32																0.97	0.59	0.68	0.44	0.32
YDL223C	YDL223C	HBT1	218	1	S	1	3	T(0.001)T(0.111)S(0.826)PT(0.06)NT(0.001)HEHSK	0.82639	8.79e-11	2	SPVTHTHGHASVKTTSPTNTHEHSKANTGPS	0.84	0.8	0.83	0.78	0.95																0.84	0.8	0.83	0.78	0.95
YDL223C	YDL223C	HBT1	257	1	S	1	12	TTHPVSHGHS(0.027)GS(0.923)S(0.044)T(0.006)GPK	0.923067	6.12e-17	4	INVKTTHPVSHGHSGSSTGPKSTAAAQDHSS	1.67	1.29	1.57	1.27	1.13																1.67	1.29	1.57	1.27	1.13
YDL223C	YDL223C	HBT1	303	1	S	1	9	GYSNTDSNS(1)DRDVIPGSFR	0.999941	1.31e-33	3	DNSSATKGYSNTDSNSDRDVIPGSFRGMTGT	1.3	0.76	0.8	0.7	0.85																1.3	0.76	0.8	0.7	0.85
YDL223C	YDL223C	HBT1	363	1	S	1	4	RKYS(0.667)GNT(0.299)AT(0.035)GPPQDTIKEIAQNVK	0.66658	5.9e-08	5	VYTDTSSKSADRRKYSGNTATGPPQDTIKEI	1.01	0.61	0.57	0.56	0.65																1.01	0.61	0.57	0.56	0.65
YDL223C	YDL223C	HBT1	366	1	T	1	6	KYS(0.043)GNT(0.948)AT(0.009)GPPQDTIKEIAQNVK	0.948155	1.48e-25	4	DTSSKSADRRKYSGNTATGPPQDTIKEIAQN	0.89	0.53	0.36	0.38	0.59																0.89	0.53	0.36	0.38	0.59
YDL223C	YDL223C	HBT1	671	1	S	1	11	SVQKQDEDPLS(1)PR	1	7.87e-09	3	DTLSKSVQKQDEDPLSPRQTTNRAGMETARD	1.02	0.51	0.36	0.35	0.38																1.02	0.51	0.36	0.35	0.38
YDL223C	YDL223C	HBT1	856	2	S	2	15	ASYGSGGNS(0.031)QNQEY(0.63)S(0.669)S(0.669)DDNIDVNK	0.669338	4.38e-20	3	KASYGSGGNSQNQEYSSDDNIDVNKNAKVLE											1.21	0.95	0.77	0.87	0.68	2.32	1.61	1.47	1.38	1.45	1.765	1.28	1.12	1.125	1.065	0.555	0.33	0.35	0.255	0.385	0.53093	0.429243	0.40467	0.408995
YDL223C	YDL223C	HBT1	857	1	S	1;2	16	ASYGSGGNSQNQEYS(0.138)S(0.862)DDNIDVNKNAK	0.861899	1.25e-59	3	ASYGSGGNSQNQEYSSDDNIDVNKNAKVLEE	0.9	0.61	0.46	0.43	0.98																0.9	0.61	0.46	0.43	0.98
YDL223C	YDL223C	HBT1	857	2	S	1;2	16	ASYGSGGNSQNQEYS(0.138)S(0.862)DDNIDVNKNAK	0.861899	1.25e-59	3	ASYGSGGNSQNQEYSSDDNIDVNKNAKVLEE											1.21	0.95	0.77	0.87	0.68	2.32	1.61	1.47	1.38	1.45	1.765	1.28	1.12	1.125	1.065	0.555	0.33	0.35	0.255	0.385	0.53093	0.429243	0.40467	0.408995
YDL223C	YDL223C	HBT1	956	2	S	2	3	KVS(0.731)VGS(0.271)MGS(0.999)GK	0.730548	0.000346176	3	SYSIHNETTSQGRKVSVGSMGSGKSKHHHNH	0.84	0.51	0.84	0.88	0.63	0.82	1.19	1.29	1.56	1.29						1.24	1.24	1.36	1.47	1.09	0.966667	0.98	1.16333	1.30333	1.00333	0.136789	0.235443	0.162925	0.213255	0.195391	0.963293	0.407569	0.254638	0.885267
YDL223C	YDL223C	HBT1	959	2	S	2	6	KVS(0.003)VGS(0.998)MGS(1)GK	0.997774	6.18e-06	3	IHNETTSQGRKVSVGSMGSGKSKHHHNHHRH						0.97	1.21	1.35	1.48	1.66	0.97	1.04	1.09	1.64	1.81	1.3	1.31	1.48	1.75	1.68	1.08	1.18667	1.30667	1.62333	1.71667	0.11	0.0788106	0.114649	0.0783865	0.0470224	0.474636	0.226851	0.0583097	0.00599745			+
YDL223C	YDL223C	HBT1	962	1	S	1;2	9	KVS(0.003)VGS(0.998)MGS(1)GK	0.999569	1.75e-10	3	ETTSQGRKVSVGSMGSGKSKHHHNHHRHSRQ	1.62	1.23	1.51	1.93	1.8																1.62	1.23	1.51	1.93	1.8
YDL223C	YDL223C	HBT1	962	2	S	1;2	9	KVS(0.003)VGS(0.998)MGS(1)GK	0.999569	1.75e-10	3	ETTSQGRKVSVGSMGSGKSKHHHNHHRHSRQ	0.84	0.51	0.84	0.88	0.63	0.97	1.21	1.35	1.48	1.66	0.97	1.04	1.09	1.64	1.81	1.3	1.31	1.48	1.75	1.68	1.02	1.0175	1.19	1.4375	1.445	0.0982344	0.178109	0.142068	0.193923	0.273694	0.990592	0.36301	0.0386698	0.947778
YDL223C	YDL223C	HBT1	990	2	S	2	14	QNS(0.512)S(0.125)KGS(0.363)DYDY(0.283)NNS(0.64)T(0.076)HS(0.001)AEHTPR	0.640238	8.43e-19	4	SRQNSSKGSDYDYNNSTHSAEHTPRHHQYGS	1.07	1.12	0.83	0.63	0.75																1.07	1.12	0.83	0.63	0.75
YDL223C	YDL223C	HBT1	991	1	T	1	10	GSDYDYNNS(0.011)T(0.758)HS(0.231)AEHTPR	0.757655	8.87e-25	3	RQNSSKGSDYDYNNSTHSAEHTPRHHQYGSD	1.06	0.74	0.86	0.79	0.78																1.06	0.74	0.86	0.79	0.78
YDL223C	YDL223C	HBT1	993	2	S	2	12	GSDYDYNNS(0.005)T(0.112)HS(0.883)AEHT(1)PR	0.883443	1.73e-07	3	NSSKGSDYDYNNSTHSAEHTPRHHQYGSDEG	0.9	1.09	1.56	0.91	0.74																0.9	1.09	1.56	0.91	0.74
YDL223C	YDL223C	HBT1	997	2	T	2	16	GSDYDYNNS(0.005)T(0.112)HS(0.883)AEHT(1)PR	0.999715	1.73e-07	3	GSDYDYNNSTHSAEHTPRHHQYGSDEGEQDY	0.9	1.09	1.56	0.91	0.74																0.9	1.09	1.56	0.91	0.74
YDL223C	YDL223C	HBT1	1005	1	S	1	6	HHQYGS(1)DEGEQDYHDDEQGEEQAGK	1	3.73e-14	4	STHSAEHTPRHHQYGSDEGEQDYHDDEQGEE	1.47	1.66	1.79	3	2.18																1.47	1.66	1.79	3	2.18
YDL224C	YDL224C	WHI4	53	1	T	1	5	SNS(0.289)ET(0.711)NIKR	0.710861	3.92e-16	3	MPTAYSFSAVRSNSETNIKRENPQGFAKEPI	0.47	0.5	0.47	0.96	1.18																0.47	0.5	0.47	0.96	1.18
YDL224C	YDL224C	WHI4	236	1	S	1	4	T(0.046)S(0.046)S(0.167)S(0.741)PLGPSAAKPRPSLLSER	0.741231	0.000120324	4	QNQSFNTISYGKTSSSPLGPSAAKPRPSLLS	1	0.83	0.81	0.77	0.83																1	0.83	0.81	0.77	0.83
YDL225W	YDL225W	SHS1	2	2	S	2;3	1	S(0.868)T(0.905)AS(0.132)T(0.095)PPINLFR	0.867754	7.34e-11	2	______________MSTASTPPINLFRRKKE																0.97	1.17	1.05	0.73	0.8	0.97	1.17	1.05	0.73	0.8
YDL225W	YDL225W	SHS1	2	3	S	2;3	1	S(0.868)T(0.905)AS(0.132)T(0.095)PPINLFR	0.867754	7.34e-11	2	______________MSTASTPPINLFRRKKE											1.04	0.63	1	1.32	1.37	1.22	1.19	1.16	1.03	0.71	1.13	0.91	1.08	1.175	1.04	0.09	0.28	0.08	0.145	0.33	0.532444	0.782888	0.867078	0.870868
YDL225W	YDL225W	SHS1	3	2	T	2;3	2	S(0.868)T(0.905)AS(0.132)T(0.095)PPINLFR	0.905233	7.34e-11	2	_____________MSTASTPPINLFRRKKEH											1.02	0.7	1.02	1.12	0.95	0.97	1.17	1.05	0.73	0.8	0.995	0.935	1.035	0.925	0.875	0.025	0.235	0.015	0.195	0.075	0.8233	0.303689	0.755847	0.268347
YDL225W	YDL225W	SHS1	3	3	T	2;3	2	S(0.868)T(0.905)AS(0.132)T(0.095)PPINLFR	0.905233	7.34e-11	2	_____________MSTASTPPINLFRRKKEH											1.04	0.63	1	1.32	1.37	1.22	1.19	1.16	1.03	0.71	1.13	0.91	1.08	1.175	1.04	0.09	0.28	0.08	0.145	0.33	0.532444	0.782888	0.867078	0.870868
YDL225W	YDL225W	SHS1	5	3	S	3	4	S(0.75)T(0.75)AS(0.75)T(0.75)PPINLFR	0.75	1.83e-05	2	___________MSTASTPPINLFRRKKEHKR											1.04	0.63	1	1.32	1.37	1.22	1.19	1.16	1.03	0.71	1.13	0.91	1.08	1.175	1.04	0.09	0.28	0.08	0.145	0.33	0.532444	0.782888	0.867078	0.870868
YDL225W	YDL225W	SHS1	6	2	T	2;3	5	S(0.419)T(0.589)AS(0.109)T(0.884)PPINLFR	0.883679	2.48e-08	2	__________MSTASTPPINLFRRKKEHKRG											1.02	0.7	1.02	1.12	0.95						1.02	0.7	1.02	1.12	0.95
YDL225W	YDL225W	SHS1	6	3	T	2;3	5	S(0.419)T(0.589)AS(0.109)T(0.884)PPINLFR	0.883679	2.48e-08	2	__________MSTASTPPINLFRRKKEHKRG											1.04	0.63	1	1.32	1.37	1.22	1.19	1.16	1.03	0.71	1.13	0.91	1.08	1.175	1.04	0.09	0.28	0.08	0.145	0.33	0.532444	0.782888	0.867078	0.870868
YDL225W	YDL225W	SHS1	355	3	S	3;4	3	RQS(0.977)NAPS(0.026)LS(0.026)NFAS(0.23)LIS(0.719)T(0.719)GQFNS(0.242)S(0.129)QT(0.932)LANNLR	0.977224	4.4e-07	3	VANAEEIGPNSTKRQSNAPSLSNFASLISTG											1.02	0.94	1.14	0.93	0.88	1.22	1	1.05	0.89	0.8	1.12	0.97	1.095	0.91	0.84	0.1	0.03	0.045	0.02	0.04	0.287329	0.840848	0.756779	0.256907
YDL225W	YDL225W	SHS1	361	3	S	4	9	RQS(0.876)NAPS(0.257)LS(0.596)NFAS(0.283)LIS(0.462)T(0.462)GQFNS(0.093)S(0.13)QT(0.841)LANNLR	0.595759	7.97e-07	4	IGPNSTKRQSNAPSLSNFASLISTGQFNSSQ											0.94	0.85	1.3	1.03	1.02						0.94	0.85	1.3	1.03	1.02
YDL225W	YDL225W	SHS1	365	3	S	3	13	RQS(0.813)NAPS(0.16)LS(0.111)NFAS(0.848)LIS(0.324)T(0.233)GQFNS(0.354)S(0.126)QT(0.031)LANNLR	0.847925	0.0010515	3	STKRQSNAPSLSNFASLISTGQFNSSQTLAN											1.09	1.09	0.96	0.76	0.75						1.09	1.09	0.96	0.76	0.75
YDL225W	YDL225W	SHS1	368	3	S	4	16	RQS(0.937)NAPS(0.059)LS(0.02)NFAS(0.203)LIS(0.84)T(0.84)GQFNS(0.13)S(0.193)QT(0.779)LANNLR	0.840179	4.4e-07	3	RQSNAPSLSNFASLISTGQFNSSQTLANNLR											1.02	0.91	1.18	1.13	0.86	1.14	1.09	1.04	0.82	0.66	1.08	1	1.11	0.975	0.76	0.06	0.09	0.07	0.155	0.1	0.536573	0.77577	0.592369	0.264247
YDL225W	YDL225W	SHS1	369	3	T	4	17	RQS(0.937)NAPS(0.059)LS(0.02)NFAS(0.203)LIS(0.84)T(0.84)GQFNS(0.13)S(0.193)QT(0.779)LANNLR	0.840176	4.4e-07	3	QSNAPSLSNFASLISTGQFNSSQTLANNLRA											1.02	0.91	1.18	1.13	0.86	1.14	1.09	1.04	0.82	0.66	1.08	1	1.11	0.975	0.76	0.06	0.09	0.07	0.155	0.1	0.536573	0.77577	0.592369	0.264247
YDL225W	YDL225W	SHS1	377	3	T	4	25	RQS(0.977)NAPS(0.026)LS(0.026)NFAS(0.23)LIS(0.719)T(0.719)GQFNS(0.242)S(0.129)QT(0.932)LANNLR	0.932082	4.4e-07	3	NFASLISTGQFNSSQTLANNLRADTPRNQVS											0.97	0.87	1.25	1.07	0.96	1.22	1	1.05	0.89	0.8	1.095	0.935	1.15	0.98	0.88	0.125	0.065	0.1	0.09	0.08	0.373876	0.763983	0.533333	0.284426
YDL225W	YDL225W	SHS1	408	1	S	1	20	NQVSGNFKENEYEDNGEHDS(1)AENEQEMSPVR	1	7.08e-30	4	GNFKENEYEDNGEHDSAENEQEMSPVRQLGR	1.06	0.34	0.37	0.49	0.78																1.06	0.34	0.37	0.49	0.78
YDL225W	YDL225W	SHS1	416	1	S	1	20	ENEYEDNGEHDSAENEQEMS(1)PVR	1	1.73e-171	3	EDNGEHDSAENEQEMSPVRQLGREIKQENEN	0.91	0.5	0.44	0.32	0.4																0.91	0.5	0.44	0.32	0.4
YDL225W	YDL225W	SHS1	435	3	S	3	9	QENENLIRS(0.809)IKT(0.196)ES(0.997)S(0.997)PK	0.809328	5.33e-06	4	QLGREIKQENENLIRSIKTESSPKFLNSPDL											1.04	1.22	0.49	0.34	0.3						1.04	1.22	0.49	0.34	0.3
YDL225W	YDL225W	SHS1	438	3	T	3	12	QENENLIRS(0.344)IKT(0.661)ES(0.998)S(0.998)PK	0.660972	3.46e-06	4	REIKQENENLIRSIKTESSPKFLNSPDLPER																1.18	1.06	0.52	0.36	0.25	1.18	1.06	0.52	0.36	0.25
YDL225W	YDL225W	SHS1	440	1	S	1;3	14	QENENLIRS(0.344)IKT(0.661)ES(0.998)S(0.998)PK	0.99789	6.13e-08	4	IKQENENLIRSIKTESSPKFLNSPDLPERTK	0.74	0.55	0.26	0.41	0.5																0.74	0.55	0.26	0.41	0.5
YDL225W	YDL225W	SHS1	440	3	S	1;3	14	QENENLIRS(0.344)IKT(0.661)ES(0.998)S(0.998)PK	0.99789	6.13e-08	4	IKQENENLIRSIKTESSPKFLNSPDLPERTK											1.04	1.22	0.49	0.34	0.3	1.18	1.06	0.52	0.36	0.25	1.11	1.14	0.505	0.35	0.275	0.07	0.08	0.015	0.01	0.025	0.804304	0.0374398	0.0085457	0.00783307		+	+
YDL225W	YDL225W	SHS1	441	2	S	2;3	15	QENENLIRS(0.344)IKT(0.661)ES(0.998)S(0.998)PK	0.997629	1.23e-17	4	KQENENLIRSIKTESSPKFLNSPDLPERTKL	1.11	0.52	0.26	0.24	0.39																1.11	0.52	0.26	0.24	0.39
YDL225W	YDL225W	SHS1	441	3	S	2;3	15	QENENLIRS(0.344)IKT(0.661)ES(0.998)S(0.998)PK	0.997629	1.23e-17	4	KQENENLIRSIKTESSPKFLNSPDLPERTKL											1.04	1.22	0.49	0.34	0.3	1.18	1.06	0.52	0.36	0.25	1.11	1.14	0.505	0.35	0.275	0.07	0.08	0.015	0.01	0.025	0.804304	0.0374398	0.0085457	0.00783307		+	+
YDL225W	YDL225W	SHS1	447	1	S	1;2	4	FLNS(1)PDLPER	1	1.23e-17	2	LIRSIKTESSPKFLNSPDLPERTKLRNISET						0.93	0.65	1.3	0.68	0.67											0.93	0.65	1.3	0.68	0.67
YDL225W	YDL225W	SHS1	447	2	S	1;2	4	FLNS(1)PDLPER	1	1.23e-17	2	LIRSIKTESSPKFLNSPDLPERTKLRNISET	1.14	0.51	0.23	0.22	0.32																1.14	0.51	0.23	0.22	0.32
YDL225W	YDL225W	SHS1	520	3	S	3	5	LNGS(0.465)S(0.557)S(0.437)S(0.592)INS(0.949)LQQSTR	0.556809	3.61e-06	3	KLREKLINQNKLNGSSSSINSLQQSTRSQIK																1.75	0.97	1.17	1.29	1.28	1.75	0.97	1.17	1.29	1.28
YDL225W	YDL225W	SHS1	522	3	S	3	7	LNGS(0.044)S(0.191)S(0.83)S(0.941)INS(0.978)LQQS(0.01)T(0.007)R	0.940798	3.61e-06	2	REKLINQNKLNGSSSSINSLQQSTRSQIKKN																1.75	0.97	1.17	1.29	1.28	1.75	0.97	1.17	1.29	1.28
YDL225W	YDL225W	SHS1	525	3	S	3	10	LNGS(0.327)S(0.155)S(0.658)S(0.866)INS(0.993)LQQS(0.001)TR	0.992753	3.61e-06	2	LINQNKLNGSSSSINSLQQSTRSQIKKNDTY																1.75	0.97	1.17	1.29	1.28	1.75	0.97	1.17	1.29	1.28
YDL225W	YDL225W	SHS1	539	1	T	1;2;3	4	KNDT(0.949)Y(0.004)T(0.065)DLAS(0.986)IAS(0.996)GRD	0.948693	3.46e-16	4	NSLQQSTRSQIKKNDTYTDLASIASGRD___	1.13	0.63	0.43	0.32	0.46																1.13	0.63	0.43	0.32	0.46
YDL225W	YDL225W	SHS1	539	2	T	1;2;3	4	KNDT(0.949)Y(0.004)T(0.065)DLAS(0.986)IAS(0.996)GRD	0.948693	3.46e-16	4	NSLQQSTRSQIKKNDTYTDLASIASGRD___	1.07	0.88	0.56	0.41	0.67						0.99	1	0.75	0.74	0.62	1.23	1.01	0.77	0.79	0.56	1.09667	0.963333	0.693333	0.646667	0.616667	0.0705534	0.0417665	0.0669162	0.11921	0.031798	0.792278	0.0428545	0.0349206	0.00343663		+	+
YDL225W	YDL225W	SHS1	539	3	T	1;2;3	4	KNDT(0.949)Y(0.004)T(0.065)DLAS(0.986)IAS(0.996)GRD	0.948693	3.46e-16	4	NSLQQSTRSQIKKNDTYTDLASIASGRD___											1.08	0.87	0.94	0.93	0.57	0.98	0.94	0.87	0.64	0.28	1.03	0.905	0.905	0.785	0.425	0.05	0.035	0.035	0.145	0.145	0.774945	0.774945	0.252755	0.058673
YDL225W	YDL225W	SHS1	540	3	Y	3	5	KNDT(0.548)Y(0.666)T(0.705)DLAS(0.16)IAS(0.922)GRD	0.666094	0.000782604	2	SLQQSTRSQIKKNDTYTDLASIASGRD____											1.08	0.85	0.93	0.97	0.54						1.08	0.85	0.93	0.97	0.54
YDL225W	YDL225W	SHS1	541	2	T	2;3	5	NDT(0.019)Y(0.006)T(0.962)DLAS(0.016)IAS(0.996)GRD	0.962366	2.69e-09	3	LQQSTRSQIKKNDTYTDLASIASGRD_____	1.04	0.71	0.55	0.5	0.79						0.96	1.07	0.87	0.94	1.22	1.12	0.98	0.92	1.01	1.11	1.04	0.92	0.78	0.816667	1.04	0.046188	0.108167	0.115902	0.159618	0.12897	0.365284	0.05557	0.250067	1
YDL225W	YDL225W	SHS1	541	3	T	2;3	5	NDT(0.019)Y(0.006)T(0.962)DLAS(0.016)IAS(0.996)GRD	0.962366	2.69e-09	3	LQQSTRSQIKKNDTYTDLASIASGRD_____											1.08	0.85	0.93	0.97	0.54	1.03	0.99	0.88	0.67	0.27	1.055	0.92	0.905	0.82	0.405	0.025	0.07	0.025	0.15	0.135	0.209849	0.0536777	0.262286	0.0483557
YDL225W	YDL225W	SHS1	545	1	S	1;2;3	10	KNDT(0.387)Y(0.001)T(0.613)DLAS(0.999)IAS(1)GRD	0.99925	8.35e-12	4	TRSQIKKNDTYTDLASIASGRD_________	1.13	0.32	0.23	0.24	0.58																1.13	0.32	0.23	0.24	0.58
YDL225W	YDL225W	SHS1	545	2	S	1;2;3	10	KNDT(0.387)Y(0.001)T(0.613)DLAS(0.999)IAS(1)GRD	0.99925	8.35e-12	4	TRSQIKKNDTYTDLASIASGRD_________											0.92	0.95	0.99	0.9	1.04	1.07	0.93	0.91	0.95	1.22	0.995	0.94	0.95	0.925	1.13	0.075	0.00999999	0.04	0.025	0.09	0.542855	0.64941	0.469337	0.368324
YDL225W	YDL225W	SHS1	545	3	S	1;2;3	10	KNDT(0.387)Y(0.001)T(0.613)DLAS(0.999)IAS(1)GRD	0.99925	8.35e-12	4	TRSQIKKNDTYTDLASIASGRD_________											1.09	0.97	1	0.74	0.77	1.03	0.99	0.88	0.67	0.27	1.06	0.98	0.94	0.705	0.52	0.03	0.00999999	0.06	0.035	0.25	0.272866	0.255356	0.0644698	0.657023			+
YDL225W	YDL225W	SHS1	548	1	S	1;2;3	13	KNDT(0.913)YT(0.087)DLASIAS(1)GRD	0.999963	1.85e-10	2	QIKKNDTYTDLASIASGRD____________	1.01	0.52	0.35	0.29	0.6																1.01	0.52	0.35	0.29	0.6
YDL225W	YDL225W	SHS1	548	2	S	1;2;3	13	KNDT(0.913)YT(0.087)DLASIAS(1)GRD	0.999963	1.85e-10	2	QIKKNDTYTDLASIASGRD____________	1.05	0.77	0.55	0.46	0.74						0.95	0.98	0.95	0.9	0.99	1.09	0.92	0.93	0.99	1.19	1.03	0.89	0.81	0.783333	0.973333	0.0416333	0.06245	0.130128	0.163741	0.130171	0.355686	0.826343	0.280723	0.699682
YDL225W	YDL225W	SHS1	548	3	S	1;2;3	13	KNDT(0.913)YT(0.087)DLASIAS(1)GRD	0.999963	1.85e-10	2	QIKKNDTYTDLASIASGRD____________											1.08	0.87	0.94	0.93	0.57	1.03	0.99	0.88	0.67	0.27	1.055	0.93	0.91	0.8	0.42	0.025	0.06	0.03	0.13	0.15	0.943863	0.0654882	0.939243	0.0528453
YDL226C	YDL226C	GCS1	149	2	S	2	10	LSAT(0.003)S(0.023)QT(0.229)AAS(0.729)AT(0.021)PGVAQS(0.746)REGT(0.248)PLENR	0.729017	9.92e-11	4	DFDASKLSATSQTAASATPGVAQSREGTPLE	1.28	0.44	0.63	0.49	1.15											1.49	0.91	0.69	1.23	1.13	1.385	0.675	0.66	0.86	1.14	0.105	0.235	0.03	0.37	0.00999999	0.0336407	0.029433	0.305585	0.45854		+
YDL226C	YDL226C	GCS1	151	2	T	2	12	LSATSQT(0.002)AAS(0.094)AT(0.884)PGVAQS(0.886)REGT(0.134)PLENR	0.884197	8.44e-10	3	DASKLSATSQTAASATPGVAQSREGTPLENR						0.46	0.57	2.12	1.85	1.81						0.9	0.89	1.08	2.1	1.9	0.68	0.73	1.6	1.975	1.855	0.22	0.16	0.52	0.125	0.045	0.87585	0.244784	0.0362824	0.0346369			+
YDL226C	YDL226C	GCS1	157	1	S	1;2	18	LSATSQTAASATPGVAQS(1)R	1	3.4e-107	2	ATSQTAASATPGVAQSREGTPLENRRSATPA	1.17	0.74	0.87	0.7	1.26						0.64	0.62	1	0.69	0.67	1.06	0.75	0.87	0.82	1.05	0.956667	0.703333	0.913333	0.736667	0.993333	0.161486	0.0417665	0.0433333	0.0417665	0.172659	0.203435	0.808295	0.257627	0.884255
YDL226C	YDL226C	GCS1	157	2	S	1;2	18	LSATSQTAASATPGVAQS(1)R	1	3.4e-107	2	ATSQTAASATPGVAQSREGTPLENRRSATPA						0.76	0.76	1.85	1.59	1.35	1.36	1.2	1.71	1.67	1.9	1.2	0.9	0.88	1.55	1.45	1.10667	0.953333	1.48	1.60333	1.56667	0.179382	0.129786	0.30271	0.0352767	0.169148	0.526708	0.348502	0.0536585	0.355009
YDL226C	YDL226C	GCS1	161	1	T	1;2	3	EGT(1)PLENRR	1	2.93e-06	2	TAASATPGVAQSREGTPLENRRSATPANSSN	0.97	0.91	1	1.07	1.53						0.98	0.75	1.14	0.8	1.06						0.975	0.83	1.07	0.935	1.295	0.005	0.08	0.07	0.135	0.235	0.227758	0.308593	0.795074	0.306475
YDL226C	YDL226C	GCS1	161	2	T	1;2	3	EGT(1)PLENRR	1	2.93e-06	2	TAASATPGVAQSREGTPLENRRSATPANSSN	1.28	0.44	0.63	0.49	1.15	0.46	0.57	2.12	1.85	1.81	1.36	1.2	1.71	1.67	1.9						1.03333	0.736667	1.48667	1.33667	1.62	0.287595	0.234687	0.444385	0.42651	0.236432	0.468935	0.440034	0.58709	0.902045
YDL226C	YDL226C	GCS1	260	1	S	1	1	S(1)FEDVNETVIKPHVQQWQSGELSEETKR	0.999881	1.84e-14	4	TLSRGWGLFSSAVTKSFEDVNETVIKPHVQQ	1.02	0.81	1.06	1.36	1.67																1.02	0.81	1.06	1.36	1.67
YNL209W	YDL229W;YNL209W	SSB2	515	1	S	1	14	SSNITISNAVGRLS(0.5)S(0.5)EEIEK	0.5	9.42e-25	3	GKSSNITISNAVGRLSSEEIEKMVNQAEEFK	1.31	1.17	1.28	1.21	1.1																1.31	1.17	1.28	1.21	1.1
YNL209W	YDL229W;YNL209W	SSB2	516	1	S	1	3	LS(0.001)S(0.999)EEIEK	0.998535	9.42e-25	2	KSSNITISNAVGRLSSEEIEKMVNQAEEFKA	1.26	1.22	1.24	1.12	1.04																1.26	1.22	1.24	1.12	1.04
YNL209W	YDL229W;YNL209W	SSB2	591	1	S	1	20	SKIEAALSDALAALQIEDPS(1)ADELR	0.999874	4.76e-05	3	AALSDALAALQIEDPSADELRKAEVGLKRVV	1.6	1.8	1.13	0.81	0.85																1.6	1.8	1.13	0.81	0.85
YDL231C	YDL231C	BRE4	9	2	S	2	3	DRS(1)PT(1)PDPDIVK	1	0.00160355	3	_______MKRYERDRSPTPDPDIVKGSYSQT																0.97	0.88	0.59	1.07	1.04	0.97	0.88	0.59	1.07	1.04
YDL231C	YDL231C	BRE4	11	2	T	2	5	DRS(1)PT(1)PDPDIVK	1	0.00160355	3	_____MKRYERDRSPTPDPDIVKGSYSQTSL																0.97	0.88	0.59	1.07	1.04	0.97	0.88	0.59	1.07	1.04
YDR001C	YDR001C	NTH1	60	1	S	1	3	T(0.001)MS(0.977)VFDNVS(0.022)PFKK	0.977424	2.38e-23	3	QKQAKPAKINRTRTMSVFDNVSPFKKTGFGK	0.42	0.51	0.26	0.46	0.57																0.42	0.51	0.26	0.46	0.57
YDR001C	YDR001C	NTH1	83	1	S	1	3	RGS(1)EDDTYSSSQGNRR	1	5.25e-123	3	FKKTGFGKLQQTRRGSEDDTYSSSQGNRRFF	0.39	0.65	0.32	0.71	0.97																0.39	0.65	0.32	0.71	0.97
YDR001C	YDR001C	NTH1	91	1	S	1	11	RGS(0.008)EDDT(0.001)YS(0.008)S(0.105)S(0.877)QGNRR	0.876957	3.76e-33	2	LQQTRRGSEDDTYSSSQGNRRFFIEDVDKTL	0.31	0.56	0.23	0.93	1.29																0.31	0.56	0.23	0.93	1.29
YDR002W	YDR002W	YRB1	60	1	S	1	9	KEGDDAPES(1)PDIHFEPVVHLEKVDVK	1	7.52e-57	5	DTKEETKKEGDDAPESPDIHFEPVVHLEKVD	1.18	1.02	1.15	1.05	1.16	1.42	0.87	1.43	1.27	1.38											1.3	0.945	1.29	1.16	1.27	0.12	0.075	0.14	0.11	0.11	0.288836	0.9668	0.480434	0.870781
YDR003W	YDR003W	RCR2	143	1	S	1	15	TEYLAPPPLSEEQAS(0.741)S(0.11)T(0.15)DKDLQRPVAAVVR	0.740505	2.33e-20	4	KTEYLAPPPLSEEQASSTDKDLQRPVAAVVR	0.86	0.82	0.64	0.66	0.66																0.86	0.82	0.64	0.66	0.66
YDR003W	YDR003W	RCR2	189	2	S	2	5	NEQHS(0.946)PT(0.171)VES(0.416)S(0.363)S(0.104)FDVNNAPAR	0.945703	2.59e-06	3	MNNFVNGQSNRNEQHSPTVESSSFDVNNAPA																1.19	0.66	0.86	0.79	1.16	1.19	0.66	0.86	0.79	1.16
YDR005C	YDR005C	MAF1	90	1	S	1	3	RDS(0.999)NS(0.001)FWEQK	0.999304	2.05e-11	3	NQSPCSSPFYSNRRDSNSFWEQKRRISFSEY	0.77	1.06	0.81	0.97	0.68																0.77	1.06	0.81	0.97	0.68
YDR005C	YDR005C	MAF1	177	2	S	2	3	RRS(0.926)S(0.207)S(0.674)S(0.189)IS(0.003)S(0.001)FK	0.926263	0.00148913	3	SLDSSSKNDERIRRRSSSSISSFKSGKSSNN	0.55	0.61	0.45	0.61	0.47																0.55	0.61	0.45	0.61	0.47
YDR005C	YDR005C	MAF1	179	2	S	2	5	RRS(0.926)S(0.207)S(0.674)S(0.189)IS(0.003)S(0.001)FK	0.673782	0.00148913	3	DSSSKNDERIRRRSSSSISSFKSGKSSNNNY	0.55	0.61	0.45	0.61	0.47																0.55	0.61	0.45	0.61	0.47
YDR005C	YDR005C	MAF1	209	2	S	2	3	RKS(0.765)S(0.285)INERPS(0.743)NLS(0.206)LGPFGPINEPSSR	0.765388	0.000130378	4	YSSGTATNNVNKRRKSSINERPSNLSLGPFG	0.96	0.77	0.85	0.56	0.53											0.97	0.93	0.98	0.66	0.49	0.965	0.85	0.915	0.61	0.51	0.00500003	0.08	0.065	0.05	0.02	0.287827	0.523269	0.0945301	0.00204659			+
YDR005C	YDR005C	MAF1	210	2	S	2	4	RKS(0.5)S(0.5)INERPS(0.5)NLS(0.5)LGPFGPINEPSSR	0.499999	0.000745146	4	SSGTATNNVNKRRKSSINERPSNLSLGPFGP																0.97	0.93	0.98	0.66	0.49	0.97	0.93	0.98	0.66	0.49
YDR005C	YDR005C	MAF1	216	2	S	2	10	RKS(0.765)S(0.285)INERPS(0.743)NLS(0.206)LGPFGPINEPSSR	0.743429	0.000130378	4	NNVNKRRKSSINERPSNLSLGPFGPINEPSS	0.96	0.77	0.85	0.56	0.53											0.97	0.93	0.98	0.66	0.49	0.965	0.85	0.915	0.61	0.51	0.00500003	0.08	0.065	0.05	0.02	0.287827	0.523269	0.0945301	0.00204659			+
YDR005C	YDR005C	MAF1	219	2	S	2	13	RKS(0.5)S(0.5)INERPS(0.5)NLS(0.5)LGPFGPINEPSSR	0.499999	0.000745146	4	NKRRKSSINERPSNLSLGPFGPINEPSSRKI																0.97	0.93	0.98	0.66	0.49	0.97	0.93	0.98	0.66	0.49
YDR006C	YDR006C	SOK1	191	2	S	2	10	NIYTNINNPS(1)PS(1)PPPS(0.001)SK	0.999611	1.81e-10	4	DSIPPKNIYTNINNPSPSPPPSSKQPPSASA						1.19	1.15	1.34	1.11	1.12	0.95	1.02	0.97	1.18	0.94	1.09	0.97	0.99	0.92	0.94	1.07667	1.04667	1.1	1.07	1	0.0696021	0.0536449	0.120139	0.0776745	0.06	0.74999	0.874696	0.952004	0.450402
YDR006C	YDR006C	SOK1	193	2	S	2	12	NIYTNINNPS(1)PS(1)PPPS(0.001)SK	0.999623	1.81e-10	4	IPPKNIYTNINNPSPSPPPSSKQPPSASAPQ						1.19	1.15	1.34	1.11	1.12	0.95	1.02	0.97	1.18	0.94	1.09	0.97	0.99	0.92	0.94	1.07667	1.04667	1.1	1.07	1	0.0696021	0.0536449	0.120139	0.0776745	0.06	0.74999	0.874696	0.952004	0.450402
YDR006C	YDR006C	SOK1	245	1	S	1	3	S(0.027)HS(0.778)VPT(0.195)ILHSSLR	0.778067	1.29e-06	3	SNFLRIFSNKKMRSHSVPTILHSSLRKLSSH	0.71	1.12	1.02	1.4	0.88																0.71	1.12	1.02	1.4	0.88
YDR011W	YDR011W	SNQ2	10	1	S	1	5	STQDS(0.5)S(0.5)HNAVAR	0.5	2.02e-23	3	______MSNIKSTQDSSHNAVARSSSASFAA	1.19	0.54	0.27	0.17	0.26																1.19	0.54	0.27	0.17	0.26
YDR011W	YDR011W	SNQ2	11	1	S	1	6	STQDS(0.075)S(0.925)HNAVAR	0.925153	1.67e-43	2	_____MSNIKSTQDSSHNAVARSSSASFAAS	0.96	0.55	0.27	0.14	0.2																0.96	0.55	0.27	0.14	0.2
YDR011W	YDR011W	SNQ2	22	3	S	4	5	S(0.08)S(0.089)S(0.101)AS(0.727)FAAS(0.988)EES(0.988)FT(0.988)GIT(0.037)HDKDEQSDTPADK	0.727286	4.93e-10	4	TQDSSHNAVARSSSASFAASEESFTGITHDK											0.81	1.09	0.88	1.17	1						0.81	1.09	0.88	1.17	1
YDR011W	YDR011W	SNQ2	26	2	S	2;3;4	9	S(0.08)S(0.089)S(0.101)AS(0.727)FAAS(0.988)EES(0.988)FT(0.988)GIT(0.037)HDKDEQSDTPADK	0.988457	1.71e-15	4	SHNAVARSSSASFAASEESFTGITHDKDEQS											0.91	1.06	1.29	1.75	1.43	0.95	1.09	1.31	1.74	0.95	0.93	1.075	1.3	1.745	1.19	0.02	0.015	0.00999999	0.005	0.24	0.0284635	0.00363241	0.000639229	0.393299	+	+	+
YDR011W	YDR011W	SNQ2	26	3	S	2;3;4	9	S(0.08)S(0.089)S(0.101)AS(0.727)FAAS(0.988)EES(0.988)FT(0.988)GIT(0.037)HDKDEQSDTPADK	0.988457	1.71e-15	4	SHNAVARSSSASFAASEESFTGITHDKDEQS						1.02	1.2	1.01	0.6	0.39	0.79	1.06	0.97	1.11	0.99						0.905	1.13	0.99	0.855	0.69	0.115	0.0700001	0.02	0.255	0.3	0.23663	0.542209	0.874608	0.572283
YDR011W	YDR011W	SNQ2	29	2	S	2;3;4	12	S(0.08)S(0.089)S(0.101)AS(0.727)FAAS(0.988)EES(0.988)FT(0.988)GIT(0.037)HDKDEQSDTPADK	0.988457	1.71e-15	4	AVARSSSASFAASEESFTGITHDKDEQSDTP											0.91	1.06	1.29	1.75	1.43	0.95	1.09	1.31	1.74	0.95	0.93	1.075	1.3	1.745	1.19	0.02	0.015	0.00999999	0.005	0.24	0.0284635	0.00363241	0.000639229	0.393299	+	+	+
YDR011W	YDR011W	SNQ2	29	3	S	2;3;4	12	S(0.08)S(0.089)S(0.101)AS(0.727)FAAS(0.988)EES(0.988)FT(0.988)GIT(0.037)HDKDEQSDTPADK	0.988457	1.71e-15	4	AVARSSSASFAASEESFTGITHDKDEQSDTP						1.02	1.2	1.01	0.6	0.39	0.79	1.06	0.97	1.11	0.99						0.905	1.13	0.99	0.855	0.69	0.115	0.0700001	0.02	0.255	0.3	0.23663	0.542209	0.874608	0.572283
YDR011W	YDR011W	SNQ2	31	2	T	2;3;4	14	S(0.08)S(0.089)S(0.101)AS(0.727)FAAS(0.988)EES(0.988)FT(0.988)GIT(0.037)HDKDEQSDTPADK	0.988333	1.71e-15	4	ARSSSASFAASEESFTGITHDKDEQSDTPAD											0.91	1.06	1.29	1.75	1.43	0.95	1.09	1.31	1.74	0.95	0.93	1.075	1.3	1.745	1.19	0.02	0.015	0.00999999	0.005	0.24	0.0284635	0.00363241	0.000639229	0.393299	+	+	+
YDR011W	YDR011W	SNQ2	31	3	T	2;3;4	14	S(0.08)S(0.089)S(0.101)AS(0.727)FAAS(0.988)EES(0.988)FT(0.988)GIT(0.037)HDKDEQSDTPADK	0.988333	1.71e-15	4	ARSSSASFAASEESFTGITHDKDEQSDTPAD						1.02	1.2	1.01	0.6	0.39	0.79	1.06	0.97	1.11	0.99						0.905	1.13	0.99	0.855	0.69	0.115	0.0700001	0.02	0.255	0.3	0.23663	0.542209	0.874608	0.572283
YDR011W	YDR011W	SNQ2	34	3	T	3	17	S(0.005)S(0.005)S(0.017)AS(0.275)FAAS(0.667)EES(0.667)FT(0.66)GIT(0.643)HDKDEQS(0.029)DT(0.03)PADK	0.643431	0.00274326	4	SSASFAASEESFTGITHDKDEQSDTPADKLT						1.02	1.2	1.01	0.6	0.39											1.02	1.2	1.01	0.6	0.39
YDR011W	YDR011W	SNQ2	53	1	T	1	3	MLT(1)GPAR	1	0.00516977	2	DEQSDTPADKLTKMLTGPARDTASQISATVS						0.74	0.8	1.83	1.36	1.04											0.74	0.8	1.83	1.36	1.04
YDR011W	YDR011W	SNQ2	64	2	S	2	7	DT(0.001)AS(0.007)QIS(0.866)AT(0.294)VS(0.831)EMAPDVVS(0.001)K	0.865971	3.11e-06	3	TKMLTGPARDTASQISATVSEMAPDVVSKVE						1.22	0.85	0.76	0.85	0.51											1.22	0.85	0.76	0.85	0.51
YDR011W	YDR011W	SNQ2	68	2	S	2	11	DT(0.001)AS(0.007)QIS(0.866)AT(0.294)VS(0.831)EMAPDVVS(0.001)K	0.83094	3.11e-06	3	TGPARDTASQISATVSEMAPDVVSKVESFAD						1.22	0.85	0.76	0.85	0.51											1.22	0.85	0.76	0.85	0.51
YDR011W	YDR011W	SNQ2	833	2	S	2	4	EQFS(0.801)S(0.199)ES(0.521)S(0.479)GANDEVFDDLEAK	0.800705	0.000343298	3	ESPDNVNDIDAKEQFSSESSGANDEVFDDLE											0.9	0.98	1.41	0.9	0.75	1.09	0.85	1	1.14	0.86	0.995	0.915	1.205	1.02	0.805	0.095	0.065	0.205	0.12	0.055	0.558946	0.450781	0.885262	0.225679
YDR011W	YDR011W	SNQ2	834	2	S	2	5	EQFS(0.442)S(0.531)ES(0.108)S(0.919)GANDEVFDDLEAK	0.531089	8.43e-10	2	SPDNVNDIDAKEQFSSESSGANDEVFDDLEA											0.76	0.83	1.01	0.86	0.97						0.76	0.83	1.01	0.86	0.97
YDR011W	YDR011W	SNQ2	836	2	S	2	7	EQFS(0.128)S(0.157)ES(0.766)S(0.949)GANDEVFDDLEAK	0.765874	9.5e-15	2	DNVNDIDAKEQFSSESSGANDEVFDDLEAKG											0.9	0.98	1.41	0.9	0.75	0.9	0.97	0.97	1.03	0.86	0.9	0.975	1.19	0.965	0.805	0	0.005	0.22	0.065	0.055	0.00445087	0.386583	0.42265	0.22626	+
YDR011W	YDR011W	SNQ2	837	2	S	2	8	EQFS(0.128)S(0.157)ES(0.766)S(0.949)GANDEVFDDLEAK	0.949243	9.5e-15	2	NVNDIDAKEQFSSESSGANDEVFDDLEAKGV											0.76	0.83	1.01	0.86	0.97	0.95	0.94	0.98	1.05	0.86	0.855	0.885	0.995	0.955	0.915	0.095	0.055	0.015	0.095	0.055	0.802633	0.282758	0.534254	0.639495
YDR017C	YDR017C	KCS1	117	2	S	2	10	KNNPDT(0.001)LS(0.059)S(0.416)S(0.523)LS(0.034)S(0.966)FILSNHEEPAIKPNK	0.522743	5.7e-20	6	LQVSEKKNNPDTLSSSLSSFILSNHEEPAIK	1.18	0.92	0.76	0.53	0.61																1.18	0.92	0.76	0.53	0.61
YDR017C	YDR017C	KCS1	120	2	S	2	13	KNNPDT(0.001)LS(0.059)S(0.416)S(0.523)LS(0.034)S(0.966)FILSNHEEPAIKPNK	0.966111	5.7e-20	6	SEKKNNPDTLSSSLSSFILSNHEEPAIKPNK	1.09	0.61	0.35	0.37	0.54																1.09	0.61	0.35	0.37	0.54
YDR017C	YDR017C	KCS1	187	2	T	2	2	S(0.461)T(0.528)YQES(0.012)LHGISEDLTLKPVS(0.331)S(0.289)AT(0.379)Y(0.001)YPHK	0.527655	4.64e-14	4	KPIQNVDEGCISPKSTYQESLHGISEDLTLK	1.06	0.68	0.44	0.49	0.62																1.06	0.68	0.44	0.49	0.62
YDR017C	YDR017C	KCS1	205	1	S	1	20	STYQESLHGISEDLTLKPVS(0.542)S(0.383)AT(0.035)Y(0.035)Y(0.005)PHK	0.541875	8.72e-28	5	ESLHGISEDLTLKPVSSATYYPHKSKADSGY	1.17	0.78	0.52	0.56	0.69																1.17	0.78	0.52	0.56	0.69
YDR017C	YDR017C	KCS1	208	2	T	2	23	S(0.329)T(0.354)YQES(0.316)LHGIS(0.001)EDLT(0.001)LKPVS(0.161)S(0.148)AT(0.586)Y(0.081)Y(0.022)PHK	0.586005	4.64e-14	4	HGISEDLTLKPVSSATYYPHKSKADSGYEEK	0.93	0.6	0.42	0.36	0.67																0.93	0.6	0.42	0.36	0.67
YDR017C	YDR017C	KCS1	471	1	S	1	3	SLS(0.986)S(0.014)SNQPSLLPEVVLNDNR	0.985536	1.58e-123	2	HPEIESVHPHVKRSLSSSNQPSLLPEVVLND	0.97	0.95	0.65	0.82	1.06																0.97	0.95	0.65	0.82	1.06
YDR017C	YDR017C	KCS1	537	1	S	1	4	RRDS(0.962)GS(0.034)T(0.005)MINTELK	0.961595	4.22e-32	3	SFGERGNTNKLKRRDSGSTMINTELKNLVIR	0.88	0.68	0.45	0.46	0.64																0.88	0.68	0.45	0.46	0.64
YDR017C	YDR017C	KCS1	566	1	S	1	4	KRNS(1)NTTTMGNHNAR	0.999937	1.94e-17	3	IREVFAPKCFRRKRNSNTTTMGNHNARLGSS	0.59	0.72	0.49	0.75	0.66																0.59	0.72	0.49	0.75	0.66
YDR017C	YDR017C	KCS1	580	2	S	2	3	LGS(0.622)S(0.378)PSFLT(0.002)QKS(0.998)R	0.62174	3.45e-11	3	NSNTTTMGNHNARLGSSPSFLTQKSRASSHD	1.14	0.4	0.14	0.14	0.43																1.14	0.4	0.14	0.14	0.43
YDR017C	YDR017C	KCS1	581	2	S	2	4	LGS(0.125)S(0.822)PS(0.053)FLT(0.714)QKS(0.287)R	0.821646	0.0010316	3	SNTTTMGNHNARLGSSPSFLTQKSRASSHDA	1.22	0.55	0.29	0.32	0.5						0.85	1.22	0.71	1.49	0.93	1.02	1.18	0.98	1.2	0.7	1.03	0.983333	0.66	1.00333	0.71	0.106927	0.216974	0.200749	0.351773	0.124231	0.856476	0.79292	0.945662	0.226352
YDR017C	YDR017C	KCS1	586	2	T	2	9	LGS(0.125)S(0.822)PS(0.053)FLT(0.714)QKS(0.287)R	0.713529	0.00284388	3	MGNHNARLGSSPSFLTQKSRASSHDASNTSM	1.22	0.55	0.29	0.32	0.5						0.85	1.22	0.71	1.49	0.93						1.035	0.885	0.5	0.905	0.715	0.185	0.335	0.21	0.585	0.215	0.732908	0.960793	0.858398	0.376373
YDR017C	YDR017C	KCS1	589	2	S	2	12	LGS(0.622)S(0.378)PSFLT(0.002)QKS(0.998)R	0.998211	3.45e-11	3	HNARLGSSPSFLTQKSRASSHDASNTSMKTL	1.14	0.4	0.14	0.14	0.43											1.02	1.18	0.98	1.2	0.7	1.08	0.79	0.56	0.67	0.565	0.06	0.39	0.42	0.53	0.135	0.538869	0.345069	0.522448	0.0733497
YDR017C	YDR017C	KCS1	592	1	S	1	2	AS(0.567)S(0.433)HDASNTSMK	0.566868	6.02e-07	3	RLGSSPSFLTQKSRASSHDASNTSMKTLGDS	0.97	0.54	0.32	0.27	0.53																0.97	0.54	0.32	0.27	0.53
YDR017C	YDR017C	KCS1	593	1	S	1	3	ASS(1)HDASNTSMK	0.999773	1.73e-69	2	LGSSPSFLTQKSRASSHDASNTSMKTLGDSS	0.77	0.61	0.37	0.47	0.64																0.77	0.61	0.37	0.47	0.64
YDR017C	YDR017C	KCS1	609	2	S	2	7	T(0.03)LGDS(0.111)S(0.453)S(0.508)QAS(0.884)LQMDDS(0.015)KVNPNLQDPFLKK	0.507551	0.00151151	5	HDASNTSMKTLGDSSSQASLQMDDSKVNPNL	0.9	0.71	0.35	0.36	0.55																0.9	0.71	0.35	0.36	0.55
YDR017C	YDR017C	KCS1	612	2	S	2	10	T(0.03)LGDS(0.111)S(0.453)S(0.508)QAS(0.884)LQMDDS(0.015)KVNPNLQDPFLKK	0.883631	0.00151151	5	SNTSMKTLGDSSSQASLQMDDSKVNPNLQDP	0.9	0.71	0.35	0.36	0.55																0.9	0.71	0.35	0.36	0.55
YDR017C	YDR017C	KCS1	1049	1	S	1	8	YNDDAQVS(1)D	0.999999	0.000918448	2	LIFDAEPRYNDDAQVSD______________	0.99	0.47	0.46	0.49	0.59																0.99	0.47	0.46	0.49	0.59
YDR027C	YDR027C	VPS54	69	2	S	2	5	S(0.003)S(0.004)RLS(0.992)LDS(0.5)IT(0.5)PR	0.992011	2.94e-05	3	ISGSVTPRARRSSRLSLDSITPRRSFDSRTL											0.86	1.04	0.72	1.5	0.74	1.13	0.93	1.06	0.89	0.86	0.995	0.985	0.89	1.195	0.8	0.135	0.055	0.17	0.305	0.06	0.955497	0.676386	0.60964	0.376769
YDR027C	YDR027C	VPS54	72	2	S	2	8	S(0.229)S(0.291)RLS(0.48)LDS(0.831)IT(0.168)PR	0.830985	3.23e-05	2	SVTPRARRSSRLSLDSITPRRSFDSRTLSVA											0.86	1.04	0.72	1.5	0.74	0.84	1.09	1.04	0.95	1.07	0.85	1.065	0.88	1.225	0.905	0.01	0.025	0.16	0.275	0.165	0.053246	0.868893	0.306205	0.770982	+
YDR027C	YDR027C	VPS54	74	2	T	2	10	S(0.077)S(0.092)RLS(0.832)LDS(0.146)IT(0.854)PR	0.853757	2.94e-05	3	TPRARRSSRLSLDSITPRRSFDSRTLSVANS											0.86	1.04	0.72	1.5	0.74	1.13	0.93	1.06	0.89	0.86	0.995	0.985	0.89	1.195	0.8	0.135	0.055	0.17	0.305	0.06	0.955497	0.676386	0.60964	0.376769
YDR027C	YDR027C	VPS54	83	2	T	2	1	T(0.98)LS(0.02)VANS(1)R	0.979637	0.00206814	2	LSLDSITPRRSFDSRTLSVANSRSFGFENET											0.68	0.94	0.9	1.53	1.03	1	1.09	1.09	0.95	1.03	0.84	1.015	0.995	1.24	1.03	0.16	0.075	0.095	0.29	0	0.426384	0.492485	0.350604	0.356947
YDR027C	YDR027C	VPS54	89	2	S	2	7	T(0.98)LS(0.02)VANS(1)R	0.999986	0.00206814	2	TPRRSFDSRTLSVANSRSFGFENETHSGSMD											0.68	0.94	0.9	1.53	1.03	1	1.09	1.09	0.95	1.03	0.84	1.015	0.995	1.24	1.03	0.16	0.075	0.095	0.29	0	0.426384	0.492485	0.350604	0.356947
YDR028C	YDR028C	REG1	242	1	S	1	8	DSEGNAQS(1)EEEHDLER	0.999999	3.67e-12	3	WLYGPIVRDSEGNAQSEEEHDLERGYGSDDE	0.94	0.83	0.79	0.74	0.72																0.94	0.83	0.79	0.74	0.72
YDR028C	YDR028C	REG1	254	1	S	1	20	DSEGNAQSEEEHDLERGYGS(1)DDENSKR	1	6.35e-107	4	NAQSEEEHDLERGYGSDDENSKRISMPTKNS	1.03	0.55	0.5	0.46	0.78											0.85	0.95	0.91	0.86	0.61	0.94	0.75	0.705	0.66	0.695	0.09	0.2	0.205	0.2	0.085	0.477635	0.404094	0.329906	0.863786
YDR028C	YDR028C	REG1	259	1	S	1	9	GYGS(0.279)DDENS(0.721)K	0.72147	3.26e-23	2	EEHDLERGYGSDDENSKRISMPTKNSKSIAA	0.92	0.82	1	0.88	0.9																0.92	0.82	1	0.88	0.9
YDR028C	YDR028C	REG1	346	2	S	2;3	4	ES(0.006)NS(0.9)S(0.759)VS(0.336)LK	0.899717	1.7e-07	2	AQVNAQYYHYPKESNSSVSLKSQHSDKKDNS	1	1	0.64	0.71	0.73						1.11	0.99	0.41	0.3	0.41	1.13	0.76	0.51	0.33	0.86	1.08	0.916667	0.52	0.446667	0.666667	0.0404145	0.0783865	0.0665833	0.131951	0.133708	0.37666	0.00982744	0.0020225	0.0459649		+	+
YDR028C	YDR028C	REG1	346	3	S	2;3	4	ES(0.006)NS(0.9)S(0.759)VS(0.336)LK	0.899717	1.7e-07	2	AQVNAQYYHYPKESNSSVSLKSQHSDKKDNS											0.83	1.08	0.58	0.49	0.72	0.97	0.98	0.59	0.61	0.74	0.9	1.03	0.585	0.55	0.73	0.07	0.05	0.005	0.06	0.00999999	0.269847	0.0462206	0.0629081	0.380659		+
YDR028C	YDR028C	REG1	347	2	S	2;3	5	ES(0.032)NS(0.897)S(0.903)VS(0.173)LKS(0.979)QHS(0.016)DKK	0.903028	1.72e-06	5	QVNAQYYHYPKESNSSVSLKSQHSDKKDNST																1.07	0.85	0.52	0.31	0.72	1.07	0.85	0.52	0.31	0.72
YDR028C	YDR028C	REG1	347	3	S	2;3	5	ES(0.032)NS(0.897)S(0.903)VS(0.173)LKS(0.979)QHS(0.016)DKK	0.903028	1.72e-06	5	QVNAQYYHYPKESNSSVSLKSQHSDKKDNST											0.83	1.08	0.58	0.49	0.72	0.97	0.98	0.59	0.61	0.74	0.9	1.03	0.585	0.55	0.73	0.07	0.05	0.005	0.06	0.00999999	0.269847	0.0462206	0.0629081	0.380659		+
YDR028C	YDR028C	REG1	349	2	S	2;3	7	ES(0.001)NS(0.355)S(0.654)VS(0.99)LK	0.990281	1.7e-07	2	NAQYYHYPKESNSSVSLKSQHSDKKDNSTIP	0.8	1.04	0.55	0.71	0.69						1.11	0.99	0.41	0.3	0.41	1.03	0.86	0.46	0.29	0.55	0.98	0.963333	0.473333	0.433333	0.55	0.0929157	0.0536449	0.0409607	0.138363	0.080829	0.884076	0.00754556	0.0305007	0.0250866		+	+
YDR028C	YDR028C	REG1	349	3	S	2;3	7	ES(0.001)NS(0.355)S(0.654)VS(0.99)LK	0.990281	1.7e-07	2	NAQYYHYPKESNSSVSLKSQHSDKKDNSTIP											0.83	1.08	0.58	0.49	0.72						0.83	1.08	0.58	0.49	0.72
YDR028C	YDR028C	REG1	352	3	S	3	10	ES(0.032)NS(0.897)S(0.903)VS(0.173)LKS(0.979)QHS(0.016)DKK	0.978982	1.72e-06	5	YYHYPKESNSSVSLKSQHSDKKDNSTIPNPV											0.83	1.08	0.58	0.49	0.72	0.97	0.98	0.59	0.61	0.74	0.9	1.03	0.585	0.55	0.73	0.07	0.05	0.005	0.06	0.00999999	0.269847	0.0462206	0.0629081	0.380659		+
YDR028C	YDR028C	REG1	421	1	S	1	10	KANLDQNLNS(1)PDNNRFPSSTSSSNR	1	3.76e-36	4	NSTNDRKANLDQNLNSPDNNRFPSSTSSSNR	1.02	0.48	1.08	0.96	0.7																1.02	0.48	1.08	0.96	0.7
YDR028C	YDR028C	REG1	483	3	S	3	4	Y(0.059)PAS(0.741)QS(0.741)EDDES(0.741)DDENKQY(0.717)VDVNNNANVTTINNNR	0.741139	3.71e-06	4	FNDRVEQCMALRYPASQSEDDESDDENKQYV											1	1.13	0.79	1	0.91	1.08	0.98	0.95	0.77	0.77	1.04	1.055	0.87	0.885	0.84	0.04	0.075	0.08	0.115	0.07	0.876769	0.977203	0.33097	0.325558
YDR028C	YDR028C	REG1	485	3	S	3	6	Y(0.059)PAS(0.741)QS(0.741)EDDES(0.741)DDENKQY(0.717)VDVNNNANVTTINNNR	0.741138	3.71e-06	4	DRVEQCMALRYPASQSEDDESDDENKQYVDV											1	1.13	0.79	1	0.91	1.08	0.98	0.95	0.77	0.77	1.04	1.055	0.87	0.885	0.84	0.04	0.075	0.08	0.115	0.07	0.876769	0.977203	0.33097	0.325558
YDR028C	YDR028C	REG1	490	3	S	3	11	Y(0.026)PAS(0.542)QS(0.671)EDDES(0.885)DDENKQY(0.876)VDVNNNANVTTINNNR	0.885466	3.71e-06	4	CMALRYPASQSEDDESDDENKQYVDVNNNAN											1	1.13	0.79	1	0.91	1.08	0.98	0.95	0.77	0.77	1.04	1.055	0.87	0.885	0.84	0.04	0.075	0.08	0.115	0.07	0.876769	0.977203	0.33097	0.325558
YDR028C	YDR028C	REG1	497	3	Y	3	18	Y(0.026)PAS(0.542)QS(0.671)EDDES(0.885)DDENKQY(0.876)VDVNNNANVTTINNNR	0.875893	1.05e-05	4	ASQSEDDESDDENKQYVDVNNNANVTTINNN											1	1.13	0.79	1	0.91	1.08	0.98	0.95	0.77	0.77	1.04	1.055	0.87	0.885	0.84	0.04	0.075	0.08	0.115	0.07	0.876769	0.977203	0.33097	0.325558
YDR028C	YDR028C	REG1	572	1	S	1;2	4	RS(0.022)DS(0.976)GVHS(0.002)PITDNSSVASSTTSR	0.976007	1.69e-71	3	HGGLYINARFSRRSDSGVHSPITDNSSVASS	0.89	0.75	0.46	0.47	0.65																0.89	0.75	0.46	0.47	0.65
YDR028C	YDR028C	REG1	572	2	S	1;2	4	RS(0.022)DS(0.976)GVHS(0.002)PITDNSSVASSTTSR	0.976007	1.69e-71	3	HGGLYINARFSRRSDSGVHSPITDNSSVASS	0.92	0.49	0.74	0.88	0.9																0.92	0.49	0.74	0.88	0.9
YDR028C	YDR028C	REG1	576	1	S	1	7	SDSGVHS(1)PITDNSSVASSTTSR	0.999829	1.97e-71	3	YINARFSRRSDSGVHSPITDNSSVASSTTSR	1.25	0.83	0.98	0.88	1.21																1.25	0.83	0.98	0.88	1.21
YDR028C	YDR028C	REG1	579	2	T	2	11	RS(0.111)DS(0.889)GVHS(0.118)PIT(0.874)DNS(0.006)S(0.001)VASSTTSR	0.874345	8.86e-19	3	ARFSRRSDSGVHSPITDNSSVASSTTSRAHV	0.92	0.49	0.74	0.88	0.9																0.92	0.49	0.74	0.88	0.9
YDR028C	YDR028C	REG1	608	2	Y	2	9	LLPDT(0.001)T(0.003)LNY(0.72)GS(0.683)DEES(0.592)DNGEFNGY(0.001)GNAVSHNVNTSR	0.720455	4.64e-10	4	HVRPIIKLLPDTTLNYGSDEESDNGEFNGYG																0.96	1.04	1	1.02	0.76	0.96	1.04	1	1.02	0.76
YDR028C	YDR028C	REG1	610	2	S	2	11	LLPDTT(0.001)LNY(0.4)GS(0.851)DEES(0.748)DNGEFNGYGNAVSHNVNTSR	0.850579	4.64e-10	4	RPIIKLLPDTTLNYGSDEESDNGEFNGYGNA	0.84	0.45	0.47	0.56	0.77											0.96	1.04	1	1.02	0.76	0.9	0.745	0.735	0.79	0.765	0.06	0.295	0.265	0.23	0.005	0.657896	0.605434	0.688997	0.548253
YDR028C	YDR028C	REG1	614	2	S	2	15	LLPDTT(0.001)LNY(0.4)GS(0.851)DEES(0.748)DNGEFNGYGNAVSHNVNTSR	0.748147	7.44e-09	4	KLLPDTTLNYGSDEESDNGEFNGYGNAVSHN	0.84	0.45	0.47	0.56	0.77											0.96	1.04	1	1.02	0.76	0.9	0.745	0.735	0.79	0.765	0.06	0.295	0.265	0.23	0.005	0.657896	0.605434	0.688997	0.548253
YDR028C	YDR028C	REG1	767	2	T	2	2	RT(1)LS(1)LGK	1	0.00480104	3	QEVDDNHDEGLSLRRTLSLGKSGSTNSLYDL																0.95	2.11	5.03	3.83	3.88	0.95	2.11	5.03	3.83	3.88
YDR028C	YDR028C	REG1	769	1	S	1;2	4	RT(1)LS(1)LGK	1	0.0010269	3	VDDNHDEGLSLRRTLSLGKSGSTNSLYDLAQ	1	0.95	1.23	1.15	1.12																1	0.95	1.23	1.15	1.12
YDR028C	YDR028C	REG1	769	2	S	1;2	4	RT(1)LS(1)LGK	1	0.0010269	3	VDDNHDEGLSLRRTLSLGKSGSTNSLYDLAQ																0.95	2.11	5.03	3.83	3.88	0.95	2.11	5.03	3.83	3.88
YDR028C	YDR028C	REG1	773	1	S	1	1	S(0.523)GS(0.4)T(0.074)NS(0.003)LYDLAQPSLSSATPQQK	0.52257	2.19e-34	3	HDEGLSLRRTLSLGKSGSTNSLYDLAQPSLS	1	0.67	0.62	0.65	0.98																1	0.67	0.62	0.65	0.98
YDR028C	YDR028C	REG1	775	2	S	2	3	S(0.098)GS(0.653)T(0.177)NS(0.072)LYDLAQPS(0.96)LS(0.034)S(0.006)ATPQQK	0.653399	3.28e-16	3	EGLSLRRTLSLGKSGSTNSLYDLAQPSLSSA						1.15	0.88	0.9	0.82	0.76	0.95	0.94	0.87	0.99	0.74						1.05	0.91	0.885	0.905	0.75	0.1	0.03	0.015	0.085	0.00999999	0.393754	0.244388	0.384371	0.0962875
YDR028C	YDR028C	REG1	778	2	S	2	6	S(0.414)GS(0.473)T(0.131)NS(0.893)LY(0.09)DLAQPS(0.001)LSSATPQQK	0.892584	4.44e-15	4	SLRRTLSLGKSGSTNSLYDLAQPSLSSATPQ	0.99	1.3	1.23	1	0.9	1.26	0.92	0.87	0.8	0.79	0.98	1.22	0.66	0.74	0.85						1.07667	1.14667	0.92	0.846667	0.846667	0.0917121	0.115662	0.166433	0.0785988	0.031798	0.66007	0.456053	0.296068	0.0768653
YDR028C	YDR028C	REG1	780	2	Y	2	8	S(0.459)GS(0.44)T(0.121)NS(0.371)LY(0.607)DLAQPS(0.002)LSSATPQQK	0.606855	4.93e-13	3	RRTLSLGKSGSTNSLYDLAQPSLSSATPQQK	0.88	1.05	1.16	0.97	0.93	1.33	1.08	0.9	0.92	0.89						0.97	1.05	0.84	0.74	0.89	1.06	1.06	0.966667	0.876667	0.903333	0.137477	0.01	0.0982061	0.0698411	0.0133333	1	0.600698	0.300225	0.320051
YDR028C	YDR028C	REG1	786	2	S	2	14	S(0.098)GS(0.653)T(0.177)NS(0.072)LYDLAQPS(0.96)LS(0.034)S(0.006)ATPQQK	0.960417	3.28e-16	3	GKSGSTNSLYDLAQPSLSSATPQQKNPTNFT						1.18	0.89	0.86	0.83	0.79	0.95	0.94	0.87	0.99	0.74	0.94	1.02	0.82	0.73	0.68	1.02333	0.95	0.85	0.85	0.736667	0.0783865	0.0378594	0.0152753	0.0757188	0.031798	0.446975	0.0957636	0.869453	0.0275586
YDR028C	YDR028C	REG1	896	2	T	2;3	5	IVNNT(1)PS(1)PAEVGASDVAIEGYFSPR	0.999992	1.55e-15	3	PKASDSSQSFRIVNNTPSPAEVGASDVAIEG						0.95	0.93	1.75	1.8	1.89						1.07	0.79	1.68	1.43	1.4	1.01	0.86	1.715	1.615	1.645	0.06	0.07	0.035	0.185	0.245	0.245268	0.00956867	0.0896594	0.285046		+
YDR028C	YDR028C	REG1	896	3	T	2;3	5	IVNNT(1)PS(1)PAEVGASDVAIEGYFSPR	0.999992	1.55e-15	3	PKASDSSQSFRIVNNTPSPAEVGASDVAIEG						1.01	0.88	1.24	1.29	1.4											1.01	0.88	1.24	1.29	1.4
YDR028C	YDR028C	REG1	898	2	S	1;2;3	7	IVNNT(1)PS(1)PAEVGASDVAIEGYFSPR	0.999983	1.55e-15	3	ASDSSQSFRIVNNTPSPAEVGASDVAIEGYF						0.95	0.93	1.75	1.8	1.89						1.07	0.79	1.68	1.43	1.4	1.01	0.86	1.715	1.615	1.645	0.06	0.07	0.035	0.185	0.245	0.245268	0.00956867	0.0896594	0.285046		+
YDR028C	YDR028C	REG1	898	3	S	1;2;3	7	IVNNT(1)PS(1)PAEVGASDVAIEGYFSPR	0.999983	1.55e-15	3	ASDSSQSFRIVNNTPSPAEVGASDVAIEGYF						1.01	0.88	1.24	1.29	1.4											1.01	0.88	1.24	1.29	1.4
YDR028C	YDR028C	REG1	914	3	S	3	23	IVNNT(0.995)PS(0.996)PAEVGAS(0.498)DVAIEGY(0.001)FS(0.51)PR	0.510126	0.000512234	3	PAEVGASDVAIEGYFSPRNESIKSVVSGGNM						1.01	0.88	1.24	1.29	1.4											1.01	0.88	1.24	1.29	1.4
YDR028C	YDR028C	REG1	974	3	T	4	5	EAS(0.038)LT(0.968)DS(0.998)S(0.998)NES(0.999)LHK	0.968356	0.00313191	3	KKVDSVQTTRKEASLTDSSNESLHKVVQNAR																0.83	0.7	0.63	0.37	0.38	0.83	0.7	0.63	0.37	0.38
YDR028C	YDR028C	REG1	976	2	S	2;3;4	7	EAS(0.038)LT(0.968)DS(0.998)S(0.998)NES(0.999)LHK	0.997522	3.89e-06	3	VDSVQTTRKEASLTDSSNESLHKVVQNARGM	1.04	0.58	0.63	0.57	0.71											0.99	0.92	0.95	1.01	0.86	1.015	0.75	0.79	0.79	0.785	0.025	0.17	0.16	0.22	0.075	0.262964	0.299808	0.464695	0.00628858
YDR028C	YDR028C	REG1	976	3	S	2;3;4	7	EAS(0.038)LT(0.968)DS(0.998)S(0.998)NES(0.999)LHK	0.997522	3.89e-06	3	VDSVQTTRKEASLTDSSNESLHKVVQNARGM																0.89	0.81	0.68	0.43	0.51	0.89	0.81	0.68	0.43	0.51
YDR028C	YDR028C	REG1	977	2	S	2;3;4	8	EAS(0.038)LT(0.968)DS(0.998)S(0.998)NES(0.999)LHK	0.997522	1.7e-06	3	DSVQTTRKEASLTDSSNESLHKVVQNARGMA	0.93	0.48	0.52	0.51	0.73						0.9	0.97	0.89	0.87	0.83	0.99	0.92	0.95	1.01	0.86	0.94	0.79	0.786667	0.796667	0.806667	0.0264575	0.155671	0.134454	0.148922	0.0392994	0.39593	0.325826	0.396976	0.0480639
YDR028C	YDR028C	REG1	977	3	S	2;3;4	8	EAS(0.038)LT(0.968)DS(0.998)S(0.998)NES(0.999)LHK	0.997522	1.7e-06	3	DSVQTTRKEASLTDSSNESLHKVVQNARGMA																0.89	0.81	0.68	0.43	0.51	0.89	0.81	0.68	0.43	0.51
YDR028C	YDR028C	REG1	980	2	S	2;3;4	11	EAS(0.001)LT(0.028)DS(0.977)S(0.994)NES(1)LHK	0.99993	1.7e-06	3	QTTRKEASLTDSSNESLHKVVQNARGMASKY	0.93	0.48	0.52	0.51	0.73						0.9	0.97	0.89	0.87	0.83	0.99	0.92	0.95	1.01	0.86	0.94	0.79	0.786667	0.796667	0.806667	0.0264575	0.155671	0.134454	0.148922	0.0392994	0.39593	0.325826	0.396976	0.0480639
YDR028C	YDR028C	REG1	980	3	S	2;3;4	11	EAS(0.001)LT(0.028)DS(0.977)S(0.994)NES(1)LHK	0.99993	1.7e-06	3	QTTRKEASLTDSSNESLHKVVQNARGMASKY																0.89	0.81	0.68	0.43	0.51	0.89	0.81	0.68	0.43	0.51
YDR028C	YDR028C	REG1	1013	1	S	1	13	KSDVKPQENGNDS(0.5)S(0.5)	0.5	2.48e-32	2	SWKKSDVKPQENGNDSS______________	0.91	0.7	0.58	0.45	0.67																0.91	0.7	0.58	0.45	0.67
YDR028C	YDR028C	REG1	1014	1	S	1	14	KSDVKPQENGNDS(0.5)S(0.5)	0.5	2.48e-32	2	WKKSDVKPQENGNDSS_______________	0.91	0.7	0.58	0.45	0.67																0.91	0.7	0.58	0.45	0.67
YDR033W	YDR033W	MRH1	289	1	S	1;2	5	APVAS(1)PRPAAT(0.856)PNLS(0.144)KDKK	0.999938	1.39e-11	4	PSDAEAVMAPKAPVASPRPAATPNLSKDKKK	1.32	1.82	1.87	2.13	1.25																1.32	1.82	1.87	2.13	1.25
YDR033W	YDR033W	MRH1	289	2	S	1;2	5	APVAS(1)PRPAAT(0.856)PNLS(0.144)KDKK	0.999938	1.39e-11	4	PSDAEAVMAPKAPVASPRPAATPNLSKDKKK	1.53	1.38	1.19	0.94	0.73	0.85	1.13	0.85	0.68	1.04	0.79	0.86	0.97	1.19	0.9	1.01	1.18	1.1	0.91	0.75	1.045	1.1375	1.0275	0.93	0.855	0.168201	0.107112	0.0744284	0.104323	0.0723993	0.659095	0.927299	0.582376	0.339467
YDR033W	YDR033W	MRH1	295	1	T	1;2	11	APVAS(1)PRPAAT(0.988)PNLS(0.012)K	0.988385	1.7e-07	4	VMAPKAPVASPRPAATPNLSKDKKKKSKKSK	0.97	0.95	0.84	0.61	0.33																0.97	0.95	0.84	0.61	0.33
YDR033W	YDR033W	MRH1	295	2	T	1;2	11	APVAS(1)PRPAAT(0.988)PNLS(0.012)K	0.988385	1.7e-07	4	VMAPKAPVASPRPAATPNLSKDKKKKSKKSK	1.61	1.25	1.11	0.93	0.88	0.85	1.13	0.85	0.68	1.04	0.79	0.86	0.97	1.19	0.9	1	1.17	1.13	0.98	0.86	1.0625	1.1025	1.015	0.945	0.92	0.187766	0.0845946	0.0655108	0.104762	0.0408248	0.852406	0.896831	0.604451	0.486335
YDR033W	YDR033W	MRH1	299	2	S	2	15	APVAS(0.99)PRPAAT(0.085)PNLS(0.925)KDK	0.925191	4.09e-07	4	KAPVASPRPAATPNLSKDKKKKSKKSKKSKK	1.45	1.58	1.33	0.94	0.48											1.01	1.21	0.99	0.68	0.45	1.23	1.395	1.16	0.81	0.465	0.22	0.185	0.17	0.13	0.015	0.623906	0.824726	0.24981	0.0739849
YDR040C	YDR040C;YDR039C	YDR040C;YDR039C	1077	3	T	3	9	RDPFEAY(0.003)S(0.215)T(0.72)S(0.092)T(0.526)T(0.526)IHT(0.918)EVNIGIK	0.719568	5.68e-06	4	DLESNNKRDPFEAYSTSTTIHTEVNIGIKQ_						1.27	1.04	1.5	1.27	0.94						1.4	1.31	1.4	1.19	0.99	1.335	1.175	1.45	1.23	0.965	0.065	0.135	0.05	0.04	0.025	0.397405	0.295887	0.302706	0.0336494
YDR040C	YDR040C;YDR039C	YDR040C;YDR039C	1078	3	S	3	10	RDPFEAY(0.018)S(0.113)T(0.6)S(0.585)T(0.585)T(0.576)IHT(0.524)EVNIGIK	0.584762	0.00083201	4	LESNNKRDPFEAYSTSTTIHTEVNIGIKQ__						1.27	1.04	1.5	1.27	0.94											1.27	1.04	1.5	1.27	0.94
YDR040C	YDR040C;YDR039C	YDR040C;YDR039C	1079	3	T	3	11	RDPFEAY(0.018)S(0.113)T(0.6)S(0.585)T(0.585)T(0.576)IHT(0.524)EVNIGIK	0.584762	2.84e-06	4	ESNNKRDPFEAYSTSTTIHTEVNIGIKQ___						1.24	1.04	1.72	1.19	1.11						1.4	1.31	1.4	1.19	0.99	1.32	1.175	1.56	1.19	1.05	0.08	0.135	0.16	0	0.06	0.453025	0.37528	0.245664	0.458726
YDR040C	YDR040C;YDR039C	YDR040C;YDR039C	1080	3	T	3	12	RDPFEAY(0.003)S(0.215)T(0.72)S(0.092)T(0.526)T(0.526)IHT(0.918)EVNIGIK	0.526273	2.84e-06	4	SNNKRDPFEAYSTSTTIHTEVNIGIKQ____						1.24	1.04	1.72	1.19	1.11						1.4	1.31	1.4	1.19	0.99	1.32	1.175	1.56	1.19	1.05	0.08	0.135	0.16	0	0.06	0.453025	0.37528	0.245664	0.458726
YDR040C	YDR040C;YDR039C	YDR040C;YDR039C	1083	3	T	3	14	DPFEAY(0.021)S(0.083)T(0.454)S(0.486)T(0.504)T(0.505)IHT(0.946)EVNIGIK	0.946342	2.84e-06	4	KRDPFEAYSTSTTIHTEVNIGIKQ_______						1.24	1.04	1.72	1.19	1.11						1.4	1.31	1.4	1.19	0.99	1.32	1.175	1.56	1.19	1.05	0.08	0.135	0.16	0	0.06	0.453025	0.37528	0.245664	0.458726
YDR054C	YDR054C	CDC34	263	2	S	2	13	IEFEDDDDDDDDS(1)IDNDS(1)VMDR	1	0.00050045	3	DERIEFEDDDDDDDDSIDNDSVMDRKQPHKA											0.88	0.78	1.52	1.34	0.91	1.33	0.62	0.79	0.7	0.16	1.105	0.7	1.155	1.02	0.535	0.225	0.08	0.365	0.32	0.375	0.239773	0.978227	0.848356	0.322292
YDR054C	YDR054C	CDC34	268	2	S	2	18	IEFEDDDDDDDDS(1)IDNDS(1)VMDR	1	0.00050045	3	FEDDDDDDDDSIDNDSVMDRKQPHKAEDESE											0.88	0.78	1.52	1.34	0.91	1.33	0.62	0.79	0.7	0.16	1.105	0.7	1.155	1.02	0.535	0.225	0.08	0.365	0.32	0.375	0.239773	0.978227	0.848356	0.322292
YDR060W	YDR060W	MAK21	73	1	S	1;2	6	LIQGLS(1)DDDDAKS(1)EQEFDAVADEDADDKGFK	1	2.1e-73	4	ALGASEEDLKLIQGLSDDDDAKSEQEFDAVA	0.86	0.53	0.26	0.31	0.58																0.86	0.53	0.26	0.31	0.58
YDR060W	YDR060W	MAK21	73	2	S	1;2	6	LIQGLS(1)DDDDAKS(1)EQEFDAVADEDADDKGFK	1	2.1e-73	4	ALGASEEDLKLIQGLSDDDDAKSEQEFDAVA	1.09	1.18	1.35	1.05	0.72	0.94	1.14	0.9	0.95	0.84	1	0.88	0.93	0.9	0.82	1.05	1.12	1.12	1.17	0.75	1.02	1.08	1.075	1.0175	0.7825	0.0324037	0.0678233	0.103803	0.0596343	0.0283945	0.455624	0.630506	0.978084	0.00497389
YDR060W	YDR060W	MAK21	80	1	S	1;2	1	S(1)EQEFDAVADEDADDKGFKNDLQNFMK	1	6.67e-47	4	DLKLIQGLSDDDDAKSEQEFDAVADEDADDK	0.61	0.62	0.48	0.33	0.64																0.61	0.62	0.48	0.33	0.64
YDR060W	YDR060W	MAK21	80	2	S	1;2	1	S(1)EQEFDAVADEDADDKGFKNDLQNFMK	1	6.67e-47	4	DLKLIQGLSDDDDAKSEQEFDAVADEDADDK	1.09	1.18	1.35	1.05	0.72	0.94	1.14	0.9	0.95	0.84	1	0.88	0.93	0.9	0.82	1.05	1.12	1.12	1.17	0.75	1.02	1.08	1.075	1.0175	0.7825	0.0324037	0.0678233	0.103803	0.0596343	0.0283945	0.455624	0.630506	0.978084	0.00497389
YDR060W	YDR060W	MAK21	127	3	S	3	13	LEDVDDDDIEEES(0.733)T(0.733)S(0.733)S(0.733)KES(0.068)K	0.733109	3.82e-06	3	QHKLEDVDDDDIEEESTSSKESKIPAQEKEH																0.98	0.72	1	0.65	1.75	0.98	0.72	1	0.65	1.75
YDR060W	YDR060W	MAK21	128	3	T	3	14	LEDVDDDDIEEES(0.733)T(0.733)S(0.733)S(0.733)KES(0.068)K	0.733109	3.82e-06	3	HKLEDVDDDDIEEESTSSKESKIPAQEKEHA																0.98	0.72	1	0.65	1.75	0.98	0.72	1	0.65	1.75
YDR060W	YDR060W	MAK21	129	1	S	1;3	15	LEDVDDDDIEEES(0.012)T(0.098)S(0.815)S(0.066)KES(0.008)K	0.815291	9.69e-25	3	KLEDVDDDDIEEESTSSKESKIPAQEKEHAQ	0.85	0.72	0.66	0.68	0.63																0.85	0.72	0.66	0.68	0.63
YDR060W	YDR060W	MAK21	129	3	S	1;3	15	LEDVDDDDIEEES(0.012)T(0.098)S(0.815)S(0.066)KES(0.008)K	0.815291	9.69e-25	3	KLEDVDDDDIEEESTSSKESKIPAQEKEHAQ																0.98	0.72	1	0.65	1.75	0.98	0.72	1	0.65	1.75
YDR060W	YDR060W	MAK21	130	3	S	3	16	LEDVDDDDIEEES(0.733)T(0.733)S(0.733)S(0.733)KES(0.068)K	0.733109	3.82e-06	3	LEDVDDDDIEEESTSSKESKIPAQEKEHAQS																0.98	0.72	1	0.65	1.75	0.98	0.72	1	0.65	1.75
YDR060W	YDR060W	MAK21	164	3	S	3	10	T(0.016)S(0.016)QES(0.029)IDNGS(0.726)EQEENT(0.726)VEEANLS(0.726)S(0.726)DQEPES(0.024)ES(0.01)AEK	0.726145	0.00214175	4	SSTIEKTSQESIDNGSEQEENTVEEANLSSD											0.91	0.9	0.75	0.63	0.91	1.07	0.84	0.93	1.3	0.75	0.99	0.87	0.84	0.965	0.83	0.08	0.03	0.09	0.335	0.08	0.295336	0.339021	0.948744	0.292893
YDR060W	YDR060W	MAK21	170	3	T	3	16	T(0.016)S(0.016)QES(0.029)IDNGS(0.726)EQEENT(0.726)VEEANLS(0.726)S(0.726)DQEPES(0.024)ES(0.01)AEK	0.726145	0.00214175	4	TSQESIDNGSEQEENTVEEANLSSDQEPESE											0.91	0.9	0.75	0.63	0.91	1.07	0.84	0.93	1.3	0.75	0.99	0.87	0.84	0.965	0.83	0.08	0.03	0.09	0.335	0.08	0.295336	0.339021	0.948744	0.292893
YDR060W	YDR060W	MAK21	177	3	S	3	23	T(0.016)S(0.016)QES(0.029)IDNGS(0.726)EQEENT(0.726)VEEANLS(0.726)S(0.726)DQEPES(0.024)ES(0.01)AEK	0.726145	0.00214175	4	NGSEQEENTVEEANLSSDQEPESESAEKEKK											0.91	0.9	0.75	0.63	0.91	1.07	0.84	0.93	1.3	0.75	0.99	0.87	0.84	0.965	0.83	0.08	0.03	0.09	0.335	0.08	0.295336	0.339021	0.948744	0.292893
YDR060W	YDR060W	MAK21	178	3	S	3	24	T(0.016)S(0.016)QES(0.029)IDNGS(0.726)EQEENT(0.726)VEEANLS(0.726)S(0.726)DQEPES(0.024)ES(0.01)AEK	0.726145	0.00214175	4	GSEQEENTVEEANLSSDQEPESESAEKEKKE											0.91	0.9	0.75	0.63	0.91	1.07	0.84	0.93	1.3	0.75	0.99	0.87	0.84	0.965	0.83	0.08	0.03	0.09	0.335	0.08	0.295336	0.339021	0.948744	0.292893
YDR060W	YDR060W	MAK21	710	1	S	1	14	NLLTNTPVDYEYES(1)DAEEEQGDKDIK	1	9.86e-147	3	IKNLLTNTPVDYEYESDAEEEQGDKDIKRKE	0.89	1	1.2	1.16	0.95																0.89	1	1.2	1.16	0.95
YDR060W	YDR060W	MAK21	878	1	S	1	6	AS(0.001)NFDS(0.999)DDEMDENEIWSALVK	0.999448	1.18e-56	3	ADGKGKKSNKASNFDSDDEMDENEIWSALVK	0.99	0.36	0.29	0.48	0.55																0.99	0.36	0.29	0.48	0.55
YDR060W	YDR060W	MAK21	971	3	S	4	5	S(0.002)FAES(1)S(1)EEDES(1)S(1)EEEKEEEENKEVSAK	0.999502	7.3e-10	4	DGEQDNSDKKRSFAESSEEDESSEEEKEEEE											0.89	1.2	1	1.2	1.13	0.75	0.87	1.12	0.72	1.36	0.82	1.035	1.06	0.96	1.245	0.07	0.165	0.06	0.24	0.115	0.353457	0.229755	0.638337	0.0873928
YDR060W	YDR060W	MAK21	972	3	S	4	6	S(0.002)FAES(1)S(1)EEDES(1)S(1)EEEKEEEENKEVSAK	0.999502	7.3e-10	4	GEQDNSDKKRSFAESSEEDESSEEEKEEEEN											0.89	1.2	1	1.2	1.13	0.75	0.87	1.12	0.72	1.36	0.82	1.035	1.06	0.96	1.245	0.07	0.165	0.06	0.24	0.115	0.353457	0.229755	0.638337	0.0873928
YDR060W	YDR060W	MAK21	977	3	S	4	11	S(0.002)FAES(1)S(1)EEDES(1)S(1)EEEKEEEENKEVSAK	0.999502	7.3e-10	4	SDKKRSFAESSEEDESSEEEKEEEENKEVSA											0.89	1.2	1	1.2	1.13	0.75	0.87	1.12	0.72	1.36	0.82	1.035	1.06	0.96	1.245	0.07	0.165	0.06	0.24	0.115	0.353457	0.229755	0.638337	0.0873928
YDR060W	YDR060W	MAK21	978	3	S	4	12	S(0.002)FAES(1)S(1)EEDES(1)S(1)EEEKEEEENKEVSAK	0.999502	7.3e-10	4	DKKRSFAESSEEDESSEEEKEEEENKEVSAK											0.89	1.2	1	1.2	1.13	0.75	0.87	1.12	0.72	1.36	0.82	1.035	1.06	0.96	1.245	0.07	0.165	0.06	0.24	0.115	0.353457	0.229755	0.638337	0.0873928
YDR060W	YDR060W	MAK21	1024	1	S	1	19	SLPVFASADDY(0.031)AQY(0.031)LDQDS(0.937)D	0.937154	8.92e-06	3	VFASADDYAQYLDQDSD______________						0.95	0.99	1.55	0.94	1.04											0.95	0.99	1.55	0.94	1.04
YDR063W	YDR063W	AIM7	137	1	S	1	12	LIEVSSGLEDDS(1)DVEELR	1	4.16e-104	2	GTFKLIEVSSGLEDDSDVEELREQLENC___	1.5	1	0.91	0.46	0.43																1.5	1	0.91	0.46	0.43
YDR069C	YDR069C	DOA4	496	2	S	2	4	AIT(0.097)S(0.504)PS(0.383)RT(0.112)AT(0.904)PK	0.50427	0.00679931	3	NSFAHIAPINTKAITSPSRTATPKLQRFPQT	1.03	0.53	0.3	0.47	0.69																1.03	0.53	0.3	0.47	0.69
YDR069C	YDR069C	DOA4	498	2	S	2	6	AIT(0.035)S(0.285)PS(0.68)RT(0.246)AT(0.754)PK	0.679817	2.18e-05	3	FAHIAPINTKAITSPSRTATPKLQRFPQTIS						1.45	1.14	1.43	1.23	1.9											1.45	1.14	1.43	1.23	1.9
YDR069C	YDR069C	DOA4	502	2	T	2	10	AIT(0.097)S(0.504)PS(0.383)RT(0.112)AT(0.904)PK	0.903571	2.18e-05	3	APINTKAITSPSRTATPKLQRFPQTISMNLN	1.03	0.53	0.3	0.47	0.69	1.45	1.14	1.43	1.23	1.9											1.24	0.835	0.865	0.85	1.295	0.21	0.305	0.565	0.38	0.605	0.38824	0.597327	0.463838	0.939384
YDR074W	YDR074W	TPS2	890	1	S	1	3	S(0.069)AS(0.87)YT(0.061)GAKV	0.869729	1.82e-10	2	KSKLASKAYVMKRSASYTGAKV_________	0.88	0.48	0.25	0.25	0.36						1.07	1.02	0.98	0.5	0.57						0.975	0.75	0.615	0.375	0.465	0.095	0.27	0.365	0.125	0.105	0.545892	0.440565	0.062565	0.0698878
YDR080W	YDR080W	VPS41	26	1	S	1	7	TIDESNS(1)ISDENNVDNKR	0.999958	1.46e-70	3	VLDQQSGERTIDESNSISDENNVDNKREDVN	0.82	0.5	0.72	0.79	0.63																0.82	0.5	0.72	0.79	0.63
YDR080W	YDR080W	VPS41	104	2	T	2	2	Y(0.03)T(0.972)RIS(0.997)QLPK	0.972176	0.0118709	3	DEDEDDEDEPPLLKYTRISQLPKNFFQRDSI	1.06	2.02	2.46	1.17	0.78																1.06	2.02	2.46	1.17	0.78
YDR080W	YDR080W	VPS41	107	2	S	2	5	Y(0.03)T(0.972)RIS(0.997)QLPK	0.99736	0.0118709	3	EDDEDEPPLLKYTRISQLPKNFFQRDSISSC	1.06	2.02	2.46	1.17	0.78																1.06	2.02	2.46	1.17	0.78
YDR087C	YDR087C	RRP1	258	2	T	2;3	11	LVSWDILEGET(0.771)QHNDS(0.743)S(0.743)NES(0.743)EEEEEEEWKGF	0.771243	5.18e-06	3	FSDTRLVSWDILEGETQHNDSSNESEEEEEE											0.75	0.72	1.17	0.82	0.65						0.75	0.72	1.17	0.82	0.65
YDR087C	YDR087C	RRP1	258	3	T	2;3	11	LVSWDILEGET(0.771)QHNDS(0.743)S(0.743)NES(0.743)EEEEEEEWKGF	0.771243	5.18e-06	3	FSDTRLVSWDILEGETQHNDSSNESEEEEEE											0.9	0.99	1.06	1.01	1.03	1.55	0.7	2.06	1.45	0.17	1.225	0.845	1.56	1.23	0.6	0.325	0.145	0.5	0.22	0.43	0.397432	0.630836	0.990996	0.365956
YDR087C	YDR087C	RRP1	263	2	S	2;3	16	LVSWDILEGETQHNDS(1)S(1)NES(1)EEEEEEEWK	1	3.17e-54	4	LVSWDILEGETQHNDSSNESEEEEEEEWKGF						1.02	0.99	1.15	0.6	0.38	1.11	1.26	0.87	0.75	0.63	1.02	1.16	1.05	0.62	0.31	1.05	1.13667	1.02333	0.656667	0.44	0.03	0.0788106	0.0819214	0.0470224	0.0971253	0.362559	0.775074	0.00232308	0.00388063			+
YDR087C	YDR087C	RRP1	263	3	S	2;3	16	LVSWDILEGETQHNDS(1)S(1)NES(1)EEEEEEEWK	1	3.17e-54	4	LVSWDILEGETQHNDSSNESEEEEEEEWKGF						0.85	0.84	1.26	1.18	1.54	0.83	0.89	1.07	1.22	1.4	1.12	0.99	1.06	1.34	0.98	0.933333	0.906667	1.13	1.24667	1.30667	0.0935117	0.0440959	0.0650641	0.048074	0.168259	0.809873	0.593602	0.0407389	0.24464			+
YDR087C	YDR087C	RRP1	264	2	S	2;3	17	LVSWDILEGETQHNDS(1)S(1)NES(1)EEEEEEEWK	1	1.06e-31	4	VSWDILEGETQHNDSSNESEEEEEEEWKGF_											0.98	0.89	1.02	0.6	0.62	1.16	1.61	1.13	0.98	0.19	1.07	1.25	1.075	0.79	0.405	0.09	0.36	0.055	0.19	0.215	0.675558	0.966499	0.344706	0.040266
YDR087C	YDR087C	RRP1	264	3	S	2;3	17	LVSWDILEGETQHNDS(1)S(1)NES(1)EEEEEEEWK	1	1.06e-31	4	VSWDILEGETQHNDSSNESEEEEEEEWKGF_						0.85	0.84	1.26	1.18	1.54	0.83	0.89	1.07	1.22	1.4	1.12	0.99	1.06	1.34	0.98	0.933333	0.906667	1.13	1.24667	1.30667	0.0935117	0.0440959	0.0650641	0.048074	0.168259	0.809873	0.593602	0.0407389	0.24464			+
YDR087C	YDR087C	RRP1	267	2	S	2;3	20	LVSWDILEGETQHNDS(1)S(1)NES(1)EEEEEEEWK	1	3.17e-54	4	DILEGETQHNDSSNESEEEEEEEWKGF____						1.02	0.99	1.15	0.6	0.38	1.11	1.26	0.87	0.75	0.63	1.02	1.16	1.05	0.62	0.31	1.05	1.13667	1.02333	0.656667	0.44	0.03	0.0788106	0.0819214	0.0470224	0.0971253	0.362559	0.775074	0.00232308	0.00388063			+
YDR087C	YDR087C	RRP1	267	3	S	2;3	20	LVSWDILEGETQHNDS(1)S(1)NES(1)EEEEEEEWK	1	3.17e-54	4	DILEGETQHNDSSNESEEEEEEEWKGF____						0.85	0.84	1.26	1.18	1.54	0.83	0.89	1.07	1.22	1.4	1.12	0.99	1.06	1.34	0.98	0.933333	0.906667	1.13	1.24667	1.30667	0.0935117	0.0440959	0.0650641	0.048074	0.168259	0.809873	0.593602	0.0407389	0.24464			+
YDR089W	YDR089W	VTC5	241	1	S	1	1	S(0.997)IPLLS(0.003)NKK	0.997196	0.0037229	3	SSPEANNSSLPASPRSIPLLSNKKTSKMIDS	0.97	0.73	0.68	0.73	1.06																0.97	0.73	0.68	0.73	1.06
YDR089W	YDR089W	VTC5	321	2	S	2	1	S(0.64)IRS(0.601)AKS(0.609)FNDLQHT(0.144)LS(0.006)LSK	0.64044	0.00192317	4	EILDTTDNINSAGNKSIRSAKSFNDLQHTLS																1.11	0.82	1.02	0.74	1.08	1.11	0.82	1.02	0.74	1.08
YDR089W	YDR089W	VTC5	324	2	S	2	4	S(0.64)IRS(0.601)AKS(0.609)FNDLQHT(0.144)LS(0.006)LSK	0.601049	0.00192317	4	DTTDNINSAGNKSIRSAKSFNDLQHTLSLSK																1.11	0.82	1.02	0.74	1.08	1.11	0.82	1.02	0.74	1.08
YDR089W	YDR089W	VTC5	327	2	S	2	7	S(0.64)IRS(0.601)AKS(0.609)FNDLQHT(0.144)LS(0.006)LSK	0.608955	0.00192317	4	DNINSAGNKSIRSAKSFNDLQHTLSLSKQKN																1.11	0.82	1.02	0.74	1.08	1.11	0.82	1.02	0.74	1.08
YDR090C	YDR090C	YDR090C	309	1	S	1	10	TDPDRYS(0.029)RLS(0.971)V	0.970821	0.0040264	3	HGVVVRTDPDRYSRLSV______________	1.04	0.67	0.66	0.8	0.82																1.04	0.67	0.66	0.8	0.82
YDR093W	YDR093W	DNF2	389	2	S	2	5	GS(0.015)LDS(0.988)IGS(0.982)Y(0.015)R	0.987559	0.000884197	2	RKRNSRSFGPRGSLDSIGSYRMSADFGRPSL											0.81	0.65	0.98	1.17	1.23	0.96	0.96	0.92	0.96	0.82	0.885	0.805	0.95	1.065	1.025	0.075	0.155	0.03	0.105	0.205	0.68789	0.505456	0.297753	0.586983
YDR093W	YDR093W	DNF2	392	2	S	2	8	GS(0.098)LDS(0.887)IGS(0.989)Y(0.026)R	0.989138	0.000884197	2	NSRSFGPRGSLDSIGSYRMSADFGRPSLDYE											0.81	0.65	0.98	1.17	1.23	0.96	0.96	0.92	0.96	0.82	0.885	0.805	0.95	1.065	1.025	0.075	0.155	0.03	0.105	0.205	0.68789	0.505456	0.297753	0.586983
YDR093W	YDR093W	DNF2	396	2	S	2	2	MS(0.994)ADFGRPS(0.255)LDY(0.002)ENLNQT(0.723)MS(0.025)QANR	0.994417	3e-15	3	FGPRGSLDSIGSYRMSADFGRPSLDYENLNQ						1.07	0.76	0.87	0.81	0.65											1.07	0.76	0.87	0.81	0.65
YDR093W	YDR093W	DNF2	406	2	Y	2	12	MS(0.977)ADFGRPS(0.033)LDY(0.597)ENLNQT(0.326)MS(0.067)QANR	0.597408	1.1e-09	4	GSYRMSADFGRPSLDYENLNQTMSQANRYND						0.89	0.99	0.93	0.96	0.82											0.89	0.99	0.93	0.96	0.82
YDR093W	YDR093W	DNF2	412	2	T	2	18	MS(0.994)ADFGRPS(0.255)LDY(0.002)ENLNQT(0.723)MS(0.025)QANR	0.723431	3e-15	3	ADFGRPSLDYENLNQTMSQANRYNDGENLVD						1.09	0.74	0.87	0.79	0.63											1.09	0.74	0.87	0.79	0.63
YDR093W	YDR093W	DNF2	1542	1	S	1;2	4	DQLS(0.995)PVT(0.1)T(0.417)T(0.488)NNLPR	0.995164	5.6e-16	3	KGYRVSTTLERRDQLSPVTTTNNLPRRSMAS	0.99	0.85	0.89	0.77	0.95																0.99	0.85	0.89	0.77	0.95
YDR093W	YDR093W	DNF2	1542	2	S	1;2	4	DQLS(0.995)PVT(0.1)T(0.417)T(0.488)NNLPR	0.995164	5.6e-16	3	KGYRVSTTLERRDQLSPVTTTNNLPRRSMAS											0.96	0.92	1.11	0.86	0.59	1.14	1.15	0.55	0.74	0.61	1.05	1.035	0.83	0.8	0.6	0.09	0.115	0.28	0.06	0.01	0.927558	0.532444	0.470044	0.0388924
YDR093W	YDR093W	DNF2	1545	2	T	2	8	RDQLS(0.96)PVT(0.741)T(0.227)T(0.072)NNLPR	0.740946	0.00249757	3	RVSTTLERRDQLSPVTTTNNLPRRSMASARG											0.89	1.01	1.11	0.77	0.51	1.14	1.15	0.55	0.74	0.61	1.015	1.08	0.83	0.755	0.56	0.125	0.07	0.28	0.015	0.05	0.694591	0.607602	0.749494	0.0775079
YDR093W	YDR093W	DNF2	1554	2	S	2	2	RS(1)MAS(1)AR	1	0.00142119	2	DQLSPVTTTNNLPRRSMASARGNKLRTSLDR											0.79	1.11	0.36	0.31	0.15						0.79	1.11	0.36	0.31	0.15
YDR093W	YDR093W	DNF2	1557	2	S	2	5	RS(1)MAS(1)AR	1	0.00142119	2	SPVTTTNNLPRRSMASARGNKLRTSLDRTRE											0.79	1.11	0.36	0.31	0.15						0.79	1.11	0.36	0.31	0.15
YDR093W	YDR093W	DNF2	1565	1	T	1	3	LRT(0.5)S(0.5)LDR	0.5	0.00215805	3	LPRRSMASARGNKLRTSLDRTREEMLANHQL	1	1.86	1.31	1.03	1.18																1	1.86	1.31	1.03	1.18
YDR093W	YDR093W	DNF2	1566	1	S	1	4	LRT(0.051)S(0.949)LDR	0.949004	0.000656015	2	PRRSMASARGNKLRTSLDRTREEMLANHQLD	1.02	1.39	1.14	0.96	1.02																1.02	1.39	1.14	0.96	1.02
YDR093W	YDR093W	DNF2	1585	1	S	1	14	EEMLANHQLDT(0.004)RYS(0.996)VER	0.995735	8.87e-24	3	TREEMLANHQLDTRYSVERARASLDLPGINH	1.1	0.74	0.78	0.7	0.88																1.1	0.74	0.78	0.7	0.88
YDR093W	YDR093W	DNF2	1592	1	S	1;2;3	4	ARAS(1)LDLPGINHAET(1)LLS(1)QR	1	9.07e-20	3	NHQLDTRYSVERARASLDLPGINHAETLLSQ	0.96	1.12	0.9	0.85	0.86																0.96	1.12	0.9	0.85	0.86
YDR093W	YDR093W	DNF2	1592	2	S	1;2;3	4	ARAS(1)LDLPGINHAET(1)LLS(1)QR	1	9.07e-20	3	NHQLDTRYSVERARASLDLPGINHAETLLSQ	1.05	0.89	0.87	0.72	0.94	0.99	0.8	2.14	1.21	1.14											1.02	0.845	1.505	0.965	1.04	0.03	0.045	0.635	0.245	0.1	0.0836942	0.525209	0.844359	0.865769
YDR093W	YDR093W	DNF2	1592	3	S	1;2;3	4	ARAS(1)LDLPGINHAET(1)LLS(1)QR	1	9.07e-20	3	NHQLDTRYSVERARASLDLPGINHAETLLSQ	0.97	1.03	1.2	0.95	0.99																0.97	1.03	1.2	0.95	0.99
YDR093W	YDR093W	DNF2	1603	3	T	3	15	ARAS(1)LDLPGINHAET(1)LLS(1)QR	1	0.000121345	3	RARASLDLPGINHAETLLSQRSRDR______	0.97	1.03	1.2	0.95	0.99																0.97	1.03	1.2	0.95	0.99
YDR093W	YDR093W	DNF2	1606	2	S	2;3	18	ARAS(1)LDLPGINHAET(1)LLS(1)QR	1	9.07e-20	3	ASLDLPGINHAETLLSQRSRDR_________	1.03	1	1.07	0.79	0.85	0.99	0.8	2.14	1.21	1.14											1.01	0.9	1.605	1	0.995	0.02	0.1	0.535	0.21	0.145	0.39355	0.382078	0.966499	0.927727
YDR093W	YDR093W	DNF2	1606	3	S	2;3	18	ARAS(1)LDLPGINHAET(1)LLS(1)QR	1	9.07e-20	3	ASLDLPGINHAETLLSQRSRDR_________	0.97	1.03	1.2	0.95	0.99																0.97	1.03	1.2	0.95	0.99
YDR093W	YDR093W	DNF2	1609	2	S	2	21	ARAS(1)LDLPGINHAET(0.003)LLS(0.355)QRS(0.642)R	0.641686	1.39e-08	4	DLPGINHAETLLSQRSRDR____________	1.11	0.68	0.51	0.57	1.11																1.11	0.68	0.51	0.57	1.11
YDR096W	YDR096W	GIS1	425	1	S	1	3	IS(0.021)S(0.979)PLLSR	0.979306	4.67e-10	2	NQFLNMNQTTISRISSPLLSRMMDLSNIVEP	1.17	1.08	1.41	1.31	1.67																1.17	1.08	1.41	1.31	1.67
YDR096W	YDR096W	GIS1	690	1	S	1;3	9	NNVVTLNIS(1)R	0.999985	5.08e-07	2	NIPFLKRNNVVTLNISREASKSPISSFVNDY	1.13	0.95	1.17	1.44	2.16																1.13	0.95	1.17	1.44	2.16
YDR096W	YDR096W	GIS1	690	3	S	1;3	9	NNVVTLNIS(1)R	0.999985	5.08e-07	2	NIPFLKRNNVVTLNISREASKSPISSFVNDY																1.19	0.89	1.26	1.23	1.34	1.19	0.89	1.26	1.23	1.34
YDR096W	YDR096W	GIS1	694	3	S	3	13	NNVVT(0.052)LNIS(0.869)REAS(0.869)KS(0.869)PIS(0.186)S(0.12)FVNDY(0.036)R	0.869039	0.000805929	4	LKRNNVVTLNISREASKSPISSFVNDYRSPL																1.19	0.89	1.26	1.23	1.34	1.19	0.89	1.26	1.23	1.34
YDR096W	YDR096W	GIS1	696	2	S	2;3	5	EAS(0.026)KS(0.965)PIS(0.009)S(0.007)FVNDY(0.991)R	0.965463	1.06e-09	3	RNNVVTLNISREASKSPISSFVNDYRSPLGV						1.19	0.82	1.1	1.09	1.38	1.15	0.8	1.05	0.63	0.94	0.98	0.7	0.73	0.8	1.22	1.10667	0.773333	0.96	0.84	1.18	0.0643774	0.0371184	0.115902	0.134288	0.128582	0.00942585	0.330674	0.478394	0.636994	+
YDR096W	YDR096W	GIS1	696	3	S	2;3	5	EAS(0.026)KS(0.965)PIS(0.009)S(0.007)FVNDY(0.991)R	0.965463	1.06e-09	3	RNNVVTLNISREASKSPISSFVNDYRSPLGV																1.19	0.89	1.26	1.23	1.34	1.19	0.89	1.26	1.23	1.34
YDR096W	YDR096W	GIS1	705	2	Y	2	14	EAS(0.026)KS(0.965)PIS(0.009)S(0.007)FVNDY(0.991)R	0.991394	1.06e-09	3	SREASKSPISSFVNDYRSPLGVSNPLMYSST						1.19	0.82	1.1	1.09	1.38	1.15	0.8	1.05	0.63	0.94	0.98	0.7	0.73	0.8	1.22	1.10667	0.773333	0.96	0.84	1.18	0.0643774	0.0371184	0.115902	0.134288	0.128582	0.00942585	0.330674	0.478394	0.636994	+
YDR096W	YDR096W	GIS1	734	2	S	2	3	QNS(1)NNINPLDAGPS(0.072)FS(0.928)PLHKKPK	0.999998	5.13e-05	5	STINDYSNGTGIRQNSNNINPLDAGPSFSPL	1.15	1.11	1.19	1.19	1.52																1.15	1.11	1.19	1.19	1.52
YDR096W	YDR096W	GIS1	745	1	S	1	14	QNSNNINPLDAGPS(0.5)FS(0.5)PLHKKPK	0.5	4.48e-26	5	IRQNSNNINPLDAGPSFSPLHKKPKILNGND	1.07	0.86	0.68	0.7	1.2																1.07	0.86	0.68	0.7	1.2
YDR096W	YDR096W	GIS1	747	1	S	1;2	16	QNS(1)NNINPLDAGPS(0.072)FS(0.928)PLHKKPK	0.927971	4.48e-26	5	QNSNNINPLDAGPSFSPLHKKPKILNGNDNS	1.07	0.86	0.68	0.7	1.2																1.07	0.86	0.68	0.7	1.2
YDR096W	YDR096W	GIS1	747	2	S	1;2	16	QNS(1)NNINPLDAGPS(0.072)FS(0.928)PLHKKPK	0.927971	4.48e-26	5	QNSNNINPLDAGPSFSPLHKKPKILNGNDNS	1.15	1.11	1.19	1.19	1.52																1.15	1.11	1.19	1.19	1.52
YDR097C	YDR097C	MSH6	102	1	S	1	6	S(0.182)DIMHS(0.818)QEPQSDTMLNSNTTEPK	0.818014	3.17e-05	4	IAEETVSTVRSDIMHSQEPQSDTMLNSNTTE	1.05	0.7	0.48	0.4	0.59																1.05	0.7	0.48	0.4	0.59
YDR097C	YDR097C	MSH6	128	2	S	2	9	S(0.014)T(0.016)T(0.045)T(0.166)DEDLS(0.825)S(0.718)S(0.13)QS(0.085)R	0.825059	0.000837842	3	SNTTEPKSTTTDEDLSSSQSRRNHKRRVNYA											0.85	0.82	1.45	0.83	0.53						0.85	0.82	1.45	0.83	0.53
YDR097C	YDR097C	MSH6	129	2	S	2	10	S(0.014)T(0.016)T(0.045)T(0.166)DEDLS(0.825)S(0.718)S(0.13)QS(0.085)R	0.718172	0.000837842	3	NTTEPKSTTTDEDLSSSQSRRNHKRRVNYAE											0.85	0.82	1.45	0.83	0.53						0.85	0.82	1.45	0.83	0.53
YDR097C	YDR097C	MSH6	130	1	S	1	11	STTTDEDLS(0.001)S(0.02)S(0.979)QSR	0.978896	2.85e-55	2	TTEPKSTTTDEDLSSSQSRRNHKRRVNYAES	0.87	0.71	0.64	0.59	0.44																0.87	0.71	0.64	0.59	0.44
YDR097C	YDR097C	MSH6	145	2	S	2	6	VNYAES(1)DDDDS(0.919)DT(0.073)T(0.007)FTAK	0.999975	1.51e-14	3	SQSRRNHKRRVNYAESDDDDSDTTFTAKRKK											0.85	0.85	1.24	1.22	1.18	1.01	1.01	1	1.04	0.87	0.93	0.93	1.12	1.13	1.025	0.08	0.08	0.12	0.09	0.155		0.383788	0.238631	0.640628
YDR097C	YDR097C	MSH6	150	2	S	2	12	RVNY(0.001)AES(0.999)DDDDS(0.981)DT(0.016)T(0.002)FTAK	0.980924	1.51e-14	2	NHKRRVNYAESDDDDSDTTFTAKRKKGKVVD											0.84	0.83	1.23	1.2	1.17	1.01	1.01	1.01	1.04	0.85	0.925	0.92	1.12	1.12	1.01	0.085	0.09	0.11	0.08	0.16	0.97459	0.29578	0.23676	0.685323
YDR097C	YDR097C	MSH6	152	2	T	2	14	RVNYAESDDDDS(0.848)DT(0.848)T(0.3)FT(0.003)AK	0.848439	1.04e-09	3	KRRVNYAESDDDDSDTTFTAKRKKGKVVDSE																0.89	1.07	1.05	1.08	0.92	0.89	1.07	1.05	1.08	0.92
YDR097C	YDR097C	MSH6	201	2	S	2	7	GELAEDS(1)GDDDDLIS(0.822)LAET(0.148)T(0.025)S(0.005)K	0.999991	1.09e-06	3	IADDKEDIKGELAEDSGDDDDLISLAETTSK											0.8	0.58	1.6	1.04	0.97						0.8	0.58	1.6	1.04	0.97
YDR097C	YDR097C	MSH6	209	2	S	2	15	GELAEDS(1)GDDDDLIS(0.822)LAET(0.148)T(0.025)S(0.005)K	0.822339	1.09e-06	3	KGELAEDSGDDDDLISLAETTSKKKFSYNTS											0.8	0.58	1.6	1.04	0.97						0.8	0.58	1.6	1.04	0.97
YDR103W	YDR103W	STE5	40	3	S	3	12	T(0.079)PNQIIELEKPS(0.955)T(0.955)LS(0.899)PLS(0.113)R	0.954516	0.00175542	3	TLSRTPNQIIELEKPSTLSPLSRGKKWTEKL						1.1	1.07	0.93	0.55	0.4											1.1	1.07	0.93	0.55	0.4
YDR103W	YDR103W	STE5	41	3	T	3	13	T(0.079)PNQIIELEKPS(0.955)T(0.955)LS(0.899)PLS(0.113)R	0.954516	0.00175542	3	LSRTPNQIIELEKPSTLSPLSRGKKWTEKLA						1.1	1.07	0.93	0.55	0.4											1.1	1.07	0.93	0.55	0.4
YDR103W	YDR103W	STE5	43	3	S	3	15	T(0.079)PNQIIELEKPS(0.955)T(0.955)LS(0.899)PLS(0.113)R	0.899021	0.00175542	3	RTPNQIIELEKPSTLSPLSRGKKWTEKLARF						1.1	1.07	0.93	0.55	0.4											1.1	1.07	0.93	0.55	0.4
YDR103W	YDR103W	STE5	69	3	S	3	3	RFS(0.725)PS(0.283)PIS(0.378)S(0.457)S(0.302)T(0.257)FS(0.161)FS(0.435)PK	0.725439	0.00125969	3	KLARFQRSSAKKKRFSPSPISSSTFSFSPKS											1.48	1.1	0.58	0.68	0.51						1.48	1.1	0.58	0.68	0.51
YDR104C	YDR104C	SPO71	191	1	S	1	3	NNS(1)LPLIDTAQAVDIHPVLHEEDQENTNKR	0.99991	7.11e-15	5	QELLKEKKSELSRNNSLPLIDTAQAVDIHPV	0.92	0.96	0.77	0.74	0.79																0.92	0.96	0.77	0.74	0.79
YDR108W	YDR108W	TRS85	93	2	S	2	12	VGQHEHEVCDAS(0.5)DS(0.5)T(0.5)DS(0.5)IPK	0.5	2.21e-06	4	NEAKVGQHEHEVCDASDSTDSIPKNKNLEVP																1.16	0.82	1.13	0.89	1.3	1.16	0.82	1.13	0.89	1.3
YDR108W	YDR108W	TRS85	95	2	S	2	14	VGQHEHEVCDAS(0.5)DS(0.5)T(0.5)DS(0.5)IPK	0.5	2.21e-06	4	AKVGQHEHEVCDASDSTDSIPKNKNLEVPNL																1.16	0.82	1.13	0.89	1.3	1.16	0.82	1.13	0.89	1.3
YDR108W	YDR108W	TRS85	96	2	T	2	15	VGQHEHEVCDAS(0.5)DS(0.5)T(0.5)DS(0.5)IPK	0.5	2.21e-06	4	KVGQHEHEVCDASDSTDSIPKNKNLEVPNLS																1.16	0.82	1.13	0.89	1.3	1.16	0.82	1.13	0.89	1.3
YDR108W	YDR108W	TRS85	98	2	S	2	17	VGQHEHEVCDAS(0.5)DS(0.5)T(0.5)DS(0.5)IPK	0.5	2.21e-06	4	GQHEHEVCDASDSTDSIPKNKNLEVPNLSKK																1.16	0.82	1.13	0.89	1.3	1.16	0.82	1.13	0.89	1.3
YDR108W	YDR108W	TRS85	121	1	S	1	3	S(0.096)NS(0.904)LFQR	0.904105	0.00498741	2	EVPNLSKKGSRSRSNSLFQRDSTQSQYIRFT	0.36	1.48	1.17	0.57	0.36	1.09	1.14	1.09	0.92	0.87											0.725	1.31	1.13	0.745	0.615	0.365	0.17	0.04	0.175	0.255	0.283423	0.385003	0.965084	0.827948
YDR113C	YDR113C	PDS1	185	2	S	2	11	DLADS(0.003)GKNEES(0.999)S(0.999)DDDEGNEDSESK	0.998631	3.17e-10	3	SLVLKDLADSGKNEESSDDDEGNEDSESKLG											1.38	1.72	0.82	0.57	0.22	1.63	1.08	1.36	0.37	0.18	1.505	1.4	1.09	0.47	0.2	0.125	0.32	0.27	0.1	0.02	0.788761	0.297794	0.0230957	0.00927897			+
YDR113C	YDR113C	PDS1	186	2	S	2	12	DLADS(0.003)GKNEES(0.999)S(0.999)DDDEGNEDSESK	0.998631	3.17e-10	3	LVLKDLADSGKNEESSDDDEGNEDSESKLGK											1.38	1.72	0.82	0.57	0.22	1.63	1.08	1.36	0.37	0.18	1.505	1.4	1.09	0.47	0.2	0.125	0.32	0.27	0.1	0.02	0.788761	0.297794	0.0230957	0.00927897			+
YDR113C	YDR113C	PDS1	212	2	S	2	10	LQSALLKQDS(1)S(1)DGENELNGGLGLFNEQGGLQQLIK	0.999985	1.53e-10	4	SKLGKKLQSALLKQDSSDGENELNGGLGLFN																1.74	0.94	1.38	0.75	1.11	1.74	0.94	1.38	0.75	1.11
YDR113C	YDR113C	PDS1	213	2	S	2	11	LQSALLKQDS(1)S(1)DGENELNGGLGLFNEQGGLQQLIK	0.999994	1.53e-10	4	KLGKKLQSALLKQDSSDGENELNGGLGLFNE																1.74	0.94	1.38	0.75	1.11	1.74	0.94	1.38	0.75	1.11
YDR119W	YDR119W	VBA4	99	2	S	2	4	IDDS(1)PQDEVNS(1)IK	1	1.43e-07	2	TIDAQPLHEGPKIDDSPQDEVNSIKGKPADK											1.31	0.86	1.24	1.1	1.19	1.03	1.04	1.15	0.86	1.17	1.17	0.95	1.195	0.98	1.18	0.14	0.09	0.045	0.12	0.0100001	0.375205	0.880647	0.486832	0.949684
YDR119W	YDR119W	VBA4	106	1	S	1;2	11	IDDS(1)PQDEVNS(1)IK	1	9.54e-43	2	HEGPKIDDSPQDEVNSIKGKPADKANEDDLK	1.08	1.22	1.5	1.48	1.08																1.08	1.22	1.5	1.48	1.08
YDR119W	YDR119W	VBA4	106	2	S	1;2	11	IDDS(1)PQDEVNS(1)IK	1	9.54e-43	2	HEGPKIDDSPQDEVNSIKGKPADKANEDDLK											1.31	0.86	1.24	1.1	1.19	1.03	1.04	1.15	0.86	1.17	1.17	0.95	1.195	0.98	1.18	0.14	0.09	0.045	0.12	0.0100001	0.375205	0.880647	0.486832	0.949684
YDR121W	YDR121W	DPB4	183	1	S	1	3	T(0.104)ES(0.896)QDVETR	0.896246	7.03e-11	2	LQDVEESSEKKQKTESQDVETRVQNLEQT__	1.51	0.71	0.62	0.54	0.77																1.51	0.71	0.62	0.54	0.77
YDR122W	YDR122W	KIN1	100	1	S	1	12	ENAPKPNT(0.005)T(0.026)S(0.175)QS(0.794)R	0.79355	2.25e-06	3	GKSRENAPKPNTTSQSRVSSSQGMPKQFHRK	0.98	1.13	1.23	1.01	0.69																0.98	1.13	1.23	1.01	0.69
YDR122W	YDR122W	KIN1	521	1	S	1	2	QS(1)HENIEK	1	2.09e-10	2	LDRKHAKIRNQQQRQSHENIEKLSEIPESVK	1.09	1.06	1.09	0.86	0.81																1.09	1.06	1.09	0.86	0.81
YDR122W	YDR122W	KIN1	592	2	T	2	9	LAMPEQAHT(0.774)S(0.226)PT(0.196)S(0.804)RK	0.773778	0.000283525	3	HVLIPPRLAMPEQAHTSPTSRKSSDNQRREM	1.09	0.69	0.98	0.64	0.89																1.09	0.69	0.98	0.64	0.89
YDR122W	YDR122W	KIN1	596	2	S	2	13	LAMPEQAHT(0.774)S(0.226)PT(0.196)S(0.804)RK	0.804011	0.000283525	3	PPRLAMPEQAHTSPTSRKSSDNQRREMEYAL	1.09	0.69	0.98	0.64	0.89																1.09	0.69	0.98	0.64	0.89
YDR122W	YDR122W	KIN1	599	1	S	1	2	KS(0.862)S(0.138)DNQRR	0.862367	1.75e-12	2	LAMPEQAHTSPTSRKSSDNQRREMEYALSPT	1.17	1.19	1.18	0.84	1.13																1.17	1.19	1.18	0.84	1.13
YDR122W	YDR122W	KIN1	612	1	S	1	7	EMEY(0.013)ALS(0.875)PT(0.112)PQGNDYQQFRVPSTTGDPSEKAK	0.874935	6.08e-05	5	RKSSDNQRREMEYALSPTPQGNDYQQFRVPS	0.93	0.54	0.41	0.4	0.46																0.93	0.54	0.41	0.4	0.46
YDR122W	YDR122W	KIN1	677	1	S	1	3	AVS(1)DFVPGFAKPSYDSNYTMNEPVKTNDSR	1	1.07e-107	4	NSINKPVQKTHSRAVSDFVPGFAKPSYDSNY	1	0.7	0.43	0.42	0.48																1	0.7	0.43	0.42	0.48
YDR122W	YDR122W	KIN1	764	1	S	1	4	FEGS(1)DDDENHPLPPLNVAK	1	2.48e-59	3	KGSGREAYAAQKFEGSDDDENHPLPPLNVAK	1.01	1.01	1.13	1	0.88	1.18	0.93	1.07	1	0.89											1.095	0.97	1.1	1	0.885	0.085	0.04	0.03	0	0.005	0.347469	0.960806	0.379958	0.32498
YDR122W	YDR122W	KIN1	966	1	S	1;2	3	QGS(0.998)NKYS(0.002)PSSPLTTNSIHQR	0.998333	9.74e-18	3	SIMPLSHHESIRRQGSNKYSPSSPLTTNSIH	1.01	0.52	0.75	0.71	0.96																1.01	0.52	0.75	0.71	0.96
YDR122W	YDR122W	KIN1	966	2	S	1;2	3	QGS(0.998)NKYS(0.002)PSSPLTTNSIHQR	0.998333	9.74e-18	3	SIMPLSHHESIRRQGSNKYSPSSPLTTNSIH	1.23	0.78	0.67	0.51	0.72																1.23	0.78	0.67	0.51	0.72
YDR122W	YDR122W	KIN1	972	2	S	2	9	QGS(0.019)NKY(0.007)S(0.364)PS(0.663)S(0.675)PLT(0.261)T(0.011)NS(0.001)IHQR	0.663067	3.02e-08	4	HHESIRRQGSNKYSPSSPLTTNSIHQRKTSI	1.12	0.79	0.69	0.56	0.65																1.12	0.79	0.69	0.56	0.65
YDR122W	YDR122W	KIN1	973	1	S	1;2	10	QGSNKYS(0.001)PS(0.037)S(0.955)PLT(0.008)TNSIHQR	0.954609	9.02e-13	4	HESIRRQGSNKYSPSSPLTTNSIHQRKTSIT	1.2	0.68	0.5	0.44	0.56																1.2	0.68	0.5	0.44	0.56
YDR122W	YDR122W	KIN1	973	2	S	1;2	10	QGSNKYS(0.001)PS(0.037)S(0.955)PLT(0.008)TNSIHQR	0.954609	9.02e-13	4	HESIRRQGSNKYSPSSPLTTNSIHQRKTSIT	1.05	0.8	0.7	0.59	0.59	0.54	1.31	0.89	0.6	0.9	0.97	0.72	1.23	1.03	0.65	1.07	0.85	0.99	0.66	0.68	0.9075	0.92	0.9525	0.72	0.705	0.12439	0.132728	0.110331	0.104483	0.0676387	0.947448	0.795735	0.292307	0.202601
YDR122W	YDR122W	KIN1	979	2	S	2	11	Y(0.001)S(0.019)PS(0.342)S(0.593)PLT(0.098)T(0.211)NS(0.736)IHQR	0.735889	6.03e-05	3	QGSNKYSPSSPLTTNSIHQRKTSITETYGDD						0.54	1.31	0.89	0.6	0.9	0.97	0.72	1.23	1.03	0.65	1.07	0.85	0.99	0.66	0.68	0.86	0.96	1.03667	0.763333	0.743333	0.162583	0.178979	0.100885	0.134454	0.0788106	0.700403	0.4081	0.670605	0.553638
YDR128W	YDR128W	MTC5	922	1	S	1	6	GSDAFS(0.842)T(0.158)R	0.842436	1.91e-06	2	NESQNTSFWKGSDAFSTRSRSSTVTPNFYGN																1.21	1.23	0.76	0.81	0.62	1.21	1.23	0.76	0.81	0.62
YDR128W	YDR128W	MTC5	950	2	S	2	10	GKNIHGGDNS(0.839)S(0.856)IRS(0.306)DDHHAR	0.838671	2.04e-05	5	YGNHLRGKNIHGGDNSSIRSDDHHARLRTHN	0.65	0.34	0.21	0.41	0.79																0.65	0.34	0.21	0.41	0.79
YDR128W	YDR128W	MTC5	951	2	S	2	11	GKNIHGGDNS(0.839)S(0.856)IRS(0.306)DDHHAR	0.855642	2.04e-05	5	GNHLRGKNIHGGDNSSIRSDDHHARLRTHNT	0.65	0.34	0.21	0.41	0.79																0.65	0.34	0.21	0.41	0.79
YDR128W	YDR128W	MTC5	954	2	S	2	12	NIHGGDNS(0.51)S(0.575)IRS(0.915)DDHHAR	0.915311	9.41e-05	3	LRGKNIHGGDNSSIRSDDHHARLRTHNTLNG	0.57	0.34	0.25	0.45	0.74																0.57	0.34	0.25	0.45	0.74
YDR130C	YDR130C	YDR130C	34	2	S	2	2	LS(1)MS(1)PLR	1	0.00618868	2	RNNIPSDKDNVFVRLSMSPLRTTSQKEFLKP																1	1.19	1.15	0.7	0.32	1	1.19	1.15	0.7	0.32
YDR130C	YDR130C	YDR130C	36	2	S	2	4	LS(1)MS(1)PLR	1	0.00618868	2	NIPSDKDNVFVRLSMSPLRTTSQKEFLKPPM																1	1.19	1.15	0.7	0.32	1	1.19	1.15	0.7	0.32
YDR135C	YDR135C	YCF1	869	3	S	4	7	S(0.008)NEFGDS(0.665)S(0.665)ES(0.665)S(0.665)VRES(0.665)S(0.665)IPVEGELEQLQK	0.665258	8.09e-10	3	NYGKKNNGKSNEFGDSSESSVRESSIPVEGE																1.1	1.08	1.18	0.86	1.27	1.1	1.08	1.18	0.86	1.27
YDR135C	YDR135C	YCF1	870	3	S	4	8	S(0.013)NEFGDS(0.389)S(0.719)ES(0.72)S(0.72)VRES(0.72)S(0.72)IPVEGELEQLQK	0.719332	9.23e-06	3	YGKKNNGKSNEFGDSSESSVRESSIPVEGEL											1.05	0.84	0.95	1.07	1.29	1.1	1.08	1.18	0.86	1.27	1.075	0.96	1.065	0.965	1.28	0.025	0.12	0.115	0.105	0.00999999	0.447859	0.940024	0.453569	0.0687706
YDR135C	YDR135C	YCF1	872	2	S	2;4	10	S(0.013)NEFGDS(0.389)S(0.719)ES(0.72)S(0.72)VRES(0.72)S(0.72)IPVEGELEQLQK	0.719632	7.03e-10	3	KKNNGKSNEFGDSSESSVRESSIPVEGELEQ						1.17	0.95	0.91	0.92	0.75											1.17	0.95	0.91	0.92	0.75
YDR135C	YDR135C	YCF1	872	3	S	2;4	10	S(0.013)NEFGDS(0.389)S(0.719)ES(0.72)S(0.72)VRES(0.72)S(0.72)IPVEGELEQLQK	0.719632	7.03e-10	3	KKNNGKSNEFGDSSESSVRESSIPVEGELEQ											1.05	0.84	0.95	1.07	1.29	1.1	1.08	1.18	0.86	1.27	1.075	0.96	1.065	0.965	1.28	0.025	0.12	0.115	0.105	0.00999999	0.447859	0.940024	0.453569	0.0687706
YDR135C	YDR135C	YCF1	873	2	S	2;3;4	11	S(0.013)NEFGDS(0.389)S(0.719)ES(0.72)S(0.72)VRES(0.72)S(0.72)IPVEGELEQLQK	0.719632	6.84e-11	3	KNNGKSNEFGDSSESSVRESSIPVEGELEQL																1.13	1.03	0.94	0.95	0.78	1.13	1.03	0.94	0.95	0.78
YDR135C	YDR135C	YCF1	873	3	S	2;3;4	11	S(0.013)NEFGDS(0.389)S(0.719)ES(0.72)S(0.72)VRES(0.72)S(0.72)IPVEGELEQLQK	0.719632	6.84e-11	3	KNNGKSNEFGDSSESSVRESSIPVEGELEQL											0.95	0.91	0.97	1.22	1.28	1.1	1.08	1.18	0.86	1.27	1.025	0.995	1.075	1.04	1.275	0.075	0.085	0.105	0.18	0.005	0.860584	0.735748	0.945687	0.0797373
YDR135C	YDR135C	YCF1	877	2	S	1;2;3;4	15	SNEFGDS(0.069)S(0.122)ES(0.458)S(0.458)VRES(0.947)S(0.947)IPVEGELEQLQK	0.946638	1.22e-15	3	KSNEFGDSSESSVRESSIPVEGELEQLQKLN						1.1	1.05	0.87	0.84	0.81						1.06	0.98	0.86	0.99	0.68	1.08	1.015	0.865	0.915	0.745	0.02	0.035	0.005	0.075	0.065	0.248905	0.00906931	0.674203	0.0388275		+
YDR135C	YDR135C	YCF1	877	3	S	1;2;3;4	15	SNEFGDS(0.069)S(0.122)ES(0.458)S(0.458)VRES(0.947)S(0.947)IPVEGELEQLQK	0.946638	1.22e-15	3	KSNEFGDSSESSVRESSIPVEGELEQLQKLN											0.99	1.01	0.97	1.28	1.3	1.11	1.11	1.17	1.03	1.16	1.05	1.06	1.07	1.155	1.23	0.06	0.05	0.1	0.125	0.07	0.909833	0.879642	0.527941	0.90478
YDR135C	YDR135C	YCF1	878	2	S	2;3;4	16	SNEFGDS(0.069)S(0.122)ES(0.458)S(0.458)VRES(0.947)S(0.947)IPVEGELEQLQK	0.946638	1.22e-15	3	SNEFGDSSESSVRESSIPVEGELEQLQKLND						1.08	1.08	0.86	0.82	0.82						1.13	1.03	0.94	0.95	0.78	1.105	1.055	0.9	0.885	0.8	0.025	0.025	0.04	0.065	0.02	0.292893	0.0490796	0.0872866	0.00839705		+
YDR135C	YDR135C	YCF1	878	3	S	2;3;4	16	SNEFGDS(0.069)S(0.122)ES(0.458)S(0.458)VRES(0.947)S(0.947)IPVEGELEQLQK	0.946638	1.22e-15	3	SNEFGDSSESSVRESSIPVEGELEQLQKLND											0.99	1.01	0.97	1.28	1.3	1.11	1.11	1.17	1.03	1.16	1.05	1.06	1.07	1.155	1.23	0.06	0.05	0.1	0.125	0.07	0.909833	0.879642	0.527941	0.90478
YDR135C	YDR135C	YCF1	903	1	S	1	13	LNDLDFGNSDAIS(1)LR	0.999991	6.08e-17	2	LQKLNDLDFGNSDAISLRRASDATLGSIDFG	0.88	1.17	1.22	1.28	0.94																0.88	1.17	1.22	1.28	0.94
YDR135C	YDR135C	YCF1	908	2	S	2;3	3	RAS(1)DAT(1)LGS(1)IDFGDDENIAK	1	3.59e-06	3	DLDFGNSDAISLRRASDATLGSIDFGDDENI						1.02	0.92	1.06	0.77	0.78	0.84	1.03	0.83	0.89	0.87	0.96	1.01	1	0.91	0.69	0.94	0.986667	0.963333	0.856667	0.78	0.052915	0.0338296	0.0688799	0.0437163	0.0519615	0.498725	0.804963	0.294844	0.0976756
YDR135C	YDR135C	YCF1	908	3	S	2;3	3	RAS(1)DAT(1)LGS(1)IDFGDDENIAK	1	3.59e-06	3	DLDFGNSDAISLRRASDATLGSIDFGDDENI	1.04	1.01	0.99	1.01	0.79	0.99	0.96	0.99	0.92	0.86	0.91	0.96	0.91	1.13	0.85	1.04	1.08	1.02	1.01	0.8	0.995	1.0025	0.9775	1.0175	0.825	0.0306866	0.0283946	0.0235849	0.0430842	0.0175594	0.863535	0.667039	0.68541	0.00297534
YDR135C	YDR135C	YCF1	911	2	T	2;3	6	RAS(1)DAT(1)LGS(1)IDFGDDENIAK	1	7.38e-06	3	FGNSDAISLRRASDATLGSIDFGDDENIAKR						0.98	1.06	0.91	0.73	0.63	0.8	1.1	0.88	0.91	0.78						0.89	1.08	0.895	0.82	0.705	0.09	0.02	0.015	0.09	0.075	0.754703	0.962799	0.637554	0.255067
YDR135C	YDR135C	YCF1	911	3	T	2;3	6	RAS(1)DAT(1)LGS(1)IDFGDDENIAK	1	7.38e-06	3	FGNSDAISLRRASDATLGSIDFGDDENIAKR	1.04	1.01	0.99	1.01	0.79	0.99	0.96	0.99	0.92	0.86	0.91	0.96	0.91	1.13	0.85	1.04	1.08	1.02	1.01	0.8	0.995	1.0025	0.9775	1.0175	0.825	0.0306866	0.0283946	0.0235849	0.0430842	0.0175594	0.863535	0.667039	0.68541	0.00297534
YDR135C	YDR135C	YCF1	914	2	S	2;3	9	RAS(1)DAT(1)LGS(1)IDFGDDENIAK	1	3.59e-06	3	SDAISLRRASDATLGSIDFGDDENIAKREHR						1	0.99	0.98	0.75	0.69	0.83	1.05	0.84	0.89	0.85	0.96	1.01	1	0.91	0.69	0.93	1.01667	0.94	0.85	0.743333	0.051316	0.0176383	0.0503322	0.0503322	0.0533333	0.854671	0.896077	0.328093	0.0652099
YDR135C	YDR135C	YCF1	914	3	S	2;3	9	RAS(1)DAT(1)LGS(1)IDFGDDENIAK	1	3.59e-06	3	SDAISLRRASDATLGSIDFGDDENIAKREHR	1.04	1.01	0.99	1.01	0.79	0.99	0.96	0.99	0.92	0.86	0.91	0.96	0.91	1.13	0.85	1.04	1.08	1.02	1.01	0.8	0.995	1.0025	0.9775	1.0175	0.825	0.0306866	0.0283946	0.0235849	0.0430842	0.0175594	0.863535	0.667039	0.68541	0.00297534
YDR137W	YDR137W	RGP1	351	2	S	2	3	KVS(0.879)T(0.12)AS(0.03)AVS(0.971)FGR	0.879098	0.00453878	3	GNIKELKPRLFTRKVSTASAVSFGRRKSSII	0.94	0.55	0.45	0.45	0.57																0.94	0.55	0.45	0.45	0.57
YDR137W	YDR137W	RGP1	352	2	T	2	4	KVS(0.12)T(0.864)AS(0.034)AVS(0.982)FGR	0.863661	0.00255775	3	NIKELKPRLFTRKVSTASAVSFGRRKSSIID																1.05	1.06	0.72	0.7	0.69	1.05	1.06	0.72	0.7	0.69
YDR137W	YDR137W	RGP1	354	2	S	2	6	KVS(0.037)T(0.204)AS(0.76)AVS(0.999)FGR	0.759977	0.00168936	3	KELKPRLFTRKVSTASAVSFGRRKSSIIDID																1.02	1.02	0.84	0.79	0.67	1.02	1.02	0.84	0.79	0.67
YDR137W	YDR137W	RGP1	357	2	S	2	9	KVS(0.037)T(0.204)AS(0.76)AVS(0.999)FGR	0.998679	0.00168936	3	KPRLFTRKVSTASAVSFGRRKSSIIDIDSPL	0.94	0.55	0.45	0.45	0.57											1.04	1.04	0.77	0.74	0.68	0.99	0.795	0.61	0.595	0.625	0.05	0.245	0.16	0.145	0.055	0.578082	0.556586	0.234659	0.0390577
YDR137W	YDR137W	RGP1	363	2	S	2	3	RKS(0.955)S(0.045)IIDIDS(1)PLEDNEFVK	0.955492	1.82e-08	3	RKVSTASAVSFGRRKSSIIDIDSPLEDNEFV	0.51	0.63	0.41	0.46	0.52	1.04	1.19	0.98	0.8	0.63	0.81	1.27	0.82	0.71	0.54						0.786667	1.03	0.736667	0.656667	0.563333	0.153442	0.201329	0.169738	0.101708	0.0338296	0.39085	0.837723	0.590379	0.228264
YDR137W	YDR137W	RGP1	364	2	S	2	4	RKS(0.499)S(0.587)IIDIDS(0.914)PLEDNEFVK	0.587095	2.76e-10	4	KVSTASAVSFGRRKSSIIDIDSPLEDNEFVK											0.97	1.12	0.74	2.66	0.92						0.97	1.12	0.74	2.66	0.92
YDR137W	YDR137W	RGP1	370	2	S	2	10	RKS(0.955)S(0.045)IIDIDS(1)PLEDNEFVK	0.999712	2.76e-10	3	AVSFGRRKSSIIDIDSPLEDNEFVKRVKKNF	0.51	0.63	0.41	0.46	0.52	1.04	1.19	0.98	0.8	0.63	0.93	1.17	0.77	2.09	0.8						0.826667	0.996667	0.72	1.11667	0.65	0.161486	0.183424	0.166433	0.496465	0.0814453	0.524957	0.669431	0.608658	0.383976
YDR138W	YDR138W	HPR1	234	1	S	1	10	SASISALQES(1)DNEWNR	1	1.25e-10	3	ESNFNRSASISALQESDNEWNRSARERESNR	1.19	0.78	0.56	0.73	0.82																1.19	0.78	0.56	0.73	0.82
YDR141C	YDR141C	DOP1	244	1	S	1	8	MEAEENPS(0.996)ET(0.004)ETNDSHLDR	0.996071	8.94e-14	3	PHLVNKIKMEAEENPSETETNDSHLDRKKRK	1.16	0.77	0.77	0.52	0.73																1.16	0.77	0.77	0.52	0.73
YDR145W	YDR145W	TAF12	286	1	S	1	3	KIS(0.619)S(0.143)S(0.237)NS(0.001)TEIPSVTGPDALK	0.619179	1.06e-12	4	QQQQQQRQGQNQRKISSSNSTEIPSVTGPDA	0.64	1.05	0.93	0.79	1.16																0.64	1.05	0.93	0.79	1.16
YDR146C	YDR146C	SWI5	393	2	T	2	9	SASVDIMPT(0.804)IPGS(0.267)VNNT(0.896)PS(0.032)VNK	0.804432	0.000702102	3	TKSVSLKSASVDIMPTIPGSVNNTPSVNKVS						1.14	1.27	0.99	1.15	0.88											1.14	1.27	0.99	1.15	0.88
YDR146C	YDR146C	SWI5	401	2	T	2	17	SASVDIMPT(0.804)IPGS(0.267)VNNT(0.896)PS(0.032)VNK	0.896231	0.000702102	3	ASVDIMPTIPGSVNNTPSVNKVSLSSSYIDQ						1.14	1.27	0.99	1.15	0.88											1.14	1.27	0.99	1.15	0.88
YDR146C	YDR146C	SWI5	490	2	T	2	6	FVIS(0.018)ET(0.986)PS(0.996)PVLK	0.98613	2.96e-05	3	DNEENEPESRFVISETPSPVLKSQSKYEGRS											0.85	0.81	0.83	0.77	0.54	0.99	1.03	0.79	0.61	0.28	0.92	0.92	0.81	0.69	0.41	0.07	0.11	0.02	0.08	0.13	1	0.269904	0.629442	0.0745604
YDR146C	YDR146C	SWI5	492	2	S	2	8	FVIS(0.018)ET(0.986)PS(0.996)PVLK	0.996323	2.96e-05	3	EENEPESRFVISETPSPVLKSQSKYEGRSPQ											0.85	0.81	0.83	0.77	0.54	0.99	1.03	0.79	0.61	0.28	0.92	0.92	0.81	0.69	0.41	0.07	0.11	0.02	0.08	0.13	1	0.269904	0.629442	0.0745604
YDR146C	YDR146C	SWI5	660	2	S	2	6	KDGT(0.042)S(0.19)S(0.672)VS(0.096)S(0.367)S(0.632)PIKENINK	0.672298	1.08e-06	5	RSPRKRGRPRKDGTSSVSSSPIKENINKDHN	1.21	0.57	0.36	0.49	0.29	1.06	1.19	0.89	0.83	0.46	0.75	0.64	0.99	0.68	0.56						1.00667	0.8	0.746667	0.666667	0.436667	0.135442	0.196044	0.195477	0.0983757	0.0788106	0.434698	0.335698	0.207452	0.0220377
YDR146C	YDR146C	SWI5	662	2	S	2	8	KDGT(0.148)S(0.156)S(0.164)VS(0.519)S(0.511)S(0.503)PIKENINK	0.51861	0.000367252	4	PRKRGRPRKDGTSSVSSSPIKENINKDHNGQ																0.95	0.92	0.85	0.46	0.37	0.95	0.92	0.85	0.46	0.37
YDR146C	YDR146C	SWI5	663	2	S	2	9	KDGT(0.164)S(0.157)S(0.15)VS(0.184)S(0.666)S(0.68)PIKENINKDHNGQLMFK	0.666253	1.08e-06	6	RKRGRPRKDGTSSVSSSPIKENINKDHNGQL	1.32	0.55	0.35	0.35	0.4	1.06	1.19	0.89	0.83	0.46						0.95	0.92	0.85	0.46	0.37	1.11	0.886667	0.696667	0.546667	0.41	0.109697	0.185502	0.173718	0.145182	0.0264575	0.358597	0.45622	0.0363676	0.00343496			+
YDR146C	YDR146C	SWI5	664	2	S	2	10	KDGT(0.164)S(0.157)S(0.15)VS(0.184)S(0.666)S(0.68)PIKENINKDHNGQLMFK	0.67968	1.52e-06	6	KRGRPRKDGTSSVSSSPIKENINKDHNGQLM	1.32	0.55	0.35	0.35	0.4	1.06	1.19	0.89	0.83	0.46	0.75	0.64	0.99	0.68	0.56	0.95	0.92	0.85	0.46	0.37	1.02	0.825	0.77	0.58	0.4475	0.118814	0.144943	0.143062	0.107935	0.0419076	0.338224	0.227437	0.0336869	0.00396244			+
YDR150W	YDR150W	NUM1	2157	2	Y	2	9	VELQNNEDY(0.988)T(0.012)DIIS(0.012)KS(0.348)S(0.525)T(0.115)VK	0.988038	2.25e-15	4	NIEELNRVELQNNEDYTDIISKSSTVKDATI						1.22	0.9	1.13	1	1.03	1.02	0.87	1.32	0.96	1.2	1.11	1	1.21	0.83	1.14	1.11667	0.923333	1.22	0.93	1.12333	0.0578312	0.0392994	0.0550757	0.051316	0.0497773	0.0505874	0.265349	0.0732067	0.934576
YDR150W	YDR150W	NUM1	2158	2	T	2	10	VELQNNEDY(0.378)T(0.616)DIIS(0.099)KS(0.369)S(0.449)T(0.089)VK	0.616162	1.09e-09	3	IEELNRVELQNNEDYTDIISKSSTVKDATIF						1.14	1.01	1.08	0.98	0.85	0.91	0.86	1.21	0.84	0.91						1.025	0.935	1.145	0.91	0.88	0.115	0.075	0.065	0.07	0.03	0.579458	0.459547	0.482983	0.346788
YDR150W	YDR150W	NUM1	2165	2	S	2	17	VELQNNEDY(0.988)T(0.012)DIIS(0.012)KS(0.348)S(0.525)T(0.115)VK	0.524872	2.25e-15	4	ELQNNEDYTDIISKSSTVKDATIFIPAYENI											1.02	0.87	1.32	0.96	1.2						1.02	0.87	1.32	0.96	1.2
YDR150W	YDR150W	NUM1	2171	2	T	2	8	S(0.404)S(0.454)T(0.168)VKDAT(0.958)IFIPAY(0.016)ENIK	0.958403	8.87e-06	3	DYTDIISKSSTVKDATIFIPAYENIKNSAEK						0.99	0.9	1.23	0.94	0.99	0.9	0.95	1.09	1.04	0.85						0.945	0.925	1.16	0.99	0.92	0.045	0.025	0.07	0.05	0.07	0.735093	0.228422	0.572398	0.792207
YDR150W	YDR150W	NUM1	2353	2	S	2	17	DDNIMSQNEAVY(0.633)GDDIS(0.682)DS(0.682)FVDES(0.003)QEIK	0.682212	1.67e-10	4	DNIMSQNEAVYGDDISDSFVDESQEIKNDVD																0.91	0.67	1.07	0.92	0.88	0.91	0.67	1.07	0.92	0.88
YDR150W	YDR150W	NUM1	2355	2	S	2	19	DDNIMSQNEAVY(0.633)GDDIS(0.682)DS(0.682)FVDES(0.003)QEIK	0.682212	1.67e-10	4	IMSQNEAVYGDDISDSFVDESQEIKNDVDII																0.91	0.67	1.07	0.92	0.88	0.91	0.67	1.07	0.92	0.88
YDR150W	YDR150W	NUM1	2468	2	S	2	13	HEYVSHKLNNKT(0.206)S(0.759)T(0.207)VS(0.713)T(0.114)K	0.759416	0.000219103	4	ASKHEYVSHKLNNKTSTVSTKSGAKKGLAEA	0.61	0.97	0.73	0.74	0.51																0.61	0.97	0.73	0.74	0.51
YDR150W	YDR150W	NUM1	2471	2	S	2	9	LNNKT(0.125)S(0.747)T(0.159)VS(0.831)T(0.138)K	0.830522	0.000219103	3	HEYVSHKLNNKTSTVSTKSGAKKGLAEAAAT	0.61	0.97	0.73	0.74	0.51																0.61	0.97	0.73	0.74	0.51
YDR150W	YDR150W	NUM1	2472	2	T	2	6	T(0.005)S(0.005)T(0.012)VS(0.497)T(0.888)KS(0.592)GAK	0.888382	0.00354123	3	EYVSHKLNNKTSTVSTKSGAKKGLAEAAATT																0.7	0.67	0.47	0.28	0.28	0.7	0.67	0.47	0.28	0.28
YDR150W	YDR150W	NUM1	2474	2	S	2	8	T(0.005)S(0.005)T(0.012)VS(0.497)T(0.888)KS(0.592)GAK	0.592401	0.00354123	3	VSHKLNNKTSTVSTKSGAKKGLAEAAATTAY																0.7	0.67	0.47	0.28	0.28	0.7	0.67	0.47	0.28	0.28
YDR150W	YDR150W	NUM1	2494	1	S	1	17	KGLAEAAATTAYEDS(0.009)ES(0.991)HPQIEEQSHR	0.990897	2.02e-47	4	GLAEAAATTAYEDSESHPQIEEQSHRTNHHK	0.96	0.65	0.65	0.55	0.82																0.96	0.65	0.65	0.55	0.82
YDR150W	YDR150W	NUM1	2516	1	S	1	3	QQS(1)LNSNSTSK	0.999983	2.41e-55	2	QSHRTNHHKHHKRQQSLNSNSTSKTTHSSRN	1	0.88	0.51	0.58	0.62																1	0.88	0.51	0.58	0.62
YDR150W	YDR150W	NUM1	2542	2	S	2	5	DIVAS(1)FMS(1)R	1	0.00347331	2	HSSRNTPASRRDIVASFMSRAGSASRTASLQ											0.85	1.11	0.6	0.33	0.31	0.95	0.89	0.42	0.56	0.49	0.9	1	0.51	0.445	0.4	0.05	0.11	0.09	0.115	0.09	0.494924	0.0636022	0.0682702	0.0398808
YDR150W	YDR150W	NUM1	2545	1	S	1;2	8	DIVAS(1)FMS(1)R	1	0.000412235	2	RNTPASRRDIVASFMSRAGSASRTASLQTLA	1.2	1.17	1.13	0.83	0.72																1.2	1.17	1.13	0.83	0.72
YDR150W	YDR150W	NUM1	2545	2	S	1;2	8	DIVAS(1)FMS(1)R	1	0.000412235	2	RNTPASRRDIVASFMSRAGSASRTASLQTLA											0.85	1.11	0.6	0.33	0.31	0.95	0.89	0.42	0.56	0.49	0.9	1	0.51	0.445	0.4	0.05	0.11	0.09	0.115	0.09	0.494924	0.0636022	0.0682702	0.0398808
YDR153C	YDR153C	ENT5	322	2	S	2	6	NNNINS(0.603)NS(0.603)DDDDDEFGDFQS(0.603)ET(0.142)S(0.044)PDT(0.003)T(0.003)APK	0.602797	0.000995714	3	TIDNGNNDNKNNNINSNSDDDDDEFGDFQSE											1.04	1.29	1.05	0.76	0.57	0.93	0.8	1.07	0.53	0.88	0.985	1.045	1.06	0.645	0.725	0.055	0.245	0.0100001	0.115	0.155	0.833398	0.375261	0.650506	0.254705
YDR153C	YDR153C	ENT5	324	2	S	2	8	NNNINS(0.114)NS(0.756)DDDDDEFGDFQS(0.756)ET(0.174)S(0.192)PDT(0.004)T(0.004)APK	0.756231	0.000139845	3	DNGNNDNKNNNINSNSDDDDDEFGDFQSETS											0.93	1.16	1.01	0.79	0.79	0.93	0.8	1.07	0.53	0.88	0.93	0.98	1.04	0.66	0.835	0	0.18	0.03	0.13	0.045	0.807264	0.0669923	0.734264	0.698794
YDR153C	YDR153C	ENT5	336	2	S	2	20	NNNINS(0.114)NS(0.756)DDDDDEFGDFQS(0.756)ET(0.174)S(0.192)PDT(0.004)T(0.004)APK	0.756231	0.000139845	3	NSNSDDDDDEFGDFQSETSPDTTAPKTSNSK											0.93	1.16	1.01	0.79	0.79	0.93	0.8	1.07	0.53	0.88	0.93	0.98	1.04	0.66	0.835	0	0.18	0.03	0.13	0.045	0.807264	0.0669923	0.734264	0.698794
YDR158W	YDR158W	HOM2	318	1	S	1	4	NRDS(1)GYGVSVGR	0.999999	9.28e-11	3	EQPDRPQPRLDRNRDSGYGVSVGRIREDPLL	1.18	1.06	0.6	0.62	0.65																1.18	1.06	0.6	0.62	0.65
YDR159W	YDR159W	SAC3	600	1	S	1	14	LNQNSSVKPQINT(0.164)S(0.836)PK	0.835883	1.65e-11	4	EKLNQNSSVKPQINTSPKRVATRPNHFPFSQ	1.75	0.68	0.71	0.32	0.5																1.75	0.68	0.71	0.32	0.5
YDR160W	YDR160W	YDR160W	247	3	S	3	13	EHAIDEINEQGAS(0.915)GS(0.915)ES(0.585)VVEGGS(0.585)LLHDIEK	0.914841	0.000187421	4	THKEHAIDEINEQGASGSESVVEGGSLLHDI																1.22	1.07	0.71	0.93	0.45	1.22	1.07	0.71	0.93	0.45
YDR160W	YDR160W	YDR160W	249	3	S	3	15	EHAIDEINEQGAS(0.915)GS(0.915)ES(0.585)VVEGGS(0.585)LLHDIEK	0.914841	0.000187421	4	KEHAIDEINEQGASGSESVVEGGSLLHDIEK																1.22	1.07	0.71	0.93	0.45	1.22	1.07	0.71	0.93	0.45
YDR160W	YDR160W	YDR160W	251	3	S	3	17	EHAIDEINEQGAS(0.915)GS(0.915)ES(0.585)VVEGGS(0.585)LLHDIEK	0.585159	0.000187421	4	HAIDEINEQGASGSESVVEGGSLLHDIEKVF																1.22	1.07	0.71	0.93	0.45	1.22	1.07	0.71	0.93	0.45
YDR160W	YDR160W	YDR160W	257	3	S	3	23	EHAIDEINEQGAS(0.915)GS(0.915)ES(0.585)VVEGGS(0.585)LLHDIEK	0.585159	0.000187421	4	NEQGASGSESVVEGGSLLHDIEKVFNRSRAT																1.22	1.07	0.71	0.93	0.45	1.22	1.07	0.71	0.93	0.45
YDR161W	YDR161W	ACL4	386	1	S	1	21	KGDLVNENEDLEELDIEEEYS(1)D	0.999865	7.41e-57	2	NENEDLEELDIEEEYSD______________	0.96	0.81	0.88	0.75	0.73																0.96	0.81	0.88	0.75	0.73
YDR162C	YDR162C	NBP2	102	1	S	1	3	RQS(0.947)IT(0.053)LPDDYIVNQR	0.946564	0.00273307	3	VSDSSNGEDTYNKRQSITLPDDYIVNQRAVA	1.01	0.84	0.7	0.73	2.6																1.01	0.84	0.7	0.73	2.6
YDR162C	YDR162C	NBP2	194	1	S	1	13	ARPFYLTHLITQS(0.945)VS(0.055)PK	0.94487	1.89e-24	3	ENKARPFYLTHLITQSVSPKNNIDNTNEDEY	0.81	0.64	0.62	0.58	0.83																0.81	0.64	0.62	0.58	0.83
YDR162C	YDR162C	NBP2	196	1	S	1	15	ARPFYLTHLIT(0.054)QS(0.318)VS(0.628)PK	0.627788	2.65e-07	4	KARPFYLTHLITQSVSPKNNIDNTNEDEYDD	0.81	1.09	1.05	1.05	1.31																0.81	1.09	1.05	1.05	1.31
YDR164C	YDR164C	SEC1	684	1	S	1	5	S(0.009)QDNS(0.991)PK	0.990808	1.96e-06	2	VAQPVSHVHLKSQDNSPKSGTSSPKAAGSLK	1.18	1.46	1.47	1.57	0.97																1.18	1.46	1.47	1.57	0.97
YDR164C	YDR164C	SEC1	687	2	S	2	1	S(0.551)GT(0.286)S(0.443)S(0.721)PK	0.550641	0.00308213	2	PVSHVHLKSQDNSPKSGTSSPKAAGSLKSEP																0.96	0.87	1.1	0.73	1.03	0.96	0.87	1.1	0.73	1.03
YDR164C	YDR164C	SEC1	691	2	S	2	5	S(0.551)GT(0.286)S(0.443)S(0.721)PK	0.720924	0.00308213	2	VHLKSQDNSPKSGTSSPKAAGSLKSEPPEKE																0.96	0.87	1.1	0.73	1.03	0.96	0.87	1.1	0.73	1.03
YDR165W	YDR165W	TRM82	66	1	S	1	6	EQQGQS(0.5)S(0.5)ENENENKK	0.5	0.0124349	4	IQESRNTTAKEQQGQSSENENENKKLKSNKG	1.37	1.09	0.83	0.87	0.86																1.37	1.09	0.83	0.87	0.86
YDR165W	YDR165W	TRM82	67	1	S	1	7	EQQGQS(0.021)S(0.979)ENENENKK	0.979396	1.26e-16	3	QESRNTTAKEQQGQSSENENENKKLKSNKGD	0.92	1.25	1.43	1.79	1.25																0.92	1.25	1.43	1.79	1.25
YDR168W	YDR168W	CDC37	5	2	Y	2	4	AIDY(0.674)S(0.23)KWDKIELS(0.169)DDS(0.927)DVEVHPNVDKK	0.673769	1.04e-13	4	___________MAIDYSKWDKIELSDDSDVE	1.1	0.36	0.19	0.24	0.67																1.1	0.36	0.19	0.24	0.67
YDR168W	YDR168W	CDC37	6	2	S	2	5	AIDY(0.477)S(0.508)KWDKIELS(0.508)DDS(0.508)DVEVHPNVDKK	0.507817	0.000378724	6	__________MAIDYSKWDKIELSDDSDVEV	0.95	0.32	0.2	0.3	0.79																0.95	0.32	0.2	0.3	0.79
YDR168W	YDR168W	CDC37	14	2	S	2	7	WDKIELS(1)DDS(1)DVEVHPNVDKK	1	1.46e-17	3	__MAIDYSKWDKIELSDDSDVEVHPNVDKKS	0.92	0.87	0.82	0.79	0.79	1.12	0.98	1.03	0.92	0.94	0.95	0.83	1.06	0.92	0.88	1	0.94	0.92	0.87	0.87	0.9975	0.905	0.9575	0.875	0.87	0.0440407	0.0337886	0.0548293	0.0306866	0.0308221	0.466843	0.590475	0.0626404	0.0553784
YDR168W	YDR168W	CDC37	17	2	S	2	10	WDKIELS(1)DDS(1)DVEVHPNVDKK	1	1.46e-17	3	AIDYSKWDKIELSDDSDVEVHPNVDKKSFIK	0.93	0.81	0.74	0.72	0.77	1.12	0.98	1.03	0.92	0.94	0.95	0.83	1.06	0.92	0.88	1	0.94	0.92	0.87	0.87	1	0.89	0.9375	0.8575	0.865	0.0426224	0.0414327	0.072385	0.0473242	0.0352373	0.370373	0.484963	0.0665805	0.0503941
YDR168W	YDR168W	CDC37	484	1	S	1	22	DFQSLKDQYEQDHEDAT(0.001)MENLS(0.999)LNDR	0.99932	1.41e-14	4	DQYEQDHEDATMENLSLNDRDGGGDNHEEVK	1.09	0.66	0.85	0.56	0.63																1.09	0.66	0.85	0.56	0.63
[truncated: 7,031 more rows]
[truncated: 4 more columns]

## Sheet: dephosphorylated sites
Supplementary Table S4. Proteins significantly dephosphorylated upon overexpression of Ppz1. Data is mean ± SEM from two to four experiments. p-values compared with T=0 are calculated by the paired Student's test (p<=0.001 - ***, p<=0.01 - **, p<=0.05 - *).
[truncated: 440 more rows]

[truncated: 1 more sheets: phosphorylated sites]
