# Supplementary material for: Yeast Ppz1 protein phosphatase toxicity involves the alteration of multiple cellular targets
Source: Sci Rep. 2020 Sep 24;10:15613. doi: 10.1038/s41598-020-72391-y (PMC7519054; doi:10.1038/s41598-020-72391-y)
Supplement: Supplementary file 6 — Supplementary file6 [file 41598_2020_72391_MOESM6_ESM.xlsx]

## Sheet: Supp Table 6
Supplementary Table S6. Number of predicted protein kinases sites affecting sites dephosphorylated and phosphorylated by overexpression of Ppz1

## Sheet: dephosphorylated
Supplementary Table S6. Number of predicted protein kinases sites affecting sites dephosphorylated by overexpression of Ppz1
			Time after Ppz1 induction
	0.5 h		1 h		2 h		4 h
Protein	#	%	#	%	#	%	#	%
Cdc15							1	0.00645161
Cdc28					1	0.0103093	14	0.0903226
Cdc5							2	0.0129032
Cka1					5	0.0515464	9	0.0580645
Cka2	1	0.5			3	0.0309278	6	0.0387097
Cla4					1	0.0103093	4	0.0258065
Fpk1							1	0.00645161
Fus3							2	0.0129032
Gcn2			1	0.0277778	1	0.0103093	2	0.0129032
Gin4					2	0.0206186	1	0.00645161
Hog1			1	0.0277778	2	0.0206186	1	0.00645161
Hsl1							3	0.0193548
Ipl1							1	0.00645161
Kin1					2	0.0206186	2	0.0129032
Kin2			1	0.0277778	3	0.0309278	2	0.0129032
Kin4			2	0.0555556	2	0.0206186	2	0.0129032
Kss1							2	0.0129032
Mec1							3	0.0193548
Mek1							1	0.00645161
Mps1					2	0.0206186	5	0.0322581
Pho85					3	0.0309278	6	0.0387097
Pkc1			8	0.222222	17	0.175258	20	0.129032
Pkh3							3	0.0193548
Prr1			1	0.0277778	1	0.0103093	1	0.00645161
Ptk2			1	0.0277778	3	0.0309278
Rad53	1	0.5			5	0.0515464	6	0.0387097
Rck1							1	0.00645161
Rck2			1	0.0277778	1	0.0103093	1	0.00645161
Rim15					1	0.0103093	1	0.00645161
Sak1			1	0.0277778	1	0.0103093
Sch9			1	0.0277778
Slt2					1	0.0103093	1	0.00645161
Smk1					1	0.0103093
Snf1			1	0.0277778	4	0.0412371	2	0.0129032
Ste20			1	0.0277778	2	0.0206186	5	0.0322581
Tel1							2	0.0129032
Tor1			8	0.222222	20	0.206186	22	0.141935
Tpk1			2	0.0555556	2	0.0206186	3	0.0193548
Tpk2					2	0.0206186	3	0.0193548
Tpk3							1	0.00645161
Tpk1,2,3			2	0.0555556	4	0.0412371	7	0.0451613
Vhs1			1	0.0277778	1	0.0103093	4	0.0258065
Yck1			1	0.0277778	2	0.0206186	1	0.00645161
Ypk1			2	0.0555556	2	0.0206186	1	0.00645161

## Sheet: phosphorylated
Supplementary Table S6. Number of predicted protein kinases sites affecting sites phosphorylated by overexpression of Ppz1
			Time after Ppz1 induction
	0.5 h		1 h		2 h		4 h
Protein	#	%	#	%	#	%	#	%
Fpk1			1	0.047619	1	0.0526316	1	0.0454545
Gcn2			2	0.0952381	1	0.0526316	1	0.0454545
Hog1			2	0.0952381
Hrr25					1	0.0526316	2	0.0909091
Hsl1	2	0.5
Kin1							2	0.0909091
Mec1			1	0.047619	1	0.0526316	2	0.0909091
Pkc1			2	0.0952381	4	0.210526	4	0.181818
Rad53					1	0.0526316
Slt2			1	0.047619	1	0.0526316
Tel1	1	0.25	2	0.0952381	2	0.105263	2	0.0909091
Tor1			4	0.190476	4	0.210526	5	0.227273
Tpk1			4	0.190476	1	0.0526316	1	0.0454545
Tpk3			1	0.047619	1	0.0526316	1	0.0454545
Tpk1,3			5	0.238095	2	0.105263	2	0.0909091
Vhs1	1	0.25	1	0.047619	1	0.0526316	1	0.0454545
